# Supplementary material for: Unraveling the occasional occurrence of berry astringency in table grape cv. Scarlet Royal: a physiological and transcriptomic analysis
Source: Front Plant Sci. 2023 Oct 26;14:1271251. doi: 10.3389/fpls.2023.1271251 (PMC10641383; doi:10.3389/fpls.2023.1271251)
Supplement: Supplementary file 1 [file Table_1.xlsx]

## Sheet: Read mapping rate
Table S1: Summary of Read mapping rate of RNA-Seq library from Scarlet Royal berry at the late commercial harvest date (S5).
Sample ID	Input Read Pairs	Both Surviving reads	Both Surviving reads (%)	Mapping rate %	Total mapping reads
V9-berries_1	20630767	20110918	0.9748	0.655404	13180773
V9-berries_2	22193393	21712824	0.9783	0.661621	14365667
V9-berries_3	21556131	21028279	0.9755	0.636762	13390010
V9-berries_4	24959787	24413425	0.9781	0.659108	16091083
V7-berries_1	20072814	19726993	0.9828	0.661242	13044313
V7-berries_2	22300843	21906782	0.9823	0.656161	14374386
V7-berries_3	21457722	21138945	0.9851	0.640881	13547558
V7-berries_4	22234887	21514859	0.9676	0.619143	13320781
