# Supplementary material for: Unraveling the occasional occurrence of berry astringency in table grape cv. Scarlet Royal: a physiological and transcriptomic analysis
Source: Front Plant Sci. 2023 Oct 26;14:1271251. doi: 10.3389/fpls.2023.1271251 (PMC10641383; doi:10.3389/fpls.2023.1271251)
Supplement: Supplementary file 2 [file Table_2.xlsx]

## Sheet: 2016 petoles
	2016 petioles analysis
							Total	Total	Total	Total	Total	Total	Total	Total	Total	Total	Extract
					mg/kg		%	%	mg/kg	mg/kg	%	mg/kg	%	%	mg/kg	mg/kg	%
No.	Description				NO3-N		P	K	Zn	Mn	Na	B	Ca	Mg	Fe	Cu	Cl
				Methods	B3.10		B4.20	B4.20	B4.20	B4.20	B4.20	B4.20	B4.20	B4.20	B4.20	B4.20	B3.10
	Petioles	R7			1290		0.27	2.47	57	94	0.02	39	1.47	0.23	18	2	0.5
	Petioles	R7			996		0.35	3.02	60	104	0.02	48	1.63	0.3	15	2	0.5
	Petioles	R7			1770		0.23	2.22	39	93	0.03	38	1.46	0.28	13	2	0.4
	Petioles	R7			1330		0.28	3.13	32	98	0.03	45	1.77	0.3	14	2	0.5
	Petioles	R9			4160		0.58	4.54	58	41	0.02	41	0.94	0.14	16	4	0.2
	Petioles	R9			3900		0.62	4.44	103	58	0.02	44	1.22	0.19	25	4	0.2
	Petioles	R9			3690		0.6	4.21	91	65	0.02	49	1.16	0.19	21	4	0.3
	Petioles	R9			3410		0.54	3.81	86	81	0.03	45	1.16	0.19	17	3	0.2
		Grape Petiole Bloom
		Grape Petiole			Nitrate-N		Phos.	Potassium	Zinc	Manganese	Sodium	Boron	Calcium	Magnesium	Iron	Copper	Chloride
				Deficient	<400		< 0.10	< 1.0	< 23	< 23	-	<25	<0.8	<0.18	<40	<4	-
				Normal	500-1000		0.12-0.50	1.2-3.0	25-150	25-125	<0.25	28-90	1.0-2.5	0.20-0.60	50-300	5-250	< 0.3
				High	1100+		0.75+	3.5+	250+	140+	0.30+	110+	3.0+	0.70+	500+	500+	0.4+
				**High and low levels may change based on the consultant's impression of the variety, root stock, age,										Black = Normal		**
					harvest date, weather, and soil conditions.								Red = High		Green = Low
				Petiole nitrogen can be significantly altered by weather and irrigation.									Purple = Sl. High		Blue = Deficient

## Sheet: 2017 petioles 
2017 petioles analysis
							Total	Total	Total	Total	Total	Total	Total	Total	Total	Total	Extract
					mg/kg		%	%	mg/kg	mg/kg	%	mg/kg	%	%	mg/kg	mg/kg	%
No.	Description				NO3-N		P	K	Zn	Mn	Na	B	Ca	Mg	Fe	Cu	Cl
				Methods	B3.10		B4.20	B4.20	B4.20	B4.20	B4.20	B4.20	B4.20	B4.20	B4.20	B4.20	B3.10
	Green R1 SR Ranch 7				979		0.370192	2.58337	81.9019	117.676	0.0172768	47.4335	2.25954	0.431053	50.0046	3.32722	0.5
	Green R2 SR Ranch 7				954		0.297502	2.229	76.2849	108.801	0.0243354	44.8242	2.05515	0.410531	46.8936	3.69252	0.5
	Green R3 SR Ranch 7				1240		0.296908	2.49629	61.6789	93.2064	0.0135784	43.2661	1.72492	0.306769	43.3211	3.79817	0.4
	Green R4SR Ranch 7				1240		0.433585	3.2851	98.8514	150.608	0.0163811	47.3378	1.97897	0.342188	54.0135	4.33784	0.4
	Green R1 SR Ranch 9				3100		0.868748	4.52696	69.3834	58.3393	0.0234613	44.0819	1.52355	0.249666	47.1602	6.12961	0.2
	Green R2 SR Ranch 9				3350		0.867458	4.57978	82.4312	58.0046	0.0261537	44.9862	1.59281	0.254751	47.1743	3.83945	0.2
	Green R3 SR Ranch 9				3440		0.841091	4.86685	151.665	49.2474	0.0245546	46.4393	1.64455	0.256	47.8222	4.07808	0.2
	Green R4 SR Ranch 9				3000		0.829485	4.24353	89.2417	38.7822	0.0263686	42.8355	1.6371	0.248326	42.6838	4.93566	0.2
		Grape Petiole Bloom
		Grape Petiole			Nitrate-N		Phos.	Potassium	Zinc	Manganese	Sodium	Boron	Calcium	Magnesium	Iron	Copper	Chloride
				Deficient	<400		< 0.10	< 1.0	< 23	< 23	-	<25	<0.8	<0.18	<40	<4	-
				Normal	500-1000		0.12-0.50	1.2-3.0	25-150	25-125	<0.25	28-90	1.0-2.5	0.20-0.60	50-300	5-250	< 0.3
				High	1100+		0.75+	3.5+	250+	140+	0.30+	110+	3.0+	0.70+	500+	500+	0.4+
				**High and low levels may change based on the consultant's impression of the variety, root stock, age,										Black = Normal		**
					harvest date, weather, and soil conditions.								Red = High		Green = Low
				Petiole nitrogen can be significantly altered by weather and irrigation.									Purple = Sl. High		Blue = Deficient
