# Supplementary material for: Unraveling the occasional occurrence of berry astringency in table grape cv. Scarlet Royal: a physiological and transcriptomic analysis
Source: Front Plant Sci. 2023 Oct 26;14:1271251. doi: 10.3389/fpls.2023.1271251 (PMC10641383; doi:10.3389/fpls.2023.1271251)
Supplement: Supplementary file 3 [file Table_3.xlsx]

## Sheet: DE_Genes
Table S3.1: Differentially expressed genes when the late commercial harvest date (S5) in 9-berries was compared against 7-berries using DESeq2 or EdgeR pipelines resulted in non-redundant 2134 genes. The fold2change of those genes are higher than 1.5 or lower than -1.5.
	DESq2			EdgeR			Common genes between DESq2 + EdgeR	unique in DESq2	unique in EdgeR	common + unique genes between DESq2 + EdgeR
Condition	SigGenes	Log2fold>±1.5		SigGenes	Log2fold>±1.5		Log2fold>±1.5	Log2fold>±1.5	Log2fold>±1.5	Log2fold>±1.5
9-berries vs 7-berries	8358	2092		7900	1834		1792	300	42	2134
Table S2.2: Up and downregualted genes when the late commercial harvest date (S5) in 9-berries was compared against 7-berries using DESeq2 or EdgeR pipelines. The fold2change of those genes are higher than 1.5 or lower than -1.5.
	Induced		Repressed
	DESeq2	EdgeR	DESeq2	EdgeR
9-berries vs 7-berries	1517	1614	617	520

## Sheet: Up-regulated Genes
Table S3.2: The up regulated in genes V9-berries when the late commercial harvest date (S5) in 9-berries was compared against 7-berries using DESeq2 or EdgeR pipelines. In other words, these genes are down regulated in V7-berries. The fold2change of those genes are higher than 1.5 or lower than -1.5.
GENEID	baseMean	log2FoldChange	lfcSE	stat	pvalue	padj	logFC	logCPM	F	PValue	FDR	Astr_TPM	Norm_TPM	GENEID_Alias	X.pacId	transcriptName	peptideName	Pfam	Panther	KOG	ec	KO	GO	Best.hit.arabi.name	arabi.symbol	arabi.defline
VIT_200s0125g00210	180.992	2.00744	0.232622	8.62961	6.16e-18	9.55e-17	2.02348	3.7457	85.6629	7.88e-08	1.15e-06	2.87795	0.662529	VIT_00s0125g00210	38049732	VIT_200s0125g00210.1	VIT_200s0125g00210.1	PF00560,PF07714,PF11721	PTHR27006,PTHR27006:SF1	KOG1187	2.7.11.1		GO:0005515,GO:0006468,GO:0004672	AT1G56130.1		Leucine-rich repeat transmembrane protein kinase
VIT_200s0160g00090	14.2777	2.42926	0.772273	3.14559	0.00165751	0.00472332	2.39236	0.288374	9.53347	0.00705098	0.0174407	0.594088	0.104494	VIT_00s0160g00090	38049440	VIT_200s0160g00090.1	VIT_200s0160g00090.1		PTHR11017,PTHR11017:SF159	KOG0472				AT1G69550.1		disease resistance protein (TIR-NBS-LRR class)
VIT_200s0160g00100	15.5765	1.86585	0.747083	2.49751	0.012507	0.0284304	1.86662	0.410606	6.28963	0.0232824	0.0478053	0.317951	0.08233	VIT_00s0160g00100	38048352	VIT_200s0160g00100.1	VIT_200s0160g00100.1	PF13676,PF00931	PTHR11017,PTHR11017:SF169				GO:0007165,GO:0005515,GO:0043531	AT1G27170.1		transmembrane receptors;ATP binding
VIT_200s0160g00120	23.5133	2.38139	0.507425	4.69309	2.69e-06	1.3e-05	2.36686	0.911177	22.3494	0.000226801	0.00093137	30.2217	5.55012	VIT_00s0160g00120	38048937	VIT_200s0160g00120.1	VIT_200s0160g00120.1
VIT_200s0169g00060	8.5051	3.60583	0.950968	3.79174	0.000149594	0.000534731	3.38017	-0.343807	14.3193	0.00162281	0.00500256	5.39911	0.477515	VIT_00s0169g00060	38049759	VIT_200s0169g00060.1	VIT_200s0169g00060.1
VIT_200s0179g00220	53.3895	4.13393	0.45036	9.17917	4.34e-20	7.93e-19	4.13461	2.03866	74.3657	2.04e-07	2.53e-06	1.05394	0.0558265	VIT_00s0179g00220	38049603	VIT_200s0179g00220.1	VIT_200s0179g00220.1	PF14432,PF01535,PF13041	PTHR24015,PTHR24015:SF356					AT3G63370.1	OTP86	Tetratricopeptide repeat (TPR)-like superfamily protein
VIT_200s0179g00260	245.599	1.55277	0.218984	7.0908	1.33e-12	1.34e-11	1.58071	4.1798	59.9617	8.36e-07	8.18e-06	3.43728	1.08991	VIT_00s0179g00260	38050179	VIT_200s0179g00260.1	VIT_200s0179g00260.1	PF00690,PF12710,PF00689,PF00122	PTHR24093,PTHR24093:SF292		3.6.3.8	K01537	GO:0046872,GO:0000166	AT3G63380.1		ATPase E1-E2 type family protein / haloacid dehalogenase-like hydrolase family protein
VIT_200s0179g00350	109.129	1.75282	0.358418	4.89043	1.01e-06	5.21e-06	1.77477	3.03079	27.5724	7.88e-05	0.000379109	3.24791	0.910768	VIT_00s0179g00350	38050588	VIT_200s0179g00350.1	VIT_200s0179g00350.1	PF02887,PF00224	PTHR11817,PTHR11817:SF14	KOG2323	2.7.1.40	K00873	GO:0030955,GO:0006096,GO:0004743,GO:0000287	AT3G22960.1	PKP-ALPHA,PKP1	Pyruvate kinase family protein
VIT_200s0181g00080	26.4515	2.98206	0.58567	5.0917	3.55e-07	1.96e-06	2.94591	1.09109	24.2987	0.000150328	0.000655955	4.50259	0.527391	VIT_00s0181g00080	38047127	VIT_200s0181g00080.1	VIT_200s0181g00080.1		PTHR34049					AT1G61340.1		F-box family protein
VIT_200s0181g00150	14.6805	2.50134	0.65838	3.79923	0.000145147	0.000519577	2.48195	0.313033	12.6508	0.00262345	0.00750423	0.648221	0.109066	VIT_00s0181g00150	38047627	VIT_200s0181g00150.1	VIT_200s0181g00150.1	PF00646	PTHR32212,PTHR32212:SF60				GO:0005515	AT5G02930.1		F-box/RNI-like superfamily protein
VIT_200s0184g00120	17.8351	2.44604	0.828282	2.95314	0.00314555	0.00839913	2.41178	0.554459	8.74683	0.00925365	0.0220136	0.628104	0.112926	VIT_00s0184g00120	38048103	VIT_200s0184g00120.1	VIT_200s0184g00120.1	PF13676,PF00931	PTHR11017,PTHR11017:SF169				GO:0007165,GO:0005515,GO:0043531	AT5G36930.2		Disease resistance protein (TIR-NBS-LRR class) family
VIT_200s0187g00120	13.1113	3.55495	0.882192	4.02968	5.59e-05	0.00021578	3.49457	0.155179	15.1704	0.00128439	0.00409934	5.0679	0.417196	VIT_00s0187g00120	38049510	VIT_200s0187g00120.1	VIT_200s0187g00120.1	PF16845	PTHR11413,PTHR11413:SF26				GO:0004869	AT5G47550.1		Cystatin/monellin superfamily protein
VIT_200s0194g00120	14.9352	2.08007	0.783703	2.65416	0.00795072	0.0191601	2.06054	0.329839	6.92907	0.0180948	0.0386307	1.02449	0.231652	VIT_00s0194g00120	38047133	VIT_200s0194g00120.1	VIT_200s0194g00120.1	PF00132,PF06426	PTHR23416,PTHR23416:SF56	KOG4750	2.3.1.30	K00640	GO:0009001,GO:0006535,GO:0005737	AT3G13110.1	ATSERAT2;2,SAT-1,SAT-A,SAT-M,SAT3,SERAT2;2	serine acetyltransferase 2;2
VIT_200s0194g00260	526.909	1.76088	0.131432	13.3976	6.24e-41	3.26e-39	1.77587	5.27206	209.226	1.29e-10	6.66e-09	20.1052	5.49464	VIT_00s0194g00260	38048816	VIT_200s0194g00260.1	VIT_200s0194g00260.1	PF07058	PTHR31246,PTHR31246:SF5				GO:0008017,GO:0007010	AT4G17220.1	ATMAP70-5,MAP70-5	microtubule-associated proteins 70-5
VIT_200s0199g00270	8.29778	2.24364	0.876816	2.55885	0.0105019	0.0243871	NA	NA	NA	NA	NA	2.76359	0.557435	VIT_00s0199g00270	38048918	VIT_200s0199g00270.1	VIT_200s0199g00270.1	PF03959	PTHR22778,PTHR22778:SF19					AT4G24380.1
VIT_200s0199g00310	329.698	2.80498	0.258306	10.8591	1.8e-27	5.26e-26	2.83107	4.60049	119.227	1.7e-08	3.35e-07	59.0585	7.66756	VIT_00s0199g00310	38047350	VIT_200s0199g00310.1	VIT_200s0199g00310.1
VIT_200s0203g00020	61.5009	6.04816	0.624854	9.67931	3.69e-22	7.77e-21	5.87912	2.23163	121.378	6.92e-09	1.59e-07	57.3192	0.885083	VIT_00s0203g00020	38050500	VIT_200s0203g00020.1	VIT_200s0203g00020.1	PF12609	PTHR33090,PTHR33090:SF1					AT4G28240.1		Wound-responsive family protein
VIT_200s0203g00050	165.806	2.90218	0.264789	10.9603	5.93e-28	1.78e-26	2.91651	3.62218	127.349	4.91e-09	1.23e-07	13.7024	1.66914	VIT_00s0203g00050	38049606	VIT_200s0203g00050.1	VIT_200s0203g00050.1	PF12609	PTHR36382					AT4G21445.1
VIT_200s0207g00180	4.84647	5.64841	1.39269	4.05576	5e-05	0.000194598	NA	NA	NA	NA	NA	1.17885	0	VIT_00s0207g00180	38049674	VIT_200s0207g00180.1	VIT_200s0207g00180.1	PF14009	PTHR33052,PTHR33052:SF17					AT2G23690.1
VIT_200s0211g00030	56.0339	1.78885	0.336483	5.31634	1.06e-07	6.26e-07	1.80787	2.10087	33.3279	2.84e-05	0.000159425	0.924147	0.243665	VIT_00s0211g00030	38049990	VIT_200s0211g00030.1	VIT_200s0211g00030.1	PF11721,PF07714	PTHR27003,PTHR27003:SF9	KOG1187	2.7.11.1		GO:0006468,GO:0004672	AT1G67720.1		Leucine-rich repeat protein kinase family protein
VIT_200s0214g00090	690.677	3.26639	0.163243	20.0093	4.57e-89	9.89e-87	3.27298	5.6619	419.595	6.44e-13	1.17e-10	48.1648	4.67898	VIT_00s0214g00090	38049659	VIT_200s0214g00090.1	VIT_200s0214g00090.1	PF14299	PTHR32278,PTHR32278:SF6					AT2G02360.1	AtPP2-B10,PP2-B10	phloem protein 2-B10
VIT_200s0214g00150	179.888	1.75254	0.30525	5.74135	9.39e-09	6.36e-08	1.77669	3.73411	37.6098	1.73e-05	0.000105581	11.4959	3.05399	VIT_00s0214g00150	38050743	VIT_200s0214g00150.1	VIT_200s0214g00150.1	PF14299	PTHR32278,PTHR32278:SF6					AT2G02230.1	AtPP2-B1,PP2-B1	phloem protein 2-B1
VIT_200s0216g00060	132.935	3.58151	0.296064	12.0971	1.09e-33	4.31e-32	3.59184	3.31487	156.609	1.1e-09	3.76e-08	8.10374	0.633335	VIT_00s0216g00060	38049812	VIT_200s0216g00060.1	VIT_200s0216g00060.1	PF16135	PTHR31413,PTHR31413:SF4				GO:0007165	AT3G07250.1		nuclear transport factor 2 (NTF2) family protein / RNA recognition motif (RRM)-containing protein
VIT_200s0218g00120	18.0072	1.57082	0.618609	2.53927	0.0111083	0.0255822	1.58176	0.588355	6.81327	0.0189271	0.0400624	0.358662	0.1121	VIT_00s0218g00120	38050055	VIT_200s0218g00120.1	VIT_200s0218g00120.1	PF14432,PF01535,PF13041	PTHR24015,PTHR24015:SF319					AT5G65570.1		Tetratricopeptide repeat (TPR)-like superfamily protein
VIT_200s0218g00170	83.2696	1.61963	0.35402	4.57496	4.76e-06	2.22e-05	1.62859	2.6474	23.0939	0.000193342	0.000813884	5.35097	1.64778	VIT_00s0218g00170	38049152	VIT_200s0218g00170.1	VIT_200s0218g00170.1	PF00201	PTHR11926,PTHR11926:SF199		2.4.1.273		GO:0016758,GO:0008152	AT5G65550.1		UDP-Glycosyltransferase superfamily protein
VIT_200s0218g00200	31.1588	1.54064	0.624969	2.46515	0.0136956	0.030809	NA	NA	NA	NA	NA	20.2653	6.83487	VIT_00s0218g00200	38049271	VIT_200s0218g00200.1	VIT_200s0218g00200.1		PTHR11926,PTHR11926:SF199		2.4.1.273		GO:0016758,GO:0008152	AT2G22590.1		UDP-Glycosyltransferase superfamily protein
VIT_200s0220g00060	14.343	1.76926	0.643802	2.74814	0.00599347	0.0149314	1.73901	0.28455	7.44171	0.0148794	0.0327916	0.566882	0.156886	VIT_00s0220g00060	38048978	VIT_200s0220g00060.1	VIT_200s0220g00060.1	PF13041	PTHR24015,PTHR24015:SF586					AT5G24830.1		Tetratricopeptide repeat (TPR)-like superfamily protein
VIT_200s0220g00150	17.4603	2.35415	0.855129	2.75297	0.00590568	0.0147336	2.32296	0.543828	7.68177	0.0136018	0.0303622	0.865078	0.164522	VIT_00s0220g00150	38048048	VIT_200s0220g00150.1	VIT_200s0220g00150.1	PF12708	PTHR31375,PTHR31375:SF27		3.2.1.15			AT3G59850.1		Pectin lyase-like superfamily protein
VIT_200s0229g00120	7.13237	6.20845	1.30051	4.77386	1.81e-06	8.98e-06	NA	NA	NA	NA	NA	0.275845	0	VIT_00s0229g00120	38050751	VIT_200s0229g00120.1	VIT_200s0229g00120.1	PF04784,PF14389	PTHR23054,PTHR23054:SF26					AT5G47380.1		Protein of unknown function, DUF547
VIT_200s0233g00030	180.504	2.82055	0.233163	12.0969	1.1e-33	4.31e-32	2.83579	3.7433	156.095	1.12e-09	3.82e-08	9.0462	1.17462	VIT_00s0233g00030	38047149	VIT_200s0233g00030.1	VIT_200s0233g00030.1	PF02358	PTHR10788,PTHR10788:SF38		3.1.3.12	K01087	GO:0005992,GO:0003824	AT4G22590.1		Haloacid dehalogenase-like hydrolase (HAD) superfamily protein
VIT_200s0238g00020	NA	NA	NA	NA	NA	NA	2.93822	0.583397	8.6237	0.0100906	0.0236553	1.36235	0.163848	VIT_00s0238g00020	38050220	VIT_200s0238g00020.1	VIT_200s0238g00020.1	PF04669	PTHR31444,PTHR31444:SF2		2.1.1.112	K18801		AT4G09990.1		Protein of unknown function (DUF579)
VIT_200s0253g00040	9.98205	3.52885	0.895762	3.93949	8.17e-05	0.000305829	3.45863	-0.160954	15.7463	0.00110071	0.00360782	0.358574	0.0289433	VIT_00s0253g00040	38047641	VIT_200s0253g00040.1	VIT_200s0253g00040.1	PF07731,PF07732,PF00394	PTHR11709,PTHR11709:SF26		1.10.3.3		GO:0055114,GO:0016491,GO:0005507	AT5G66920.1	sks17	SKU5 similar 17
VIT_200s0253g00150	8.62664	6.48072	1.25505	5.1637	2.42e-07	1.37e-06	7.15711	-0.316542	32.0056	7.78e-05	0.000374994	1.5092	0	VIT_00s0253g00150	38048333	VIT_200s0253g00150.1	VIT_200s0253g00150.1	PF12146	PTHR10992,PTHR10992:SF56					AT2G23600.1	ACL,ATME8,ATMES2,ME8,MES2	acetone-cyanohydrin lyase
VIT_200s0259g00110	9.61763	6.63819	1.22948	5.3992	6.69e-08	4.07e-07	7.31975	-0.184398	35.6531	4.63e-05	0.000240994	0.932909	0	VIT_00s0259g00110	38049940	VIT_200s0259g00110.1	VIT_200s0259g00110.1	PF00403	PTHR22814,PTHR22814:SF94	KOG1603			GO:0046872,GO:0030001	AT5G50740.1		Heavy metal transport/detoxification superfamily protein
VIT_200s0264g00110	13.1922	1.86856	0.702619	2.65942	0.00782749	0.0188917	1.86765	0.172197	6.5753	0.0207788	0.0433498	0.409803	0.105904	VIT_00s0264g00110	38048850	VIT_200s0264g00110.1	VIT_200s0264g00110.1	PF13041,PF01535	PTHR24015,PTHR24015:SF883					AT3G12770.1	MEF22	mitochondrial editing factor 22
VIT_200s0265g00040	18.0754	1.60247	0.621283	2.57928	0.00990051	0.023184	1.60022	0.558021	6.74433	0.0194433	0.0409365	1.44401	0.43277	VIT_00s0265g00040	38047422	VIT_200s0265g00040.1	VIT_200s0265g00040.1	PF01535,PF14432	PTHR24015,PTHR24015:SF46					AT2G33760.1		Pentatricopeptide repeat (PPR) superfamily protein
VIT_200s0265g00060	490.15	1.57026	0.126693	12.3942	2.81e-35	1.19e-33	1.59272	5.16838	173.459	5.19e-10	2.06e-08	10.6003	3.29979	VIT_00s0265g00060	38047037	VIT_200s0265g00060.1	VIT_200s0265g00060.1	PF11145	PTHR33389,PTHR33389:SF1					AT4G21700.1		Protein of unknown function (DUF2921)
VIT_200s0271g00060	21.876	4.52318	0.715098	6.32526	2.53e-10	2.05e-09	4.45979	0.836389	38.5826	1.24e-05	7.9e-05	0.764344	0.0304813	VIT_00s0271g00060	38049608	VIT_200s0271g00060.1	VIT_200s0271g00060.1	PF01397,PF03936	PTHR31225,PTHR31225:SF0		4.2.3.25	K15086	GO:0016829,GO:0010333,GO:0008152,GO:0000287	AT1G61680.1	ATTPS14,TPS14	terpene synthase 14
VIT_200s0271g00070	NA	NA	NA	NA	NA	NA	1.51391	1.42014	13.8765	0.00183806	0.00557545	1.52788	0.504494	VIT_00s0271g00070	38047946	VIT_200s0271g00070.1	VIT_200s0271g00070.1	PF01535,PF13041	PTHR24015,PTHR24015:SF773					AT1G55890.1		Tetratricopeptide repeat (TPR)-like superfamily protein
VIT_200s0291g00060	15.103	2.71554	0.751602	3.613	0.000302671	0.00102098	2.70437	0.342038	12.1798	0.00302152	0.00846111	0.49824	0.0686255	VIT_00s0291g00060	38047687	VIT_200s0291g00060.1	VIT_200s0291g00060.1	PF01384	PTHR11101	KOG2493		K14640	GO:0016020,GO:0006817,GO:0005315	AT3G26570.2	ORF02,PHT2;1	phosphate transporter 2;1
VIT_200s0301g00070	10.5686	3.00404	0.79305	3.78796	0.000151892	0.000542061	2.93624	-0.100793	14.4897	0.00154766	0.0048031	16.7899	2.02407	VIT_00s0301g00070	38049602	VIT_200s0301g00070.1	VIT_200s0301g00070.1		PTHR36615,PTHR36615:SF2
VIT_200s0301g00080	38.3713	3.74189	0.58969	6.34552	2.22e-10	1.8e-09	3.74235	1.57381	37.1244	1.54e-05	9.54e-05	64.135	4.39045	VIT_00s0301g00080	38047093	VIT_200s0301g00080.1	VIT_200s0301g00080.1		PTHR36615,PTHR36615:SF2
VIT_200s0301g00090	119.888	2.6678	0.28361	9.4066	5.12e-21	1e-19	2.69148	3.16153	101.983	2.36e-08	4.39e-07	4.06875	0.586363	VIT_00s0301g00090	38048804	VIT_200s0301g00090.1	VIT_200s0301g00090.1	PF00070	PTHR22912		1.6.5.9	K17871	GO:0055114,GO:0016491	AT2G29990.1	NDA2	alternative NAD(P)H dehydrogenase 2
VIT_200s0304g00060	28.811	2.6001	0.546128	4.76098	1.93e-06	9.53e-06	2.61183	1.19893	21.5407	0.000270757	0.00108155	0.724145	0.10552	VIT_00s0304g00060	38047253	VIT_200s0304g00060.1	VIT_200s0304g00060.1	PF13371,PF00085,PF07719,PF13414	PTHR22904,PTHR22904:SF358	KOG0907,KOG0548		K09527	GO:0045454	AT5G65160.1		tetratricopeptide repeat (TPR)-containing protein
VIT_200s0304g00080	49.9915	3.62768	0.513297	7.06741	1.58e-12	1.58e-11	3.61807	1.94217	43.3605	6.23e-06	4.41e-05	2.8059	0.219955	VIT_00s0304g00080	38050363	VIT_200s0304g00080.1	VIT_200s0304g00080.1	PF02358	PTHR10788,PTHR10788:SF19		3.1.3.12	K01087	GO:0005992,GO:0003824	AT5G65140.1		Haloacid dehalogenase-like hydrolase (HAD) superfamily protein
VIT_200s0317g00070	4.59819	3.38399	1.3085	2.58615	0.00970538	0.0227848	NA	NA	NA	NA	NA	0.296532	0.0262712	VIT_00s0317g00070	38050051	VIT_200s0317g00070.1	VIT_200s0317g00070.1	PF03018	PTHR21495,PTHR21495:SF41					AT1G07730.2		Disease resistance-responsive (dirigent-like protein) family protein
VIT_200s0323g00076	9.41271	4.49202	1.14672	3.91728	8.96e-05	0.000333489	NA	NA	NA	NA	NA	1.29663	0.055398	VIT_00s0323g00076	38050090	VIT_200s0323g00076.1	VIT_200s0323g00076.1	PF04043	PTHR31080,PTHR31080:SF19		3.1.1.11		GO:0004857	AT5G62350.1		Plant invertase/pectin methylesterase inhibitor superfamily protein
VIT_200s0333g00020	43.4583	1.53264	0.360884	4.24691	2.17e-05	9.01e-05	1.55534	1.74946	20.2503	0.000362292	0.00138569	1.6578	0.521849	VIT_00s0333g00020	38048122	VIT_200s0333g00020.1	VIT_200s0333g00020.1		PTHR37262,PTHR37262:SF1					AT5G48470.1
VIT_200s0335g00010	6.92747	3.26918	1.1228	2.91165	0.00359529	0.009486	NA	NA	NA	NA	NA	1.45019	0.155119	VIT_00s0335g00010	38048747	VIT_200s0335g00010.1	VIT_200s0335g00010.1	PF13676	PTHR11017				GO:0007165,GO:0005515	AT5G46450.1		Disease resistance protein (TIR-NBS-LRR class) family
VIT_200s0337g00040	7.85221	5.59688	1.2461	4.49154	7.07e-06	3.18e-05	5.37716	-0.441758	26.6589	9.39e-05	0.000440152	0.841935	0.0135532	VIT_00s0337g00040	38049048	VIT_200s0337g00040.1	VIT_200s0337g00040.1	PF04720	PTHR31579,PTHR31579:SF4					AT3G07350.1		Protein of unknown function (DUF506)
VIT_200s0340g00050	452.035	2.08208	0.196627	10.589	3.35e-26	9.05e-25	2.10856	5.05275	133.839	3.43e-09	9.34e-08	22.8664	4.91558	VIT_00s0340g00050	38048608	VIT_200s0340g00050.1	VIT_200s0340g00050.1	PF00759	PTHR22298,PTHR22298:SF36		3.2.1.4		GO:0005975,GO:0004553	AT1G65610.1	ATGH9A2,KOR2	Six-hairpin glycosidases superfamily protein
VIT_200s0340g00060	55.0139	2.3	0.393477	5.84533	5.06e-09	3.52e-08	2.24181	2.08092	34.6911	2.27e-05	0.000132448	13.4962	2.70852	VIT_00s0340g00060	38047227	VIT_200s0340g00060.1	VIT_200s0340g00060.1		PTHR22298,PTHR22298:SF19		3.2.1.4			AT1G65610.1	ATGH9A2,KOR2	Six-hairpin glycosidases superfamily protein
VIT_200s0347g00040	170.091	2.50673	0.304182	8.2409	1.71e-16	2.38e-15	2.44998	3.65659	71.3602	2.69e-07	3.17e-06	71.2287	12.1772	VIT_00s0347g00040	38048748	VIT_200s0347g00040.1	VIT_200s0347g00040.1	PF13833	PTHR23050,PTHR23050:SF170					AT5G54490.1	PBP1	pinoid-binding protein 1
VIT_200s0347g00080	68.6977	1.52452	0.419757	3.63191	0.000281329	0.000955788	1.53723	2.38441	14.2709	0.0016449	0.005061	0.955577	0.300193	VIT_00s0347g00080	38048157	VIT_200s0347g00080.1	VIT_200s0347g00080.1	PF01453,PF08276,PF00954,PF00069,PF07714	PTHR27002,PTHR27002:SF84	KOG1187	2.7.11.1		GO:0048544,GO:0006468,GO:0005524,GO:0004672	AT1G11300.1		protein serine/threonine kinases;protein kinases;ATP binding;sugar binding;kinases;carbohydrate binding
VIT_200s0353g00050	25.4727	4.23697	0.714658	5.92866	3.05e-09	2.19e-08	4.18295	1.0294	31.7099	3.73e-05	0.000200197	0.552153	0.0283118	VIT_00s0353g00050	38049926	VIT_200s0353g00050.1	VIT_200s0353g00050.1	PF11883,PF08276,PF00954,PF01453,PF07714	PTHR27002,PTHR27002:SF66	KOG1187	2.7.11.1		GO:0004674,GO:0048544,GO:0006468,GO:0004672	AT4G21390.1	B120	S-locus lectin protein kinase family protein
VIT_200s0388g00030	11.377	2.24611	0.788003	2.85038	0.00436668	0.0112748	2.26787	0.0097068	8.40036	0.0104653	0.0243747	0.427401	0.0814445	VIT_00s0388g00030	38047041	VIT_200s0388g00030.1	VIT_200s0388g00030.1	PF05188,PF01624	PTHR11361,PTHR11361:SF34			K08736	GO:0030983,GO:0006298,GO:0005524	AT4G25540.1	ATMSH3,MSH3	homolog of DNA mismatch repair protein MSH3
VIT_200s0391g00010	14.1132	1.59502	0.566111	2.8175	0.00483989	0.0123466	1.60329	0.255027	7.71259	0.013447	0.0300501	0.148597	0.0453655	VIT_00s0391g00010	38047768	VIT_200s0391g00010.1	VIT_200s0391g00010.1	PF13812,PF12854,PF01535,PF13041,PF00201	PTHR11926,PTHR11926:SF269	KOG1192	2.4.1.324		GO:0016758,GO:0008152	AT1G22360.1	AtUGT85A2,UGT85A2	UDP-glucosyl transferase 85A2
VIT_200s0391g00070	3091.56	1.83102	0.11993	15.2673	1.26e-52	1.05e-50	1.86387	7.81852	288.692	1.14e-11	1.06e-09	101.969	26.2381	VIT_00s0391g00070	38050703	VIT_200s0391g00070.1	VIT_200s0391g00070.1	PF01474	PTHR21337,PTHR21337:SF7		2.5.1.54	K01626	GO:0009073,GO:0003849	AT4G39980.1	DHS1	3-deoxy-D-arabino-heptulosonate 7-phosphate synthase 1
VIT_200s0399g00020	28.5524	3.01755	0.55754	5.41226	6.22e-08	3.79e-07	2.99338	1.17522	23.9996	0.000159898	0.000691161	11.4363	1.32185	VIT_00s0399g00020	38048116	VIT_200s0399g00020.1	VIT_200s0399g00020.1	PF14368	PTHR33076,PTHR33076:SF6					AT5G59320.1	LTP3	lipid transfer protein 3
VIT_200s0399g00040	7.18381	2.54058	0.972437	2.61259	0.00898591	0.021313	NA	NA	NA	NA	NA	4.67844	0.853178	VIT_00s0399g00040	38050176	VIT_200s0399g00040.1	VIT_200s0399g00040.1	PF01786	PTHR31803,PTHR31803:SF10		1.10.3.11		GO:0055114,GO:0009916	AT4G22260.1	IM,IM1	Alternative oxidase family protein
VIT_200s0414g00010	15.783	1.81986	0.683786	2.66145	0.0077806	0.018794	1.83478	0.386519	7.36786	0.0152995	0.0335478	0.26486	0.0719873	VIT_00s0414g00010	38050761	VIT_200s0414g00010.1	VIT_200s0414g00010.1	PF03552	PTHR13301,PTHR13301:SF67		2.4.1.12		GO:0030244,GO:0016760,GO:0016020	AT1G55850.1	ATCSLE1,CSLE1	cellulose synthase like E1
VIT_200s0434g00090	48.9292	2.15529	0.437293	4.92871	8.28e-07	4.34e-06	2.11963	1.91391	24.7788	0.000136284	0.000603918	10.2913	2.23613	VIT_00s0434g00090	38048814	VIT_200s0434g00090.1	VIT_200s0434g00090.1	PF00026	PTHR13683,PTHR13683:SF232		3.4.23.12		GO:0006508,GO:0004190	AT2G17760.1		Eukaryotic aspartyl protease family protein
VIT_200s0456g00020	13.86	2.16473	0.732867	2.95379	0.003139	0.00838676	2.11493	0.237049	7.74795	0.0132719	0.0297248	0.551347	0.117274	VIT_00s0456g00020	38049874	VIT_200s0456g00020.1	VIT_200s0456g00020.1	PF07714,PF08276,PF00954	PTHR27002,PTHR27002:SF148		2.7.11.1		GO:0006468,GO:0004672,GO:0048544	AT1G11410.1		S-locus lectin protein kinase family protein
VIT_200s0463g00030	397.823	4.17279	0.220924	18.8879	1.43e-79	2.52e-77	4.19826	4.87233	344.573	2.94e-12	3.88e-10	7.40683	0.373831	VIT_00s0463g00030	38049512	VIT_200s0463g00030.1	VIT_200s0463g00030.1	PF00122,PF00689	PTHR24093,PTHR24093:SF325		3.6.3.8	K01537	GO:0046872,GO:0000166	AT3G63380.1		ATPase E1-E2 type family protein / haloacid dehalogenase-like hydrolase family protein
VIT_200s0463g00040	12.3038	2.89033	0.856714	3.37374	0.00074155	0.00228493	2.90653	0.10337	11.2114	0.00407478	0.0108981	18.731	2.24767	VIT_00s0463g00040	38049757	VIT_200s0463g00040.1	VIT_200s0463g00040.1
VIT_200s0477g00010	164.754	3.93504	0.316363	12.4384	1.62e-35	6.96e-34	3.88384	3.61448	147.979	1.66e-09	5.13e-08	39.7096	2.57963	VIT_00s0477g00010	38047683	VIT_200s0477g00010.1	VIT_200s0477g00010.1
VIT_200s0487g00010	701.66	2.69453	0.113414	23.7584	9e-125	3.95e-122	2.72055	5.68457	622.439	2.99e-14	1.27e-11	16.5096	2.34475	VIT_00s0487g00010	38050536	VIT_200s0487g00010.1	VIT_200s0487g00010.1	PF05659,PF00931	PTHR23155,PTHR23155:SF543	KOG4658			GO:0043531	AT5G66900.1		Disease resistance protein (CC-NBS-LRR class) family
VIT_200s0487g00050	212.999	2.40565	0.223894	10.7446	6.28e-27	1.76e-25	2.43048	3.97427	132.347	3.72e-09	9.93e-08	4.37769	0.752683	VIT_00s0487g00050	38050365	VIT_200s0487g00050.1	VIT_200s0487g00050.1	PF00931,PF05659	PTHR23155,PTHR23155:SF543	KOG4658			GO:0043531	AT5G66900.1		Disease resistance protein (CC-NBS-LRR class) family
VIT_200s0515g00020	16.359	2.51525	0.707103	3.55712	0.000374947	0.00123442	2.49856	0.446458	11.8256	0.00336613	0.00926347	0.323599	0.0547497	VIT_00s0515g00020	38048043	VIT_200s0515g00020.1	VIT_200s0515g00020.1	PF00931	PTHR23155,PTHR23155:SF410	KOG4658		K13457	GO:0043531	AT5G48620.1		Disease resistance protein (CC-NBS-LRR class) family
VIT_200s0524g00010	40.5685	1.54397	0.633779	2.43613	0.0148455	0.0330652	NA	NA	NA	NA	NA	19.7959	7.39701	VIT_00s0524g00010	38050052	VIT_200s0524g00010.1	VIT_200s0524g00010.1	PF04564	PTHR23315,PTHR23315:SF75		6.3.2.19		GO:0016567,GO:0004842	AT3G07360.1	ATPUB9,PUB9	plant U-box 9
VIT_200s0531g00020	12.4217	2.20886	0.741007	2.98089	0.00287412	0.0077534	2.21979	0.107683	8.64213	0.00960208	0.022715	20.7517	4.05759	VIT_00s0531g00020	38048010	VIT_200s0531g00020.1	VIT_200s0531g00020.1
VIT_200s0556g00010	5.31255	5.026	1.33486	3.76518	0.000166432	0.000590347	NA	NA	NA	NA	NA	0.258815	0.0059955	VIT_00s0556g00010	38048320	VIT_200s0556g00010.1	VIT_200s0556g00010.1	PF03372	PTHR11200,PTHR11200:SF106	KOG0565				AT5G65090.1	BST1,DER4,MRH3	DNAse I-like superfamily protein
VIT_200s0615g00010	121.995	2.14452	0.343056	6.25123	4.07e-10	3.22e-09	2.15109	3.18473	42.6015	6.92e-06	4.82e-05	8.23641	1.77549	VIT_00s0615g00010	38047495	VIT_200s0615g00010.1	VIT_200s0615g00010.1	PF08240,PF00107	PTHR11695,PTHR11695:SF588	KOG0023	1.1.1.195		GO:0055114,GO:0016491,GO:0008270	AT4G37990.1	ATCAD8,CAD-B2,ELI3,ELI3-2	elicitor-activated gene 3-2
VIT_200s0615g00030	54.7913	2.08162	0.444907	4.67878	2.89e-06	1.38e-05	2.0973	2.05796	24.2278	0.000152537	0.000663257	2.54014	0.553033	VIT_00s0615g00030	38048080	VIT_200s0615g00030.1	VIT_200s0615g00030.1	PF00107,PF08240	PTHR11695,PTHR11695:SF588	KOG0023	1.1.1.195	K00083	GO:0055114,GO:0016491,GO:0008270	AT4G37990.1	ATCAD8,CAD-B2,ELI3,ELI3-2	elicitor-activated gene 3-2
VIT_200s0616g00010	48.809	1.70253	0.361436	4.71046	2.47e-06	1.2e-05	1.72129	1.90751	23.9389	0.000161925	0.000698237	1.49958	0.429922	VIT_00s0616g00010	38047578	VIT_200s0616g00010.1	VIT_200s0616g00010.1	PF07690	PTHR11662,PTHR11662:SF232	KOG2533	3.6.3.20	K13783	GO:0055085,GO:0016021	AT4G17550.1		Major facilitator superfamily protein
VIT_200s0616g00020	NA	NA	NA	NA	NA	NA	1.50283	3.3437	36.7817	1.63e-05	0.000100017	11.8883	3.87075	VIT_00s0616g00020	38050368	VIT_200s0616g00020.1	VIT_200s0616g00020.1	PF01245	PTHR15680,PTHR15680:SF10			K02884	GO:0006412,GO:0005840,GO:0005622,GO:0003735	AT5G47190.1		Ribosomal protein L19 family protein
VIT_200s0620g00010	9.82592	1.88949	0.779679	2.42342	0.0153752	0.0341124	NA	NA	NA	NA	NA	0.367436	0.088386	VIT_00s0620g00010	38049846	VIT_200s0620g00010.1	VIT_200s0620g00010.1	PF01764	PTHR31403,PTHR31403:SF2	KOG4569	3.1.1.32		GO:0006629	AT4G16820.1	PLA-I{beta]2	alpha/beta-Hydrolases superfamily protein
VIT_200s0659g00010	20.0968	1.78276	0.712076	2.50361	0.0122933	0.0280135	NA	NA	NA	NA	NA	2.91787	0.837374	VIT_00s0659g00010	38050552	VIT_200s0659g00010.1	VIT_200s0659g00010.1	PF14932	PTHR19378			K16586	GO:0070652,GO:0051225	AT5G48520.1
VIT_200s0691g00010	193.066	2.85403	0.32365	8.81827	1.16e-18	1.9e-17	2.88023	3.84215	76.3434	3.35e-07	3.78e-06	3.97914	0.489425	VIT_00s0691g00010	38050354	VIT_200s0691g00010.1	VIT_200s0691g00010.1	PF00122,PF00689	PTHR24093,PTHR24093:SF325		3.6.3.8	K01537	GO:0046872,GO:0000166	AT3G63380.1		ATPase E1-E2 type family protein / haloacid dehalogenase-like hydrolase family protein
VIT_200s0768g00040	65.4742	1.87586	0.339671	5.52258	3.34e-08	2.12e-07	1.86493	2.31563	31.7939	3.68e-05	0.000197918	8.37701	2.19614	VIT_00s0768g00040	38049726	VIT_200s0768g00040.1	VIT_200s0768g00040.1		PTHR27001,PTHR27001:SF123		2.7.11.1			AT5G10520.1	RBK1	ROP binding protein kinases 1
VIT_200s0802g00020	13.978	4.64515	1.0215	4.5474	5.43e-06	2.5e-05	4.57209	0.233708	21.4787	0.000274506	0.00109317	2.48386	0.08354	VIT_00s0802g00020	38050649	VIT_200s0802g00020.1	VIT_200s0802g00020.1	PF14009	PTHR33413,PTHR33413:SF1					AT5G67620.1
VIT_200s0804g00020	25.6236	2.14645	0.471135	4.5559	5.22e-06	2.41e-05	2.14836	1.03156	20.8062	0.000319155	0.00124584	0.924923	0.194131	VIT_00s0804g00020	38048233	VIT_200s0804g00020.1	VIT_200s0804g00020.1	PF04784,PF14389	PTHR23054,PTHR23054:SF29					AT4G37080.3		Protein of unknown function, DUF547
VIT_200s0865g00020	4.92823	5.6732	1.38777	4.08799	4.35e-05	0.000171271	NA	NA	NA	NA	NA	0.855922	0	VIT_00s0865g00020	38048196	VIT_200s0865g00020.1	VIT_200s0865g00020.1	PF06749	PTHR31769,PTHR31769:SF14					AT4G21310.1		Protein of unknown function (DUF1218)
VIT_200s0914g00010	37.4212	1.70702	0.52585	3.24621	0.00116954	0.00345973	1.61174	1.54299	8.83095	0.00898413	0.021458	11.1265	3.53991	VIT_00s0914g00010	38047171	VIT_200s0914g00010.1	VIT_200s0914g00010.1		PTHR22957,PTHR22957:SF211					AT2G43490.2		Ypt/Rab-GAP domain of gyp1p superfamily protein
VIT_200s0929g00020	61.4756	2.03923	0.432508	4.7149	2.42e-06	1.18e-05	2.06084	2.23168	24.4072	0.000147017	0.000643597	2.31829	0.5101	VIT_00s0929g00020	38049529	VIT_200s0929g00020.1	VIT_200s0929g00020.1	PF00069	PTHR27001,PTHR27001:SF105	KOG1187	2.7.11.1		GO:0006468,GO:0005524,GO:0004672	AT5G65530.1		Protein kinase superfamily protein
VIT_200s0941g00010	20.8502	2.00332	0.593717	3.3742	0.000740309	0.00228197	2.01233	0.746089	10.966	0.00440409	0.0116636	0.529165	0.119995	VIT_00s0941g00010	38049023	VIT_200s0941g00010.1	VIT_200s0941g00010.1	PF14432,PF13041,PF01535	PTHR24015					AT5G66520.1		Tetratricopeptide repeat (TPR)-like superfamily protein
VIT_200s0945g00010	14.7011	3.71172	0.743867	4.98977	6.05e-07	3.22e-06	3.6427	0.31602	24.9793	0.000130862	0.000584469	2.24113	0.162904	VIT_00s0945g00010	38050324	VIT_200s0945g00010.1	VIT_200s0945g00010.1	PF04784	PTHR23054,PTHR23054:SF29					AT4G37080.2		Protein of unknown function, DUF547
VIT_200s1206g00010	32.3544	1.76158	0.662087	2.66064	0.00779914	0.0188284	1.75985	1.34891	7.3161	0.0156021	0.034086	2.08148	0.594271	VIT_00s1206g00010	38048396	VIT_200s1206g00010.1	VIT_200s1206g00010.1	PF00026	PTHR13683,PTHR13683:SF267	KOG1339	3.4.23.12		GO:0006508,GO:0004190	AT5G10770.1		Eukaryotic aspartyl protease family protein
VIT_200s1323g00015	10.9468	2.67598	1.08112	2.47519	0.0133167	0.0300221	2.51524	-0.0433265	6.17362	0.0243968	0.0498013	4.50718	0.74663	VIT_00s1323g00015	38050022	VIT_200s1323g00015.1	VIT_200s1323g00015.1
VIT_200s1429g00010	7.00802	2.29633	0.905676	2.53549	0.0112289	0.0258464	2.19903	-0.582823	6.51246	0.0213019	0.0443034	1.02745	0.203449	VIT_00s1429g00010	38049638	VIT_200s1429g00010.1	VIT_200s1429g00010.1	PF13374	PTHR19959,PTHR19959:SF158					AT4G10840.1		Tetratricopeptide repeat (TPR)-like superfamily protein
VIT_200s1466g00010	26.7	2.19607	0.503702	4.35986	1.3e-05	5.63e-05	2.11041	1.08671	18.1126	0.000601932	0.00215348	17.9529	3.85043	VIT_00s1466g00010	38049656	VIT_200s1466g00010.1	VIT_200s1466g00010.1		PTHR35324
VIT_200s1568g00005	4.80947	2.6552	1.12563	2.35887	0.0183308	0.039768	NA	NA	NA	NA	NA	1.03492	0.160696	VIT_00s1568g00005	38049574	VIT_200s1568g00005.1	VIT_200s1568g00005.1
VIT_200s1682g00010	50.1069	3.78027	0.477792	7.91196	2.53e-15	3.23e-14	3.77407	1.94295	53.2948	1.77e-06	1.53e-05	96.6149	6.56109	VIT_00s1682g00010	38050787	VIT_200s1682g00010.1	VIT_200s1682g00010.1		PTHR10638,PTHR10638:SF39		1.4.3.21		GO:0055114,GO:0048038,GO:0009308,GO:0008131,GO:0005507	AT1G62810.1		Copper amine oxidase family protein
VIT_200s1787g00005	104.748	1.57689	0.268489	5.87322	4.27e-09	3e-08	1.57989	2.96857	38.5798	1.24e-05	7.9e-05	8.02521	2.50533	VIT_00s1787g00005	38050096	VIT_200s1787g00005.1	VIT_200s1787g00005.1	PF11145	PTHR33389,PTHR33389:SF1					AT4G21700.1		Protein of unknown function (DUF2921)
VIT_200s1851g00005	10.4902	2.73696	0.982668	2.78524	0.00534888	0.0135077	2.68183	-0.0679479	8.34293	0.0106831	0.0248061	1.06381	0.151569	VIT_00s1851g00005	38047840	VIT_200s1851g00005.1	VIT_200s1851g00005.1	PF13855	PTHR11017,PTHR11017:SF169				GO:0005515	AT4G19500.1		nucleoside-triphosphatases;transmembrane receptors;nucleotide binding;ATP binding
VIT_200s1937g00010	215.832	2.97068	0.289359	10.2664	9.98e-25	2.46e-23	2.98689	4.00074	110.892	1.69e-08	3.34e-07	11.1593	1.32163	VIT_00s1937g00010	38049458	VIT_200s1937g00010.1	VIT_200s1937g00010.1	PF02727,PF02728,PF01179	PTHR10638,PTHR10638:SF38		1.4.3.21		GO:0055114,GO:0048038,GO:0009308,GO:0008131,GO:0005507	AT1G62810.1		Copper amine oxidase family protein
VIT_200s2015g00020	7.75511	2.22918	0.976994	2.28167	0.0225087	0.0475506	NA	NA	NA	NA	NA	0.480469	0.0902935	VIT_00s2015g00020	38048636	VIT_200s2015g00020.1	VIT_200s2015g00020.1		PTHR24006					AT4G08980.3	FBW2	F-BOX WITH WD-40 2
VIT_200s2188g00010	51.2369	1.85869	0.394597	4.71036	2.47e-06	1.2e-05	1.87348	1.97461	24.7106	0.000138184	0.000610908	2.17536	0.535164	VIT_00s2188g00010	38048998	VIT_200s2188g00010.1	VIT_200s2188g00010.1	PF03600	PTHR10283,PTHR10283:SF101	KOG1281		K14445	GO:0055085,GO:0016021	AT5G47560.1	ATSDAT,ATTDT,TDT	tonoplast dicarboxylate transporter
VIT_200s2349g00010	1412.76	1.69553	0.0962143	17.6224	1.66e-69	2.17e-67	1.73423	6.69016	312.056	6.27e-12	6.74e-10	99.1481	27.9176	VIT_00s2349g00010	38050043	VIT_200s2349g00010.1	VIT_200s2349g00010.1	PF00153	PTHR24089,PTHR24089:SF392	KOG0759		K15104		AT2G22500.1	ATPUMP5,DIC1,UCP5	uncoupling protein 5
VIT_200s2376g00010	35.7386	1.79422	0.517972	3.46393	0.000532336	0.00169476	1.77791	1.48702	12.4448	0.00278976	0.00790833	3.87885	1.08925	VIT_00s2376g00010	38047082	VIT_200s2376g00010.1	VIT_200s2376g00010.1	PF07992	PTHR10632		1.6.5.9	K17871	GO:0055114,GO:0016491	AT4G05020.1	NDB2	NAD(P)H dehydrogenase B2
VIT_200s2526g00010	49.7888	2.07254	0.564779	3.66964	0.00024289	0.000836203	2.07325	1.94272	13.8432	0.00204379	0.00610071	4.88095	1.09729	VIT_00s2526g00010	38049333	VIT_200s2526g00010.1	VIT_200s2526g00010.1	PF00759	PTHR22298,PTHR22298:SF39		3.2.1.4		GO:0005975,GO:0004553	AT1G65610.1	ATGH9A2,KOR2	Six-hairpin glycosidases superfamily protein
VIT_200s2539g00010	24.0164	1.79294	0.767124	2.33722	0.0194276	0.0418424	NA	NA	NA	NA	NA	4.12364	1.02258	VIT_00s2539g00010	38047677	VIT_200s2539g00010.1	VIT_200s2539g00010.1		PTHR27001,PTHR27001:SF32		2.7.11.1,2.7.10.2			AT2G17220.1		Protein kinase superfamily protein
VIT_200s2620g00010	31.4941	2.85719	0.669793	4.26578	1.99e-05	8.34e-05	2.85517	1.32702	17.8407	0.000643656	0.00227746	8.66513	1.05053	VIT_00s2620g00010	38049820	VIT_200s2620g00010.1	VIT_200s2620g00010.1	PF00759	PTHR22298,PTHR22298:SF39		3.2.1.4		GO:0005975,GO:0004553	AT1G65610.1	ATGH9A2,KOR2	Six-hairpin glycosidases superfamily protein
VIT_200s2705g00010	5.06167	3.14461	1.1367	2.76644	0.00566719	0.0142032	NA	NA	NA	NA	NA	0.321031	0.03545	VIT_00s2705g00010	38049840	VIT_200s2705g00010.1	VIT_200s2705g00010.1		PTHR33971,PTHR33971:SF3					AT1G11440.1
VIT_201s0010g00560	94.126	2.24661	0.286306	7.84691	4.26e-15	5.3e-14	2.25947	2.82343	66.8143	4.15e-07	4.5e-06	4.03041	0.799466	VIT_01s0010g00560	38028500	VIT_201s0010g00560.1	VIT_201s0010g00560.1		PTHR33914,PTHR33914:SF2					AT2G03810.4		18S pre-ribosomal assembly protein gar2-related
VIT_201s0010g00740	53.7771	2.04877	0.362738	5.64808	1.62e-08	1.07e-07	2.07323	2.04585	36.3395	1.75e-05	0.000106177	1.62917	0.360127	VIT_01s0010g00740	38028949	VIT_201s0010g00740.1	VIT_201s0010g00740.1	PF00010	PTHR12565,PTHR12565:SF159				GO:0046983	AT1G68920.3		basic helix-loop-helix (bHLH) DNA-binding superfamily protein
VIT_201s0010g00760	37.6631	1.95348	0.36494	5.35287	8.66e-08	5.17e-07	1.91263	1.54659	28.6124	6.49e-05	0.000320994	9.47716	2.37163	VIT_01s0010g00760	38027516	VIT_201s0010g00760.1	VIT_201s0010g00760.1
VIT_201s0010g00790	30.5394	3.47426	0.669689	5.18787	2.13e-07	1.21e-06	3.41048	1.2737	24.2013	0.000153372	0.000666349	3.54282	0.314754	VIT_01s0010g00790	38026615	VIT_201s0010g00790.1	VIT_201s0010g00790.1
VIT_201s0010g00800	67.8707	4.1679	0.411382	10.1315	4.01e-24	9.53e-23	4.13211	2.37259	104.912	1.94e-08	3.72e-07	14.8876	0.766723	VIT_01s0010g00800	38029040	VIT_201s0010g00800.1	VIT_201s0010g00800.1
VIT_201s0010g01090	19.3922	1.68794	0.671251	2.51462	0.0119162	0.0272567	1.68892	0.658752	6.55985	0.0209061	0.0435589	0.999719	0.299909	VIT_01s0010g01090	38026556	VIT_201s0010g01090.1	VIT_201s0010g01090.1	PF00141	PTHR31388,PTHR31388:SF9		1.11.1.7	K00430	GO:0055114,GO:0020037,GO:0006979,GO:0004601	AT1G68850.1		Peroxidase superfamily protein
VIT_201s0010g01140	21.138	2.76258	0.608136	4.5427	5.55e-06	2.55e-05	2.78345	0.795942	18.2723	0.000578861	0.00208111	2.48861	0.337804	VIT_01s0010g01140	38027823	VIT_201s0010g01140.1	VIT_201s0010g01140.1
VIT_201s0010g01170	28.4438	3.25252	0.539995	6.02324	1.71e-09	1.26e-08	3.20569	1.18509	28.9424	6.11e-05	0.000304504	3.61196	0.367808	VIT_01s0010g01170	38028637	VIT_201s0010g01170.1	VIT_201s0010g01170.1	PF02325	PTHR33219,PTHR33219:SF1			K02221	GO:0016020	AT5G36120.1	atylmg3,CCB3,YLMG3	cofactor assembly, complex C (B6F)
VIT_201s0010g02010	8.90177	6.52523	1.24663	5.23431	1.66e-07	9.51e-07	7.2054	-0.284114	32.9346	6.79e-05	0.000334129	0.681963	0	VIT_01s0010g02010	38029256	VIT_201s0010g02010.1	VIT_201s0010g02010.1	PF00141	PTHR31388,PTHR31388:SF37		1.11.1.7	K00430	GO:0055114,GO:0020037,GO:0006979,GO:0004601	AT1G14550.1		Peroxidase superfamily protein
VIT_201s0010g02270	19.69	2.85319	0.688737	4.14263	3.43e-05	0.000137989	NA	NA	NA	NA	NA	0.721792	0.0897773	VIT_01s0010g02270	38028998	VIT_201s0010g02270.1	VIT_201s0010g02270.1	PF03514	PTHR31636,PTHR31636:SF24					AT1G50420.1	SCL-3,SCL3	scarecrow-like 3
VIT_201s0010g02460	11073.7	2.28484	0.115818	19.7279	1.24e-86	2.6e-84	2.30502	9.65825	480.628	2.25e-13	5.03e-11	662.343	124.742	VIT_01s0010g02460	38026952	VIT_201s0010g02460.1	VIT_201s0010g02460.1	PF00044,PF02800	PTHR10836,PTHR10836:SF59	KOG0657	1.2.1.12		GO:0055114,GO:0016620	AT3G04120.1	GAPC,GAPC-1,GAPC1	glyceraldehyde-3-phosphate dehydrogenase C subunit 1
VIT_201s0010g02930	16.1988	3.81365	0.934873	4.07933	4.52e-05	0.000177336	3.72192	0.450741	15.3953	0.00120884	0.00390269	4.5301	0.312615	VIT_01s0010g02930	38029473	VIT_201s0010g02930.1	VIT_201s0010g02930.1	PF13833,PF13499	PTHR10891,PTHR10891:SF621	KOG0027		K13448		AT1G76650.1	CML38	calmodulin-like 38
VIT_201s0010g02940	NA	NA	NA	NA	NA	NA	2.85661	0.975388	8.73322	0.0102157	0.0239	6.33675	0.736544	VIT_01s0010g02940	38027105	VIT_201s0010g02940.1	VIT_201s0010g02940.1	PF13499,PF13833	PTHR10891,PTHR10891:SF621	KOG0027		K13448		AT5G42380.1	CML37,CML39	calmodulin like 37
VIT_201s0010g02970	10.2443	5.98727	1.19355	5.01638	5.27e-07	2.83e-06	5.71181	-0.122229	34.2876	2.42e-05	0.000139705	3.00094	0.0403543	VIT_01s0010g02970	38026630	VIT_201s0010g02970.1	VIT_201s0010g02970.1	PF13833,PF13499	PTHR10891,PTHR10891:SF621	KOG0027		K13448		AT1G76650.1	CML38	calmodulin-like 38
VIT_201s0010g03510	9.81561	2.96094	1.10262	2.68537	0.00724495	0.0176459	NA	NA	NA	NA	NA	0.99619	0.124364	VIT_01s0010g03510	38028307	VIT_201s0010g03510.1	VIT_201s0010g03510.1	PF13578	PTHR10509,PTHR10509:SF20	KOG1663	2.1.1.267	K13272	GO:0008171	AT1G67980.1	CCOAMT	caffeoyl-CoA 3-O-methyltransferase
VIT_201s0010g03540	3.87223	5.32196	1.49572	3.55812	0.000373518	0.00123041	NA	NA	NA	NA	NA	0.132167	0	VIT_01s0010g03540	38028334	VIT_201s0010g03540.1	VIT_201s0010g03540.1	PF03999	PTHR19321,PTHR19321:SF3	KOG4302		K16732	GO:0008017,GO:0000910,GO:0000226	AT1G27920.1	MAP65-8	microtubule-associated protein 65-8
VIT_201s0010g03890	9.74394	1.98065	0.741762	2.67019	0.00758075	0.018377	NA	NA	NA	NA	NA	6.30268	1.58663	VIT_01s0010g03890	38027608	VIT_201s0010g03890.1	VIT_201s0010g03890.1	PF01486					GO:0006355,GO:0005634,GO:0003700	AT2G45650.1	AGL6	AGAMOUS-like 6
VIT_201s0011g00560	918.02	1.93854	0.183723	10.5514	5e-26	1.34e-24	1.94471	6.06904	140.169	2.87e-09	8.08e-08	115.994	28.0621	VIT_01s0011g00560	38044858	VIT_201s0011g00560.1	VIT_201s0011g00560.1	PF05558	PTHR38522,PTHR38522:SF2				GO:0051716,GO:0046658	AT4G20260.3	ATPCAP1,PCAP1	plasma-membrane associated cation-binding protein 1
VIT_201s0011g00610	31.0729	2.1842	0.572425	3.81569	0.0001358	0.000488608	2.10445	1.2998	12.1598	0.00303987	0.00850655	7.36649	1.64251	VIT_01s0011g00610	38026657	VIT_201s0011g00610.1	VIT_201s0011g00610.1	PF07904	PTHR13581				GO:0043189,GO:0006355,GO:0005634	AT1G26470.1
VIT_201s0011g00920	17.1793	2.01367	0.851627	2.3645	0.0180544	0.0392266	NA	NA	NA	NA	NA	0.716857	0.174235	VIT_01s0011g00920	38027423	VIT_201s0011g00920.1	VIT_201s0011g00920.1	PF13041,PF01535	PTHR24015,PTHR24015:SF735					AT5G66520.1		Tetratricopeptide repeat (TPR)-like superfamily protein
VIT_201s0011g01160	1280.77	2.12205	0.137114	15.4765	5e-54	4.22e-52	2.1341	6.54909	297.763	8.97e-12	8.87e-10	109.356	23.2688	VIT_01s0011g01160	38027546	VIT_201s0011g01160.1	VIT_201s0011g01160.1	PF13419	PTHR12725,PTHR12725:SF61	KOG3085				AT5G44730.2		Haloacid dehalogenase-like hydrolase (HAD) superfamily protein
VIT_201s0011g01800	71.3126	1.91194	0.315814	6.05403	1.41e-09	1.06e-08	1.92927	2.43278	40.0919	9.9e-06	6.55e-05	3.52242	0.858989	VIT_01s0011g01800	38027667	VIT_201s0011g01800.1	VIT_201s0011g01800.1	PF00459	PTHR20854,PTHR20854:SF17	KOG2951	3.1.3.25	K01092	GO:0046854	AT1G31190.1	IMPL1	myo-inositol monophosphatase like 1
VIT_201s0011g01810	NA	NA	NA	NA	NA	NA	1.52384	3.15	21.5729	0.000268835	0.00107521	20.1044	6.59199	VIT_01s0011g01810	38026577	VIT_201s0011g01810.1	VIT_201s0011g01810.1		PTHR35584
VIT_201s0011g02470	66.7423	3.62833	0.409344	8.86377	7.74e-19	1.29e-17	3.60556	2.33909	91.2994	5.09e-08	8.16e-07	13.3496	1.02575	VIT_01s0011g02470	38029351	VIT_201s0011g02470.1	VIT_201s0011g02470.1	PF13499	PTHR10891,PTHR10891:SF638	KOG0027		K13448		AT3G25600.1		Calcium-binding EF-hand family protein
VIT_201s0011g02790	473.653	2.68308	0.176583	15.1945	3.85e-52	3.14e-50	2.60604	5.1201	222.839	8.04e-11	4.66e-09	226.501	35.3943	VIT_01s0011g02790	38027083	VIT_201s0011g02790.1	VIT_201s0011g02790.1		PTHR33599,PTHR33599:SF3					AT1G68765.1	IDA	Putative membrane lipoprotein
VIT_201s0011g02890	NA	NA	NA	NA	NA	NA	3.05507	0.599588	10.387	0.00530785	0.0136771	4.01335	0.440633	VIT_01s0011g02890	38028723	VIT_201s0011g02890.1	VIT_201s0011g02890.1		PTHR33237,PTHR33237:SF6					AT1G49000.1
VIT_201s0011g02900	11.7436	6.92664	1.23309	5.61729	1.94e-08	1.26e-07	7.64292	0.0607131	36.3957	4.18e-05	0.000220292	26.7848	0	VIT_01s0011g02900	38028171	VIT_201s0011g02900.1	VIT_201s0011g02900.1
VIT_201s0011g03050	7.49383	3.02879	1.14268	2.65059	0.00803511	0.0193316	NA	NA	NA	NA	NA	0.51898	0.0545628	VIT_01s0011g03050	38026884	VIT_201s0011g03050.1	VIT_201s0011g03050.1	PF01501	PTHR13778,PTHR13778:SF4		2.4.1.43		GO:0016757	AT1G13250.1	GATL3	galacturonosyltransferase-like 3
VIT_201s0011g03070	15.9638	2.12936	0.82625	2.57713	0.00996233	0.0233132	2.15693	0.393013	6.82603	0.0188332	0.0399162	0.927512	0.189207	VIT_01s0011g03070	38027440	VIT_201s0011g03070.1	VIT_201s0011g03070.1	PF00847,PF02362	PTHR31140,PTHR31140:SF3			K09287	GO:0006355,GO:0003700,GO:0003677	AT1G25560.1	EDF1,TEM1	AP2/B3 transcription factor family protein
VIT_201s0011g03330	543.691	3.64644	0.195481	18.6537	1.18e-77	1.93e-75	3.66793	5.31783	387.525	1.19e-12	1.83e-10	23.5664	1.75661	VIT_01s0011g03330	38027182	VIT_201s0011g03330.1	VIT_201s0011g03330.1		PTHR12161,PTHR12161:SF16					AT1G13340.1		Regulator of Vps4 activity in the MVB pathway protein
VIT_201s0011g03450	20.0045	1.50363	0.627242	2.39721	0.0165207	0.0362896	NA	NA	NA	NA	NA	0.318372	0.104757	VIT_01s0011g03450	38029401	VIT_201s0011g03450.1	VIT_201s0011g03450.1	PF16863,PF01055	PTHR22762,PTHR22762:SF56		3.2.1.177,3.2.1.55,3.2.1.37	K15925	GO:0005975,GO:0004553	AT1G68560.1	ATXYL1,TRG1,XYL1	alpha-xylosidase 1
VIT_201s0011g03470	107.077	2.07034	0.25122	8.24111	1.71e-16	2.38e-15	2.08187	3.00422	76.1116	1.75e-07	2.22e-06	6.79189	1.51218	VIT_01s0011g03470	38027210	VIT_201s0011g03470.1	VIT_201s0011g03470.1	PF00847	PTHR31190,PTHR31190:SF17				GO:0006355,GO:0003700	AT1G68550.1		Integrase-type DNA-binding superfamily protein
VIT_201s0011g03500	11.6157	6.90827	1.22032	5.66103	1.5e-08	9.95e-08	7.58286	0.0316611	39.0016	2.97e-05	0.000165687	0.835808	0	VIT_01s0011g03500	38026795	VIT_201s0011g03500.1	VIT_201s0011g03500.1	PF02574	PTHR21091,PTHR21091:SF114	KOG1579	2.1.1.10	K00547		AT3G25900.1	ATHMT-1,HMT-1	Homocysteine S-methyltransferase family protein
VIT_201s0011g03650	10.3638	2.03684	0.89022	2.28802	0.0221362	0.0468764	NA	NA	NA	NA	NA	1.35484	0.280139	VIT_01s0011g03650	38027512	VIT_201s0011g03650.1	VIT_201s0011g03650.1	PF05678	PTHR33143,PTHR33143:SF11					AT1G68450.1		VQ motif-containing protein
VIT_201s0011g03660	1069.8	1.55525	0.143661	10.8258	2.6e-27	7.48e-26	1.57524	6.28979	144.636	1.96e-09	5.96e-08	65.6136	20.4682	VIT_01s0011g03660	38026694	VIT_201s0011g03660.1	VIT_201s0011g03660.1		PTHR36715,PTHR36715:SF1					AT1G25400.2
VIT_201s0011g03730	37.6997	8.60707	1.07677	7.99344	1.31e-15	1.7e-14	9.27958	1.56457	155.362	1.3e-08	2.67e-07	3.22367	0	VIT_01s0011g03730	38029438	VIT_201s0011g03730.1	VIT_201s0011g03730.1	PF00249	PTHR10641,PTHR10641:SF510	KOG0048		K09422		AT1G68320.1	AtMYB62,BW62B,BW62C,MYB62	myb domain protein 62
VIT_201s0011g03850	171.828	5.06018	0.321455	15.7415	7.86e-56	7.22e-54	5.06579	3.6747	256.804	2.76e-11	2.02e-09	9.23047	0.258994	VIT_01s0011g03850	38027076	VIT_201s0011g03850.1	VIT_201s0011g03850.1	PF02485	PTHR31042,PTHR31042:SF7				GO:0016020,GO:0008375	AT1G68390.1		Core-2/I-branching beta-1,6-N-acetylglucosaminyltransferase family protein
VIT_201s0011g03910	728.39	4.06453	0.149562	27.1763	1.24e-162	1.04e-159	4.08822	5.73884	794.823	4.4e-15	4.12e-12	35.6605	1.93852	VIT_01s0011g03910	38028242	VIT_201s0011g03910.1	VIT_201s0011g03910.1	PF00481	PTHR13832,PTHR13832:SF158	KOG0698	3.1.3.16		GO:0003824,GO:0006470,GO:0004722	AT1G68410.1		Protein phosphatase 2C family protein
VIT_201s0011g04220	23.4316	3.00763	0.59425	5.06122	4.17e-07	2.27e-06	3.00158	0.922583	22.1155	0.000238626	0.000972987	0.818946	0.0944003	VIT_01s0011g04220	38026514	VIT_201s0011g04220.1	VIT_201s0011g04220.1	PF00249	PTHR31442,PTHR31442:SF9			K14491		AT3G62670.1	ARR20,MEE41,RR20	response regulator 20
VIT_201s0011g04390	68.9964	2.40766	0.290966	8.27471	1.29e-16	1.81e-15	2.42122	2.39092	78.3904	1.44e-07	1.88e-06	1.69568	0.296494	VIT_01s0011g04390	38026812	VIT_201s0011g04390.1	VIT_201s0011g04390.1	PF01535,PF13041	PTHR24015,PTHR24015:SF724					AT1G22960.1		Pentatricopeptide repeat (PPR) superfamily protein
VIT_201s0011g04550	605.537	3.56862	0.225378	15.8339	1.81e-56	1.7e-54	3.57403	5.47254	256.796	8.71e-11	4.97e-09	110.342	8.53692	VIT_01s0011g04550	38026863	VIT_201s0011g04550.1	VIT_201s0011g04550.1	PF14009	PTHR33052,PTHR33052:SF23					AT3G03280.1
VIT_201s0011g04560	12.0942	1.58208	0.60656	2.60829	0.00909964	0.0215443	1.57864	0.0651148	6.80359	0.0189986	0.0401664	0.647664	0.197356	VIT_01s0011g04560	38026640	VIT_201s0011g04560.1	VIT_201s0011g04560.1	PF13847	PTHR12843,PTHR12843:SF5	KOG1271	2.1.1.64,2.1.1.114,2.1.1.222		GO:0008168	AT1G66680.1	AR401	S-adenosyl-L-methionine-dependent methyltransferases superfamily protein
VIT_201s0011g04590	61.5232	1.87692	0.367924	5.10138	3.37e-07	1.87e-06	1.89006	2.22657	30.4465	4.66e-05	0.00024232	4.65641	1.15262	VIT_01s0011g04590	38028887	VIT_201s0011g04590.1	VIT_201s0011g04590.1	PF12906,PF12428	PTHR23012,PTHR23012:SF89		6.3.2.19		GO:0008270	AT2G01275.1		RING/FYVE/PHD zinc finger superfamily protein
VIT_201s0011g04630	1128.79	1.61917	0.0921158	17.5776	3.66e-69	4.76e-67	1.63314	6.36696	319.806	5.2e-12	5.92e-10	85.8889	26.0135	VIT_01s0011g04630	38029180	VIT_201s0011g04630.1	VIT_201s0011g04630.1	PF06026	PTHR11934,PTHR11934:SF7	KOG3075	5.3.1.6	K01807	GO:0009052,GO:0004751	AT2G01290.1	RPI2	ribose-5-phosphate isomerase 2
VIT_201s0011g04650	488.236	2.59271	0.164103	15.7993	3.14e-56	2.94e-54	2.58077	5.16318	325.485	4.54e-12	5.38e-10	109.368	17.1455	VIT_01s0011g04650	38028050	VIT_201s0011g04650.1	VIT_201s0011g04650.1		PTHR33782,PTHR33782:SF1					AT2G01300.1
VIT_201s0011g04660	203.004	3.8785	0.234825	16.5165	2.79e-61	2.99e-59	3.85011	3.91183	333.093	3.81e-12	4.74e-10	50.528	3.30121	VIT_01s0011g04660	38029578	VIT_201s0011g04660.1	VIT_201s0011g04660.1		PTHR33782,PTHR33782:SF5					AT2G01300.1
VIT_201s0011g04690	61.4686	2.06478	0.305676	6.75482	1.43e-11	1.31e-10	2.0832	2.22564	51.0761	2.3e-06	1.91e-05	1.96505	0.43239	VIT_01s0011g04690	38028707	VIT_201s0011g04690.1	VIT_201s0011g04690.1	PF13812,PF12854,PF13041	PTHR24015,PTHR24015:SF261					AT1G71060.1		Tetratricopeptide repeat (TPR)-like superfamily protein
VIT_201s0011g04850	NA	NA	NA	NA	NA	NA	1.50938	3.15091	41.6329	7.93e-06	5.39e-05	3.11219	1.03617	VIT_01s0011g04850	38026505	VIT_201s0011g04850.1	VIT_201s0011g04850.1	PF06886	PTHR31358,PTHR31358:SF2					AT1G70950.1		TPX2 (targeting protein for Xklp2) protein family
VIT_201s0011g05030	34.1849	2.60941	0.574593	4.54132	5.59e-06	2.56e-05	2.61504	1.42345	18.5982	0.000534802	0.00194309	3.41128	0.512273	VIT_01s0011g05030	38029097	VIT_201s0011g05030.1	VIT_201s0011g05030.1		PTHR35100,PTHR35100:SF1					AT1G23110.2
VIT_201s0011g05040	9.33666	2.0532	0.790591	2.59705	0.00940285	0.0221635	2.0335	-0.245871	6.72194	0.0196145	0.0412411	0.25841	0.0571455	VIT_01s0011g05040	38028000	VIT_201s0011g05040.1	VIT_201s0011g05040.1	PF14432,PF01535,PF13041	PTHR24015,PTHR24015:SF565					AT2G01510.1		Tetratricopeptide repeat (TPR)-like superfamily protein
VIT_201s0011g05470	485.095	1.50927	0.126361	11.9441	6.97e-33	2.65e-31	1.51525	5.15292	151.104	1.43e-09	4.56e-08	60.229	19.7313	VIT_01s0011g05470	38027449	VIT_201s0011g05470.1	VIT_201s0011g05470.1	PF04749	PTHR15907,PTHR15907:SF56					AT1G14870.1	PCR2	PLANT CADMIUM RESISTANCE 2
VIT_201s0011g05580	78.923	2.72207	0.286357	9.50585	1.98e-21	3.97e-20	2.74336	2.57505	109.93	1.4e-08	2.83e-07	2.42555	0.337076	VIT_01s0011g05580	38028792	VIT_201s0011g05580.1	VIT_201s0011g05580.1	PF08263,PF13855,PF00069	PTHR27008,PTHR27008:SF19	KOG1187	2.7.11.1		GO:0005515,GO:0006468,GO:0005524,GO:0004672	AT1G48480.1	RKL1	receptor-like kinase 1
VIT_201s0011g05950	166.371	3.55286	0.26723	13.2952	2.47e-40	1.27e-38	3.57742	3.63039	206.809	1.41e-10	7.03e-09	5.47446	0.423344	VIT_01s0011g05950	38029507	VIT_201s0011g05950.1	VIT_201s0011g05950.1	PF01823	PTHR33199,PTHR33199:SF4					AT1G14780.1		MAC/Perforin domain-containing protein
VIT_201s0011g06140	126.23	4.17613	0.406367	10.2768	8.97e-25	2.22e-23	4.19397	3.2379	104.008	3.5e-08	5.99e-07	6.02001	0.303978	VIT_01s0011g06140	38026813	VIT_201s0011g06140.1	VIT_201s0011g06140.1	PF04564	PTHR22849,PTHR22849:SF9		6.3.2.19		GO:0016567,GO:0004842	AT5G37490.1		ARM repeat superfamily protein
VIT_201s0011g06360	7.16736	3.62761	1.13591	3.19356	0.0014053	0.00406924	NA	NA	NA	NA	NA	1.31717	0.10238	VIT_01s0011g06360	38027169	VIT_201s0011g06360.1	VIT_201s0011g06360.1	PF04770	PTHR31948,PTHR31948:SF7					AT1G75240.1	AtHB33,HB33	homeobox protein 33
VIT_201s0011g06565	8.06087	5.63456	1.23639	4.55727	5.18e-06	2.39e-05	5.33197	-0.40885	26.262	0.000101415	0.000471243	6.19262	0.107927	VIT_01s0011g06565	38026983	VIT_201s0011g06565.1	VIT_201s0011g06565.1
VIT_201s0011g06600	516.94	2.28602	0.13945	16.3931	2.14e-60	2.26e-58	2.31102	5.24511	314.401	5.92e-12	6.54e-10	19.1602	3.61441	VIT_01s0011g06600	38029431	VIT_201s0011g06600.1	VIT_201s0011g06600.1	PF00282	PTHR11999,PTHR11999:SF92		4.1.1.15	K01580	GO:0030170,GO:0019752,GO:0016831	AT5G17330.1	GAD,GAD1	glutamate decarboxylase
VIT_201s0026g00190	278.86	1.74085	0.179008	9.72499	2.36e-22	5.04e-21	1.77094	4.36191	111.238	1.28e-08	2.65e-07	6.52337	1.78471	VIT_01s0026g00190	38029207	VIT_201s0026g00190.1	VIT_201s0026g00190.1	PF04564,PF00514	PTHR23315,PTHR23315:SF116		6.3.2.19		GO:0016567,GO:0004842,GO:0005515	AT1G60190.1		ARM repeat superfamily protein
VIT_201s0026g00200	18.2086	3.16122	0.655029	4.82607	1.39e-06	7.05e-06	3.12907	0.604045	21.0953	0.000299025	0.00117811	1.26542	0.132146	VIT_01s0026g00200	38028908	VIT_201s0026g00200.1	VIT_201s0026g00200.1	PF06955,PF00722	PTHR31062,PTHR31062:SF25		2.4.1.207	K08235	GO:0048046,GO:0016762,GO:0006073,GO:0005618,GO:0005975,GO:0004553	AT1G10550.1	XET,XTH33	xyloglucan:xyloglucosyl transferase 33
VIT_201s0026g00300	13.3146	2.29974	0.636745	3.61172	0.000304175	0.00102527	2.28496	0.175844	13.2629	0.00219183	0.00646829	0.587497	0.110554	VIT_01s0026g00300	38027065	VIT_201s0026g00300.1	VIT_201s0026g00300.1	PF13639	PTHR14155,PTHR14155:SF128				GO:0008270,GO:0005515	AT5G40250.1		RING/U-box superfamily protein
VIT_201s0026g00580	13.9489	3.64056	0.868723	4.1907	2.78e-05	0.000113613	3.56132	0.23346	16.5307	0.000896395	0.00302428	0.818613	0.0657163	VIT_01s0026g00580	38027023	VIT_201s0026g00580.1	VIT_201s0026g00580.1	PF00069	PTHR27001,PTHR27001:SF150	KOG1187	2.7.11.1	K04733	GO:0006468,GO:0005524,GO:0004672	AT1G24030.2		Protein kinase superfamily protein
VIT_201s0026g00930	NA	NA	NA	NA	NA	NA	1.50395	1.96377	17.9452	0.00062724	0.00222819	2.28633	0.74088	VIT_01s0026g00930	38029113	VIT_201s0026g00930.1	VIT_201s0026g00930.1	PF01753	PTHR12197,PTHR12197:SF166					AT1G70150.1		zinc ion binding
VIT_201s0026g00940	53.5382	2.31059	0.328158	7.04109	1.91e-12	1.89e-11	2.30958	2.0381	52.8301	1.86e-06	1.61e-05	5.58909	1.05952	VIT_01s0026g00940	38027174	VIT_201s0026g00940.1	VIT_201s0026g00940.1	PF00072	PTHR26402,PTHR26402:SF526			K14492	GO:0000160	AT1G59940.1	ARR3	response regulator 3
VIT_201s0026g00980	473.069	3.68706	0.16315	22.5992	4.41e-113	1.49e-110	3.71306	5.11882	552.579	7.58e-14	2.39e-11	27.2752	1.94561	VIT_01s0026g00980	38028628	VIT_201s0026g00980.1	VIT_201s0026g00980.1	PF01501	PTHR13778,PTHR13778:SF7		2.4.1.43		GO:0016757	AT1G70090.1	GATL9,LGT8	glucosyl transferase family 8
VIT_201s0026g01030	687.255	2.30327	0.197402	11.6679	1.86e-31	6.63e-30	2.3253	5.65475	142.862	5.05e-09	1.25e-07	16.3148	3.08249	VIT_01s0026g01030	38027452	VIT_201s0026g01030.1	VIT_201s0026g01030.1	PF13704	PTHR21461,PTHR21461:SF16					AT1G27200.1		Domain of unknown function (DUF23)
VIT_201s0026g01130	39.3928	2.28146	0.416372	5.47939	4.27e-08	2.66e-07	2.27019	1.62002	29.3341	5.68e-05	0.000287139	4.99505	0.972628	VIT_01s0026g01130	38029427	VIT_201s0026g01130.1	VIT_201s0026g01130.1		PTHR35474,PTHR35474:SF2					AT1G69935.1	SHW1	short hypocotyl in white light1
VIT_201s0026g01250	71.0632	2.38343	0.295578	8.06363	7.41e-16	9.8e-15	2.39402	2.42586	74.1012	2.09e-07	2.58e-06	4.78361	0.844005	VIT_01s0026g01250	38029065	VIT_201s0026g01250.1	VIT_201s0026g01250.1	PF14380,PF13947	PTHR33355,PTHR33355:SF2				GO:0030247	AT1G10380.1		Putative membrane lipoprotein
VIT_201s0026g01280	46.2797	2.37032	0.489631	4.84103	1.29e-06	6.57e-06	2.37777	1.83711	24.7919	0.000135922	0.000602726	1.06295	0.192758	VIT_01s0026g01280	38027279	VIT_201s0026g01280.1	VIT_201s0026g01280.1	PF01535,PF13041	PTHR24015,PTHR24015:SF380					AT1G05670.1		Pentatricopeptide repeat (PPR-like) superfamily protein
VIT_201s0026g01460	988.355	1.57617	0.178274	8.84125	9.47e-19	1.56e-17	1.53974	6.17539	90.4892	7.08e-08	1.06e-06	294.005	95.07	VIT_01s0026g01460	38028081	VIT_201s0026g01460.1	VIT_201s0026g01460.1	PF13098	PTHR10438,PTHR10438:SF278	KOG0907	1.6.5.4	K03671	GO:0045454,GO:0015035,GO:0006662	AT5G39950.1	ATH2,ATTRX2,ATTRXH2,TRX2,TRXH2	thioredoxin 2
VIT_201s0026g01750	8.39521	2.14895	0.912475	2.35507	0.018519	0.0401268	NA	NA	NA	NA	NA	0.22789	0.0487177	VIT_01s0026g01750	38027503	VIT_201s0026g01750.1	VIT_201s0026g01750.1	PF01535,PF13041	PTHR24015,PTHR24015:SF541					AT2G02750.1		Pentatricopeptide repeat (PPR) superfamily protein
VIT_201s0026g01780	15.9855	3.07775	0.689865	4.46138	8.14e-06	3.63e-05	3.05536	0.433254	18.3705	0.000565166	0.00203596	0.39379	0.0438895	VIT_01s0026g01780	38028550	VIT_201s0026g01780.1	VIT_201s0026g01780.1	PF07714	PTHR27003,PTHR27003:SF43	KOG1187	2.7.11.1		GO:0006468,GO:0004672	AT1G14390.1		Leucine-rich repeat protein kinase family protein
VIT_201s0026g01890	223.383	1.76707	0.206688	8.54945	1.24e-17	1.88e-16	1.7866	4.04348	84.6899	8.51e-08	1.23e-06	12.1983	3.28802	VIT_01s0026g01890	38027697	VIT_201s0026g01890.1	VIT_201s0026g01890.1	PF08449	PTHR10778,PTHR10778:SF10	KOG1581			GO:0055085	AT1G14360.1	ATUTR3,UTR3	UDP-galactose transporter 3
VIT_201s0026g02130	22.1714	2.19358	0.661761	3.31476	0.000917216	0.00277648	2.19409	0.836874	10.1289	0.00577702	0.014689	0.631263	0.123882	VIT_01s0026g02130	38028835	VIT_201s0026g02130.1	VIT_201s0026g02130.1	PF01535,PF13041	PTHR24015,PTHR24015:SF480					AT1G26900.1		Pentatricopeptide repeat (PPR) superfamily protein
VIT_201s0026g02290	30.24	1.58247	0.42515	3.72215	0.000197532	0.000690648	1.59001	1.24613	13.7437	0.00190877	0.00574879	1.92915	0.593951	VIT_01s0026g02290	38027472	VIT_201s0026g02290.1	VIT_201s0026g02290.1	PF05460	PTHR13394,PTHR13394:SF0	KOG4557		K02608	GO:0006260,GO:0005664,GO:0003677	AT1G26840.1	ATORC6,ORC6	origin recognition complex protein 6
VIT_201s0026g02460	62.0279	2.81786	0.419559	6.71624	1.86e-11	1.69e-10	2.80537	2.24387	45.0627	4.95e-06	3.64e-05	7.1073	0.959919	VIT_01s0026g02460	38028672	VIT_201s0026g02460.1	VIT_201s0026g02460.1	PF04770	PTHR31948,PTHR31948:SF8					AT1G69600.1	ATHB29,ZFHD1	zinc finger homeodomain 1
VIT_201s0026g02710	899.762	1.82467	0.143294	12.7337	3.84e-37	1.76e-35	1.84066	6.04059	203.195	1.6e-10	7.71e-09	62.905	16.3465	VIT_01s0026g02710	38029224	VIT_201s0026g02710.1	VIT_201s0026g02710.1	PF02365	PTHR31719,PTHR31719:SF40				GO:0006355,GO:0003677	AT1G69490.1	ANAC029,ATNAP,NAP	NAC-like, activated by AP3/PI
VIT_201s0026g02740	38.4303	1.76309	0.430763	4.09296	4.26e-05	0.000167978	1.76609	1.56962	17.1324	0.000768537	0.00265576	5.24829	1.45207	VIT_01s0026g02740	38027042	VIT_201s0026g02740.1	VIT_201s0026g02740.1		PTHR37206,PTHR37206:SF2
VIT_201s0127g00130	24.3722	1.74774	0.489105	3.57336	0.000352435	0.00116885	1.75557	0.954964	13.0035	0.00236412	0.00687844	0.590573	0.164807	VIT_01s0127g00130	38027439	VIT_201s0127g00130.1	VIT_201s0127g00130.1	PF01657,PF00069	PTHR27002,PTHR27002:SF82	KOG1187	2.7.11.1		GO:0006468,GO:0005524,GO:0004672	AT1G70530.1	CRK3	cysteine-rich RLK (RECEPTOR-like protein kinase) 3
VIT_201s0127g00470	6964.89	3.52542	0.145806	24.1788	3.72e-129	1.76e-126	3.54582	8.99014	583.832	1.94e-13	4.54e-11	477.826	38.0926	VIT_01s0127g00470	38027673	VIT_201s0127g00470.1	VIT_201s0127g00470.1	PF01501	PTHR11183,PTHR11183:SF53	KOG1950	2.4.1.123	K18819	GO:0016757	AT1G60470.1	AtGolS4,GolS4	galactinol synthase 4
VIT_201s0127g00590	5684.47	1.75349	0.100935	17.3724	1.34e-67	1.69e-65	1.77905	8.69673	342.085	3.1e-12	4.01e-10	161.484	43.7061	VIT_01s0127g00590	38029495	VIT_201s0127g00590.1	VIT_201s0127g00590.1	PF07649,PF13905	PTHR13871,PTHR13871:SF7	KOG2501	1.8.1.8	K17609	GO:0055114,GO:0047134	AT1G60420.1		DC1 domain-containing protein
VIT_201s0127g00670	166.59	2.59965	0.235145	11.0555	2.06e-28	6.37e-27	2.62791	3.62908	136.311	3.01e-09	8.39e-08	4.61235	0.690144	VIT_01s0127g00670	38028230	VIT_201s0127g00670.1	VIT_201s0127g00670.1	PF07714	PTHR27001,PTHR27001:SF36	KOG1187	2.7.11.1		GO:0006468,GO:0004672	AT1G70460.1	RHS10	root hair specific 10
VIT_201s0127g00700	159.423	3.10368	0.549297	5.65028	1.6e-08	1.06e-07	3.1312	3.56775	65.6514	1.13e-06	1.05e-05	10.8134	1.15561	VIT_01s0127g00700	38028899	VIT_201s0127g00700.1	VIT_201s0127g00700.1	PF07816	PTHR33095,PTHR33095:SF3					AT1G23710.1		Protein of unknown function (DUF1645)
VIT_201s0137g00510	14.366	2.59482	0.909565	2.85282	0.00433335	0.0112076	2.60342	0.290777	8.37886	0.0105462	0.0245237	0.519792	0.0733402	VIT_01s0137g00510	38026733	VIT_201s0137g00510.1	VIT_201s0137g00510.1	PF00067	PTHR24298,PTHR24298:SF144	KOG0156	1.14.13.68		GO:0055114,GO:0020037,GO:0016705,GO:0005506	AT3G26300.1	CYP71B34	cytochrome P450, family 71, subfamily B, polypeptide 34
VIT_201s0146g00110	178.955	1.89547	0.22036	8.60169	7.86e-18	1.21e-16	1.90624	3.72721	86.9805	7.1e-08	1.06e-06	13.9183	3.51745	VIT_01s0146g00110	38026885	VIT_201s0146g00110.1	VIT_201s0146g00110.1	PF00160	PTHR11071,PTHR11071:SF11	KOG0880	5.2.1.8	K03768	GO:0006457,GO:0003755,GO:0000413	AT5G13120.1	ATCYP20-2,CYP20-2	cyclophilin 20-2
VIT_201s0146g00320	14.9483	4.75955	0.942839	5.0481	4.46e-07	2.42e-06	4.66069	0.33073	26.8077	9.12e-05	0.000429427	25.121	0.824167	VIT_01s0146g00320	38027021	VIT_201s0146g00320.1	VIT_201s0146g00320.1
VIT_201s0146g00440	182.269	2.85719	0.21114	13.5322	1.01e-41	5.48e-40	2.89061	3.75759	206.879	1.4e-10	7.03e-09	6.31333	0.788352	VIT_01s0146g00440	38027525	VIT_201s0146g00440.1	VIT_201s0146g00440.1	PF11443	PTHR31373,PTHR31373:SF0					AT5G13210.1		Uncharacterised conserved protein UCP015417, vWA
VIT_201s0146g00480	35.7595	2.31623	0.678794	3.41227	0.000644239	0.00201121	2.33886	1.47092	11.6217	0.00383544	0.0103708	4.39752	0.786736	VIT_01s0146g00480	38029606	VIT_201s0146g00480.1	VIT_201s0146g00480.1	PF06200,PF09425	PTHR33077,PTHR33077:SF6			K13464		AT5G13220.1	JAS1,JAZ10,TIFY9	jasmonate-zim-domain protein 10
VIT_201s0150g00180	114.208	3.07501	0.329939	9.31995	1.16e-20	2.23e-19	3.09468	3.09777	89.5323	5.82e-08	9.02e-07	5.58083	0.595795	VIT_01s0150g00180	38029135	VIT_201s0150g00180.1	VIT_201s0150g00180.1	PF03016	PTHR11062,PTHR11062:SF105	KOG1021	2.4.2.41			AT5G61840.1	GUT1	Exostosin family protein
VIT_201s0150g00210	203.458	1.84029	0.235153	7.82592	5.04e-15	6.2e-14	1.86117	3.91325	69.1325	3.32e-07	3.75e-06	7.35873	1.9219	VIT_01s0150g00210	38026522	VIT_201s0150g00210.1	VIT_201s0150g00210.1	PF00067	PTHR24286,PTHR24286:SF24		1.14.13.70	K05917	GO:0055114,GO:0020037,GO:0016705,GO:0005506	AT1G11680.1	CYP51,CYP51A2,CYP51G1,EMB1738	CYTOCHROME P450 51G1
VIT_201s0150g00330	64.8466	6.94465	0.769328	9.02691	1.77e-19	3.07e-18	6.81055	2.31141	187.595	2.91e-10	1.26e-08	1.24511	0.00929825	VIT_01s0150g00330	38027263	VIT_201s0150g00330.1	VIT_201s0150g00330.1	PF04564	PTHR22849,PTHR22849:SF33		6.3.2.19		GO:0016567,GO:0004842	AT1G76390.2		ARM repeat superfamily protein
VIT_201s0244g00130	48.6592	2.4041	0.352845	6.81348	9.53e-12	8.92e-11	2.42019	1.90128	54.0786	1.61e-06	1.42e-05	1.83498	0.320141	VIT_01s0244g00130	38026558	VIT_201s0244g00130.1	VIT_201s0244g00130.1	PF00010	PTHR31945,PTHR31945:SF13				GO:0046983	AT3G26744.1	ATICE1,ICE1,SCRM	basic helix-loop-helix (bHLH) DNA-binding superfamily protein
VIT_201s0244g00140	9.92282	5.94112	1.20079	4.94769	7.51e-07	3.96e-06	5.69768	-0.153582	33.6021	2.71e-05	0.000153668	0.403261	0.00498225	VIT_01s0244g00140	38027915	VIT_201s0244g00140.1	VIT_201s0244g00140.1	PF00696	PTHR21499,PTHR21499:SF34		2.7.2.4	K00928		AT5G13280.1	AK,AK-LYS1,AK1	aspartate kinase 1
VIT_202s0012g00240	79.9801	1.85598	0.724991	2.56001	0.0104668	0.0243316	1.86493	2.59739	13.3092	0.00275231	0.00782005	2.4461	0.642491	VIT_02s0012g00240	38046856	VIT_202s0012g00240.1	VIT_202s0012g00240.1	PF06101	PTHR16166,PTHR16166:SF105					AT4G17140.3		pleckstrin homology (PH) domain-containing protein
VIT_202s0012g00550	396.304	3.05272	0.236518	12.9069	4.11e-38	1.94e-36	3.07521	4.86515	171.465	1.14e-09	3.87e-08	11.6086	1.25743	VIT_02s0012g00550	38044961	VIT_202s0012g00550.1	VIT_202s0012g00550.1	PF03372	PTHR11200,PTHR11200:SF107	KOG0565	3.1.3.56			AT4G18010.2	5PTASE2,AT5PTASE2,IP5PII	myo-inositol polyphosphate 5-phosphatase 2
VIT_202s0012g00570	64.6968	2.07555	0.461727	4.49518	6.95e-06	3.14e-05	2.09896	2.30303	22.1016	0.000239352	0.000975697	2.0226	0.4466	VIT_02s0012g00570	38045472	VIT_202s0012g00570.1	VIT_202s0012g00570.1	PF00249,PF00072	PTHR31312,PTHR31312:SF2				GO:0000160	AT4G18020.3	APRR2,PRR2	CheY-like two-component responsive regulator family protein
VIT_202s0012g00840	55.884	2.1184	0.319591	6.62847	3.39e-11	2.99e-10	2.13536	2.09277	49.3527	2.84e-06	2.28e-05	1.60477	0.33935	VIT_02s0012g00840	38046541	VIT_202s0012g00840.1	VIT_202s0012g00840.1	PF13041,PF01535	PTHR24015,PTHR24015:SF701					AT3G29230.1		Tetratricopeptide repeat (TPR)-like superfamily protein
VIT_202s0012g00880	45.2277	2.75705	0.525762	5.24392	1.57e-07	9.08e-07	2.79287	1.80603	29.5887	5.43e-05	0.000275836	4.36232	0.592259	VIT_02s0012g00880	38045458	VIT_202s0012g00880.1	VIT_202s0012g00880.1	PF03479	PTHR31100,PTHR31100:SF14					AT4G17800.1		Predicted AT-hook DNA-binding family protein
VIT_202s0012g00890	32.725	2.02934	0.396386	5.11961	3.06e-07	1.71e-06	1.98911	1.3604	25.8286	0.000110437	0.0005063	10.2833	2.39801	VIT_02s0012g00890	38045485	VIT_202s0012g00890.1	VIT_202s0012g00890.1	PF02519	PTHR35296				GO:0009733	AT2G35290.1
VIT_202s0012g01640	384.388	1.67439	0.136086	12.3039	8.63e-35	3.6e-33	1.69684	4.81984	171.99	5.52e-10	2.12e-08	19.6037	5.62619	VIT_02s0012g01640	38044907	VIT_202s0012g01640.1	VIT_202s0012g01640.1	PF05770	PTHR14217,PTHR14217:SF5		2.7.1.158,2.7.1.134,2.7.1.159	K00913	GO:0052726,GO:0052725,GO:0047325,GO:0032957,GO:0005622,GO:0005524,GO:0000287	AT5G16760.1		Inositol 1,3,4-trisphosphate 5/6-kinase family protein
VIT_202s0012g01660	81.7401	3.39164	0.367771	9.22216	2.91e-20	5.39e-19	3.40899	2.63229	86.0716	7.62e-08	1.13e-06	1.17164	0.103144	VIT_02s0012g01660	38046049	VIT_202s0012g01660.1	VIT_202s0012g01660.1	PF00005,PF00664	PTHR24221,PTHR24221:SF138		3.6.3.44	K05658	GO:0016887,GO:0005524,GO:0055085,GO:0042626,GO:0016021,GO:0006810	AT4G25960.1	PGP2	P-glycoprotein 2
VIT_202s0012g02190	886.071	2.70909	0.207566	13.0517	6.22e-39	2.99e-37	2.73617	6.02017	165.964	5.12e-09	1.26e-07	13.84	1.97595	VIT_02s0012g02190	38045590	VIT_202s0012g02190.1	VIT_202s0012g02190.1	PF13632,PF14570	PTHR13301,PTHR13301:SF32		2.4.1.12,2.4.2.24			AT3G03050.1	ATCSLD3,CSLD3,KJK	cellulose synthase-like D3
VIT_202s0012g02220	7234.53	1.57826	0.131348	12.0159	2.93e-33	1.13e-31	1.61428	9.04428	178.33	4.23e-10	1.77e-08	437.288	133.493	VIT_02s0012g02220	38045536	VIT_202s0012g02220.1	VIT_202s0012g02220.1	PF06955,PF00722	PTHR31062,PTHR31062:SF16		2.4.1.207	K08235	GO:0048046,GO:0016762,GO:0006073,GO:0005618,GO:0005975,GO:0004553	AT1G32170.1	XTH30,XTR4	xyloglucan endotransglucosylase/hydrolase 30
VIT_202s0012g02340	9.54429	3.4919	0.962539	3.6278	0.000285841	0.000969805	3.39662	-0.227017	13.6424	0.00196482	0.00589886	0.37449	0.0330792	VIT_02s0012g02340	38046549	VIT_202s0012g02340.1	VIT_202s0012g02340.1	PF00067	PTHR24298,PTHR24298:SF121	KOG0156	1.14.13.152		GO:0055114,GO:0020037,GO:0016705,GO:0005506	AT2G45550.1	CYP76C4	cytochrome P450, family 76, subfamily C, polypeptide 4
VIT_202s0012g02500	7.23881	2.77452	0.960693	2.88804	0.0038765	0.0101441	2.71674	-0.52727	8.88034	0.00883003	0.0211495	9.90951	1.37832	VIT_02s0012g02500	38046341	VIT_202s0012g02500.1	VIT_202s0012g02500.1	PF03405	PTHR31155		1.14.19.2		GO:0055114,GO:0045300,GO:0006631	AT1G43800.1		Plant stearoyl-acyl-carrier-protein desaturase family protein
VIT_202s0025g00070	444.838	1.66875	0.135025	12.3588	4.36e-35	1.85e-33	1.66172	5.0286	162.17	8.51e-10	3.01e-08	57.6253	17.1457	VIT_02s0025g00070	38046164	VIT_202s0025g00070.1	VIT_202s0025g00070.1	PF00179	PTHR24067,PTHR24067:SF141	KOG0416	6.3.2.19			AT1G63800.1	UBC5	ubiquitin-conjugating enzyme 5
VIT_202s0025g00290	15.1553	2.58551	0.807758	3.20084	0.00137027	0.00397842	2.56867	0.355713	9.72411	0.00661129	0.0165026	0.374729	0.0584825	VIT_02s0025g00290	38046232	VIT_202s0025g00290.1	VIT_202s0025g00290.1	PF13041,PF01535	PTHR24015,PTHR24015:SF638					AT4G21300.1		Tetratricopeptide repeat (TPR)-like superfamily protein
VIT_202s0025g00350	67.8206	1.84023	0.429311	4.28646	1.82e-05	7.66e-05	1.81392	2.35763	20.3343	0.000355372	0.00136181	16.6372	4.45038	VIT_02s0025g00350	38045377	VIT_202s0025g00350.1	VIT_202s0025g00350.1	PF00403	PTHR22814,PTHR22814:SF127	KOG1603			GO:0046872,GO:0030001	AT1G01490.2		Heavy metal transport/detoxification superfamily protein
VIT_202s0025g00390	51.0017	1.84595	0.524366	3.52035	0.00043097	0.00140229	1.83989	1.96367	15.1281	0.00129919	0.00413554	31.3249	7.83396	VIT_02s0025g00390	38045315	VIT_202s0025g00390.1	VIT_202s0025g00390.1	PF10172	PTHR31879,PTHR31879:SF2	KOG4816		K11792		AT5G41560.1
VIT_202s0025g00420	60.3581	2.70112	0.330053	8.1839	2.75e-16	3.79e-15	2.70766	2.20276	72.7698	2.36e-07	2.85e-06	3.99945	0.572452	VIT_02s0025g00420	38046695	VIT_202s0025g00420.1	VIT_202s0025g00420.1	PF03106	PTHR32096,PTHR32096:SF30				GO:0043565,GO:0006355,GO:0003700	AT4G01250.1	AtWRKY22,WRKY22	WRKY family transcription factor
VIT_202s0025g00500	52.6433	1.93017	0.404518	4.77152	1.83e-06	9.07e-06	1.93633	2.00026	26.2681	0.000101296	0.000470959	5.52664	1.3578	VIT_02s0025g00500	38046402	VIT_202s0025g00500.1	VIT_202s0025g00500.1	PF04525	PTHR31087,PTHR31087:SF14					AT5G41590.1		Protein of unknown function (DUF567)
VIT_202s0025g00510	183.352	1.98956	0.205205	9.69543	3.15e-22	6.67e-21	2.0243	3.76305	110.363	1.36e-08	2.76e-07	3.16233	0.728683	VIT_02s0025g00510	38044945	VIT_202s0025g00510.1	VIT_202s0025g00510.1	PF01794,PF08022,PF08414,PF08030	PTHR11972,PTHR11972:SF69		1.6.3.1	K13447	GO:0055114,GO:0016491,GO:0050664,GO:0004601	AT1G64060.1	ATRBOH F,ATRBOHF,RBOH F,RBOHAP108,RBOHF	respiratory burst oxidase protein F
VIT_202s0025g00860	12.5172	3.28048	0.798543	4.10808	3.99e-05	0.000158382	3.22809	0.13988	16.8122	0.000833823	0.00284655	0.738432	0.070378	VIT_02s0025g00860	38046639	VIT_202s0025g00860.1	VIT_202s0025g00860.1	PF03417	PTHR34180
VIT_202s0025g01030	15.866	4.89962	0.948889	5.16354	2.42e-07	1.37e-06	4.74811	0.408144	28.2681	6.92e-05	0.000338941	1.21741	0.0387443	VIT_02s0025g01030	38045831	VIT_202s0025g01030.1	VIT_202s0025g01030.1	PF01263	PTHR11122,PTHR11122:SF10	KOG1594	5.1.3.15	K01792	GO:0016853,GO:0005975	AT4G23730.1		Galactose mutarotase-like superfamily protein
VIT_202s0025g01150	12.5315	2.07479	0.789417	2.62825	0.00858248	0.0204829	2.05231	0.105301	6.76221	0.0193079	0.0407294	0.525007	0.120014	VIT_02s0025g01150	38045426	VIT_202s0025g01150.1	VIT_202s0025g01150.1		PTHR34380,PTHR34380:SF1
VIT_202s0025g01170	326.565	2.37307	0.193262	12.279	1.17e-34	4.84e-33	2.39612	4.58853	175.804	4.7e-10	1.91e-08	3.61406	0.643998	VIT_02s0025g01170	38045710	VIT_202s0025g01170.1	VIT_202s0025g01170.1	PF07765	PTHR13140,PTHR13140:SF418	KOG4421,KOG0250,KOG0978,KOG0971,KOG4674				AT5G41790.1	CIP1	COP1-interactive protein 1
VIT_202s0025g01235	181.61	1.5269	0.225775	6.76292	1.35e-11	1.24e-10	NA	NA	NA	NA	NA	33.654	11.1533	VIT_02s0025g01235	38045734	VIT_202s0025g01235.1	VIT_202s0025g01235.1		PTHR33978,PTHR33978:SF4					AT5G41810.1
VIT_202s0025g01640	71.3186	1.91295	0.37272	5.1324	2.86e-07	1.6e-06	1.89714	2.43048	27.7395	7.64e-05	0.000368754	7.48186	1.84502	VIT_02s0025g01640	38045124	VIT_202s0025g01640.1	VIT_202s0025g01640.1	PF13499	PTHR23056,PTHR23056:SF45	KOG0034		K06268		AT1G64480.1	CBL8	calcineurin B-like protein 8
VIT_202s0025g01780	54.3732	1.72148	0.395743	4.34998	1.36e-05	5.87e-05	1.72419	2.05247	20.0443	0.000379919	0.00144438	4.29434	1.23062	VIT_02s0025g01780	38045929	VIT_202s0025g01780.1	VIT_202s0025g01780.1	PF03552	PTHR13301,PTHR13301:SF51		2.4.1.12		GO:0030244,GO:0016760,GO:0016020	AT4G24010.1	ATCSLG1,CSLG1	cellulose synthase like G1
VIT_202s0025g01790	131.409	1.69534	0.230517	7.35449	1.92e-13	2.08e-12	1.7164	3.28987	62.921	6.13e-07	6.27e-06	4.71646	1.3531	VIT_02s0025g01790	38046412	VIT_202s0025g01790.1	VIT_202s0025g01790.1	PF13632	PTHR13301,PTHR13301:SF51		2.4.1.12			AT4G23990.1	ATCSLG3,CSLG3	cellulose synthase like G3
VIT_202s0025g02590	26.4365	4.24273	0.623108	6.80898	9.83e-12	9.19e-11	4.19133	1.07699	44.3662	5.43e-06	3.95e-05	4.00412	0.200536	VIT_02s0025g02590	38045520	VIT_202s0025g02590.1	VIT_202s0025g02590.1	PF00046,PF02183	PTHR24326,PTHR24326:SF122			K09338	GO:0003677,GO:0043565,GO:0006355,GO:0003700	AT3G61890.1	ATHB-12,ATHB12,HB-12	homeobox 12
VIT_202s0025g02670	27.524	1.67496	0.476756	3.51324	0.000442672	0.00143717	1.66556	1.12211	11.9693	0.00322125	0.00893036	3.07425	0.914113	VIT_02s0025g02670	38046684	VIT_202s0025g02670.1	VIT_202s0025g02670.1		PTHR31071,PTHR31071:SF10					AT1G64690.1	BLT	branchless trichome
VIT_202s0025g02770	630.432	1.82259	0.141	12.9262	3.2e-38	1.52e-36	1.84243	5.52992	194.004	2.26e-10	1.02e-08	32.2398	8.45513	VIT_02s0025g02770	38046649	VIT_202s0025g02770.1	VIT_202s0025g02770.1	PF00332	PTHR32227,PTHR32227:SF29		3.2.1.39		GO:0005975,GO:0004553	AT1G32860.1		Glycosyl hydrolase superfamily protein
VIT_202s0025g02805	1129.23	2.60354	0.179506	14.5039	1.14e-47	7.66e-46	2.61403	6.36823	267.153	2.05e-11	1.63e-09	159.266	24.025	VIT_02s0025g02805	38046811	VIT_202s0025g02805.1	VIT_202s0025g02805.1							AT1G32928.1
VIT_202s0025g02920	399.11	1.7998	0.160449	11.2172	3.36e-29	1.07e-27	1.82241	4.874	144.136	2.01e-09	6.08e-08	20.2255	5.36298	VIT_02s0025g02920	38046746	VIT_202s0025g02920.1	VIT_202s0025g02920.1	PF08100,PF00891	PTHR11746,PTHR11746:SF81	KOG3178	2.1.1.68	K13066	GO:0046983,GO:0008171	AT5G54160.1	ATOMT1,OMT1	O-methyltransferase 1
VIT_202s0025g02960	851.097	3.47143	0.149342	23.2448	1.61e-119	6.41e-117	3.49157	5.96192	552.411	7.6e-14	2.39e-11	52.5245	4.36799	VIT_02s0025g02960	38046537	VIT_202s0025g02960.1	VIT_202s0025g02960.1	PF14226,PF03171	PTHR10209,PTHR10209:SF196	KOG0143	1.14.11.9		GO:0055114,GO:0016491	AT4G10490.1		2-oxoglutarate (2OG) and Fe(II)-dependent oxygenase superfamily protein
VIT_202s0025g03100	555.16	1.53744	0.137038	11.2191	3.29e-29	1.05e-27	1.56107	5.34651	155.164	1.17e-09	3.93e-08	26.5933	8.39071	VIT_02s0025g03100	38045375	VIT_202s0025g03100.1	VIT_202s0025g03100.1	PF00107,PF08240	PTHR11695,PTHR11695:SF543	KOG0023	1.1.1.183	K00083	GO:0055114,GO:0016491,GO:0008270	AT1G72680.1	ATCAD1,CAD1	cinnamyl-alcohol dehydrogenase
VIT_202s0025g03300	709.708	2.23503	0.13444	16.6247	4.61e-62	5.22e-60	2.2566	5.6998	327.579	4.33e-12	5.2e-10	28.1693	5.48399	VIT_02s0025g03300	38046701	VIT_202s0025g03300.1	VIT_202s0025g03300.1	PF02214	PTHR14499,PTHR14499:SF11	KOG2714			GO:0051260	AT5G41330.1		BTB/POZ domain with WD40/YVTN repeat-like protein
VIT_202s0025g03330	25.3097	1.51095	0.459132	3.29089	0.000998711	0.00300452	1.52282	1.01071	11.0891	0.0042353	0.0112722	0.426057	0.138074	VIT_02s0025g03330	38045499	VIT_202s0025g03330.1	VIT_202s0025g03330.1	PF00702,PF00690,PF00122	PTHR24093,PTHR24093:SF333		3.6.3.6	K01535	GO:0046872,GO:0000166	AT3G60330.1	AHA7,HA7	H(+)-ATPase 7
VIT_202s0025g03420	15.3265	2.24306	0.696791	3.21912	0.00128583	0.00376628	2.24004	0.366133	9.4088	0.00735647	0.0181157	0.281165	0.0541245	VIT_02s0025g03420	38046526	VIT_202s0025g03420.1	VIT_202s0025g03420.1	PF14309,PF12552	PTHR21726,PTHR21726:SF36					AT3G61380.1		Phosphatidylinositol N-acetyglucosaminlytransferase subunit P-related
VIT_202s0025g03670	44.7923	1.69453	0.342872	4.94215	7.73e-07	4.06e-06	1.7087	1.78437	26.4569	9.76e-05	0.000455898	2.40024	0.689844	VIT_02s0025g03670	38046152	VIT_202s0025g03670.1	VIT_202s0025g03670.1	PF00291	PTHR10314,PTHR10314:SF36	KOG1251	5.1.1.18,4.3.1.17,4.3.1.18	K12235		AT4G11640.1	ATSR,SR	serine racemase
VIT_202s0025g03700	42.2021	3.1796	0.412437	7.7093	1.27e-14	1.51e-13	3.18167	1.71324	63.2904	5.9e-07	6.06e-06	1.1803	0.119969	VIT_02s0025g03700	38045996	VIT_202s0025g03700.1	VIT_202s0025g03700.1	PF00560,PF08263,PF07714	PTHR27000,PTHR27000:SF133	KOG1187	2.7.11.1		GO:0005515,GO:0006468,GO:0004672	AT1G63430.1		Leucine-rich repeat protein kinase family protein
VIT_202s0025g03730	13.3979	3.33323	0.927918	3.59216	0.000327944	0.00109675	NA	NA	NA	NA	NA	1.72029	0.150098	VIT_02s0025g03730	38045143	VIT_202s0025g03730.1	VIT_202s0025g03730.1	PF04525	PTHR31087,PTHR31087:SF25					AT1G63410.1		Protein of unknown function (DUF567)
VIT_202s0025g03760	64.4844	1.82468	0.299598	6.09042	1.13e-09	8.5e-09	1.84311	2.29565	42.287	7.23e-06	5e-05	0.893957	0.23139	VIT_02s0025g03760	38046574	VIT_202s0025g03760.1	VIT_202s0025g03760.1	PF10358	PTHR34452,PTHR34452:SF2	KOG0993,KOG4593,KOG0978				AT1G63300.1		Myosin heavy chain-related protein
VIT_202s0025g03780	15.6608	4.53296	0.829845	5.46241	4.7e-08	2.91e-07	4.38845	0.412275	31.4193	3.93e-05	0.0002089	2.49082	0.10622	VIT_02s0025g03780	38046891	VIT_202s0025g03780.1	VIT_202s0025g03780.1	PF03766,PF03763	PTHR31775					AT5G23750.2		Remorin family protein
VIT_202s0025g04130	687.533	2.96676	0.181355	16.3589	3.76e-60	3.95e-58	2.98969	5.65541	300.969	8.27e-12	8.43e-10	45.0001	5.23061	VIT_02s0025g04130	38046814	VIT_202s0025g04130.1	VIT_202s0025g04130.1	PF01694	PTHR22936,PTHR22936:SF35	KOG2289			GO:0016021,GO:0004252,GO:0006508	AT1G63120.1	ATRBL2,RBL2	RHOMBOID-like 2
VIT_202s0025g04160	517.701	1.97718	0.134691	14.6794	8.74e-49	6.01e-47	1.99551	5.24755	252.999	3.09e-11	2.22e-09	7.06241	1.66601	VIT_02s0025g04160	38045095	VIT_202s0025g04160.1	VIT_202s0025g04160.1	PF05664	PTHR31280,PTHR31280:SF3					AT4G11670.1		Protein of unknown function (DUF810)
VIT_202s0025g04340	2836.78	1.52653	0.0960227	15.8976	6.59e-57	6.39e-55	1.54309	7.69458	278.893	1.48e-11	1.27e-09	238.904	76.9594	VIT_02s0025g04340	38045595	VIT_202s0025g04340.1	VIT_202s0025g04340.1	PF00314	PTHR31048,PTHR31048:SF19					AT4G11650.1	ATOSM34,OSM34	osmotin 34
VIT_202s0025g04420	12.9385	4.9935	1.00755	4.95606	7.19e-07	3.8e-06	4.8238	0.176311	32.0863	3.5e-05	0.000190014	0.521216	0.0152405	VIT_02s0025g04420	38045795	VIT_202s0025g04420.1	VIT_202s0025g04420.1	PF01554	PTHR11206,PTHR11206:SF127	KOG1347		K03327	GO:0055085,GO:0016020,GO:0015297,GO:0015238,GO:0006855	AT4G23030.1		MATE efflux family protein
VIT_202s0025g04460	289.314	5.39056	0.280089	19.2459	1.53e-82	2.82e-80	5.41229	4.41583	384.552	1.26e-12	1.88e-10	39.8321	0.864292	VIT_02s0025g04460	38045187	VIT_202s0025g04460.1	VIT_202s0025g04460.1	PF00847	PTHR31839,PTHR31839:SF0				GO:0006355,GO:0003700	AT1G63030.1	ddf2	Integrase-type DNA-binding superfamily protein
VIT_202s0025g04550	25.3823	3.21365	0.586828	5.47631	4.34e-08	2.71e-07	3.21432	1.03217	26.505	9.67e-05	0.000452047	0.930006	0.0936585	VIT_02s0025g04550	38045515	VIT_202s0025g04550.1	VIT_202s0025g04550.1	PF05199,PF00732	PTHR11552,PTHR11552:SF141				GO:0055114,GO:0016614,GO:0050660	AT1G12570.1		Glucose-methanol-choline (GMC) oxidoreductase family protein
VIT_202s0025g04600	20.463	4.92204	0.872641	5.64039	1.7e-08	1.11e-07	4.81699	0.744963	31.4928	3.88e-05	0.000206611	0.527088	0.0171435	VIT_02s0025g04600	38044880	VIT_202s0025g04600.1	VIT_202s0025g04600.1	PF05922,PF00082	PTHR10795,PTHR10795:SF408		3.4.21.25		GO:0006508,GO:0004252	AT5G59190.1		subtilase family protein
VIT_202s0025g04720	5302.73	1.79072	0.118526	15.1083	1.43e-51	1.14e-49	1.80938	8.59638	284.053	1.28e-11	1.16e-09	290.71	77.3679	VIT_02s0025g04720	38046036	VIT_202s0025g04720.1	VIT_202s0025g04720.1	PF14226,PF03171	PTHR10209,PTHR10209:SF190	KOG0143	1.14.11.19	K05277	GO:0055114,GO:0016491	AT4G22880.2	ANS,LDOX,TDS4,TT18	leucoanthocyanidin dioxygenase
VIT_202s0025g05120	186.289	1.6207	0.180131	8.99732	2.31e-19	3.98e-18	1.64177	3.78581	91.9485	4.85e-08	7.84e-07	6.93565	2.07675	VIT_02s0025g05120	38045455	VIT_202s0025g05120.1	VIT_202s0025g05120.1	PF13740,PF01842	PTHR31096,PTHR31096:SF6		2.7.7.59		GO:0016597,GO:0008152	AT1G12420.1	ACR8	ACT domain repeat 8
VIT_202s0033g00270	21.5002	1.81129	0.566896	3.19511	0.00139778	0.00405093	1.80683	0.78848	10.2296	0.00558864	0.0142978	1.29329	0.352959	VIT_02s0033g00270	38046777	VIT_202s0033g00270.1	VIT_202s0033g00270.1	PF01370	PTHR10366,PTHR10366:SF397		1.23.1.4,1.23.1.1		GO:0050662,GO:0003824	AT1G32100.1	ATPRR1,PRR1	pinoresinol reductase 1
VIT_202s0033g00300	12.0508	2.62362	0.82559	3.17787	0.00148361	0.00427918	2.59453	0.0640781	9.51714	0.00709017	0.0175296	0.762545	0.115538	VIT_02s0033g00300	38044975	VIT_202s0033g00300.1	VIT_202s0033g00300.1	PF00249,PF14379	PTHR31499,PTHR31499:SF5					AT5G45580.1		Homeodomain-like superfamily protein
VIT_202s0033g00380	5.69946	5.87883	1.41704	4.14868	3.34e-05	0.000134734	NA	NA	NA	NA	NA	9.72501	0	VIT_02s0033g00380	38045918	VIT_202s0033g00380.1	VIT_202s0033g00380.1
VIT_202s0033g00390	35.3642	3.34122	0.476522	7.01168	2.35e-12	2.32e-11	3.3327	1.47776	54.5353	1.53e-06	1.36e-05	3.08954	0.276532	VIT_02s0033g00390	38045136	VIT_202s0033g00390.1	VIT_202s0033g00390.1	PF00249	PTHR10641,PTHR10641:SF526			K09422		AT1G66370.1	AtMYB113,MYB113	myb domain protein 113
VIT_202s0033g00410	20.0955	7.69744	1.15079	6.68882	2.25e-11	2.01e-10	8.37239	0.715842	64.7423	2.07e-06	1.76e-05	1.772	0	VIT_02s0033g00410	38044900	VIT_202s0033g00410.1	VIT_202s0033g00410.1	PF00249	PTHR10641,PTHR10641:SF526			K09422		AT1G66370.1	AtMYB113,MYB113	myb domain protein 113
VIT_202s0033g00450	14.5881	3.84565	0.943796	4.07466	4.61e-05	0.000180488	3.83371	0.292219	16.0991	0.00100295	0.00333282	2.19492	0.12786	VIT_02s0033g00450	38045558	VIT_202s0033g00450.1	VIT_202s0033g00450.1	PF00249	PTHR10641,PTHR10641:SF526			K09422		AT1G66370.1	AtMYB113,MYB113	myb domain protein 113
VIT_202s0033g01000	51.7328	7.61718	1.06817	7.13109	9.96e-13	1.01e-11	7.32934	1.9949	158.175	1.02e-09	3.54e-08	2.51663	0.0120588	VIT_02s0033g01000	38045178	VIT_202s0033g01000.1	VIT_202s0033g01000.1	PF02458	PTHR31642,PTHR31642:SF36		2.3.1.232,2.3.1.196		GO:0016747	AT5G17540.1		HXXXD-type acyl-transferase family protein
VIT_202s0033g01030	16.2564	3.64511	0.830058	4.3914	1.13e-05	4.92e-05	3.61452	0.45706	18.0728	0.000607854	0.00216841	0.748019	0.054056	VIT_02s0033g01030	38045179	VIT_202s0033g01030.1	VIT_202s0033g01030.1	PF02458	PTHR31642,PTHR31642:SF36		2.3.1.232,2.3.1.196		GO:0016747	AT5G17540.1		HXXXD-type acyl-transferase family protein
VIT_202s0033g01370	39.6706	1.88313	0.37461	5.0269	4.98e-07	2.69e-06	1.90352	1.62477	26.9304	8.91e-05	0.000420374	0.906828	0.221509	VIT_02s0033g01370	38045076	VIT_202s0033g01370.1	VIT_202s0033g01370.1	PF00474	PTHR11819,PTHR11819:SF94				GO:0055085,GO:0016020,GO:0006810,GO:0005215	AT5G45380.1	ATDUR3,DUR3	solute:sodium symporters;urea transmembrane transporters
VIT_202s0033g01380	131.915	2.99467	0.344327	8.69715	3.4e-18	5.34e-17	3.03366	3.29536	79.0516	1.36e-07	1.8e-06	10.4533	1.22294	VIT_02s0033g01380	38046255	VIT_202s0033g01380.1	VIT_202s0033g01380.1	PF01786	PTHR31803,PTHR31803:SF7		1.10.3.11	K17893	GO:0055114,GO:0009916	AT1G32350.1	AOX1D	alternative oxidase 1D
VIT_202s0033g01390	250.135	2.59565	0.273028	9.50691	1.96e-21	3.93e-20	2.55196	4.20562	108.482	1.53e-08	3.07e-07	213.017	33.7792	VIT_02s0033g01390	38044981	VIT_202s0033g01390.1	VIT_202s0033g01390.1
VIT_202s0033g01400	2511.84	2.42046	0.118041	20.5053	1.93e-93	4.58e-91	2.44448	7.51966	481.854	2.2e-13	5e-11	185.453	31.6718	VIT_02s0033g01400	38046417	VIT_202s0033g01400.1	VIT_202s0033g01400.1	PF01786	PTHR31803,PTHR31803:SF4		1.10.3.11	K17893	GO:0055114,GO:0009916	AT3G22370.1	AOX1A,ATAOX1A	alternative oxidase 1A
VIT_202s0087g00170	179.148	1.79496	0.190409	9.42687	4.22e-21	8.33e-20	1.81532	3.73079	103.314	2.16e-08	4.07e-07	4.91016	1.30286	VIT_02s0087g00170	38046776	VIT_202s0087g00170.1	VIT_202s0087g00170.1	PF08263,PF00069	PTHR27000,PTHR27000:SF202	KOG1187	2.7.11.1		GO:0006468,GO:0005524,GO:0004672	AT1G31420.2	FEI1	Leucine-rich repeat protein kinase family protein
VIT_202s0087g00330	240.34	2.2866	0.21132	10.8205	2.75e-27	7.9e-26	2.31417	4.14822	130.706	4.07e-09	1.06e-07	9.89686	1.85653	VIT_02s0087g00330	38045488	VIT_202s0087g00330.1	VIT_202s0087g00330.1	PF13439,PF00534	PTHR12526,PTHR12526:SF316					AT4G19460.1		UDP-Glycosyltransferase superfamily protein
VIT_202s0087g00640	39.9756	3.35652	1.22519	2.73959	0.00615152	0.0152666	3.30977	1.63535	21.6454	0.000319965	0.0012481	6.48416	0.63291	VIT_02s0087g00640	38046305	VIT_202s0087g00640.1	VIT_202s0087g00640.1	PF06749	PTHR31769,PTHR31769:SF6					AT1G31720.1		Protein of unknown function (DUF1218)
VIT_202s0087g00760	31.4946	1.80793	0.608707	2.97012	0.00297681	0.00800705	1.82969	1.31656	8.71804	0.00934801	0.0221988	0.572137	0.153207	VIT_02s0087g00760	38045227	VIT_202s0087g00760.1	VIT_202s0087g00760.1	PF13041,PF01535	PTHR24015,PTHR24015:SF402					AT4G19220.1		Tetratricopeptide repeat (TPR)-like superfamily protein
VIT_202s0109g00080	63.7067	1.6554	0.310161	5.33721	9.44e-08	5.62e-07	1.67431	2.27131	31.9264	3.6e-05	0.000194438	2.55626	0.735602	VIT_02s0109g00080	38046609	VIT_202s0109g00080.1	VIT_202s0109g00080.1	PF00485	PTHR10285,PTHR10285:SF74	KOG4203	2.7.1.19	K00855	GO:0016301,GO:0008152,GO:0005524	AT1G32060.1	PRK	phosphoribulokinase
VIT_202s0154g00050	23.7006	1.69228	0.594538	2.84639	0.00442186	0.0113878	1.65386	0.926041	6.88636	0.0183968	0.0391457	24.6641	7.47862	VIT_02s0154g00050	38045484	VIT_202s0154g00050.1	VIT_202s0154g00050.1		PTHR31263,PTHR31263:SF0					AT1G13130.1		Cellulase (glycosyl hydrolase family 5) protein
VIT_202s0154g00060	32.5938	1.53843	0.43959	3.49969	0.000465799	0.0015064	1.53549	1.35553	12.8235	0.00249266	0.00719139	3.69613	1.16393	VIT_02s0154g00060	38045997	VIT_202s0154g00060.1	VIT_202s0154g00060.1	PF00805	PTHR14136,PTHR14136:SF3					AT1G12250.1		Pentapeptide repeat-containing protein
VIT_202s0154g00080	40.4611	1.6847	0.359134	4.69102	2.72e-06	1.31e-05	1.70111	1.6408	23.9604	0.000161203	0.000695867	1.07279	0.311426	VIT_02s0154g00080	38045769	VIT_202s0154g00080.1	VIT_202s0154g00080.1	PF07731,PF07732,PF00394	PTHR11709,PTHR11709:SF82		1.10.3.3		GO:0055114,GO:0016491,GO:0005507	AT4G12420.1	SKU5	Cupredoxin superfamily protein
VIT_202s0154g00110	105.414	2.80866	0.302318	9.29042	1.54e-20	2.91e-19	2.82629	2.98429	89.0335	6.05e-08	9.3e-07	5.29393	0.70637	VIT_02s0154g00110	38045507	VIT_202s0154g00110.1	VIT_202s0154g00110.1	PF02358	PTHR10788,PTHR10788:SF38		3.1.3.12	K01087	GO:0005992,GO:0003824	AT4G22590.1		Haloacid dehalogenase-like hydrolase (HAD) superfamily protein
VIT_202s0154g00300	7.5397	3.05585	1.11811	2.73305	0.00627507	0.0155381	2.94815	-0.50622	7.9876	0.0121515	0.0276304	2.15198	0.254977	VIT_02s0154g00300	38046329	VIT_202s0154g00300.1	VIT_202s0154g00300.1	PF14547	PTHR31731,PTHR31731:SF26					AT2G45180.1		Bifunctional inhibitor/lipid-transfer protein/seed storage 2S albumin superfamily protein
VIT_202s0154g00350	156.838	1.93916	0.220822	8.78157	1.61e-18	2.59e-17	1.96888	3.54021	91.4424	5.04e-08	8.1e-07	9.26125	2.22767	VIT_02s0154g00350	38046705	VIT_202s0154g00350.1	VIT_202s0154g00350.1	PF02866,PF00056	PTHR11540,PTHR11540:SF3		1.1.1.27	K00016	GO:0055114,GO:0016616,GO:0016491,GO:0019752	AT4G17260.1		Lactate/malate dehydrogenase family protein
VIT_202s0234g00080	93.4085	2.00473	0.248014	8.08314	6.31e-16	8.4e-15	2.01676	2.81099	75.7944	1.8e-07	2.27e-06	6.14331	1.42377	VIT_02s0234g00080	38046798	VIT_202s0234g00080.1	VIT_202s0234g00080.1	PF00378	PTHR11941,PTHR11941:SF61	KOG1679	4.2.1.18	K05607	GO:0008152,GO:0003824	AT4G16800.1		ATP-dependent caseinolytic (Clp) protease/crotonase family protein
VIT_202s0234g00120	41.7003	2.67977	0.430231	6.22867	4.7e-10	3.7e-09	2.67132	1.6875	40.8036	8.93e-06	5.98e-05	3.06724	0.446574	VIT_02s0234g00120	38046584	VIT_202s0234g00120.1	VIT_202s0234g00120.1	PF01399	PTHR15350	KOG3250			GO:0005515	AT1G02090.1	ATCSN7,COP15,CSN7,FUS5	Proteasome component (PCI) domain protein
VIT_202s0234g00130	2267.19	2.54066	0.0982412	25.8615	1.81e-147	1.17e-144	2.54361	7.37184	642.416	2.34e-14	1.07e-11	206.022	33.0672	VIT_02s0234g00130	38046463	VIT_202s0234g00130.1	VIT_202s0234g00130.1	PF00847	PTHR31190,PTHR31190:SF30			K09286	GO:0006355,GO:0003700	AT4G17500.1	ATERF-1,ERF-1	ethylene responsive element binding factor 1
VIT_202s0241g00100	95.1157	3.44569	0.348311	9.89254	4.48e-23	1e-21	3.45687	2.83888	99.4247	2.82e-08	5.01e-07	13.7025	1.13727	VIT_02s0241g00100	38045714	VIT_202s0241g00100.1	VIT_202s0241g00100.1	PF07279	PTHR33593,PTHR33593:SF2					AT3G60780.1		Protein of unknown function (DUF1442)
VIT_202s0488g00020	71.6658	2.47479	0.317266	7.80036	6.17e-15	7.54e-14	2.4748	2.43966	63.5158	5.77e-07	5.95e-06	6.15355	1.05308	VIT_02s0488g00020	38045932	VIT_202s0488g00020.1	VIT_202s0488g00020.1	PF02089	PTHR11247,PTHR11247:SF26	KOG2541	3.1.2.22	K01074	GO:0098599	AT3G60340.1		alpha/beta-Hydrolases superfamily protein
VIT_203s0017g00660	21.801	2.16361	0.555434	3.89534	9.81e-05	0.000362556	2.14563	0.811332	14.7689	0.00143292	0.00449287	2.78289	0.583071	VIT_03s0017g00660	38034537	VIT_203s0017g00660.1	VIT_203s0017g00660.1		PTHR34630,PTHR34630:SF1					AT5G45250.1	RPS4	Disease resistance protein (TIR-NBS-LRR class) family
VIT_203s0017g00920	2.73417	4.8243	1.59872	3.01759	0.0025479	0.00696219	NA	NA	NA	NA	NA	0.051411	0	VIT_03s0017g00920	38034946	VIT_203s0017g00920.1	VIT_203s0017g00920.1	PF13855,PF00931	PTHR23155,PTHR23155:SF513	KOG4658			GO:0005515,GO:0043531	AT1G50180.1		NB-ARC domain-containing disease resistance protein
VIT_203s0017g01120	23.2311	2.49798	0.691913	3.61026	0.000305894	0.00103047	2.49565	0.892071	12.455	0.00278126	0.00788839	2.14521	0.356509	VIT_03s0017g01120	38035443	VIT_203s0017g01120.1	VIT_203s0017g01120.1	PF10294	PTHR14614,PTHR14614:SF30					AT1G08125.1		S-adenosyl-L-methionine-dependent methyltransferases superfamily protein
VIT_203s0017g01280	NA	NA	NA	NA	NA	NA	2.81547	1.4133	13.4164	0.00233896	0.00682127	0.870768	0.109324	VIT_03s0017g01280	38034464	VIT_203s0017g01280.1	VIT_203s0017g01280.1	PF00005,PF01061	PTHR19241,PTHR19241:SF301	KOG0061	3.6.3.36		GO:0016887,GO:0005524,GO:0016020	AT1G17840.1	ABCG11,ATWBC11,COF1,DSO,WBC11	white-brown complex homolog protein 11
VIT_203s0017g01290	47.7305	2.46027	0.436875	5.63152	1.79e-08	1.17e-07	2.47217	1.88244	33.0578	2.97e-05	0.000165683	1.31333	0.223022	VIT_03s0017g01290	38035091	VIT_203s0017g01290.1	VIT_203s0017g01290.1	PF00005,PF01061	PTHR19241,PTHR19241:SF301	KOG0061	3.6.3.44		GO:0016887,GO:0005524,GO:0016020	AT1G17840.1	ABCG11,ATWBC11,COF1,DSO,WBC11	white-brown complex homolog protein 11
VIT_203s0017g01390	35.3724	2.35817	0.521926	4.5182	6.24e-06	2.84e-05	2.34739	1.47234	20.7152	0.000325802	0.0012669	39.649	7.21873	VIT_03s0017g01390	38035899	VIT_203s0017g01390.1	VIT_203s0017g01390.1	PF12734	PTHR31568,PTHR31568:SF17					AT3G22240.1
VIT_203s0017g01410	87.3758	2.02661	0.494827	4.0956	4.21e-05	0.000166221	2.04304	2.71204	20.3442	0.000440156	0.00163838	32.9295	7.01583	VIT_03s0017g01410	38034653	VIT_203s0017g01410.1	VIT_203s0017g01410.1	PF12734	PTHR31568,PTHR31568:SF17					AT2G32210.1
VIT_203s0017g01450	23.5023	1.86063	0.564183	3.29791	0.000974059	0.0029364	1.84857	0.922497	11.0246	0.00432277	0.0114709	22.8377	5.68356	VIT_03s0017g01450	38035300	VIT_203s0017g01450.1	VIT_203s0017g01450.1	PF12734	PTHR31568,PTHR31568:SF17					AT2G32210.1
VIT_203s0017g01460	242.816	2.13574	0.599597	3.56196	0.000368096	0.00121414	2.14636	4.1623	28.2135	0.000218229	0.000901452	107.399	21.9122	VIT_03s0017g01460	38034902	VIT_203s0017g01460.1	VIT_203s0017g01460.1	PF12734	PTHR31568,PTHR31568:SF17					AT2G32210.1
VIT_203s0017g01550	27.756	1.75517	0.489098	3.58859	0.000332474	0.00111021	1.76207	1.14094	12.6354	0.00263548	0.00753328	0.630009	0.167011	VIT_03s0017g01550	38036160	VIT_203s0017g01550.1	VIT_203s0017g01550.1	PF01657,PF07714	PTHR27002	KOG1187	2.7.11.1		GO:0006468,GO:0004672	AT4G23180.1	CRK10,RLK4	cysteine-rich RLK (RECEPTOR-like protein kinase) 10
VIT_203s0017g01940	76.9758	2.12229	0.39424	5.38325	7.32e-08	4.42e-07	2.11881	2.53376	30.105	4.95e-05	0.000255022	10.2149	2.25197	VIT_03s0017g01940	38036023	VIT_203s0017g01940.1	VIT_203s0017g01940.1	PF05678	PTHR33179,PTHR33179:SF7					AT3G22160.1		VQ motif-containing protein
VIT_203s0017g02000	4.14447	3.88147	1.42783	2.71843	0.00655922	0.0161596	NA	NA	NA	NA	NA	0.415289	0.0275733	VIT_03s0017g02000	38034205	VIT_203s0017g02000.1	VIT_203s0017g02000.1	PF00201	PTHR11926,PTHR11926:SF374	KOG1192	2.4.1.115		GO:0016758,GO:0008152	AT3G21760.1	HYR1	UDP-Glycosyltransferase superfamily protein
VIT_203s0017g02260	9.86934	2.29202	0.855243	2.67996	0.00736314	0.0179089	NA	NA	NA	NA	NA	1.54676	0.304176	VIT_03s0017g02260	38035943	VIT_203s0017g02260.1	VIT_203s0017g02260.1	PF14547	PTHR31731,PTHR31731:SF16					AT3G22142.1		Bifunctional inhibitor/lipid-transfer protein/seed storage 2S albumin superfamily protein
VIT_203s0017g02330	197.166	1.76811	0.230279	7.67812	1.61e-14	1.91e-13	1.7955	3.86632	69.9913	3.06e-07	3.5e-06	9.14633	2.45377	VIT_03s0017g02330	38035184	VIT_203s0017g02330.1	VIT_203s0017g02330.1	PF01218	PTHR10755,PTHR10755:SF7		1.3.3.3	K00228	GO:0055114,GO:0006779,GO:0004109	AT1G03475.1	ATCPO-I,HEMF1,LIN2	Coproporphyrinogen III oxidase
VIT_203s0017g02350	216.89	2.06412	0.192677	10.7128	8.86e-27	2.47e-25	2.08758	4.00281	132.139	3.76e-09	1e-07	12.5978	2.7964	VIT_03s0017g02350	38035287	VIT_203s0017g02350.1	VIT_203s0017g02350.1	PF14226,PF03171	PTHR10209,PTHR10209:SF226	KOG0143	1.14.11.19		GO:0055114,GO:0016491	AT4G16330.2		2-oxoglutarate (2OG) and Fe(II)-dependent oxygenase superfamily protein
VIT_203s0038g00130	838.055	1.99284	0.177673	11.2164	3.39e-29	1.08e-27	2.08316	5.9388	139.701	4.73e-09	1.2e-07	158.197	34.5461	VIT_03s0038g00130	38055351	VIT_203s0038g00130.1	VIT_203s0038g00130.1
VIT_203s0038g00220	13.344	2.37893	0.723209	3.28941	0.00100397	0.00301724	2.37315	0.176729	10.9054	0.00449005	0.011863	0.505297	0.0874517	VIT_03s0038g00220	38035820	VIT_203s0038g00220.1	VIT_203s0038g00220.1	PF14008,PF16656,PF00149	PTHR22953,PTHR22953:SF39		3.1.3.41,3.1.3.2,3.1.3.60		GO:0016787	AT2G16430.2	ATPAP10,PAP10	purple acid phosphatase 10
VIT_203s0038g00270	13.4741	3.55699	0.833216	4.26899	1.96e-05	8.23e-05	3.5143	0.228241	17.229	0.000749994	0.00259781	0.375731	0.0298008	VIT_03s0038g00270	38055331	VIT_203s0038g00270.1	VIT_203s0038g00270.1	PF03000	PTHR32370,PTHR32370:SF6				GO:0016567	AT5G64330.1	JK218,NPH3,RPT3	Phototropic-responsive NPH3 family protein
VIT_203s0038g00430	155.034	1.53884	0.256568	5.99778	2e-09	1.46e-08	1.5659	3.52472	42.3507	7.17e-06	4.97e-05	4.37999	1.3732	VIT_03s0038g00430	38035530	VIT_203s0038g00430.1	VIT_203s0038g00430.1	PF01554	PTHR11206,PTHR11206:SF116	KOG1347			GO:0055085,GO:0016020,GO:0015297,GO:0015238,GO:0006855	AT2G21340.1		MATE efflux family protein
VIT_203s0038g00490	54.0781	2.28798	0.336847	6.79234	1.1e-11	1.02e-10	2.31572	2.04782	51.6026	2.16e-06	1.81e-05	3.9969	0.749865	VIT_03s0038g00490	38034441	VIT_203s0038g00490.1	VIT_203s0038g00490.1	PF00320	PTHR10071,PTHR10071:SF183				GO:0043565,GO:0008270,GO:0006355,GO:0003700	AT5G66320.2	GATA5	GATA transcription factor 5
VIT_203s0038g00830	22.8006	2.79121	0.630628	4.42607	9.6e-06	4.23e-05	2.80216	0.893674	17.7453	0.000659066	0.00232433	0.39768	0.0523305	VIT_03s0038g00830	38055326	VIT_203s0038g00830.1	VIT_203s0038g00830.1	PF16488,PF08699,PF02170,PF16486,PF02171	PTHR22891,PTHR22891:SF9			K11593	GO:0005515,GO:0003676	AT1G69440.1	AGO7,ZIP	Argonaute family protein
VIT_203s0038g01350	30.6619	1.79364	0.545207	3.28982	0.0010025	0.00301385	1.7942	1.27376	11.0345	0.00430927	0.0114426	2.73041	0.723378	VIT_03s0038g01350	38055337	VIT_203s0038g01350.1	VIT_203s0038g01350.1	PF00117	PTHR11922,PTHR11922:SF42	KOG3179				AT2G23970.1		Class I glutamine amidotransferase-like superfamily protein
VIT_203s0038g02660	10.624	2.24953	0.888455	2.53195	0.0113429	0.0260609	2.23945	-0.0986713	6.59778	0.0205953	0.0430226	0.277759	0.055726	VIT_03s0038g02660	38034816	VIT_203s0038g02660.1	VIT_203s0038g02660.1	PF04783,PF04782	PTHR21450,PTHR21450:SF17					AT1G21740.1		Protein of unknown function (DUF630 and DUF632)
VIT_203s0038g02850	13.3194	2.64261	0.727843	3.63075	0.000282604	0.000959748	2.62924	0.196643	13.221	0.00221864	0.00653424	0.532992	0.0804375	VIT_03s0038g02850	38034321	VIT_203s0038g02850.1	VIT_203s0038g02850.1	PF01603	PTHR10257,PTHR10257:SF28	KOG2085		K11584	GO:0008601,GO:0007165,GO:0000159	AT3G21650.1		Protein phosphatase 2A regulatory B subunit family protein
VIT_203s0038g02920	NA	NA	NA	NA	NA	NA	1.51354	2.9414	22.3744	0.000225578	0.000927295	5.60915	1.82619	VIT_03s0038g02920	38034999	VIT_203s0038g02920.1	VIT_203s0038g02920.1	PF08241,PF08498	PTHR10108,PTHR10108:SF858	KOG1269	2.1.1.143,2.1.1.142	K08242	GO:0008168,GO:0008152,GO:0006694	AT1G20330.1	CVP1,FRL1,SMT2	sterol methyltransferase 2
VIT_203s0038g02980	18.1808	1.93327	0.735283	2.62928	0.00855646	0.0204301	1.94435	0.584505	6.99367	0.0176488	0.0378389	0.310759	0.0751455	VIT_03s0038g02980	38035889	VIT_203s0038g02980.1	VIT_203s0038g02980.1	PF00924	PTHR31618,PTHR31618:SF1				GO:0055085,GO:0016020	AT1G78610.1	MSL6	mechanosensitive channel of small conductance-like 6
VIT_203s0038g03180	15.3849	2.20836	0.694287	3.18076	0.00146887	0.00424015	2.20464	0.380769	10.3147	0.00543466	0.0139526	0.709231	0.137779	VIT_03s0038g03180	38035587	VIT_203s0038g03180.1	VIT_203s0038g03180.1	PF00743	PTHR23023,PTHR23023:SF126		1.14.13.8		GO:0055114,GO:0050661,GO:0050660,GO:0004499	AT1G19250.1	FMO1	flavin-dependent monooxygenase 1
VIT_203s0038g03740	37.5522	1.74643	0.527514	3.31067	0.000930715	0.00281395	1.77151	1.54567	11.4599	0.00376949	0.0102044	0.801243	0.222531	VIT_03s0038g03740	38034174	VIT_203s0038g03740.1	VIT_203s0038g03740.1	PF01535,PF13041	PTHR24015,PTHR24015:SF622					AT2G17210.1		Tetratricopeptide repeat (TPR)-like superfamily protein
VIT_203s0038g03860	4925.48	1.9291	0.145296	13.277	3.15e-40	1.59e-38	1.91311	8.48952	151.211	5.42e-09	1.33e-07	314.589	77.4333	VIT_03s0038g03860	38034211	VIT_203s0038g03860.1	VIT_203s0038g03860.1	PF04674	PTHR31279,PTHR31279:SF9					AT2G17230.1	EXL5	EXORDIUM like 5
VIT_203s0038g04170	11.2843	2.07291	0.756779	2.73912	0.00616041	0.0152843	2.0621	0.00353795	7.39058	0.0151688	0.0333065	0.295707	0.0661797	VIT_03s0038g04170	38034593	VIT_203s0038g04170.1	VIT_203s0038g04170.1	PF07714,PF00139	PTHR27007,PTHR27007:SF48	KOG1187	2.7.11.1		GO:0006468,GO:0004672,GO:0030246	AT5G06740.1		Concanavalin A-like lectin protein kinase family protein
VIT_203s0063g00410	15.333	2.5561	0.779576	3.27883	0.00104237	0.00312195	2.45998	0.371543	9.73558	0.00658585	0.0164493	2.23744	0.38772	VIT_03s0063g00410	38034290	VIT_203s0063g00410.1	VIT_203s0063g00410.1		PTHR10357,PTHR10357:SF153		3.2.1.1		GO:0003824	AT4G25000.1	AMY1,ATAMY1	alpha-amylase-like
VIT_203s0063g00450	147.398	2.35383	0.232757	10.1128	4.85e-24	1.14e-22	2.37731	3.45311	114.709	1.03e-08	2.19e-07	6.38199	1.14384	VIT_03s0063g00450	38034403	VIT_203s0063g00450.1	VIT_203s0063g00450.1	PF00128,PF07821	PTHR10357,PTHR10357:SF153	KOG0471	3.2.1.1	K01176	GO:0043169,GO:0005975,GO:0003824,GO:0005509,GO:0004556	AT4G25000.1	AMY1,ATAMY1	alpha-amylase-like
VIT_203s0063g00460	153.013	7.00586	0.517446	13.5393	9.16e-42	5.01e-40	6.94119	3.51093	279.097	1.47e-11	1.27e-09	19.2177	0.144607	VIT_03s0063g00460	38035428	VIT_203s0063g00460.1	VIT_203s0063g00460.1	PF00847	PTHR31677,PTHR31677:SF11				GO:0006355,GO:0003700	AT4G34410.1	RRTF1	redox responsive transcription factor 1
VIT_203s0063g00530	8.76824	2.86795	0.915024	3.13429	0.00172272	0.00489405	2.78522	-0.300769	9.79011	0.0064664	0.0162012	1.37854	0.183002	VIT_03s0063g00530	38035979	VIT_203s0063g00530.1	VIT_203s0063g00530.1	PF13499	PTHR10891,PTHR10891:SF533	KOG0027		K13448		AT2G15680.1		Calcium-binding EF-hand family protein
VIT_203s0063g00880	53.7493	1.71541	0.360686	4.75596	1.98e-06	9.75e-06	1.74972	2.03585	26.0432	0.000105862	0.000488382	3.07376	0.858942	VIT_03s0063g00880	38035394	VIT_203s0063g00880.1	VIT_203s0063g00880.1	PF07816	PTHR33095,PTHR33095:SF11					AT2G15760.1		Protein of unknown function (DUF1645)
VIT_203s0063g01380	1360.19	1.6386	0.124766	13.1334	2.12e-39	1.04e-37	1.64619	6.63509	233.637	5.64e-11	3.63e-09	159.982	47.707	VIT_03s0063g01380	38035567	VIT_203s0063g01380.1	VIT_203s0063g01380.1		PTHR36345,PTHR36345:SF1					AT2G15890.1	MEE14	maternal effect embryo arrest 14
VIT_203s0063g01415	10.3064	2.62472	0.890072	2.94888	0.00318925	0.00850936	NA	NA	NA	NA	NA	0.47594	0.0721062	VIT_03s0063g01415	38035148	VIT_203s0063g01415.1	VIT_203s0063g01415.1	PF02362	PTHR31920,PTHR31920:SF20				GO:0003677	AT5G18000.1	VDD	VERDANDI
VIT_203s0063g01760	15.338	5.8431	1.15011	5.08049	3.76e-07	2.07e-06	5.56441	0.384827	38.6011	1.23e-05	7.88e-05	23.6116	0.405848	VIT_03s0063g01760	38034813	VIT_203s0063g01760.1	VIT_203s0063g01760.1		PTHR38222,PTHR38222:SF1
VIT_203s0063g01770	413.221	1.6027	0.22711	7.05692	1.7e-12	1.7e-11	1.60979	4.92295	56.4336	1.74e-06	1.52e-05	473.16	142.533	VIT_03s0063g01770	38036126	VIT_203s0063g01770.1	VIT_203s0063g01770.1		PTHR36346,PTHR36346:SF1
VIT_203s0063g01790	110.203	2.8039	0.373189	7.51335	5.76e-14	6.54e-13	2.83407	3.04379	59.963	8.36e-07	8.18e-06	5.54888	0.707267	VIT_03s0063g01790	38035054	VIT_203s0063g01790.1	VIT_203s0063g01790.1	PF00400	PTHR22844,PTHR22844:SF145	KOG0271	2.7.11.7		GO:0005515	AT2G26490.1		Transducin/WD40 repeat-like superfamily protein
VIT_203s0063g01990	6.88307	3.22949	1.04888	3.07899	0.00207705	0.00579652	NA	NA	NA	NA	NA	0.223072	0.0218773	VIT_03s0063g01990	38035672	VIT_203s0063g01990.1	VIT_203s0063g01990.1	PF14389,PF04784	PTHR23054,PTHR23054:SF20					AT5G66600.4		Protein of unknown function, DUF547
VIT_203s0063g02090	75.4086	3.27623	0.313041	10.4658	1.24e-25	3.23e-24	3.26528	2.5158	131.734	3.85e-09	1.02e-07	10.8904	1.06672	VIT_03s0063g02090	38034606	VIT_203s0063g02090.1	VIT_203s0063g02090.1	PF05055	PTHR31113,PTHR31113:SF3					AT4G34320.1		Protein of unknown function (DUF677)
VIT_203s0063g02600	37.6649	1.96353	0.388658	5.05206	4.37e-07	2.37e-06	1.98021	1.55153	27.3952	8.15e-05	0.000390795	0.657102	0.155417	VIT_03s0063g02600	38034565	VIT_203s0063g02600.1	VIT_203s0063g02600.1	PF07714,PF13855	PTHR27000,PTHR27000:SF96	KOG1187	2.7.11.1		GO:0006468,GO:0004672,GO:0005515	AT2G16250.1		Leucine-rich repeat protein kinase family protein
VIT_203s0088g00260	258.336	2.28759	0.202048	11.322	1.02e-29	3.36e-28	2.30954	4.25241	142.382	2.2e-09	6.52e-08	9.92073	1.86491	VIT_03s0088g00260	38035855	VIT_203s0088g00260.1	VIT_203s0088g00260.1	PF00450	PTHR11802,PTHR11802:SF29	KOG1282		K16296	GO:0006508,GO:0004185	AT3G12203.1	scpl17	serine carboxypeptidase-like 17
VIT_203s0088g00620	279.242	3.27291	0.209629	15.6129	5.95e-55	5.27e-53	3.28084	4.36456	242.785	4.22e-11	2.82e-09	15.7099	1.48733	VIT_03s0088g00620	38036017	VIT_203s0088g00620.1	VIT_203s0088g00620.1	PF06219	PTHR31317,PTHR31317:SF3					AT1G10020.1		Protein of unknown function (DUF1005)
VIT_203s0088g01180	541.068	2.75933	0.148758	18.5491	8.29e-77	1.33e-74	2.78856	5.31066	406.845	8.17e-13	1.42e-10	9.87598	1.33442	VIT_03s0088g01180	38035760	VIT_203s0088g01180.1	VIT_203s0088g01180.1	PF00560,PF00069	PTHR27000,PTHR27000:SF195	KOG1187	2.7.11.1		GO:0005515,GO:0006468,GO:0005524,GO:0004672	AT1G09970.1	LRR XI-23,RLK7	Leucine-rich receptor-like protein kinase family protein
VIT_203s0091g00410	76.7154	1.81737	0.346946	5.23819	1.62e-07	9.33e-07	1.84088	2.53066	31.5285	3.85e-05	0.00020568	2.93228	0.751841	VIT_03s0091g00410	38035653	VIT_203s0091g00410.1	VIT_203s0091g00410.1	PF04788	PTHR31300,PTHR31300:SF1					AT3G19540.1		Protein of unknown function (DUF620)
VIT_203s0091g00420	328.512	1.9564	0.161746	12.0956	1.11e-33	4.37e-32	1.97182	4.59521	154.157	1.23e-09	4.05e-08	27.3014	6.46078	VIT_03s0091g00420	38035292	VIT_203s0091g00420.1	VIT_203s0091g00420.1		PTHR35077,PTHR35077:SF1					AT4G37450.1	AGP18,ATAGP18	arabinogalactan protein 18
VIT_203s0091g00460	25.4433	2.83852	0.502831	5.64506	1.65e-08	1.09e-07	2.77042	1.02466	30.9815	4.24e-05	0.000222686	7.21827	1.00137	VIT_03s0091g00460	38035682	VIT_203s0091g00460.1	VIT_203s0091g00460.1		PTHR28498					AT4G33925.1
VIT_203s0091g00690	1124.64	4.79448	0.162601	29.4862	4.33e-191	7.6e-188	4.80827	6.36282	760.041	6.25e-15	4.8e-12	151.076	5.0392	VIT_03s0091g00690	38034796	VIT_203s0091g00690.1	VIT_203s0091g00690.1	PF13912	PTHR26374,PTHR26374:SF208					AT1G27730.1	STZ,ZAT10	salt tolerance zinc finger
VIT_203s0091g00810	164.694	2.42857	0.264732	9.17369	4.57e-20	8.31e-19	2.35608	3.6108	76.2696	1.73e-07	2.2e-06	112.222	20.8039	VIT_03s0091g00810	38036202	VIT_203s0091g00810.1	VIT_203s0091g00810.1		PTHR38370,PTHR38370:SF1					AT3G19615.1
VIT_203s0091g01060	78.709	2.02689	0.32555	6.22605	4.78e-10	3.76e-09	2.05792	2.5688	44.1202	5.62e-06	4.05e-05	4.76962	1.08941	VIT_03s0091g01060	38034194	VIT_203s0091g01060.1	VIT_203s0091g01060.1	PF02984,PF00134	PTHR10177,PTHR10177:SF224			K18810	GO:0005634	AT1G70210.1	ATCYCD1;1,CYCD1;1	CYCLIN D1;1
VIT_203s0091g01200	39.7132	2.38322	0.438107	5.43981	5.33e-08	3.27e-07	2.38575	1.62669	28.046	7.21e-05	0.00035106	2.08856	0.380065	VIT_03s0091g01200	38034325	VIT_203s0091g01200.1	VIT_203s0091g01200.1	PF00450	PTHR11802,PTHR11802:SF29	KOG1282		K16296	GO:0006508,GO:0004185	AT1G33540.1	scpl18	serine carboxypeptidase-like 18
VIT_203s0097g00710	129.72	2.11245	0.259647	8.13583	4.09e-16	5.53e-15	2.1318	3.27159	79.1848	1.34e-07	1.78e-06	4.20354	0.905424	VIT_03s0097g00710	38035364	VIT_203s0097g00710.1	VIT_203s0097g00710.1	PF03807,PF00745,PF05201	PTHR13812,PTHR13812:SF20		1.2.1.70	K02492	GO:0055114,GO:0050661,GO:0033014,GO:0008883	AT1G58290.1	HEMA1	Glutamyl-tRNA reductase family protein
VIT_203s0132g00040	14.034	1.67125	0.602752	2.7727	0.0055593	0.0139656	1.66606	0.252597	7.49079	0.0146074	0.0322805	0.402712	0.119254	VIT_03s0132g00040	38034210	VIT_203s0132g00040.1	VIT_203s0132g00040.1	PF03134,PF12874	PTHR12300,PTHR12300:SF43					AT1G74520.1	ATHVA22A,HVA22A	HVA22 homologue A
VIT_203s0132g00090	10.7406	3.95278	1.08687	3.63685	0.000275991	0.000939107	NA	NA	NA	NA	NA	0.614288	0.0383718	VIT_03s0132g00090	38034142	VIT_203s0132g00090.1	VIT_203s0132g00090.1	PF12874	PTHR23067,PTHR23067:SF46					AT2G19380.1		RNA recognition motif (RRM)-containing protein
VIT_203s0180g00030	243.792	1.57435	0.232929	6.7589	1.39e-11	1.27e-10	1.58375	4.16799	54.4155	1.55e-06	1.37e-05	19.8158	6.16212	VIT_03s0180g00030	38034997	VIT_203s0180g00030.1	VIT_203s0180g00030.1	PF00168	PTHR10024				GO:0005515	AT4G34150.1		Calcium-dependent lipid-binding (CaLB domain) family protein
VIT_203s0180g00040	10.2826	1.86974	0.786947	2.37595	0.017504	0.0382058	NA	NA	NA	NA	NA	0.486028	0.124718	VIT_03s0180g00040	38035058	VIT_203s0180g00040.1	VIT_203s0180g00040.1	PF02984,PF00134	PTHR10177,PTHR10177:SF251	KOG0656		K14505	GO:0005634	AT5G67260.1	CYCD3;2	CYCLIN D3;2
VIT_203s0180g00090	42.0588	1.64127	0.356299	4.60644	4.1e-06	1.92e-05	1.65948	1.69304	22.6173	0.000214063	0.000887403	1.75936	0.518122	VIT_03s0180g00090	38035563	VIT_203s0180g00090.1	VIT_203s0180g00090.1	PF08263,PF13855	PTHR27000,PTHR27000:SF170	KOG4237			GO:0005515	AT2G15320.1		Leucine-rich repeat (LRR) family protein
VIT_203s0180g00140	21.709	2.36108	0.510829	4.62206	3.8e-06	1.79e-05	2.34655	0.809351	21.2819	0.000286795	0.0011353	2.1399	0.395597	VIT_03s0180g00140	38034768	VIT_203s0180g00140.1	VIT_203s0180g00140.1	PF03629	PTHR31988,PTHR31988:SF2		3.1.1.72			AT4G34215.1		Domain of unknown function (DUF303)
VIT_204s0008g00110	17.8653	2.00197	0.599185	3.34115	0.000834308	0.00254704	1.91759	0.54767	10.4664	0.00517216	0.0133788	10.166	2.54366	VIT_04s0008g00110	38044848	VIT_204s0008g00110.1	VIT_204s0008g00110.1	PF09425,PF06200	PTHR33077,PTHR33077:SF17					AT1G30135.1	JAZ8,TIFY5A	jasmonate-zim-domain protein 8
VIT_204s0008g00170	35.1525	2.40622	0.470661	5.11242	3.18e-07	1.77e-06	2.40438	1.45764	26.9799	8.82e-05	0.000416886	3.0893	0.542719	VIT_04s0008g00170	38066481	VIT_204s0008g00170.1	VIT_204s0008g00170.1	PF16719	PTHR33827,PTHR33827:SF2					AT1G15215.2
VIT_204s0008g00180	185.973	1.71504	0.218738	7.8406	4.48e-15	5.55e-14	1.74503	3.78285	71.9917	2.54e-07	3.02e-06	5.77124	1.58445	VIT_04s0008g00180	38067465	VIT_204s0008g00180.1	VIT_204s0008g00180.1	PF03949,PF00390	PTHR23406,PTHR23406:SF31		1.1.1.40		GO:0055114,GO:0051287,GO:0004471	AT5G11670.1	ATNADP-ME2,NADP-ME2	NADP-malic enzyme 2
VIT_204s0008g00460	27.6233	2.94813	0.568501	5.18579	2.15e-07	1.22e-06	2.91375	1.12536	26.384	9.9e-05	0.000461486	4.03217	0.505744	VIT_04s0008g00460	38067646	VIT_204s0008g00460.1	VIT_204s0008g00460.1		PTHR33172,PTHR33172:SF2					AT5G56550.1	ATOXS3,OXS3	oxidative stress 3
VIT_204s0008g00520	NA	NA	NA	NA	NA	NA	1.50242	6.83766	151.858	1.37e-09	4.43e-08	50.6001	16.8528	VIT_04s0008g00520	38066630	VIT_204s0008g00520.1	VIT_204s0008g00520.1	PF00365	PTHR13697,PTHR13697:SF7		2.7.1.11	K00850	GO:0006096,GO:0003872	AT4G26270.1	PFK3	phosphofructokinase 3
VIT_204s0008g00860	69.532	1.6323	0.315476	5.17409	2.29e-07	1.3e-06	1.64609	2.39346	30.0451	5e-05	0.000257028	3.5629	1.0559	VIT_04s0008g00860	38067810	VIT_204s0008g00860.1	VIT_204s0008g00860.1	PF03096	PTHR11034,PTHR11034:SF23	KOG2931				AT5G11790.1	NDL2	N-MYC downregulated-like 2
VIT_204s0008g01070	97.5845	5.70768	0.456532	12.5023	7.26e-36	3.18e-34	5.67825	2.87644	207.388	1.38e-10	6.96e-09	3.80844	0.069098	VIT_04s0008g01070	38068416	VIT_204s0008g01070.1	VIT_204s0008g01070.1		PTHR31250,PTHR31250:SF13					AT4G33050.3	EDA39	calmodulin-binding family protein
VIT_204s0008g01110	31.2393	2.04238	0.43402	4.70572	2.53e-06	1.23e-05	2.05893	1.29862	21.9101	0.000249589	0.00100951	1.38038	0.30453	VIT_04s0008g01110	38066487	VIT_204s0008g01110.1	VIT_204s0008g01110.1	PF00447	PTHR10015,PTHR10015:SF186	KOG0627		K09419	GO:0043565,GO:0006355,GO:0005634,GO:0003700	AT2G26150.1	ATHSFA2,HSFA2	heat shock transcription factor A2
VIT_204s0008g01190	386.704	1.84906	0.170052	10.8735	1.54e-27	4.5e-26	1.87222	4.8293	133.186	3.56e-09	9.63e-08	13.5245	3.43884	VIT_04s0008g01190	38068610	VIT_204s0008g01190.1	VIT_204s0008g01190.1	PF01370	PTHR10366,PTHR10366:SF337	KOG1371	3.13.1.1	K06118	GO:0050662,GO:0003824	AT4G33030.1	SQD1	sulfoquinovosyldiacylglycerol 1
VIT_204s0008g01280	95.3791	2.09994	0.295367	7.1096	1.16e-12	1.18e-11	2.12015	2.83846	56.6014	1.21e-06	1.11e-05	17.2644	3.63726	VIT_04s0008g01280	38066928	VIT_204s0008g01280.1	VIT_204s0008g01280.1		PTHR37265
VIT_204s0008g01700	62.2554	1.91869	0.417138	4.59964	4.23e-06	1.98e-05	1.93126	2.24483	22.7716	0.00020709	0.000862965	2.61782	0.655773	VIT_04s0008g01700	38066590	VIT_204s0008g01700.1	VIT_204s0008g01700.1		PTHR33541,PTHR33541:SF2					AT3G13980.1
VIT_204s0008g01880	10.2383	2.15799	0.734882	2.93652	0.00331918	0.00882917	2.16294	-0.15106	9.10567	0.00816413	0.0197247	0.409305	0.081988	VIT_04s0008g01880	38067020	VIT_204s0008g01880.1	VIT_204s0008g01880.1	PF01565,PF09265	PTHR11748,PTHR11748:SF17	KOG1231	1.5.99.12	K00279	GO:0055114,GO:0050660,GO:0016491,GO:0019139,GO:0009690	AT5G21482.1	ATCKX5,CKX7	cytokinin oxidase 7
VIT_204s0008g02120	51.833	2.22217	0.373804	5.94476	2.77e-09	1.99e-08	2.23449	1.99373	39.204	1.13e-05	7.32e-05	0.866162	0.168974	VIT_04s0008g02120	38069080	VIT_204s0008g02120.1	VIT_204s0008g02120.1	PF14432,PF01535,PF13041	PTHR24015,PTHR24015:SF577					AT4G33170.1		Tetratricopeptide repeat (TPR)-like superfamily protein
VIT_204s0008g02220	14.0582	1.50508	0.578319	2.6025	0.00925458	0.0218551	1.51411	0.249426	6.64988	0.020177	0.0422364	0.295762	0.0948367	VIT_04s0008g02220	38066413	VIT_204s0008g02220.1	VIT_204s0008g02220.1	PF00536,PF07522	PTHR23240,PTHR23240:SF10	KOG1361		K15340	GO:0005515	AT2G45700.1		sterile alpha motif (SAM) domain-containing protein
VIT_204s0008g02230	20.0959	3.11009	0.737613	4.21642	2.48e-05	0.000102044	3.11499	0.726297	16.0477	0.00101657	0.00336975	3.47567	0.35327	VIT_04s0008g02230	38068999	VIT_204s0008g02230.1	VIT_204s0008g02230.1	PF00847	PTHR31985,PTHR31985:SF34				GO:0006355,GO:0003700	AT1G19210.1		Integrase-type DNA-binding superfamily protein
VIT_204s0008g02270	28.5279	1.875	0.442812	4.2343	2.29e-05	9.48e-05	1.88893	1.1743	16.9892	0.000796996	0.00273824	1.03666	0.266412	VIT_04s0008g02270	38066390	VIT_204s0008g02270.1	VIT_204s0008g02270.1		PTHR37256,PTHR37256:SF1					AT5G21280.1		hydroxyproline-rich glycoprotein family protein
VIT_204s0008g02450	22.8786	2.74124	0.57651	4.75489	1.99e-06	9.79e-06	2.73052	0.892538	19.0151	0.000483847	0.00178166	1.06445	0.150449	VIT_04s0008g02450	38067683	VIT_204s0008g02450.1	VIT_204s0008g02450.1		PTHR37763,PTHR37763:SF1					AT5G25500.1
VIT_204s0008g02510	129.991	1.71181	0.218093	7.849	4.19e-15	5.22e-14	1.73309	3.27504	72.5149	2.42e-07	2.9e-06	5.15014	1.4479	VIT_04s0008g02510	38068538	VIT_204s0008g02510.1	VIT_204s0008g02510.1	PF07714	PTHR27009,PTHR27009:SF17	KOG1187	2.7.11.1		GO:0006468,GO:0004672	AT1G70250.1		receptor serine/threonine kinase, putative
VIT_204s0008g03310	9.31847	2.5337	1.01255	2.50229	0.0123393	0.0280928	NA	NA	NA	NA	NA	0.2395	0.038615	VIT_04s0008g03310	38066787	VIT_204s0008g03310.1	VIT_204s0008g03310.1	PF01535,PF13041	PTHR24015					AT4G33170.1		Tetratricopeptide repeat (TPR)-like superfamily protein
VIT_204s0008g03530	13.2751	2.22789	0.651428	3.42	0.000626207	0.0019591	2.22108	0.18154	11.5531	0.00366177	0.00995798	0.394349	0.0776412	VIT_04s0008g03530	38068630	VIT_204s0008g03530.1	VIT_204s0008g03530.1	PF13962,PF12796	PTHR24177,PTHR24177:SF27	KOG0508,KOG4412				AT1G10340.1		Ankyrin repeat family protein
VIT_204s0008g03640	20.8266	7.02148	1.11442	6.30057	2.97e-10	2.38e-09	6.78105	0.77568	72.1232	2.51e-07	2.99e-06	0.748186	0.00429275	VIT_04s0008g03640	38068124	VIT_204s0008g03640.1	VIT_204s0008g03640.1	PF01565,PF04030	PTHR13878,PTHR13878:SF51		1.1.3.8,1.1.3.37		GO:0055114,GO:0050660,GO:0016491,GO:0016020,GO:0003885	AT5G11540.1		D-arabinono-1,4-lactone oxidase family protein
VIT_204s0008g03840	28.1751	3.07451	0.534292	5.75438	8.7e-09	5.92e-08	3.07279	1.16803	26.8857	8.99e-05	0.000423638	0.881835	0.097571	VIT_04s0008g03840	38068291	VIT_204s0008g03840.1	VIT_204s0008g03840.1	PF13962,PF12796	PTHR24177,PTHR24177:SF27	KOG4412				AT1G10340.1		Ankyrin repeat family protein
VIT_204s0008g04210	769.882	2.07985	0.152164	13.6685	1.57e-42	8.9e-41	2.07396	5.81717	228.676	6.62e-11	4.06e-09	122.727	27.305	VIT_04s0008g04210	38067019	VIT_204s0008g04210.1	VIT_204s0008g04210.1	PF01152	PTHR10681				GO:0019825	AT4G32690.1	ATGLB3,GLB3	hemoglobin 3
VIT_204s0008g04790	13.2737	3.04255	0.762554	3.98994	6.61e-05	0.000251777	3.02225	0.202016	15.2463	0.0012583	0.00403179	0.161314	0.0177747	VIT_04s0008g04790	38068438	VIT_204s0008g04790.1	VIT_204s0008g04790.1	PF14510,PF08370,PF00005,PF01061	PTHR19241,PTHR19241:SF219		3.6.3.17		GO:0016887,GO:0005524,GO:0016020	AT1G15520.1	ABCG40,ATABCG40,ATPDR12,PDR12	pleiotropic drug resistance 12
VIT_204s0008g05210	24.3066	1.56323	0.564095	2.77121	0.00558478	0.0140147	1.55866	0.949344	7.56997	0.0141805	0.0314753	3.72418	1.17703	VIT_04s0008g05210	38069324	VIT_204s0008g05210.1	VIT_204s0008g05210.1	PF00170	PTHR13301,PTHR13301:SF29			K16241	GO:0043565,GO:0006355,GO:0003700	AT5G11260.1	HY5,TED 5	Basic-leucine zipper (bZIP) transcription factor family protein
VIT_204s0008g05270	NA	NA	NA	NA	NA	NA	1.50159	3.2242	42.7249	6.8e-06	4.76e-05	3.12601	1.03852	VIT_04s0008g05270	38068706	VIT_204s0008g05270.1	VIT_204s0008g05270.1	PF03969	PTHR12169,PTHR12169:SF5	KOG2383			GO:0005524	AT2G25530.1		AFG1-like ATPase family protein
VIT_204s0008g05510	139.4	5.44506	0.370038	14.7149	5.17e-49	3.62e-47	5.43636	3.38057	215.187	1.05e-10	5.65e-09	4.92296	0.105557	VIT_04s0008g05510	38067057	VIT_204s0008g05510.1	VIT_204s0008g05510.1	PF10358	PTHR31182,PTHR31182:SF5					AT3G11760.1
VIT_204s0008g05760	758.928	4.12411	0.151181	27.2792	7.48e-164	6.57e-161	4.1346	5.79727	794.447	4.42e-15	4.12e-12	56.0144	2.9701	VIT_04s0008g05760	38068794	VIT_204s0008g05760.1	VIT_204s0008g05760.1	PF03106	PTHR31429,PTHR31429:SF13				GO:0043565,GO:0006355,GO:0003700	AT1G80840.1	ATWRKY40,WRKY40	WRKY DNA-binding protein 40
VIT_204s0008g06000	190.29	4.72349	0.262944	17.9639	3.74e-72	5.38e-70	4.72877	3.8187	457.808	3.28e-13	7.04e-11	19.7915	0.704071	VIT_04s0008g06000	38068713	VIT_204s0008g06000.1	VIT_204s0008g06000.1	PF00847	PTHR31194,PTHR31194:SF4				GO:0006355,GO:0003700	AT5G25190.1		Integrase-type DNA-binding superfamily protein
VIT_204s0008g06150	17.5802	3.21331	0.721086	4.45621	8.34e-06	3.72e-05	3.13716	0.548827	17.6771	0.000670319	0.00235731	5.34002	0.58029	VIT_04s0008g06150	38069038	VIT_204s0008g06150.1	VIT_204s0008g06150.1		PTHR33168,PTHR33168:SF4					AT5G35090.1
VIT_204s0008g06210	386.107	4.57162	0.220047	20.7756	7.19e-96	1.78e-93	4.59219	4.82941	423.655	5.97e-13	1.12e-10	18.2747	0.710066	VIT_04s0008g06210	38066406	VIT_204s0008g06210.1	VIT_204s0008g06210.1	PF01145	PTHR13806,PTHR13806:SF23	KOG2668		K07192		AT5G25260.1		SPFH/Band 7/PHB domain-containing membrane-associated protein family
VIT_204s0008g06610	71.036	1.67297	0.423751	3.948	7.88e-05	0.000295794	1.68519	2.41928	17.8009	0.000650026	0.00229698	2.92091	0.854981	VIT_04s0008g06610	38067296	VIT_204s0008g06610.1	VIT_204s0008g06610.1	PF00378	PTHR11941,PTHR11941:SF96		3.1.2.4	K05605	GO:0008152,GO:0003824	AT4G31810.1		ATP-dependent caseinolytic (Clp) protease/crotonase family protein
VIT_204s0008g07020	749.041	1.56938	0.118501	13.2436	4.91e-40	2.47e-38	1.59495	5.7772	202.606	1.64e-10	7.84e-09	22.1435	6.81364	VIT_04s0008g07020	38069168	VIT_204s0008g07020.1	VIT_204s0008g07020.1	PF08417,PF00355	PTHR21266,PTHR21266:SF29		1.14.12.20		GO:0055114,GO:0010277,GO:0051537,GO:0016491	AT2G24820.1	TIC55-II	translocon at the inner envelope membrane of chloroplasts 55-II
VIT_204s0023g00580	27.083	2.17874	0.606665	3.59135	0.000328975	0.00109936	2.09698	1.10619	10.3816	0.00531706	0.0136965	19.2519	4.36898	VIT_04s0023g00580	38068466	VIT_204s0023g00580.1	VIT_204s0023g00580.1	PF02519	PTHR31929,PTHR31929:SF3				GO:0009733	AT4G34800.1		SAUR-like auxin-responsive protein family
VIT_204s0023g00640	8.21204	2.83441	1.03579	2.73647	0.00621025	0.0153949	NA	NA	NA	NA	NA	2.94497	0.442165	VIT_04s0023g00640	38067788	VIT_204s0023g00640.1	VIT_204s0023g00640.1	PF08263	PTHR27004,PTHR27004:SF34		2.7.11.1			AT3G12145.1	FLOR1,FLR1	Leucine-rich repeat (LRR) family protein
VIT_204s0023g00720	NA	NA	NA	NA	NA	NA	1.50427	1.09203	8.98495	0.00851349	0.0204583	1.32558	0.424643	VIT_04s0023g00720	38067981	VIT_204s0023g00720.1	VIT_204s0023g00720.1	PF10184	PTHR36334,PTHR36334:SF1					AT1G65230.1		Uncharacterized conserved protein (DUF2358)
VIT_204s0023g00730	555.889	2.23455	0.144079	15.5092	3.01e-54	2.59e-52	2.25319	5.34931	289.944	1.1e-11	1.04e-09	17.3462	3.42166	VIT_04s0023g00730	38068259	VIT_204s0023g00730.1	VIT_204s0023g00730.1	PF00026	PTHR13683,PTHR13683:SF287	KOG1339	3.4.23.12		GO:0006508,GO:0004190	AT3G02740.1		Eukaryotic aspartyl protease family protein
VIT_204s0023g00910	6.33892	6.03318	1.32205	4.56349	5.03e-06	2.33e-05	NA	NA	NA	NA	NA	7.20265	0	VIT_04s0023g00910	38068377	VIT_204s0023g00910.1	VIT_204s0023g00910.1
VIT_204s0023g00920	669.208	2.27754	0.169878	13.4069	5.51e-41	2.91e-39	2.29735	5.61693	207.069	1.39e-10	7.01e-09	7.69516	1.46891	VIT_04s0023g00920	38068045	VIT_204s0023g00920.1	VIT_204s0023g00920.1	PF04851,PF00271,PF02170,PF03368,PF00636	PTHR14950,PTHR14950:SF19	KOG0701	3.1.26.3	K11592	GO:0016787,GO:0005524,GO:0003677,GO:0005515,GO:0016891,GO:0006396,GO:0004525,GO:0003723	AT3G03300.1	ATDCL2,DCL2	dicer-like 2
VIT_204s0023g01120	138.042	2.69689	0.255463	10.5569	4.72e-26	1.27e-24	2.72685	3.36198	120.136	7.44e-09	1.68e-07	9.55588	1.33197	VIT_04s0023g01120	38067868	VIT_204s0023g01120.1	VIT_204s0023g01120.1	PF01501	PTHR13778,PTHR13778:SF6		2.4.1.43		GO:0016757	AT3G50760.1	GATL2	galacturonosyltransferase-like 2
VIT_204s0023g01140	113.561	1.64345	0.265769	6.18375	6.26e-10	4.85e-09	1.66232	3.08151	45.0066	4.98e-06	3.66e-05	7.53637	2.22845	VIT_04s0023g01140	38067801	VIT_204s0023g01140.1	VIT_204s0023g01140.1	PF01151	PTHR11157,PTHR11157:SF11	KOG3071	2.3.1.199		GO:0016021	AT4G36830.1	HOS3-1	GNS1/SUR4 membrane protein family
VIT_204s0023g01150	469.055	1.8841	0.13167	14.3092	1.92e-46	1.25e-44	1.91072	5.10536	236.068	5.21e-11	3.4e-09	27.2262	6.73146	VIT_04s0023g01150	38066507	VIT_204s0023g01150.1	VIT_204s0023g01150.1	PF04678	PTHR13462,PTHR13462:SF4	KOG2966				AT2G23790.1		Protein of unknown function (DUF607)
VIT_204s0023g01170	10.0387	2.03899	0.847525	2.40582	0.0161363	0.0355484	NA	NA	NA	NA	NA	0.94429	0.221212	VIT_04s0023g01170	38067673	VIT_204s0023g01170.1	VIT_204s0023g01170.1	PF13867	PTHR13286,PTHR13286:SF6				GO:0005515	AT1G19330.3
VIT_204s0023g01180	117.765	1.52501	0.248417	6.13891	8.31e-10	6.35e-09	1.53897	3.13453	43.1207	6.44e-06	4.54e-05	5.30226	1.71937	VIT_04s0023g01180	38068290	VIT_204s0023g01180.1	VIT_204s0023g01180.1	PF05055	PTHR31113,PTHR31113:SF3					AT4G34320.1		Protein of unknown function (DUF677)
VIT_204s0023g01220	22.9693	1.68235	0.4619	3.64225	0.000270269	0.000921065	1.69138	0.891746	12.8201	0.00249515	0.00719601	0.889807	0.259494	VIT_04s0023g01220	38067225	VIT_204s0023g01220.1	VIT_204s0023g01220.1	PF03345	PTHR10830,PTHR10830:SF0		2.4.99.18	K12670	GO:0018279,GO:0005789	AT5G66680.1	DGL1	dolichyl-diphosphooligosaccharide-protein glycosyltransferase 48kDa subunit family protein
VIT_204s0023g01290	52.4372	2.70654	0.402572	6.72313	1.78e-11	1.61e-10	2.71908	2.00938	47.2481	3.71e-06	2.84e-05	2.17152	0.313798	VIT_04s0023g01290	38067011	VIT_204s0023g01290.1	VIT_204s0023g01290.1	PF00201	PTHR11926,PTHR11926:SF223	KOG1192	2.4.1.115	K12356	GO:0016758,GO:0008152	AT3G50740.1	UGT72E1	UDP-glucosyl transferase 72E1
VIT_204s0023g01880	3.54207	5.19735	1.48751	3.494	0.000475841	0.00153548	NA	NA	NA	NA	NA	0.190498	0	VIT_04s0023g01880	38068457	VIT_204s0023g01880.1	VIT_204s0023g01880.1	PF04770	PTHR31948,PTHR31948:SF15					AT2G18350.1	AtHB24,HB24	homeobox protein 24
VIT_204s0023g01930	49.1426	2.3905	0.363872	6.56961	5.04e-11	4.38e-10	2.39727	1.91999	48.1925	3.29e-06	2.56e-05	3.62353	0.636435	VIT_04s0023g01930	38069347	VIT_204s0023g01930.1	VIT_204s0023g01930.1	PF00010	PTHR12565,PTHR12565:SF132				GO:0046983	AT2G18300.3		basic helix-loop-helix (bHLH) DNA-binding superfamily protein
VIT_204s0023g02010	25.7795	1.71186	0.534544	3.20247	0.00136256	0.00396062	1.71333	1.04497	10.4096	0.00526876	0.0136047	1.23303	0.355593	VIT_04s0023g02010	38068142	VIT_204s0023g02010.1	VIT_204s0023g02010.1	PF12697	PTHR10992,PTHR10992:SF701	KOG1454				AT4G36530.2		alpha/beta-Hydrolases superfamily protein
VIT_204s0023g02100	3.94302	5.34577	1.48789	3.59285	0.000327077	0.00109427	NA	NA	NA	NA	NA	1.85882	0	VIT_04s0023g02100	38066682	VIT_204s0023g02100.1	VIT_204s0023g02100.1		PTHR35291					AT3G50900.1
VIT_204s0023g02360	21.7207	1.90951	0.647571	2.94873	0.00319085	0.00851234	1.90962	0.821013	8.1959	0.0112647	0.0259138	0.71404	0.182071	VIT_04s0023g02360	38066526	VIT_204s0023g02360.1	VIT_204s0023g02360.1	PF00004,PF14363	PTHR23070,PTHR23070:SF24				GO:0005524	AT3G50930.1	BCS1	cytochrome BC1 synthesis
VIT_204s0023g02380	112.5	4.27645	0.397941	10.7464	6.16e-27	1.74e-25	4.28021	3.08072	104.716	2.5e-08	4.6e-07	2.52156	0.122392	VIT_04s0023g02380	38068780	VIT_204s0023g02380.1	VIT_204s0023g02380.1	PF00931	PTHR23155,PTHR23155:SF458	KOG4658			GO:0043531	AT3G50950.1	ZAR1	HOPZ-ACTIVATED RESISTANCE 1
VIT_204s0023g02490	118.477	1.86997	0.251912	7.42311	1.14e-13	1.26e-12	1.89348	3.14496	63.3019	5.9e-07	6.06e-06	2.99527	0.760402	VIT_04s0023g02490	38067115	VIT_204s0023g02490.1	VIT_204s0023g02490.1	PF13041,PF14432,PF01535	PTHR24015,PTHR24015:SF264					AT5G44230.1		Pentatricopeptide repeat (PPR) superfamily protein
VIT_204s0023g02680	14.0045	2.85849	0.702518	4.06892	4.72e-05	0.000184541	2.82555	0.247749	15.1964	0.00127537	0.00407664	0.72559	0.0957475	VIT_04s0023g02680	38069130	VIT_204s0023g02680.1	VIT_204s0023g02680.1	PF12847	PTHR11727,PTHR11727:SF12	KOG0820	2.1.1.183	K14191		AT5G66360.2		Ribosomal RNA adenine dimethylase family protein
VIT_204s0023g02780	38.6556	2.03925	0.571084	3.57085	0.000355831	0.001179	2.03723	1.58756	12.4214	0.00280942	0.00795847	2.31317	0.539164	VIT_04s0023g02780	38067460	VIT_204s0023g02780.1	VIT_204s0023g02780.1	PF05142	PTHR31604,PTHR31604:SF3					AT3G51060.1	SRS1,STY1	Lateral root primordium (LRP) protein-related
VIT_204s0023g02810	102.535	2.40748	0.37609	6.40133	1.54e-10	1.28e-09	2.42519	2.94305	43.6443	5.99e-06	4.27e-05	3.77371	0.670123	VIT_04s0023g02810	38067598	VIT_204s0023g02810.1	VIT_204s0023g02810.1	PF00171	PTHR11699,PTHR11699:SF117		1.2.1.3	K00128	GO:0055114,GO:0016491,GO:0008152	AT4G36250.1	ALDH3F1	aldehyde dehydrogenase 3F1
VIT_204s0023g03130	2280.29	2.06884	0.112217	18.4361	6.74e-76	1.07e-73	2.06862	7.37971	367.744	1.78e-12	2.54e-10	335.613	75.1028	VIT_04s0023g03130	38069357	VIT_204s0023g03130.1	VIT_204s0023g03130.1	PF00538	PTHR11467,PTHR11467:SF50			K11275	GO:0006334,GO:0005634,GO:0003677,GO:0000786	AT2G18050.1	HIS1-3	histone H1-3
VIT_204s0023g03260	25.9739	2.34816	0.708027	3.31648	0.000911592	0.00276327	2.33874	1.06471	11.2977	0.00396574	0.0106516	0.892889	0.166827	VIT_04s0023g03260	38068984	VIT_204s0023g03260.1	VIT_204s0023g03260.1	PF00759	PTHR22298,PTHR22298:SF42		3.2.1.4		GO:0005975,GO:0004553	AT1G19940.1	AtGH9B5,GH9B5	glycosyl hydrolase 9B5
VIT_204s0023g03370	4345.86	2.3122	0.16231	14.2455	4.78e-46	3.08e-44	2.34234	8.30944	199.597	1.58e-09	4.94e-08	272.888	49.7901	VIT_04s0023g03370	38069305	VIT_204s0023g03370.1	VIT_204s0023g03370.1	PF03171,PF14226	PTHR10209,PTHR10209:SF137	KOG0143	1.14.11.9	K00475	GO:0055114,GO:0016491	AT3G51240.1	F3\'H,F3H,TT6	flavanone 3-hydroxylase
VIT_204s0043g00820	12.4084	1.62802	0.602796	2.70078	0.00691761	0.0169521	1.58314	0.0799828	6.82494	0.0188412	0.0399279	0.748162	0.232258	VIT_04s0043g00820	38068487	VIT_204s0043g00820.1	VIT_204s0043g00820.1	PF00804	PTHR19957,PTHR19957:SF123	KOG0810		K02201,K08486	GO:0016020	AT2G18260.1	ATSYP112,SYP112	syntaxin of plants 112
VIT_204s0044g00220	178.99	2.92499	0.310173	9.4302	4.09e-21	8.09e-20	2.95416	3.73212	94.1792	4.91e-08	7.93e-07	9.08657	1.06812	VIT_04s0044g00220	38068931	VIT_204s0044g00220.1	VIT_204s0044g00220.1	PF01494	PTHR13789,PTHR13789:SF234	KOG2614			GO:0071949	AT4G38540.1		FAD/NAD(P)-binding oxidoreductase family protein
VIT_204s0044g00730	12.7641	2.99219	0.719337	4.15965	3.19e-05	0.000128987	2.9543	0.135091	16.3679	0.000935015	0.00313264	0.469183	0.0560932	VIT_04s0044g00730	38069173	VIT_204s0044g00730.1	VIT_204s0044g00730.1	PF00069	PTHR27002,PTHR27002:SF142	KOG1187	2.7.11.1		GO:0006468,GO:0005524,GO:0004672	AT5G60900.1	RLK1	receptor-like protein kinase 1
VIT_204s0044g01080	13.8071	2.32416	0.895149	2.5964	0.00942069	0.0221907	2.30688	0.213498	6.70718	0.0197282	0.0414569	0.496954	0.0902305	VIT_04s0044g01080	38068919	VIT_204s0044g01080.1	VIT_204s0044g01080.1	PF13041,PF01535	PTHR24015,PTHR24015:SF592					AT5G04780.1		Pentatricopeptide repeat (PPR) superfamily protein
VIT_204s0044g01120	79.8753	1.52806	0.3094	4.93879	7.86e-07	4.12e-06	1.54751	2.58662	28.3801	6.77e-05	0.000333479	2.15223	0.682662	VIT_04s0044g01120	38067422	VIT_204s0044g01120.1	VIT_204s0044g01120.1	PF00107,PF08240	PTHR11695,PTHR11695:SF576		1.1.1.22	K18857	GO:0055114,GO:0016491,GO:0008270	AT1G77120.1	ADH,ADH1,ATADH,ATADH1	alcohol dehydrogenase 1
VIT_204s0044g01150	8.86323	2.64943	1.1459	2.3121	0.0207721	0.0443625	NA	NA	NA	NA	NA	0.229125	0.0323302	VIT_04s0044g01150	38068267	VIT_204s0044g01150.1	VIT_204s0044g01150.1	PF00266	PTHR11601,PTHR11601:SF24		2.8.1.7			AT1G08490.1	ATCPNIFS,ATNFS2,ATSUFS,CPNIFS,SUFS	chloroplastic NIFS-like cysteine desulfurase
VIT_204s0044g01160	31.3112	8.33984	1.09059	7.6471	2.06e-14	2.41e-13	9.01282	1.31648	120.816	5.84e-08	9.03e-07	1.72077	0	VIT_04s0044g01160	38068106	VIT_204s0044g01160.1	VIT_204s0044g01160.1	PF00266	PTHR11601,PTHR11601:SF24		2.8.1.7
VIT_204s0044g01420	83.4727	3.1527	0.330766	9.5315	1.55e-21	3.14e-20	3.17136	2.65642	93.6812	4.26e-08	7.06e-07	3.15068	0.32824	VIT_04s0044g01420	38066462	VIT_204s0044g01420.1	VIT_204s0044g01420.1	PF12708	PTHR31339,PTHR31339:SF4					AT4G33440.1		Pectin lyase-like superfamily protein
VIT_204s0044g01450	61.8576	1.63727	0.321232	5.09686	3.45e-07	1.91e-06	1.64278	2.22659	29.6405	5.38e-05	0.000273697	6.20183	1.84652	VIT_04s0044g01450	38069264	VIT_204s0044g01450.1	VIT_204s0044g01450.1	PF13414	PTHR37910
VIT_204s0069g00860	26.9692	1.68446	0.501098	3.36153	0.000775109	0.00238081	1.70077	1.10086	11.5869	0.0036235	0.00987391	1.21226	0.335419	VIT_04s0069g00860	38066756	VIT_204s0069g00860.1	VIT_204s0069g00860.1	PF01134	PTHR10961,PTHR10961:SF7	KOG2820	1.5.3.1	K00306	GO:0050660,GO:0008033	AT2G24580.1		FAD-dependent oxidoreductase family protein
VIT_204s0069g01000	21.6512	1.64461	0.580164	2.83473	0.00458639	0.0117787	1.65735	0.807157	8.12506	0.0115577	0.026482	1.00232	0.30309	VIT_04s0069g01000	38067301	VIT_204s0069g01000.1	VIT_204s0069g01000.1	PF00892	PTHR22911,PTHR22911:SF60				GO:0016021,GO:0016020	AT3G02690.1		nodulin MtN21 /EamA-like transporter family protein
VIT_204s0069g01010	1560.32	3.53153	0.140978	25.0503	1.73e-138	9.82e-136	3.54622	6.83407	691.139	1.32e-14	8.4e-12	154.232	12.3055	VIT_04s0069g01010	38066898	VIT_204s0069g01010.1	VIT_204s0069g01010.1	PF03168	PTHR31852,PTHR31852:SF1					AT5G36970.1	NHL25	NDR1/HIN1-like 25
VIT_204s0069g01146	NA	NA	NA	NA	NA	NA	1.52688	6.76185	190.26	2.62e-10	1.16e-08	47.7919	15.4455	VIT_04s0069g01146	38067095	VIT_204s0069g01146.1	VIT_204s0069g01146.1	PF13193,PF00501	PTHR24095,PTHR24095:SF177				GO:0008152,GO:0003824	AT5G16370.1	AAE5	acyl activating enzyme 5
VIT_204s0079g00610	1022.28	3.10455	0.333965	9.29603	1.46e-20	2.78e-19	3.11537	6.22498	184.41	4.82e-09	1.21e-07	188.698	20.0816	VIT_04s0079g00610	38069147	VIT_204s0079g00610.1	VIT_204s0079g00610.1	PF00582	PTHR31964,PTHR31964:SF40				GO:0006950	AT3G03270.2		Adenine nucleotide alpha hydrolases-like superfamily protein
VIT_204s0079g00650	NA	NA	NA	NA	NA	NA	1.50063	1.90263	24.5802	0.000141906	0.000625472	1.44819	0.476046	VIT_04s0079g00650	38068512	VIT_204s0079g00650.1	VIT_204s0079g00650.1	PF09273,PF00856	PTHR13271,PTHR13271:SF19	KOG1337	2.1.1.43		GO:0005515	AT5G17240.1	SDG40	SET domain group 40
VIT_205s0020g01830	759.337	1.93995	0.164918	11.7632	6.04e-32	2.2e-30	1.94833	5.79687	175.975	4.66e-10	1.9e-08	90.7395	21.7851	VIT_05s0020g01830	38072477	VIT_205s0020g01830.1	VIT_205s0020g01830.1	PF04535	PTHR11615,PTHR11615:SF113					AT4G15610.1		Uncharacterised protein family (UPF0497)
VIT_205s0020g01900	48.7086	4.24946	0.551285	7.7083	1.28e-14	1.52e-13	4.21522	1.91004	57.5543	1.09e-06	1.01e-05	78.1572	3.92777	VIT_05s0020g01900	38072841	VIT_205s0020g01900.1	VIT_205s0020g01900.1
VIT_205s0020g02060	10.9871	2.70788	1.02696	2.6368	0.0083693	0.0200368	NA	NA	NA	NA	NA	3.40902	0.537772	VIT_05s0020g02060	38071729	VIT_205s0020g02060.1	VIT_205s0020g02060.1
VIT_205s0020g02080	65.2243	2.33703	0.381073	6.13276	8.64e-10	6.59e-09	2.35178	2.31088	41.7766	7.77e-06	5.31e-05	2.81963	0.521809	VIT_05s0020g02080	38074528	VIT_205s0020g02080.1	VIT_205s0020g02080.1	PF12906	PTHR23012,PTHR23012:SF84		6.3.2.19		GO:0008270	AT3G06330.1		RING/U-box superfamily protein
VIT_205s0020g02170	170.162	3.65918	0.26643	13.7341	6.34e-43	3.66e-41	3.67833	3.65851	198.239	1.93e-10	8.93e-09	6.80691	0.490623	VIT_05s0020g02170	38074024	VIT_205s0020g02170.1	VIT_205s0020g02170.1	PF07690	PTHR23500,PTHR23500:SF62	KOG0254			GO:0055085,GO:0016021	AT5G18840.1		Major facilitator superfamily protein
VIT_205s0020g02650	159.802	2.00661	0.250418	8.01307	1.12e-15	1.46e-14	2.03724	3.56749	74.4786	2.02e-07	2.51e-06	5.28014	1.21163	VIT_05s0020g02650	38074307	VIT_205s0020g02650.1	VIT_205s0020g02650.1		PTHR35124					AT3G06150.1
VIT_205s0020g02720	116.343	1.99355	0.251385	7.93025	2.19e-15	2.8e-14	2.0167	3.11873	70.8722	2.81e-07	3.28e-06	6.58807	1.50942	VIT_05s0020g02720	38072986	VIT_205s0020g02720.1	VIT_205s0020g02720.1	PF14541,PF14543	PTHR13683,PTHR13683:SF379	KOG1339	3.4.23.12		GO:0006508,GO:0004190	AT1G03220.1		Eukaryotic aspartyl protease family protein
VIT_205s0020g02770	3714.77	2.38355	0.138342	17.2294	1.6e-66	1.95e-64	2.39778	8.08334	354.937	2.34e-12	3.14e-10	404.704	71.0852	VIT_05s0020g02770	38072632	VIT_205s0020g02770.1	VIT_205s0020g02770.1	PF13537	PTHR11772,PTHR11772:SF18					AT5G19140.1	AILP1,ATAILP1	Aluminium induced protein with YGL and LRDR motifs
VIT_205s0020g02830	106.773	1.833	0.2462	7.44515	9.68e-14	1.08e-12	1.75808	2.99789	46.0491	4.34e-06	3.26e-05	35.8767	10.1126	VIT_05s0020g02830	38073814	VIT_205s0020g02830.1	VIT_205s0020g02830.1		PTHR34956,PTHR34956:SF2					AT3G06070.1
VIT_205s0020g03000	NA	NA	NA	NA	NA	NA	1.50156	3.99551	66.7383	4.18e-07	4.53e-06	13.2535	4.41518	VIT_05s0020g03000	38074550	VIT_205s0020g03000.1	VIT_205s0020g03000.1	PF00135	PTHR23024,PTHR23024:SF193	KOG1515	4.2.1.105,3.1.1.1			AT1G47480.1		alpha/beta-Hydrolases superfamily protein
VIT_205s0020g03050	755.619	1.8035	0.126747	14.2291	6.04e-46	3.87e-44	1.83088	5.78981	233.03	5.75e-11	3.67e-09	46.7902	12.2353	VIT_05s0020g03050	38071849	VIT_205s0020g03050.1	VIT_205s0020g03050.1		PTHR33312,PTHR33312:SF5					AT5G26230.1
VIT_205s0020g03190	1507.89	1.74363	0.147423	11.8274	2.82e-32	1.04e-30	1.76074	6.78347	180.906	3.8e-10	1.61e-08	111.467	30.5889	VIT_05s0020g03190	38072992	VIT_205s0020g03190.1	VIT_205s0020g03190.1	PF13419	PTHR12725,PTHR12725:SF81	KOG3109	3.1.3.74	K07025		AT2G32150.1		Haloacid dehalogenase-like hydrolase (HAD) superfamily protein
VIT_205s0020g03200	15.4329	4.49395	0.847451	5.3029	1.14e-07	6.71e-07	4.38228	0.382328	28.8244	6.24e-05	0.000310312	1.05792	0.045782	VIT_05s0020g03200	38074200	VIT_205s0020g03200.1	VIT_205s0020g03200.1	PF01564	PTHR11558,PTHR11558:SF30		2.5.1.79			AT5G19530.1	ACL5	S-adenosyl-L-methionine-dependent methyltransferases superfamily protein
VIT_205s0020g03240	7.75163	2.88301	0.976782	2.95154	0.00316199	0.00843918	NA	NA	NA	NA	NA	0.172201	0.0226587	VIT_05s0020g03240	38072213	VIT_205s0020g03240.1	VIT_205s0020g03240.1	PF00954,PF01453,PF00069	PTHR27002,PTHR27002:SF73	KOG1187	2.7.11.1		GO:0048544,GO:0006468,GO:0005524,GO:0004672	AT2G19130.1		S-locus lectin protein kinase family protein
VIT_205s0020g03300	9.60557	2.73265	1.02415	2.66822	0.00762552	0.0184754	NA	NA	NA	NA	NA	0.455919	0.0685925	VIT_05s0020g03300	38073312	VIT_205s0020g03300.1	VIT_205s0020g03300.1	PF00069	PTHR27002,PTHR27002:SF73	KOG1187	2.7.11.1		GO:0006468,GO:0005524,GO:0004672	AT5G60900.1	RLK1	receptor-like protein kinase 1
VIT_205s0020g03360	21.6696	3.98253	0.742431	5.36417	8.13e-08	4.88e-07	3.8861	0.808222	26.2093	0.000102467	0.000475308	34.7279	2.22985	VIT_05s0020g03360	38072013	VIT_205s0020g03360.1	VIT_205s0020g03360.1		PTHR33181,PTHR33181:SF7					AT5G43150.1
VIT_205s0020g03380	33.7839	1.82346	0.421974	4.32126	1.55e-05	6.62e-05	1.84282	1.39694	19.0457	0.000480333	0.00177115	0.720669	0.184238	VIT_05s0020g03380	38072978	VIT_205s0020g03380.1	VIT_205s0020g03380.1	PF00069	PTHR13902,PTHR13902:SF21		2.7.11.1	K08867	GO:0006468,GO:0005524,GO:0004672	AT3G04910.1	ATWNK1,WNK1,ZIK4	with no lysine (K) kinase 1
VIT_205s0020g03710	759.517	1.65685	0.182344	9.08641	1.02e-19	1.82e-18	1.66334	5.79651	106.185	1.78e-08	3.48e-07	105.356	30.8978	VIT_05s0020g03710	38072218	VIT_205s0020g03710.1	VIT_205s0020g03710.1	PF13302	PTHR13256,PTHR13256:SF47				GO:0008080	AT2G32030.1		Acyl-CoA N-acyltransferases (NAT) superfamily protein
VIT_205s0020g03980	37.6703	1.83044	0.52062	3.51589	0.00043828	0.0014237	1.83569	1.55105	13.0098	0.00235971	0.00687057	1.4222	0.38337	VIT_05s0020g03980	38072180	VIT_205s0020g03980.1	VIT_205s0020g03980.1	PF00612,PF13178	PTHR32295,PTHR32295:SF43				GO:0005515	AT4G14750.1	IQD19	IQ-domain 19
VIT_205s0020g04000	247.417	1.64627	0.197901	8.31865	8.9e-17	1.27e-15	1.67723	4.18849	88.0704	6.52e-08	9.89e-07	41.8187	12.1238	VIT_05s0020g04000	38074102	VIT_205s0020g04000.1	VIT_205s0020g04000.1	PF13639	PTHR22763,PTHR22763:SF83	KOG1493			GO:0008270,GO:0005515	AT3G13430.1		RING/U-box superfamily protein
VIT_205s0020g04010	467.337	2.78016	0.130321	21.3332	5.59e-101	1.49e-98	2.78374	5.10115	520.513	1.21e-13	3.2e-11	54.8542	7.48441	VIT_05s0020g04010	38073894	VIT_205s0020g04010.1	VIT_205s0020g04010.1		PTHR33881,PTHR33881:SF4					AT4G14746.1
VIT_205s0020g04090	16.5439	1.74799	0.74208	2.35552	0.0184966	0.0400832	NA	NA	NA	NA	NA	0.852929	0.238598	VIT_05s0020g04090	38071803	VIT_205s0020g04090.1	VIT_205s0020g04090.1	PF00447	PTHR10015,PTHR10015:SF139	KOG0627		K09419	GO:0043565,GO:0006355,GO:0005634,GO:0003700,GO:0009408	AT3G22830.1	AT-HSFA6B,HSFA6B	heat shock transcription factor A6B
VIT_205s0020g04170	6.4783	2.54024	1.04953	2.42035	0.0155055	0.0343651	NA	NA	NA	NA	NA	0.484555	0.0734382	VIT_05s0020g04170	38072807	VIT_205s0020g04170.1	VIT_205s0020g04170.1	PF00154	PTHR22942,PTHR22942:SF30		3.6.1.8		GO:0009432,GO:0006281,GO:0005524,GO:0003697	AT3G22880.1	ARLIM15,ATDMC1,DMC1	DNA repair (Rad51) family protein
VIT_205s0020g04260	196.297	2.79328	0.193509	14.4349	3.12e-47	2.07e-45	2.81968	3.8629	252.534	3.13e-11	2.24e-09	3.13647	0.416116	VIT_05s0020g04260	38074512	VIT_205s0020g04260.1	VIT_205s0020g04260.1	PF00690,PF12710,PF00122,PF00689	PTHR24093,PTHR24093:SF292		3.6.3.8	K01537	GO:0046872,GO:0000166	AT3G22910.1		ATPase E1-E2 type family protein / haloacid dehalogenase-like hydrolase family protein
VIT_205s0020g04270	678.701	2.98067	0.15163	19.6575	4.99e-86	9.96e-84	3.01185	5.63693	444.616	4.11e-13	8.18e-11	6.39183	0.734038	VIT_05s0020g04270	38072050	VIT_205s0020g04270.1	VIT_205s0020g04270.1	PF00690,PF12710,PF00689,PF00122	PTHR24093,PTHR24093:SF328		3.6.3.8	K01537	GO:0046872,GO:0000166	AT3G63380.1		ATPase E1-E2 type family protein / haloacid dehalogenase-like hydrolase family protein
VIT_205s0020g04300	44.3109	2.88964	0.453836	6.36716	1.93e-10	1.58e-09	2.88914	1.78464	41.8263	7.72e-06	5.28e-05	0.728039	0.0914433	VIT_05s0020g04300	38073269	VIT_205s0020g04300.1	VIT_205s0020g04300.1	PF00690,PF12710,PF00122,PF00689	PTHR24093,PTHR24093:SF292		3.6.3.8	K01537	GO:0046872,GO:0000166	AT3G22910.1		ATPase E1-E2 type family protein / haloacid dehalogenase-like hydrolase family protein
VIT_205s0020g04330	7.04726	2.76205	0.984514	2.8055	0.00502387	0.0127733	NA	NA	NA	NA	NA	0.0570215	0.007265	VIT_05s0020g04330	38073328	VIT_205s0020g04330.1	VIT_205s0020g04330.1	PF00690,PF12710,PF00122,PF00689	PTHR24093,PTHR24093:SF328		3.6.3.8	K01537	GO:0046872,GO:0000166	AT3G22910.1		ATPase E1-E2 type family protein / haloacid dehalogenase-like hydrolase family protein
VIT_205s0020g04420	28.0272	4.87326	0.728089	6.69322	2.18e-11	1.96e-10	4.81216	1.14916	43.9363	5.76e-06	4.12e-05	6.62873	0.215348	VIT_05s0020g04420	38072645	VIT_205s0020g04420.1	VIT_205s0020g04420.1	PF13499	PTHR23050	KOG0027		K13448		AT3G22930.1	CML11	calmodulin-like 11
VIT_205s0020g04780	30.1094	8.28296	1.08784	7.61413	2.65e-14	3.07e-13	8.95624	1.26265	119.435	6.25e-08	9.57e-07	3.29231	0	VIT_05s0020g04780	38074088	VIT_205s0020g04780.1	VIT_205s0020g04780.1	PF00010	PTHR23042,PTHR23042:SF65				GO:0046983	AT5G43650.1	BHLH92	basic helix-loop-helix (bHLH) DNA-binding superfamily protein
VIT_205s0020g04840	23.669	2.93267	0.693208	4.23057	2.33e-05	9.63e-05	2.91185	0.955684	16.9005	0.000815217	0.00279429	0.62602	0.0763795	VIT_05s0020g04840	38071848	VIT_205s0020g04840.1	VIT_205s0020g04840.1	PF00657,PF06414	PTHR31153		3.1.1.3		GO:0016788,GO:0016301,GO:0005524	AT1G06750.2		P-loop containing nucleoside triphosphate hydrolases superfamily protein
VIT_205s0029g00140	39.7294	3.40843	0.575138	5.92629	3.1e-09	2.21e-08	3.39878	1.61948	32.5521	3.23e-05	0.000177513	1.98618	0.176543	VIT_05s0029g00140	38073938	VIT_205s0029g00140.1	VIT_205s0029g00140.1	PF00847	PTHR31657,PTHR31657:SF9				GO:0006355,GO:0003700	AT4G13620.1		Integrase-type DNA-binding superfamily protein
VIT_205s0029g00640	28.4817	2.37555	0.444612	5.34298	9.14e-08	5.46e-07	2.35291	1.18486	29.002	6.04e-05	0.000301965	1.35407	0.243861	VIT_05s0029g00640	38072482	VIT_205s0029g00640.1	VIT_205s0029g00640.1		PTHR36037,PTHR36037:SF1					AT3G23910.1
VIT_205s0029g00870	17.9695	1.81022	0.702762	2.57587	0.00999893	0.0233863	1.78563	0.552697	6.49323	0.021465	0.0446023	0.24447	0.0636228	VIT_05s0029g00870	38072283	VIT_205s0029g00870.1	VIT_205s0029g00870.1	PF13676,PF00931	PTHR11017,PTHR11017:SF162	KOG4658			GO:0007165,GO:0005515,GO:0043531	AT5G17680.1		disease resistance protein (TIR-NBS-LRR class), putative
VIT_205s0029g01130	59.8241	1.60593	0.310397	5.17379	2.29e-07	1.3e-06	1.62793	2.18707	29.2008	5.82e-05	0.000292903	1.3591	0.412813	VIT_05s0029g01130	38072912	VIT_205s0029g01130.1	VIT_205s0029g01130.1	PF13812,PF14432,PF13041,PF01535	PTHR24015,PTHR24015:SF790					AT1G04840.1		Tetratricopeptide repeat (TPR)-like superfamily protein
VIT_205s0049g00090	313.381	1.86455	0.161475	11.547	7.65e-31	2.67e-29	1.89021	4.52747	148.573	1.61e-09	5.01e-08	6.47953	1.62684	VIT_05s0049g00090	38073856	VIT_205s0049g00090.1	VIT_205s0049g00090.1	PF00512,PF01590,PF00072	PTHR24423,PTHR24423:SF530		2.7.11.1	K14509	GO:0007165,GO:0000155,GO:0005515,GO:0000160	AT3G23150.1	ETR2	Signal transduction histidine kinase, hybrid-type, ethylene sensor
VIT_205s0049g00100	47.7942	2.90358	0.41331	7.02519	2.14e-12	2.12e-11	2.89105	1.88621	49.5273	2.78e-06	2.24e-05	5.05852	0.64191	VIT_05s0049g00100	38072934	VIT_205s0049g00100.1	VIT_205s0049g00100.1	PF03479	PTHR31100,PTHR31100:SF3					AT4G14465.1	AHL20	AT-hook motif nuclear-localized protein 20
VIT_205s0049g00140	101.751	2.71692	0.299281	9.07815	1.1e-19	1.95e-18	2.633	2.93019	90.388	5.45e-08	8.57e-07	54.0051	8.23078	VIT_05s0049g00140	38072277	VIT_205s0049g00140.1	VIT_205s0049g00140.1		PTHR33912,PTHR33912:SF2					AT4G14450.1
VIT_205s0049g01020	388.102	1.71976	0.177285	9.70049	3e-22	6.38e-21	1.73285	4.83239	117.101	8.93e-09	1.95e-07	30.0709	8.51059	VIT_05s0049g01020	38072211	VIT_205s0049g01020.1	VIT_205s0049g01020.1	PF00249	PTHR10641,PTHR10641:SF523	KOG0048		K09422		AT3G23250.1	ATMYB15,ATY19,MYB15	myb domain protein 15
VIT_205s0049g01050	13.8897	2.21053	0.858345	2.57535	0.010014	0.0234154	2.16225	0.23701	6.34922	0.0227328	0.0467901	1.85164	0.387368	VIT_05s0049g01050	38072066	VIT_205s0049g01050.1	VIT_205s0049g01050.1	PF05553	PTHR33098,PTHR33098:SF15					AT4G14380.1
VIT_205s0049g01420	8.85413	2.52496	0.968049	2.6083	0.00909928	0.0215443	NA	NA	NA	NA	NA	1.25726	0.221267	VIT_05s0049g01420	38073442	VIT_205s0049g01420.1	VIT_205s0049g01420.1	PF04117	PTHR11266,PTHR11266:SF15	KOG1944		K13347	GO:0016021	AT4G14305.1		Peroxisomal membrane 22 kDa (Mpv17/PMP22) family protein
VIT_205s0049g01430	84.5409	1.63196	0.309336	5.27569	1.32e-07	7.72e-07	1.67579	2.66512	32.7825	3.11e-05	0.000172032	14.4266	4.19549	VIT_05s0049g01430	38072467	VIT_205s0049g01430.1	VIT_205s0049g01430.1		PTHR34657,PTHR34657:SF4					AT5G44060.1
VIT_205s0049g01870	20.4481	2.34665	0.680305	3.44941	0.000561806	0.00178047	2.16948	0.753239	9.86956	0.00629672	0.0158228	12.7557	2.66852	VIT_05s0049g01870	38073467	VIT_205s0049g01870.1	VIT_205s0049g01870.1		PTHR12504			K17769		AT5G43970.1	ATTOM22-V,TOM22-V,TOM9-2	translocase of outer membrane 22-V
VIT_205s0049g01900	19.8275	1.56151	0.683711	2.28388	0.0223786	0.0473099	NA	NA	NA	NA	NA	1.9272	0.638525	VIT_05s0049g01900	38072506	VIT_205s0049g01900.1	VIT_205s0049g01900.1	PF13812,PF01535	PTHR24015					AT2G13600.1		Pentatricopeptide repeat (PPR) superfamily protein
VIT_205s0049g02300	7.22387	4.09096	1.17244	3.48927	0.000484349	0.00155864	3.92935	-0.545737	14.2593	0.00165024	0.00507548	0.282642	0.015338	VIT_05s0049g02300	38072730	VIT_205s0049g02300.1	VIT_205s0049g02300.1	PF01535,PF13041	PTHR24015,PTHR24015:SF898					AT3G57430.1	OTP84	Tetratricopeptide repeat (TPR)-like superfamily protein
VIT_205s0051g00680	124.735	1.82939	0.306744	5.9639	2.46e-09	1.78e-08	1.9343	3.21649	41.772	7.78e-06	5.31e-05	23.5539	5.77056	VIT_05s0051g00680	38071967	VIT_205s0051g00680.1	VIT_205s0051g00680.1		PTHR38934					AT4G30460.1		glycine-rich protein
VIT_205s0051g00860	125.813	1.90055	0.217335	8.74476	2.23e-18	3.55e-17	1.92751	3.22991	89.8374	5.69e-08	8.85e-07	6.66057	1.63555	VIT_05s0051g00860	38072895	VIT_205s0051g00860.1	VIT_205s0051g00860.1	PF01471	PTHR15852,PTHR15852:SF16					AT4G13670.1	PTAC5	plastid transcriptionally active 5
VIT_205s0062g00240	279.415	2.452	0.236441	10.3705	3.38e-25	8.57e-24	2.46324	4.36532	122.883	6.33e-09	1.49e-07	22.2978	3.78694	VIT_05s0062g00240	38072741	VIT_205s0062g00240.1	VIT_205s0062g00240.1	PF06955,PF00722	PTHR31062,PTHR31062:SF30		2.4.1.207,3.2.1.151	K08235	GO:0048046,GO:0016762,GO:0006073,GO:0005618,GO:0005975,GO:0004553	AT4G14130.1	XTH15,XTR7	xyloglucan endotransglucosylase/hydrolase 15
VIT_205s0062g00480	311.487	3.52477	0.245597	14.3519	1.04e-46	6.77e-45	3.53575	4.52041	208.953	1.3e-10	6.68e-09	26.3774	2.15876	VIT_05s0062g00480	38073029	VIT_205s0062g00480.1	VIT_205s0062g00480.1	PF06955,PF00722	PTHR31062,PTHR31062:SF34		2.4.1.207,3.2.1.151	K08235	GO:0048046,GO:0016762,GO:0006073,GO:0005618,GO:0005975,GO:0004553	AT4G14130.1	XTH15,XTR7	xyloglucan endotransglucosylase/hydrolase 15
VIT_205s0062g00610	974.804	1.89373	0.157556	12.0195	2.81e-33	1.09e-31	1.912	6.15618	177.561	4.36e-10	1.8e-08	70.5597	17.4735	VIT_05s0062g00610	38072820	VIT_205s0062g00610.1	VIT_205s0062g00610.1	PF06955,PF00722	PTHR31062,PTHR31062:SF34		2.4.1.207,3.2.1.151	K08235	GO:0048046,GO:0016762,GO:0006073,GO:0005618,GO:0005975,GO:0004553	AT3G23730.1	XTH16	xyloglucan endotransglucosylase/hydrolase 16
VIT_205s0062g00820	32.8747	2.4169	0.482711	5.00693	5.53e-07	2.96e-06	2.40531	1.36178	25.8393	0.000110203	0.000505537	7.01075	1.21809	VIT_05s0062g00820	38071836	VIT_205s0062g00820.1	VIT_205s0062g00820.1	PF03819	PTHR14552,PTHR14552:SF17		3.6.1.12	K16904		AT3G25400.1
VIT_205s0062g01395	8.55467	2.20477	0.961948	2.29198	0.0219067	0.0464748	NA	NA	NA	NA	NA	0.556648	0.111583	VIT_05s0062g01395	38072529	VIT_205s0062g01395.1	VIT_205s0062g01395.1	PF07734	PTHR32133,PTHR32133:SF123					AT3G06240.1		F-box family protein
VIT_205s0062g01430	19.2096	1.75952	0.559044	3.14737	0.00164747	0.00469929	1.78018	0.653767	10.2248	0.00559742	0.0143179	0.80641	0.22206	VIT_05s0062g01430	38072445	VIT_205s0062g01430.1	VIT_205s0062g01430.1	PF07983,PF00332	PTHR32227,PTHR32227:SF122		3.2.1.39		GO:0005975,GO:0004553	AT3G07320.1		O-Glycosyl hydrolases family 17 protein
VIT_205s0077g00110	28.7348	2.19299	0.545218	4.02224	5.76e-05	0.00022232	2.19273	1.1922	15.9321	0.00104794	0.00345525	2.06856	0.418496	VIT_05s0077g00110	38046937	VIT_205s0077g00110.1	VIT_205s0077g00110.1		PTHR35719,PTHR35719:SF2					AT3G04310.1
VIT_205s0077g00290	5.97406	5.95308	1.36084	4.37458	1.22e-05	5.28e-05	NA	NA	NA	NA	NA	4.43865	0	VIT_05s0077g00290	38072356	VIT_205s0077g00290.1	VIT_205s0077g00290.1							AT5G49010.1	SLD5	DNA replication protein-related
VIT_205s0077g00500	57.4036	2.90782	0.369258	7.87475	3.41e-15	4.28e-14	2.91873	2.13803	69.2362	3.28e-07	3.73e-06	4.64874	0.559103	VIT_05s0077g00500	38071844	VIT_205s0077g00500.1	VIT_205s0077g00500.1	PF00249	PTHR10641,PTHR10641:SF623			K09422		AT3G06490.1	AtMYB108,BOS1,MYB108	myb domain protein 108
VIT_205s0077g00730	1077.31	1.95769	0.123626	15.8356	1.77e-56	1.67e-54	1.97641	6.30012	281.027	1.39e-11	1.23e-09	74.7871	17.8998	VIT_05s0077g00730	38073775	VIT_205s0077g00730.1	VIT_205s0077g00730.1	PF03106	PTHR31221,PTHR31221:SF13				GO:0043565,GO:0006355,GO:0003700	AT5G49520.1	ATWRKY48,WRKY48	WRKY DNA-binding protein 48
VIT_205s0077g00750	499.255	1.53183	0.152636	10.0358	1.06e-23	2.45e-22	1.55277	5.19394	114.819	1.03e-08	2.18e-07	57.0088	18.2269	VIT_05s0077g00750	38071958	VIT_205s0077g00750.1	VIT_205s0077g00750.1		PTHR33124,PTHR33124:SF12					AT3G17100.2		sequence-specific DNA binding transcription factors
VIT_205s0077g01090	50.3753	2.74453	0.442829	6.19771	5.73e-10	4.47e-09	2.76149	1.95624	39.9929	1e-05	6.62e-05	1.32231	0.185563	VIT_05s0077g01090	38072019	VIT_205s0077g01090.1	VIT_205s0077g01090.1	PF01657,PF00069	PTHR27002,PTHR27002:SF46	KOG1187	2.7.11.1		GO:0006468,GO:0005524,GO:0004672	AT1G70520.1	CRK2	cysteine-rich RLK (RECEPTOR-like protein kinase) 2
VIT_205s0077g01250	176.747	3.13591	0.207469	15.1151	1.29e-51	1.04e-49	3.17207	3.71472	291.172	1.06e-11	1.01e-09	14.7487	1.53496	VIT_05s0077g01250	38074272	VIT_205s0077g01250.1	VIT_205s0077g01250.1	PF00182	PTHR22595,PTHR22595:SF42	KOG4742			GO:0016998,GO:0006032,GO:0004568	AT3G16920.1	ATCTL2,CTL2	chitinase-like protein 2
VIT_205s0077g01300	271.223	1.96169	0.292366	6.70971	1.95e-11	1.76e-10	1.9855	4.32042	45.3285	1e-05	6.6e-05	14.7127	3.37863	VIT_05s0077g01300	38074054	VIT_205s0077g01300.1	VIT_205s0077g01300.1		PTHR32487,PTHR32487:SF5		1.3.1.3			AT4G24220.1	AWI31,VEP1	NAD(P)-binding Rossmann-fold superfamily protein
VIT_205s0077g01310	7.0163	2.38331	1.02209	2.33181	0.0197107	0.0423845	NA	NA	NA	NA	NA	0.427111	0.0764945	VIT_05s0077g01310	38073549	VIT_205s0077g01310.1	VIT_205s0077g01310.1		PTHR32487,PTHR32487:SF5		1.3.1.3			AT4G24220.1	AWI31,VEP1	NAD(P)-binding Rossmann-fold superfamily protein
VIT_205s0077g01950	20.0499	1.88514	0.677722	2.78158	0.00540944	0.013637	1.89693	0.715816	7.98448	0.0121654	0.0276424	0.613421	0.145863	VIT_05s0077g01950	38072443	VIT_205s0077g01950.1	VIT_205s0077g01950.1	PF04043,PF01095	PTHR31707,PTHR31707:SF17		3.1.1.11	K01051	GO:0004857,GO:0042545,GO:0030599,GO:0005618	AT5G27870.1		Plant invertase/pectin methylesterase inhibitor superfamily
VIT_205s0077g01970	1506.31	2.88645	0.125607	22.98	7.39e-117	2.7e-114	2.92277	6.78314	548.81	8e-14	2.43e-11	123.698	15.4123	VIT_05s0077g01970	38072830	VIT_205s0077g01970.1	VIT_205s0077g01970.1	PF13639	PTHR14155,PTHR14155:SF99				GO:0008270,GO:0005515	AT3G16720.1	ATL2,TL2	TOXICOS EN LEVADURA 2
VIT_205s0077g02020	40.9194	2.33268	0.412533	5.65453	1.56e-08	1.03e-07	2.34187	1.6684	30.9719	4.24e-05	0.000222982	2.73027	0.511115	VIT_05s0077g02020	38072664	VIT_205s0077g02020.1	VIT_205s0077g02020.1	PF00561	PTHR10992,PTHR10992:SF873	KOG4178	3.3.2.10			AT4G02340.1		alpha/beta-Hydrolases superfamily protein
VIT_205s0077g02350	721.767	2.90142	0.4025	7.2085	5.66e-13	5.93e-12	2.89047	5.72412	109.587	2.42e-07	2.91e-06	275.309	33.9739	VIT_05s0077g02350	38073122	VIT_205s0077g02350.1	VIT_205s0077g02350.1		PTHR33306,PTHR33306:SF1					AT3G06890.1
VIT_205s0094g00480	129.832	3.25401	0.296368	10.9796	4.79e-28	1.45e-26	3.2278	3.2755	126.989	5.01e-09	1.24e-07	35.8792	3.53104	VIT_05s0094g00480	38072231	VIT_205s0094g00480.1	VIT_205s0094g00480.1		PTHR16223,PTHR16223:SF41					AT1G05710.1		basic helix-loop-helix (bHLH) DNA-binding superfamily protein
VIT_205s0094g00550	10.8607	2.99527	0.838412	3.57255	0.000353518	0.00117201	2.95706	-0.0748924	12.8445	0.00247721	0.0071545	0.920905	0.10491	VIT_05s0094g00550	38073488	VIT_205s0094g00550.1	VIT_205s0094g00550.1	PF03405	PTHR31155		1.14.19.2		GO:0055114,GO:0045300,GO:0006631	AT2G43710.2	FAB2,SSI2	Plant stearoyl-acyl-carrier-protein desaturase family protein
VIT_205s0094g01210	119.419	2.26091	0.250804	9.01465	1.97e-19	3.41e-18	2.27972	3.15575	90.4514	5.43e-08	8.56e-07	6.27477	1.19341	VIT_05s0094g01210	38074277	VIT_205s0094g01210.1	VIT_205s0094g01210.1	PF01179	PTHR10638,PTHR10638:SF38		1.4.3.21		GO:0055114,GO:0048038,GO:0009308,GO:0008131,GO:0005507	AT1G62810.1		Copper amine oxidase family protein
VIT_205s0094g01260	22.0799	2.41457	0.567691	4.25332	2.11e-05	8.78e-05	2.4125	0.845735	16.9439	0.000806238	0.00276763	1.26889	0.222506	VIT_05s0094g01260	38073560	VIT_205s0094g01260.1	VIT_205s0094g01260.1	PF16884,PF00107	PTHR11695,PTHR11695:SF564		1.1.1.54,1.3.1.74,1.3.1.102	K07119	GO:0055114,GO:0016491,GO:0008270	AT3G03080.1		Zinc-binding dehydrogenase family protein
VIT_205s0094g01530	106.99	3.22616	0.291837	11.0546	2.08e-28	6.42e-27	3.18294	3.00222	126.938	5.02e-09	1.25e-07	28.688	3.00778	VIT_05s0094g01530	38071835	VIT_205s0094g01530.1	VIT_205s0094g01530.1		PTHR36023,PTHR36023:SF3					AT2G44080.1	ARL	ARGOS-like
VIT_205s0094g01570	364.846	1.91268	0.165618	11.5488	7.49e-31	2.62e-29	1.93181	4.74556	163.537	8e-10	2.89e-08	12.1494	2.98754	VIT_05s0094g01570	38072549	VIT_205s0094g01570.1	VIT_205s0094g01570.1	PF03094	PTHR31942,PTHR31942:SF26			K08472	GO:0016021,GO:0006952	AT4G02600.2	ATMLO1,MLO1	Seven transmembrane MLO family protein
VIT_205s0102g00450	271.296	3.33882	0.260866	12.799	1.66e-37	7.77e-36	3.35681	4.32282	181.989	3.64e-10	1.55e-08	32.6905	2.91377	VIT_05s0102g00450	38074432	VIT_205s0102g00450.1	VIT_205s0102g00450.1	PF13499	PTHR10891,PTHR10891:SF642	KOG0027		K13448		AT2G43290.1	MSS3	Calcium-binding EF-hand family protein
VIT_205s0102g01068	12.0873	4.50022	0.987479	4.55728	5.18e-06	2.39e-05	4.36555	0.0838933	21.9319	0.000248399	0.00100646	0.209839	0.00851775	VIT_05s0102g01068	38072057	VIT_205s0102g01068.1	VIT_205s0102g01068.1	PF13855,PF00931	PTHR23155,PTHR23155:SF513	KOG4658			GO:0005515,GO:0043531	AT5G35450.1		Disease resistance protein (CC-NBS-LRR class) family
VIT_206s0004g00440	314.492	1.62586	0.206343	7.8794	3.29e-15	4.14e-14	1.66074	4.53119	76.1239	1.75e-07	2.22e-06	446.455	130.354	VIT_06s0004g00440	38062701	VIT_206s0004g00440.1	VIT_206s0004g00440.1		PTHR34114,PTHR34114:SF2					AT5G56540.1	AGP14,ATAGP14	arabinogalactan protein 14
VIT_206s0004g00610	132.331	2.11326	0.222263	9.50793	1.94e-21	3.9e-20	2.13248	3.29999	108.223	1.56e-08	3.12e-07	4.41335	0.951958	VIT_06s0004g00610	38061592	VIT_206s0004g00610.1	VIT_206s0004g00610.1	PF00355,PF08417	PTHR21266,PTHR21266:SF25		1.14.12.20		GO:0055114,GO:0051537,GO:0016491,GO:0010277	AT4G25650.1	ACD1-LIKE,PTC52,TIC55-IV	ACD1-like
VIT_206s0004g00690	6.62953	6.10144	1.30413	4.67855	2.89e-06	1.38e-05	NA	NA	NA	NA	NA	0.194956	0	VIT_06s0004g00690	38063532	VIT_206s0004g00690.1	VIT_206s0004g00690.1		PTHR31250,PTHR31250:SF4					AT3G13600.1		calmodulin-binding family protein
VIT_206s0004g00990	20.4707	5.25517	0.871024	6.03332	1.61e-09	1.19e-08	5.09794	0.742157	44.7337	5.17e-06	3.79e-05	3.1028	0.080415	VIT_06s0004g00990	38063058	VIT_206s0004g00990.1	VIT_206s0004g00990.1	PF03018	PTHR21495,PTHR21495:SF77					AT3G13650.1		Disease resistance-responsive (dirigent-like protein) family protein
VIT_206s0004g01250	161.89	3.3304	0.283996	11.7269	9.28e-32	3.34e-30	3.35128	3.58972	141.532	2.29e-09	6.75e-08	9.62891	0.866506	VIT_06s0004g01250	38063094	VIT_206s0004g01250.1	VIT_206s0004g01250.1	PF00487	PTHR32100,PTHR32100:SF16		1.3.1.35	K10256	GO:0006629	AT3G12120.1	FAD2	fatty acid desaturase 2
VIT_206s0004g01410	11.5281	1.91322	0.739584	2.58688	0.00968484	0.0227427	1.90989	0.00372443	6.35801	0.022653	0.0466676	0.126285	0.030104	VIT_06s0004g01410	38063082	VIT_206s0004g01410.1	VIT_206s0004g01410.1	PF01453,PF00069	PTHR27002,PTHR27002:SF34	KOG1187	2.7.11.1		GO:0006468,GO:0005524,GO:0004672	AT5G60900.1	RLK1	receptor-like protein kinase 1
VIT_206s0004g01851	9.54549	6.62321	1.24521	5.31896	1.04e-07	6.18e-07	7.28173	-0.21725	34.1405	5.71e-05	0.000288043	14.6951	0	VIT_06s0004g01851	38061230	VIT_206s0004g01851.1	VIT_206s0004g01851.1		PTHR33659,PTHR33659:SF1
VIT_206s0004g02230	5.95084	3.4119	1.09969	3.1026	0.00191827	0.00539458	NA	NA	NA	NA	NA	0.588068	0.0534592	VIT_06s0004g02230	38063298	VIT_206s0004g02230.1	VIT_206s0004g02230.1		PTHR33142,PTHR33142:SF8					AT1G51355.1
VIT_206s0004g02620	3901.03	2.52988	0.134533	18.8049	6.88e-79	1.17e-76	2.55892	8.15387	399.565	9.39e-13	1.55e-10	98.7571	15.4968	VIT_06s0004g02620	38061279	VIT_206s0004g02620.1	VIT_206s0004g02620.1	PF00221	PTHR10362,PTHR10362:SF19		4.3.1.24	K10775		AT2G37040.1	ATPAL1,PAL1	PHE ammonia lyase 1
VIT_206s0004g02930	28.4114	1.94999	0.493085	3.95468	7.66e-05	0.000288452	1.95876	1.16555	15.132	0.00129783	0.00413283	0.918806	0.213563	VIT_06s0004g02930	38063208	VIT_206s0004g02930.1	VIT_206s0004g02930.1	PF12906	PTHR23012,PTHR23012:SF81	KOG1609	6.3.2.19		GO:0008270	AT5G60580.3		RING/U-box superfamily protein
VIT_206s0004g03100	94.1781	1.91644	0.361388	5.303	1.14e-07	6.71e-07	1.93959	2.82272	31.1678	4.1e-05	0.000216608	2.77777	0.675857	VIT_06s0004g03100	38063132	VIT_206s0004g03100.1	VIT_206s0004g03100.1	PF03094	PTHR31942,PTHR31942:SF23			K08472	GO:0016021,GO:0006952	AT1G61560.1	ATMLO6,MLO6	Seven transmembrane MLO family protein
VIT_206s0004g03330	44.661	2.13723	0.493483	4.33092	1.48e-05	6.35e-05	2.14083	1.78209	20.0415	0.000380171	0.00144481	5.72348	1.21556	VIT_06s0004g03330	38063415	VIT_206s0004g03330.1	VIT_206s0004g03330.1	PF03195	PTHR31301,PTHR31301:SF6					AT2G28500.1	LBD11	LOB domain-containing protein 11
VIT_206s0004g03400	17.5961	2.79561	0.602798	4.63773	3.52e-06	1.67e-05	2.78585	0.542607	21.0092	0.000304867	0.00119703	0.496999	0.0658167	VIT_06s0004g03400	38061020	VIT_206s0004g03400.1	VIT_206s0004g03400.1		PTHR34224,PTHR34224:SF4					AT5G60210.2	RIP5	ROP interactive partner 5
VIT_206s0004g03430	NA	NA	NA	NA	NA	NA	1.51244	2.20052	31.2115	4.07e-05	0.00021532	2.61307	0.860303	VIT_06s0004g03430	38061493	VIT_206s0004g03430.1	VIT_206s0004g03430.1	PF00800	PTHR21022,PTHR21022:SF1	KOG2797	4.2.1.91,4.2.1.51	K05359	GO:0009094,GO:0004664	AT3G07630.1	ADT2	arogenate dehydratase 2
VIT_206s0004g03610	58.8495	2.16253	0.349724	6.18352	6.27e-10	4.86e-09	2.13984	2.15959	42.1182	7.41e-06	5.1e-05	57.389	12.0735	VIT_06s0004g03610	38061090	VIT_206s0004g03610.1	VIT_206s0004g03610.1
VIT_206s0004g03730	157.922	2.22739	0.206078	10.8085	3.14e-27	9e-26	2.2265	3.55253	130.813	4.05e-09	1.06e-07	9.59028	1.9189	VIT_06s0004g03730	38063247	VIT_206s0004g03730.1	VIT_206s0004g03730.1	PF04998	PTHR19376,PTHR19376:SF32		2.7.7.6		GO:0006351,GO:0003899,GO:0003677	AT5G60040.1	NRPC1	nuclear RNA polymerase C1
VIT_206s0004g04000	5.32867	3.24644	1.15749	2.80474	0.00503576	0.0127979	NA	NA	NA	NA	NA	0.234542	0.023205	VIT_06s0004g04000	38061663	VIT_206s0004g04000.1	VIT_206s0004g04000.1	PF08541,PF08392	PTHR31561,PTHR31561:SF24		2.3.1.199	K15397	GO:0016747,GO:0008610,GO:0016020,GO:0006633	AT2G28630.1	KCS12	3-ketoacyl-CoA synthase 12
VIT_206s0004g04010	504.322	3.34959	0.238291	14.0567	7.01e-45	4.38e-43	3.38286	5.21117	194.282	9.75e-10	3.42e-08	16.3837	1.43277	VIT_06s0004g04010	38061472	VIT_206s0004g04010.1	VIT_206s0004g04010.1	PF03081	PTHR12542,PTHR12542:SF17			K07195	GO:0006887,GO:0000145	AT2G39380.1	ATEXO70H2,EXO70H2	exocyst subunit exo70 family protein H2
VIT_206s0004g04030	19.3705	3.21526	0.680694	4.72351	2.32e-06	1.13e-05	3.20491	0.666768	20.4625	0.000345096	0.00133066	1.8032	0.170374	VIT_06s0004g04030	38060941	VIT_206s0004g04030.1	VIT_206s0004g04030.1	PF00403	PTHR22814,PTHR22814:SF82	KOG1603			GO:0046872,GO:0030001	AT5G02600.1		Heavy metal transport/detoxification superfamily protein
VIT_206s0004g04120	8.05202	2.95908	0.921381	3.21157	0.00132012	0.00385707	NA	NA	NA	NA	NA	0.821308	0.0970562	VIT_06s0004g04120	38061948	VIT_206s0004g04120.1	VIT_206s0004g04120.1	PF00230	PTHR19139,PTHR19139:SF55	KOG0223		K09873	GO:0016020,GO:0006810,GO:0005215	AT2G36830.1	GAMMA-TIP,GAMMA-TIP1,TIP1;1	gamma tonoplast intrinsic protein
VIT_206s0004g04180	1610.94	3.46475	0.176199	19.6639	4.4e-86	8.98e-84	3.47654	6.87975	287.761	1.88e-10	8.76e-09	361.205	29.9752	VIT_06s0004g04180	38062195	VIT_206s0004g04180.1	VIT_206s0004g04180.1	PF13912	PTHR26374,PTHR26374:SF162					AT2G37430.1		C2H2 and C2HC zinc fingers superfamily protein
VIT_206s0004g04350	521.623	1.52462	0.152606	9.99053	1.68e-23	3.84e-22	1.53612	5.25674	119.671	7.65e-09	1.71e-07	25.0691	8.05297	VIT_06s0004g04350	38062371	VIT_206s0004g04350.1	VIT_206s0004g04350.1							AT5G59960.1
VIT_206s0004g04590	200.673	2.0783	0.200654	10.3576	3.86e-25	9.76e-24	2.09593	3.89157	123.083	6.26e-09	1.47e-07	11.3109	2.45431	VIT_06s0004g04590	38062614	VIT_206s0004g04590.1	VIT_206s0004g04590.1	PF01417	PTHR12276,PTHR12276:SF10					AT3G46540.1		ENTH/VHS family protein
VIT_206s0004g04733	101.509	2.20893	0.264564	8.34934	6.86e-17	9.92e-16	2.20716	2.92734	79.154	1.35e-07	1.78e-06	13.852	2.75618	VIT_06s0004g04733	38062388	VIT_206s0004g04733.1	VIT_206s0004g04733.1	PF13639	PTHR14155,PTHR14155:SF180				GO:0008270,GO:0005515	AT2G18670.1		RING/U-box superfamily protein
VIT_206s0004g04850	358.59	1.81891	0.171133	10.6286	2.19e-26	5.97e-25	1.83669	4.72047	135.378	3.16e-09	8.75e-08	9.04867	2.40489	VIT_06s0004g04850	38063062	VIT_206s0004g04850.1	VIT_206s0004g04850.1	PF03470,PF03468,PF03469	PTHR21596,PTHR21596:SF23				GO:0031047	AT3G48670.1	IDN2,RDM12	XH/XS domain-containing protein
VIT_206s0004g04950	1893.08	1.93411	0.094834	20.3947	1.86e-92	4.36e-90	1.9622	7.11193	454.993	3.44e-13	7.19e-11	40.2292	9.65437	VIT_06s0004g04950	38063079	VIT_206s0004g04950.1	VIT_206s0004g04950.1	PF03514	PTHR31636,PTHR31636:SF54					AT1G07530.1	ATGRAS2,GRAS2,SCL14	SCARECROW-like 14
VIT_206s0004g04960	422.021	2.09552	0.190161	11.0197	3.07e-28	9.39e-27	2.12016	4.95336	137.7	2.8e-09	7.89e-08	9.02522	1.91847	VIT_06s0004g04960	38062618	VIT_206s0004g04960.1	VIT_206s0004g04960.1	PF03514	PTHR31636,PTHR31636:SF54					AT1G07530.1	ATGRAS2,GRAS2,SCL14	SCARECROW-like 14
VIT_206s0004g04980	502.026	1.67781	0.150224	11.1687	5.8e-29	1.83e-27	1.70444	5.20269	153.639	1.26e-09	4.12e-08	11.1995	3.21759	VIT_06s0004g04980	38061698	VIT_206s0004g04980.1	VIT_206s0004g04980.1	PF03514	PTHR31636,PTHR31636:SF46					AT1G07530.1	ATGRAS2,GRAS2,SCL14	SCARECROW-like 14
VIT_206s0004g04990	8.46748	3.54112	1.11555	3.17434	0.00150179	0.00432665	NA	NA	NA	NA	NA	0.391508	0.0299115	VIT_06s0004g04990	38063336	VIT_206s0004g04990.1	VIT_206s0004g04990.1	PF03514	PTHR31636,PTHR31636:SF46					AT1G07530.1	ATGRAS2,GRAS2,SCL14	SCARECROW-like 14
VIT_206s0004g05055	15.2406	3.3444	0.971858	3.44124	0.000579056	0.00182689	3.36792	0.346112	12.2694	0.00294085	0.00827546	18.0915	1.47309	VIT_06s0004g05055	38061238	VIT_206s0004g05055.1	VIT_206s0004g05055.1		PTHR33142,PTHR33142:SF7					AT5G02220.1
VIT_206s0004g05110	14.862	2.36936	0.698257	3.39325	0.000690678	0.00214436	2.34848	0.309517	11.6597	0.00354272	0.00968656	2.23776	0.396446	VIT_06s0004g05110	38063176	VIT_206s0004g05110.1	VIT_206s0004g05110.1		PTHR36735,PTHR36735:SF1					AT2G29180.1
VIT_206s0004g05240	16.9293	3.19472	0.711604	4.48946	7.14e-06	3.21e-05	3.17358	0.501748	18.502	0.000547401	0.00198172	0.640466	0.0641323	VIT_06s0004g05240	38061733	VIT_206s0004g05240.1	VIT_206s0004g05240.1	PF01590	PTHR24423,PTHR24423:SF530		2.7.11.1	K14509	GO:0005515	AT3G04580.1	EIN4	Signal transduction histidine kinase, hybrid-type, ethylene sensor
VIT_206s0004g05460	624.419	1.60342	0.152449	10.5177	7.16e-26	1.9e-24	1.62989	5.51514	120.628	7.23e-09	1.64e-07	30.5809	9.1662	VIT_06s0004g05460	38063575	VIT_206s0004g05460.1	VIT_206s0004g05460.1	PF00481	PTHR13832,PTHR13832:SF219		3.1.3.16		GO:0003824,GO:0006470,GO:0004722	AT1G07430.1	HAI2	highly ABA-induced PP2C gene 2
VIT_206s0004g05500	55.3148	1.65003	0.335703	4.91516	8.87e-07	4.63e-06	1.67293	2.0768	27.2381	8.4e-05	0.000400761	1.30218	0.384315	VIT_06s0004g05500	38061335	VIT_206s0004g05500.1	VIT_206s0004g05500.1	PF14432,PF13041,PF01535	PTHR24015,PTHR24015:SF611					AT3G46790.1	CRR2	Tetratricopeptide repeat (TPR)-like superfamily protein
VIT_206s0004g05740	12.5915	2.79103	0.842812	3.31157	0.000927736	0.00280543	2.77687	0.126424	10.4572	0.00518764	0.0134103	0.794844	0.10534	VIT_06s0004g05740	38062166	VIT_206s0004g05740.1	VIT_206s0004g05740.1		PTHR33356,PTHR33356:SF3					AT5G59050.1
VIT_206s0004g06110	328.723	1.6701	0.187807	8.89263	5.97e-19	9.99e-18	1.69671	4.59537	90.406	5.45e-08	8.57e-07	7.9872	2.28164	VIT_06s0004g06110	38063517	VIT_206s0004g06110.1	VIT_206s0004g06110.1	PF01915,PF00933	PTHR30620,PTHR30620:SF33		3.2.1.58	K05349	GO:0005975,GO:0004553	AT3G47000.1		Glycosyl hydrolase family protein
VIT_206s0004g06480	5.72745	2.62606	1.15845	2.26688	0.0233977	0.0492507	NA	NA	NA	NA	NA	0.206515	0.0301397	VIT_06s0004g06480	38063201	VIT_206s0004g06480.1	VIT_206s0004g06480.1	PF00067	PTHR24298,PTHR24298:SF144				GO:0055114,GO:0020037,GO:0016705,GO:0005506	AT3G26300.1	CYP71B34	cytochrome P450, family 71, subfamily B, polypeptide 34
VIT_206s0004g06550	33.2106	1.53676	0.628534	2.445	0.0144853	0.0323655	1.55613	1.37429	6.21371	0.0240049	0.0490823	0.926331	0.299498	VIT_06s0004g06550	38061355	VIT_206s0004g06550.1	VIT_206s0004g06550.1		PTHR15169,PTHR15169:SF0	KOG4328		K10140		AT5G58760.1	DDB2	damaged DNA binding 2
VIT_206s0004g06840	925.755	2.42505	0.100836	24.0495	8.45e-128	3.91e-125	2.4566	6.08227	635.571	2.54e-14	1.11e-11	50.1958	8.5892	VIT_06s0004g06840	38062032	VIT_206s0004g06840.1	VIT_206s0004g06840.1	PF00481	PTHR13832,PTHR13832:SF117	KOG0698	3.1.3.16		GO:0003824,GO:0006470,GO:0004722	AT2G30020.1		Protein phosphatase 2C family protein
VIT_206s0004g07230	109.873	2.77071	0.364053	7.61074	2.73e-14	3.15e-13	2.7939	3.04169	63.4734	5.79e-07	5.97e-06	6.47438	0.845805	VIT_06s0004g07230	38061292	VIT_206s0004g07230.1	VIT_206s0004g07230.1	PF00201	PTHR11926,PTHR11926:SF176	KOG1192			GO:0016758,GO:0008152	AT2G30140.1		UDP-Glycosyltransferase superfamily protein
VIT_206s0004g07240	8.88715	2.17545	0.854945	2.54455	0.010942	0.0252454	NA	NA	NA	NA	NA	0.360477	0.0718473	VIT_06s0004g07240	38062520	VIT_206s0004g07240.1	VIT_206s0004g07240.1	PF00201	PTHR11926,PTHR11926:SF176	KOG1192	2.4.1.324		GO:0016758,GO:0008152	AT2G30150.1		UDP-Glycosyltransferase superfamily protein
VIT_206s0004g07440	1428.83	1.56798	0.0981934	15.9682	2.13e-57	2.11e-55	1.60169	6.70636	280.344	1.42e-11	1.24e-09	38.8752	11.9843	VIT_06s0004g07440	38063204	VIT_206s0004g07440.1	VIT_206s0004g07440.1	PF03081	PTHR12542,PTHR12542:SF29				GO:0006887,GO:0000145	AT5G58430.1	ATEXO70B1,EXO70B1	exocyst subunit exo70 family protein B1
VIT_206s0004g07490	33.0356	4.20738	0.530819	7.92621	2.26e-15	2.89e-14	4.18005	1.39024	81.6736	1.09e-07	1.5e-06	1.37279	0.069168	VIT_06s0004g07490	38063626	VIT_206s0004g07490.1	VIT_206s0004g07490.1	PF05050,PF08241	PTHR10108,PTHR10108:SF885				GO:0008168,GO:0008152	AT5G01710.1		methyltransferases
VIT_206s0004g08080	55.4163	2.55319	0.366514	6.96615	3.26e-12	3.17e-11	2.55962	2.08168	52.8614	1.86e-06	1.6e-05	4.69282	0.728208	VIT_06s0004g08080	38063096	VIT_206s0004g08080.1	VIT_206s0004g08080.1	PF13639	PTHR14155,PTHR14155:SF74			K19040	GO:0008270,GO:0005515	AT3G10910.1		RING/U-box superfamily protein
VIT_206s0009g00310	31.9254	3.96875	0.599969	6.61493	3.72e-11	3.26e-10	3.94649	1.33752	38.5388	1.25e-05	7.95e-05	1.4338	0.0862355	VIT_06s0009g00310	38060913	VIT_206s0009g00310.1	VIT_206s0009g00310.1	PF11250	PTHR33155,PTHR33155:SF3					AT5G22090.2		Protein of unknown function (DUF3049)
VIT_206s0009g00370	19.3985	2.47288	0.84363	2.93124	0.00337609	0.00896563	2.45302	0.658719	8.6363	0.00962192	0.0227553	0.886179	0.152877	VIT_06s0009g00370	38063331	VIT_206s0009g00370.1	VIT_206s0009g00370.1	PF04564	PTHR22849,PTHR22849:SF24		6.3.2.19		GO:0016567,GO:0004842	AT3G11840.1	PUB24	plant U-box 24
VIT_206s0009g00690	245.253	2.42945	0.215066	11.2963	1.37e-29	4.47e-28	2.45551	4.18002	141.61	2.28e-09	6.74e-08	4.16213	0.717185	VIT_06s0009g00690	38061361	VIT_206s0009g00690.1	VIT_206s0009g00690.1	PF00069	PTHR24362,PTHR24362:SF258	KOG0589	2.7.11.1	K08857	GO:0006468,GO:0005524,GO:0004672	AT3G44200.1	ATNEK6,IBO1,NEK6	NIMA (never in mitosis, gene A)-related 6
VIT_206s0009g01420	297.01	1.53433	0.174353	8.8001	1.37e-18	2.21e-17	1.56832	4.4496	92.2372	4.74e-08	7.7e-07	39.434	12.4567	VIT_06s0009g01420	38061082	VIT_206s0009g01420.1	VIT_206s0009g01420.1	PF14368	PTHR33044,PTHR33044:SF24					AT3G43720.2		Bifunctional inhibitor/lipid-transfer protein/seed storage 2S albumin superfamily protein
VIT_206s0009g01620	6801.04	2.64097	0.136135	19.3997	7.76e-84	1.46e-81	2.64427	8.95526	352.163	7.71e-12	8.07e-10	666.543	98.9699	VIT_06s0009g01620	38061644	VIT_206s0009g01620.1	VIT_206s0009g01620.1	PF03168	PTHR31852,PTHR31852:SF0					AT2G27080.1		Late embryogenesis abundant (LEA) hydroxyproline-rich glycoprotein family
VIT_206s0009g03420	73.2999	2.20151	0.299471	7.35134	1.96e-13	2.13e-12	2.22051	2.47249	59.7522	8.55e-07	8.32e-06	3.01915	0.610724	VIT_06s0009g03420	38061678	VIT_206s0009g03420.1	VIT_206s0009g03420.1	PF00168	PTHR31208,PTHR31208:SF3				GO:0005515	AT5G12300.1		Calcium-dependent lipid-binding (CaLB domain) family protein
VIT_206s0009g03510	8.68465	2.17303	0.894746	2.42866	0.0151548	0.0336672	NA	NA	NA	NA	NA	0.201519	0.042896	VIT_06s0009g03510	38061735	VIT_206s0009g03510.1	VIT_206s0009g03510.1	PF01535,PF12854,PF13041	PTHR24015,PTHR24015:SF770					AT5G01110.1		Tetratricopeptide repeat (TPR)-like superfamily protein
VIT_206s0009g03670	173.611	5.52426	0.348502	15.8515	1.37e-56	1.3e-54	5.52368	3.68972	259.651	2.54e-11	1.89e-09	11.7708	0.236519	VIT_06s0009g03670	38063086	VIT_206s0009g03670.1	VIT_206s0009g03670.1		PTHR31215,PTHR31215:SF2					AT4G18380.2		F-box family protein
VIT_206s0009g03680	4.40871	5.51091	1.42038	3.87989	0.000104503	0.000384434	NA	NA	NA	NA	NA	0.612753	0	VIT_06s0009g03680	38063485	VIT_206s0009g03680.1	VIT_206s0009g03680.1		PTHR31215					AT1G30200.1		F-box family protein
VIT_206s0009g03755	39.1125	1.62383	0.404829	4.01115	6.04e-05	0.000232105	1.64045	1.60441	17.5519	0.000691574	0.00241991	1.0142	0.305333	VIT_06s0009g03755	38063085	VIT_206s0009g03755.1	VIT_206s0009g03755.1	PF12854,PF01535,PF13041	PTHR24015					AT2G13600.1		Pentatricopeptide repeat (PPR) superfamily protein
VIT_206s0061g00150	26.1425	1.89628	0.654984	2.89515	0.00378973	0.00994075	1.90605	1.06706	8.11995	0.0115792	0.0265162	0.652881	0.16494	VIT_06s0061g00150	38063651	VIT_206s0061g00150.1	VIT_206s0061g00150.1	PF00642,PF00076	PTHR24009,PTHR24009:SF5				GO:0046872,GO:0003676	AT3G51950.1		Zinc finger (CCCH-type) family protein / RNA recognition motif (RRM)-containing protein
VIT_206s0061g00440	181.201	1.77018	0.196313	9.01712	1.93e-19	3.35e-18	1.79501	3.74514	93.9543	4.18e-08	6.95e-07	12.3079	3.32392	VIT_06s0061g00440	38063621	VIT_206s0061g00440.1	VIT_206s0061g00440.1	PF00403	PTHR22814,PTHR22814:SF111	KOG1603			GO:0046872,GO:0030001	AT5G03380.1		Heavy metal transport/detoxification superfamily protein
VIT_206s0061g00510	59.0741	1.50801	0.369733	4.07863	4.53e-05	0.000177711	NA	NA	NA	NA	NA	9.08576	3.12632	VIT_06s0061g00510	38063090	VIT_206s0061g00510.1	VIT_206s0061g00510.1	PF08646	PTHR23273,PTHR23273:SF11					AT2G28105.1
VIT_206s0061g00960	23.5626	1.61748	0.593158	2.72689	0.00639344	0.0158044	1.62495	0.897402	7.70332	0.0134933	0.0301411	0.755697	0.225003	VIT_06s0061g00960	38063674	VIT_206s0061g00960.1	VIT_206s0061g00960.1	PF05577	PTHR11010,PTHR11010:SF40		3.4.16.2	K01285	GO:0008236,GO:0006508	AT5G22860.1		Serine carboxypeptidase S28 family protein
VIT_206s0061g01060	26.8996	1.86737	0.635531	2.93828	0.00330042	0.00878193	1.87364	1.08453	8.26621	0.0109822	0.0253799	1.06865	0.283072	VIT_06s0061g01060	38062170	VIT_206s0061g01060.1	VIT_206s0061g01060.1	PF01544	PTHR13890,PTHR13890:SF0	KOG2662		K16075	GO:0055085,GO:0046873,GO:0030001,GO:0016020	AT5G22830.1	ATMGT10,GMN10,MGT10,MRS2-11	magnesium (Mg) transporter 10
VIT_206s0061g01250	661.073	1.75789	0.149349	11.7704	5.55e-32	2.02e-30	1.78026	5.59797	167.758	6.63e-10	2.48e-08	91.3775	25.0066	VIT_06s0061g01250	38062831	VIT_206s0061g01250.1	VIT_206s0061g01250.1		PTHR33270,PTHR33270:SF3					AT2G27830.1
VIT_206s0061g01300	743.878	2.37987	0.130867	18.1854	6.74e-74	1.03e-71	2.41187	5.76789	357.356	2.22e-12	3e-10	40.6267	7.16627	VIT_06s0061g01300	38061601	VIT_206s0061g01300.1	VIT_206s0061g01300.1	PF00800	PTHR21022,PTHR21022:SF5		4.2.1.91	K05359	GO:0009094,GO:0004664	AT1G08250.1	ADT6	arogenate dehydratase 6
VIT_206s0080g00090	NA	NA	NA	NA	NA	NA	2.15419	1.35162	8.32869	0.0113942	0.0261444	1.38678	0.287092	VIT_06s0080g00090	38060915	VIT_206s0080g00090.1	VIT_206s0080g00090.1	PF00067	PTHR24296,PTHR24296:SF7	KOG0157			GO:0055114,GO:0020037,GO:0016705,GO:0005506	AT2G27690.1	CYP94C1	cytochrome P450, family 94, subfamily C, polypeptide 1
VIT_206s0080g00170	242.738	4.0609	0.252518	16.0816	3.43e-58	3.44e-56	4.08178	4.1659	248.017	3.59e-11	2.45e-09	9.73167	0.537526	VIT_06s0080g00170	38061588	VIT_206s0080g00170.1	VIT_206s0080g00170.1	PF13515	PTHR31086,PTHR31086:SF8				GO:0015743	AT1G08440.1		Aluminium activated malate transporter family protein
VIT_206s0080g00300	21.5251	2.57159	0.801	3.21048	0.00132515	0.00386918	2.57544	0.792285	10.0618	0.00590679	0.0149761	0.574496	0.087125	VIT_06s0080g00300	38063083	VIT_206s0080g00300.1	VIT_206s0080g00300.1	PF14432,PF13812,PF13041,PF01535	PTHR24015,PTHR24015:SF634					AT1G08070.1	OTP82	Tetratricopeptide repeat (TPR)-like superfamily protein
VIT_206s0080g00450	347.178	2.15756	0.211845	10.1846	2.32e-24	5.64e-23	2.16574	4.67436	115.619	9.77e-09	2.09e-07	35.1184	7.3626	VIT_06s0080g00450	38061196	VIT_206s0080g00450.1	VIT_206s0080g00450.1	PF13202,PF13405	PTHR10183,PTHR10183:SF299	KOG0037		K13448	GO:0005509	AT2G27480.1		Calcium-binding EF-hand family protein
VIT_206s0080g00890	71.9446	1.77628	0.269531	6.59026	4.39e-11	3.83e-10	1.78656	2.44204	48.7749	3.06e-06	2.41e-05	4.21487	1.13703	VIT_06s0080g00890	38061035	VIT_206s0080g00890.1	VIT_206s0080g00890.1		PTHR34118,PTHR34118:SF1					AT5G22340.1
VIT_206s0080g00970	22.9501	1.82223	0.586774	3.10551	0.00189949	0.00534564	1.82325	0.874824	9.92712	0.00617696	0.0155753	1.03518	0.282465	VIT_06s0080g00970	38062948	VIT_206s0080g00970.1	VIT_206s0080g00970.1	PF02365	PTHR31989				GO:0006355,GO:0003677	AT2G27300.1	ANAC040,NTL8	NTM1-like 8
VIT_206s0080g01090	793.634	4.63121	0.204014	22.7005	4.43e-114	1.59e-111	4.66711	5.86133	487.11	6.15e-13	1.14e-10	81.7073	2.98119	VIT_06s0080g01090	38063188	VIT_206s0080g01090.1	VIT_206s0080g01090.1	PF04857	PTHR10797,PTHR10797:SF3	KOG0304	3.1.13.4	K12581	GO:0005634	AT3G44260.1		Polynucleotidyl transferase, ribonuclease H-like superfamily protein
VIT_207s0005g00170	2419.28	1.70011	0.102911	16.5203	2.62e-61	2.82e-59	1.73378	7.46508	306.405	7.21e-12	7.64e-10	244.674	68.5871	VIT_07s0005g00170	38056485	VIT_207s0005g00170.1	VIT_207s0005g00170.1	PF05755	PTHR33732,PTHR33732:SF1					AT3G05500.1		Rubber elongation factor protein (REF)
VIT_207s0005g00570	20.3333	2.4805	0.662234	3.74565	0.000179924	0.000633597	2.47539	0.737828	12.9335	0.00241318	0.00699467	0.634482	0.108911	VIT_07s0005g00570	38056819	VIT_207s0005g00570.1	VIT_207s0005g00570.1	PF13812,PF14432,PF13041,PF01535	PTHR24015,PTHR24015:SF792			K03452		AT3G62890.1		Pentatricopeptide repeat (PPR) superfamily protein
VIT_207s0005g00820	609.341	2.93389	0.182263	16.097	2.68e-58	2.7e-56	2.9548	5.48155	286.881	1.19e-11	1.1e-09	43.6481	5.29204	VIT_07s0005g00820	38057274	VIT_207s0005g00820.1	VIT_207s0005g00820.1	PF00847	PTHR31190,PTHR31190:SF27			K09286	GO:0006355,GO:0003700	AT3G16770.1	ATEBP,EBP,ERF72,RAP2.3	ethylene-responsive element binding protein
VIT_207s0005g01090	124.461	1.78928	0.275571	6.49299	8.41e-11	7.18e-10	1.80408	3.21314	46.982	3.84e-06	2.93e-05	5.81114	1.59569	VIT_07s0005g01090	38056438	VIT_207s0005g01090.1	VIT_207s0005g01090.1		PTHR14241,PTHR14241:SF18					AT4G13030.1		P-loop containing nucleoside triphosphate hydrolases superfamily protein
VIT_207s0005g01130	18.4307	2.43009	0.745903	3.25792	0.00112231	0.00333423	2.53116	0.610478	11.3363	0.00391792	0.0105442	3.76029	0.598677	VIT_07s0005g01130	38055974	VIT_207s0005g01130.1	VIT_207s0005g01130.1	PF05553	PTHR36378					AT4G26130.1
VIT_207s0005g01140	302.273	5.46172	0.279368	19.5503	4.1e-85	8e-83	5.4424	4.47824	361.691	2.02e-12	2.79e-10	58.764	1.2921	VIT_07s0005g01140	38056625	VIT_207s0005g01140.1	VIT_207s0005g01140.1	PF05553	PTHR33265,PTHR33265:SF5					AT5G38700.1
VIT_207s0005g01180	99.9884	2.35175	0.270171	8.70467	3.19e-18	5.02e-17	2.37346	2.90758	85.3962	8.04e-08	1.18e-06	5.28708	0.940346	VIT_07s0005g01180	38056939	VIT_207s0005g01180.1	VIT_207s0005g01180.1	PF07816	PTHR33095,PTHR33095:SF14					AT3G62630.1		Protein of unknown function (DUF1645)
VIT_207s0005g01240	341.49	2.81349	0.249576	11.2731	1.78e-29	5.76e-28	2.84277	4.65276	134.181	6.24e-09	1.47e-07	8.87988	1.17187	VIT_07s0005g01240	38057803	VIT_207s0005g01240.1	VIT_207s0005g01240.1	PF01764	PTHR21493,PTHR21493:SF117				GO:0006629	AT1G02660.1		alpha/beta-Hydrolases superfamily protein
VIT_207s0005g01320	126.905	3.30805	0.34369	9.62508	6.27e-22	1.3e-20	3.39293	3.24318	97.9267	3.14e-08	5.49e-07	27.8662	2.44365	VIT_07s0005g01320	38056886	VIT_207s0005g01320.1	VIT_207s0005g01320.1	PF14009	PTHR33052,PTHR33052:SF1					AT3G03280.1
VIT_207s0005g01350	39.0914	1.77593	0.449567	3.9503	7.81e-05	0.000293153	1.75117	1.59624	15.4575	0.00118883	0.00385044	6.30701	1.81938	VIT_07s0005g01350	38057725	VIT_207s0005g01350.1	VIT_207s0005g01350.1	PF00582	PTHR31964,PTHR31964:SF52				GO:0006950	AT3G62550.1		Adenine nucleotide alpha hydrolases-like superfamily protein
VIT_207s0005g01450	363.167	1.86542	0.201202	9.2714	1.84e-20	3.45e-19	1.84693	4.73785	93.1263	4.44e-08	7.28e-07	78.118	20.2804	VIT_07s0005g01450	38057579	VIT_207s0005g01450.1	VIT_207s0005g01450.1	PF00170	PTHR22952,PTHR22952:SF182				GO:0043565,GO:0006355,GO:0003700	AT3G62420.1	ATBZIP53,BZIP53	basic region/leucine zipper motif 53
VIT_207s0005g01950	30.3071	2.91419	0.652955	4.46308	8.08e-06	3.61e-05	2.9148	1.25526	18.5953	0.000535166	0.00194353	2.68372	0.341932	VIT_07s0005g01950	38055447	VIT_207s0005g01950.1	VIT_207s0005g01950.1	PF00249	PTHR10641,PTHR10641:SF494			K09422		AT5G49620.1	AtMYB78,MYB78	myb domain protein 78
VIT_207s0005g02070	46.0426	1.96349	0.374519	5.24271	1.58e-07	9.13e-07	1.87477	1.83017	23.3367	0.000183661	0.000778217	18.6309	4.88107	VIT_07s0005g02070	38057196	VIT_207s0005g02070.1	VIT_207s0005g02070.1	PF15699	PTHR33669,PTHR33669:SF1					AT1G02450.1	NIMIN-1,NIMIN1	NIM1-interacting 1
VIT_207s0005g02080	8.27815	2.2666	0.938618	2.41482	0.0157428	0.034812	NA	NA	NA	NA	NA	2.08229	0.452219	VIT_07s0005g02080	38057366	VIT_207s0005g02080.1	VIT_207s0005g02080.1	PF15699	PTHR33669,PTHR33669:SF4
VIT_207s0005g02500	107.269	2.03049	0.249142	8.14997	3.64e-16	4.95e-15	2.03941	3.00405	76.0227	1.76e-07	2.23e-06	4.37938	0.9933	VIT_07s0005g02500	38055746	VIT_207s0005g02500.1	VIT_207s0005g02500.1	PF03357	PTHR22761,PTHR22761:SF7	KOG2911		K15053	GO:0007034	AT3G62080.2		SNF7 family protein
VIT_207s0005g02600	102.632	1.93097	0.306931	6.29123	3.15e-10	2.52e-09	1.93638	2.93894	45.1619	4.88e-06	3.6e-05	12.2652	2.96692	VIT_07s0005g02600	38058235	VIT_207s0005g02600.1	VIT_207s0005g02600.1	PF01248	PTHR21596	KOG3387				AT4G01790.1		Ribosomal protein L7Ae/L30e/S12e/Gadd45 family protein
VIT_207s0005g03060	5.93638	3.0631	1.12528	2.72207	0.00648752	0.0160054	NA	NA	NA	NA	NA	0.322625	0.0376073	VIT_07s0005g03060	38056441	VIT_207s0005g03060.1	VIT_207s0005g03060.1	PF14226,PF03171	PTHR10209,PTHR10209:SF175	KOG0143	1.14.11.20		GO:0055114,GO:0016491	AT1G06620.1		2-oxoglutarate (2OG) and Fe(II)-dependent oxygenase superfamily protein
VIT_207s0005g03815	90.8009	3.15295	0.462447	6.81796	9.23e-12	8.67e-11	3.16079	2.76945	50.0982	3.71e-06	2.84e-05	23.6821	2.3527	VIT_07s0005g03815	38058055	VIT_207s0005g03815.1	VIT_207s0005g03815.1		PTHR34657,PTHR34657:SF2					AT1G04000.1
VIT_207s0005g03850	3.68249	5.25249	1.47258	3.56685	0.000361292	0.00119484	NA	NA	NA	NA	NA	0.201224	0	VIT_07s0005g03850	38057821	VIT_207s0005g03850.1	VIT_207s0005g03850.1	PF02536	PTHR13068,PTHR13068:SF31	KOG1267		K15032	GO:0006355,GO:0005739,GO:0003690	AT5G07900.1		Mitochondrial transcription termination factor family protein
VIT_207s0005g04580	5.3473	4.25723	1.36898	3.10977	0.0018723	0.00527714	NA	NA	NA	NA	NA	1.5953	0.08327	VIT_07s0005g04580	38056178	VIT_207s0005g04580.1	VIT_207s0005g04580.1	PF14541	PTHR13683,PTHR13683:SF379				GO:0006508,GO:0004190	AT1G03220.1		Eukaryotic aspartyl protease family protein
VIT_207s0005g04880	25.669	1.79919	0.485614	3.70498	0.00021141	0.000735763	1.8034	1.02695	13.5758	0.00200262	0.00599558	2.4937	0.645892	VIT_07s0005g04880	38056996	VIT_207s0005g04880.1	VIT_207s0005g04880.1	PF13410,PF02798	PTHR11260,PTHR11260:SF203	KOG0406	2.5.1.18	K00799	GO:0005515	AT2G29420.1	ATGSTU7,GST25,GSTU7	glutathione S-transferase tau 7
VIT_207s0005g06220	19.5643	2.67004	0.666668	4.00505	6.2e-05	0.000237663	2.65529	0.668516	14.2245	0.00166636	0.00511921	0.366386	0.0529727	VIT_07s0005g06220	38057625	VIT_207s0005g06220.1	VIT_207s0005g06220.1	PF00931	PTHR23155,PTHR23155:SF592	KOG4658		K13457	GO:0043531	AT3G07040.1	RPM1,RPS3	NB-ARC domain-containing disease resistance protein
VIT_207s0005g06300	4.78075	5.6238	1.41993	3.96063	7.48e-05	0.000282205	NA	NA	NA	NA	NA	0.15786	0	VIT_07s0005g06300	38056031	VIT_207s0005g06300.1	VIT_207s0005g06300.1	PF00651,PF03000	PTHR32370,PTHR32370:SF21				GO:0005515	AT5G48800.1		Phototropic-responsive NPH3 family protein
VIT_207s0031g00120	5.45155	3.69067	1.24628	2.96134	0.00306299	0.00820741	NA	NA	NA	NA	NA	0.16597	0.0125717	VIT_07s0031g00120	38057921	VIT_207s0031g00120.1	VIT_207s0031g00120.1	PF13855,PF07714	PTHR27008,PTHR27008:SF1	KOG1187	2.7.11.1		GO:0005515,GO:0006468,GO:0004672	AT5G67200.1		Leucine-rich repeat protein kinase family protein
VIT_207s0031g00530	532.904	3.20747	0.141891	22.6052	3.85e-113	1.33e-110	3.23606	5.28968	556.532	7.17e-14	2.36e-11	33.9076	3.36572	VIT_07s0031g00530	38057828	VIT_207s0031g00530.1	VIT_207s0031g00530.1	PF00069	PTHR24361,PTHR24361:SF334	KOG0198	2.7.11.25		GO:0006468,GO:0005524,GO:0004672	AT4G36950.1	MAPKKK21	mitogen-activated protein kinase kinase kinase 21
VIT_207s0031g00790	67.4339	1.74046	0.340915	5.10525	3.3e-07	1.83e-06	1.75512	2.34966	28.8653	6.19e-05	0.00030856	1.93135	0.537822	VIT_07s0031g00790	38057254	VIT_207s0031g00790.1	VIT_207s0031g00790.1		PTHR31133,PTHR31133:SF4					AT4G37030.1
VIT_207s0031g00830	11.1521	2.57845	0.762807	3.38021	0.000724302	0.00223728	2.56305	-0.0188372	11.1459	0.00415991	0.0110954	0.198607	0.0302395	VIT_07s0031g00830	38055449	VIT_207s0031g00830.1	VIT_207s0031g00830.1	PF01734,PF12854,PF13041,PF01535	PTHR24015,PTHR24015:SF511	KOG0513			GO:0006629	AT4G37070.2	AtPLAIVA,PLA IVA,PLP1	Acyl transferase/acyl hydrolase/lysophospholipase superfamily protein
VIT_207s0031g01160	204.741	4.15279	0.240693	17.2535	1.05e-66	1.29e-64	4.1256	3.92238	391.41	1.1e-12	1.76e-10	47.1765	2.54235	VIT_07s0031g01160	38056152	VIT_207s0031g01160.1	VIT_207s0031g01160.1	PF00403	PTHR22814,PTHR22814:SF126	KOG1603			GO:0046872,GO:0030001	AT4G39700.1		Heavy metal transport/detoxification superfamily protein
VIT_207s0031g01260	7.28503	2.74941	1.04285	2.63644	0.00837804	0.0200522	NA	NA	NA	NA	NA	8.081	1.11238	VIT_07s0031g01260	38057402	VIT_207s0031g01260.1	VIT_207s0031g01260.1		PTHR34950,PTHR34950:SF2
VIT_207s0031g01270	6.00623	5.95262	1.36723	4.35376	1.34e-05	5.77e-05	NA	NA	NA	NA	NA	1.32664	0	VIT_07s0031g01270	38057031	VIT_207s0031g01270.1	VIT_207s0031g01270.1	PF13639	PTHR14155,PTHR14155:SF175			K16282	GO:0008270,GO:0005515	AT1G15100.1	RHA2A	RING-H2 finger A2A
VIT_207s0031g01275	327.617	1.97733	0.234794	8.42155	3.72e-17	5.43e-16	1.93605	4.59111	102.908	2.22e-08	4.16e-07	240.159	57.5688	VIT_07s0031g01275	38057538	VIT_207s0031g01275.1	VIT_207s0031g01275.1		PTHR36067,PTHR36067:SF1
VIT_207s0031g01500	124.893	2.38529	0.25297	9.42914	4.13e-21	8.16e-20	2.3961	3.21892	97.6492	3.2e-08	5.56e-07	11.7708	2.101	VIT_07s0031g01500	38056893	VIT_207s0031g01500.1	VIT_207s0031g01500.1		PTHR33825,PTHR33825:SF2					AT5G09995.2
VIT_207s0031g01630	399.414	2.00278	0.170085	11.7752	5.24e-32	1.92e-30	1.92987	4.8743	113.893	1.09e-08	2.3e-07	230.261	57.4364	VIT_07s0031g01630	38056516	VIT_207s0031g01630.1	VIT_207s0031g01630.1		PTHR33882					AT5G09960.1
VIT_207s0031g01780	NA	NA	NA	NA	NA	NA	1.50491	2.15589	11.8579	0.00333299	0.0091864	1.7654	0.597038	VIT_07s0031g01780	38055674	VIT_207s0031g01780.1	VIT_207s0031g01780.1	PF14413,PF04446	PTHR12729,PTHR12729:SF6	KOG2721	2.7.7.79	K10761	GO:0008193,GO:0006400,GO:0000287	AT2G31580.1		tRNAHis guanylyltransferase
VIT_207s0031g01980	115.829	2.25306	0.231883	9.71635	2.57e-22	5.47e-21	2.27377	3.11316	111.205	1.29e-08	2.65e-07	6.93554	1.33866	VIT_07s0031g01980	38055379	VIT_207s0031g01980.1	VIT_207s0031g01980.1	PF00847	PTHR31190				GO:0006355,GO:0003700	AT5G64750.1	ABR1	Integrase-type DNA-binding superfamily protein
VIT_207s0031g02055	37.7418	3.6374	0.636696	5.71293	1.11e-08	7.46e-08	3.65756	1.56125	32.6422	3.18e-05	0.000175128	16.037	1.06425	VIT_07s0031g02055	38056217	VIT_207s0031g02055.1	VIT_207s0031g02055.1
VIT_207s0031g02610	464.723	3.20951	0.204756	15.6748	2.25e-55	2.02e-53	3.23074	5.09329	261.677	2.4e-11	1.82e-09	37.2884	3.72588	VIT_07s0031g02610	38057032	VIT_207s0031g02610.1	VIT_207s0031g02610.1	PF02365	PTHR31719,PTHR31719:SF16				GO:0006355,GO:0003677	AT1G01720.1	ANAC002,ATAF1	NAC (No Apical Meristem) domain transcriptional regulator superfamily protein
VIT_207s0031g02630	5544.32	1.85901	0.0742796	25.0272	3.09e-138	1.7e-135	1.88208	8.66069	579.87	5.21e-14	1.86e-11	166.541	42.2176	VIT_07s0031g02630	38058294	VIT_207s0031g02630.1	VIT_207s0031g02630.1	PF00171	PTHR11699,PTHR11699:SF171		1.2.1.3	K00128	GO:0055114,GO:0016491,GO:0008152	AT1G44170.1	ALDH3H1,ALDH4	aldehyde dehydrogenase 3H1
VIT_207s0031g02850	112.63	1.91979	0.257518	7.45498	8.99e-14	1e-12	1.94217	3.07417	65.2052	4.86e-07	5.16e-06	4.76602	1.15693	VIT_07s0031g02850	38056794	VIT_207s0031g02850.1	VIT_207s0031g02850.1	PF00415	PTHR22870	KOG1427				AT5G08710.1		Regulator of chromosome condensation (RCC1) family protein
VIT_207s0031g02990	8.9042	1.92894	0.796522	2.4217	0.015448	0.0342592	NA	NA	NA	NA	NA	0.384915	0.0907145	VIT_07s0031g02990	38057243	VIT_207s0031g02990.1	VIT_207s0031g02990.1	PF00909	PTHR11730,PTHR11730:SF38	KOG0682		K03320	GO:0016020,GO:0015696,GO:0008519,GO:0072488	AT2G38290.1	AMT2,AMT2;1,ATAMT2	ammonium transporter 2
VIT_207s0095g00660	31.4764	1.73409	0.510115	3.3994	0.000675333	0.00210081	1.74989	1.30123	12.1092	0.00308692	0.00861877	0.637876	0.179772	VIT_07s0095g00660	38058062	VIT_207s0095g00660.1	VIT_207s0095g00660.1	PF08276,PF01453,PF07714	PTHR27002,PTHR27002:SF79	KOG1187	2.7.11.1		GO:0006468,GO:0004672	AT3G16030.1	CES101	lectin protein kinase family protein
VIT_207s0095g00750	13.8644	1.86821	0.681948	2.73953	0.0061528	0.0152676	NA	NA	NA	NA	NA	0.626889	0.15737	VIT_07s0095g00750	38057560	VIT_207s0095g00750.1	VIT_207s0095g00750.1	PF10250	PTHR31741,PTHR31741:SF14					AT1G04910.1		O-fucosyltransferase family protein
VIT_207s0104g00350	107.642	1.78516	0.32759	5.44938	5.05e-08	3.12e-07	1.81792	3.00749	32.6759	3.17e-05	0.000174254	6.63924	1.72249	VIT_07s0104g00350	38056571	VIT_207s0104g00350.1	VIT_207s0104g00350.1		PTHR31348,PTHR31348:SF3					AT3G63060.1	EDL3	EID1-like 3
VIT_207s0104g00510	118.367	1.6419	0.236417	6.94492	3.79e-12	3.67e-11	1.65976	3.14273	53.8447	1.66e-06	1.46e-05	5.33581	1.58505	VIT_07s0104g00510	38056729	VIT_207s0104g00510.1	VIT_207s0104g00510.1	PF01370	PTHR10366,PTHR10366:SF278				GO:0050662,GO:0003824	AT3G63140.1	CSP41A	chloroplast stem-loop binding protein of 41 kDa
VIT_207s0104g00890	14.5613	1.91937	0.831525	2.30825	0.0209853	0.0447471	NA	NA	NA	NA	NA	0.747199	0.186063	VIT_07s0104g00890	38056160	VIT_207s0104g00890.1	VIT_207s0104g00890.1	PF08263,PF13855	PTHR27000,PTHR27000:SF105		2.7.11.1		GO:0005515	AT1G03440.1		Leucine-rich repeat (LRR) family protein
VIT_207s0104g01040	38.8671	1.5856	0.35069	4.52136	6.14e-06	2.8e-05	1.55819	1.59202	20.6352	0.000331776	0.00128855	8.73257	2.74699	VIT_07s0104g01040	38056814	VIT_207s0104g01040.1	VIT_207s0104g01040.1		PTHR13356,PTHR13356:SF0	KOG3416				AT5G63690.1		Nucleic acid-binding, OB-fold-like protein
VIT_207s0104g01130	10.2151	3.11256	0.903326	3.44566	0.000569661	0.00180114	2.99349	-0.142275	11.1992	0.00409054	0.0109321	2.55481	0.290569	VIT_07s0104g01130	38055501	VIT_207s0104g01130.1	VIT_207s0104g01130.1		PTHR35726,PTHR35726:SF1					AT3G62990.1
VIT_207s0104g01160	14.9943	1.59832	0.617645	2.58776	0.00966011	0.0226937	1.59112	0.343726	6.65918	0.0201034	0.0421042	1.00073	0.312849	VIT_07s0104g01160	38058251	VIT_207s0104g01160.1	VIT_207s0104g01160.1	PF00153	PTHR24089,PTHR24089:SF80	KOG0753				AT4G03115.1		Mitochondrial substrate carrier family protein
VIT_207s0104g01250	244.646	1.70301	0.177487	9.59511	8.38e-22	1.73e-20	1.72205	4.1741	101.765	2.4e-08	4.44e-07	11.2139	3.18318	VIT_07s0104g01250	38058080	VIT_207s0104g01250.1	VIT_207s0104g01250.1	PF00743	PTHR23023,PTHR23023:SF142	KOG1399	1.14.13.168		GO:0055114,GO:0050661,GO:0050660,GO:0004499	AT1G48910.1	YUC10	Flavin-containing monooxygenase family protein
VIT_207s0129g00240	27.3274	4.1773	0.641935	6.50736	7.65e-11	6.54e-10	4.14957	1.12522	34.7932	2.23e-05	0.000130561	3.75514	0.192078	VIT_07s0129g00240	38056988	VIT_207s0129g00240.1	VIT_207s0129g00240.1	PF13912	PTHR26374,PTHR26374:SF208					AT3G19580.1	AZF2,ZF2	zinc-finger protein 2
VIT_207s0129g00280	24.0078	1.75892	0.444039	3.96118	7.46e-05	0.000281655	1.76465	0.94432	14.8448	0.00140344	0.00441331	1.43203	0.395969	VIT_07s0129g00280	38056457	VIT_207s0129g00280.1	VIT_207s0129g00280.1	PF10343	PTHR21314,PTHR21314:SF0	KOG2524
VIT_207s0129g00350	10.8902	1.93869	0.778056	2.49171	0.0127131	0.028839	1.93454	-0.0539481	6.18161	0.0243181	0.0496785	0.583062	0.140821	VIT_07s0129g00350	38056362	VIT_207s0129g00350.1	VIT_207s0129g00350.1	PF12767	PTHR21277,PTHR21277:SF11				GO:0070461	AT4G33890.1
VIT_207s0129g00360	15.1668	1.94211	0.681506	2.84973	0.00437557	0.0112918	1.93918	0.343907	7.3654	0.0153138	0.0335699	0.892343	0.217997	VIT_07s0129g00360	38055862	VIT_207s0129g00360.1	VIT_207s0129g00360.1	PF00141	PTHR31517,PTHR31517:SF3		1.11.1.7	K00430	GO:0055114,GO:0020037,GO:0006979,GO:0004601	AT5G67400.1	RHS19	root hair specific 19
VIT_207s0129g00560	83.5098	1.82293	0.304826	5.98024	2.23e-09	1.62e-08	1.77244	2.64971	36.6946	1.65e-05	0.000101303	8.80325	2.43091	VIT_07s0129g00560	38055576	VIT_207s0129g00560.1	VIT_207s0129g00560.1		PTHR37209,PTHR37209:SF2					AT4G37450.1	AGP18,ATAGP18	arabinogalactan protein 18
VIT_207s0129g00820	37.8494	1.74645	0.612993	2.84905	0.00438495	0.011313	1.769	1.54792	8.25451	0.0112262	0.0258325	1.25947	0.333594	VIT_07s0129g00820	38055583	VIT_207s0129g00820.1	VIT_207s0129g00820.1	PF00067	PTHR24298,PTHR24298:SF61		1.14.13.89		GO:0055114,GO:0020037,GO:0016705,GO:0005506	AT4G37370.1	CYP81D8	cytochrome P450, family 81, subfamily D, polypeptide 8
VIT_207s0129g00920	15.4902	1.7405	0.663473	2.62332	0.00870779	0.0207256	1.743	0.367079	7.04372	0.0173118	0.0372602	0.271779	0.0754375	VIT_07s0129g00920	38057790	VIT_207s0129g00920.1	VIT_207s0129g00920.1	PF11721,PF07714	PTHR27003,PTHR27003:SF59	KOG1187	2.7.11.1		GO:0006468,GO:0004672	AT5G24010.1		Protein kinase superfamily protein
VIT_207s0129g00930	2788.88	2.48454	0.118609	20.9473	1.99e-97	5.12e-95	2.48944	7.6701	557.27	7.1e-14	2.36e-11	450.718	75.0096	VIT_07s0129g00930	38055428	VIT_207s0129g00930.1	VIT_207s0129g00930.1		PTHR34686,PTHR34686:SF3					AT4G37300.1	MEE59	maternal effect embryo arrest 59
VIT_207s0129g00960	23.6741	1.72195	0.47072	3.65811	0.000254083	0.000871489	1.73632	0.934343	13.3662	0.0021272	0.00630868	0.442184	0.123354	VIT_07s0129g00960	38056598	VIT_207s0129g00960.1	VIT_207s0129g00960.1	PF11721,PF07714	PTHR27003,PTHR27003:SF59	KOG1187	2.7.11.1		GO:0006468,GO:0004672	AT5G24010.1		Protein kinase superfamily protein
VIT_207s0129g01050	906.611	1.89247	0.103501	18.2845	1.1e-74	1.71e-72	1.93433	6.05215	367.799	1.78e-12	2.54e-10	68.1386	16.7793	VIT_07s0129g01050	38055523	VIT_207s0129g01050.1	VIT_207s0129g01050.1	PF00249	PTHR10641,PTHR10641:SF551	KOG0048		K09422		AT4G37260.1	ATMYB73,MYB73	myb domain protein 73
VIT_207s0130g00180	10.8963	1.75143	0.705717	2.48178	0.0130727	0.0295403	1.74771	-0.061652	6.30095	0.0231769	0.047631	0.224559	0.060804	VIT_07s0130g00180	38057726	VIT_207s0130g00180.1	VIT_207s0130g00180.1	PF01535,PF13041	PTHR24015,PTHR24015:SF417					AT5G08490.1		Tetratricopeptide repeat (TPR)-like superfamily protein
VIT_207s0130g00380	38.5289	1.50213	0.473188	3.17449	0.001501	0.00432508	1.52267	1.5821	11.0593	0.00427549	0.0113735	0.363572	0.113414	VIT_07s0130g00380	38057539	VIT_207s0130g00380.1	VIT_207s0130g00380.1	PF01426,PF00145,PF12047	PTHR10629,PTHR10629:SF36		2.1.1.37	K00558	GO:0003682	AT5G49160.1	DDM2,DMT01,DMT1,MET1,MET2,METI	methyltransferase 1
VIT_207s0141g00360	195.364	2.6814	0.298722	8.97624	2.8e-19	4.77e-18	2.71993	3.85518	84.6917	1.23e-07	1.65e-06	8.26384	1.15086	VIT_07s0141g00360	38057189	VIT_207s0141g00360.1	VIT_207s0141g00360.1	PF01764	PTHR31403,PTHR31403:SF7	KOG4569	3.1.1.32,3.1.1.26,3.1.1.3		GO:0006629	AT2G30550.2		alpha/beta-Hydrolases superfamily protein
VIT_207s0141g00470	9.51184	1.8074	0.6995	2.58384	0.00977068	0.0229105	1.76179	-0.219346	6.85552	0.0186184	0.039539	9.01497	2.40452	VIT_07s0141g00470	38056300	VIT_207s0141g00470.1	VIT_207s0141g00470.1							AT1G06790.1		RNA polymerase Rpb7 N-terminal domain-containing protein
VIT_207s0141g00920	18.4492	1.577	0.619642	2.54502	0.0109271	0.0252211	1.59321	0.583604	6.58202	0.0207238	0.0432574	0.62325	0.188099	VIT_07s0141g00920	38057168	VIT_207s0141g00920.1	VIT_207s0141g00920.1	PF00067	PTHR24296,PTHR24296:SF11	KOG0157		K13407	GO:0055114,GO:0020037,GO:0016705,GO:0005506	AT5G63450.1	CYP94B1	cytochrome P450, family 94, subfamily B, polypeptide 1
VIT_207s0151g00320	21.2608	1.52884	0.667875	2.2891	0.0220733	0.0467716	NA	NA	NA	NA	NA	0.376215	0.123403	VIT_07s0151g00320	38071590	VIT_207s0151g00320.1	VIT_207s0151g00320.1	PF01535,PF12854,PF13041	PTHR24015,PTHR24015:SF875					AT3G07290.1		Pentatricopeptide repeat (PPR) superfamily protein
VIT_207s0151g00620	19.007	1.66123	0.576961	2.87927	0.00398596	0.0103856	1.67192	0.625159	8.31405	0.0107946	0.0250145	0.366029	0.109717	VIT_07s0151g00620	38056889	VIT_207s0151g00620.1	VIT_207s0151g00620.1	PF01535,PF13812,PF13041	PTHR24015,PTHR24015:SF528					AT1G03100.1		Pentatricopeptide repeat (PPR) superfamily protein
VIT_207s0151g00840	152.644	2.02012	0.194507	10.3858	2.88e-25	7.32e-24	2.06818	3.50318	125.016	5.6e-09	1.36e-07	15.2894	3.44409	VIT_07s0151g00840	38057367	VIT_207s0151g00840.1	VIT_207s0151g00840.1	PF04927	PTHR31174,PTHR31174:SF3					AT3G22490.1		Seed maturation protein
VIT_207s0191g00030	548.794	1.66313	0.144007	11.549	7.47e-31	2.62e-29	1.67325	5.3305	163.139	8.14e-10	2.92e-08	52.4116	15.2959	VIT_07s0191g00030	38056705	VIT_207s0191g00030.1	VIT_207s0191g00030.1	PF00025	PTHR24073,PTHR24073:SF562	KOG0087		K07904	GO:0005525	AT5G65270.1	AtRABA4a,RABA4a	RAB GTPase homolog A4A
VIT_207s0191g00050	279.644	2.12059	0.174326	12.1646	4.8e-34	1.93e-32	2.1382	4.36477	173.091	5.27e-10	2.06e-08	16.8286	3.55257	VIT_07s0191g00050	38056560	VIT_207s0191g00050.1	VIT_207s0191g00050.1	PF00141	PTHR31388,PTHR31388:SF2		1.11.1.7	K00430	GO:0055114,GO:0020037,GO:0006979,GO:0004601	AT2G22420.1		Peroxidase superfamily protein
VIT_207s0191g00230	284.904	1.54202	0.188042	8.20037	2.4e-16	3.32e-15	1.56547	4.39116	77.6028	1.54e-07	1.99e-06	11.3283	3.5511	VIT_07s0191g00230	38057546	VIT_207s0191g00230.1	VIT_207s0191g00230.1	PF13639	PTHR14155,PTHR14155:SF94	KOG1493		K10664	GO:0008270,GO:0005515	AT1G72220.1		RING/U-box superfamily protein
VIT_207s0197g00090	55.1898	2.76434	0.480551	5.75244	8.8e-09	5.98e-08	2.80276	2.08606	35.1195	2.12e-05	0.000124879	1.50165	0.204168	VIT_07s0197g00090	38055540	VIT_207s0197g00090.1	VIT_207s0197g00090.1	PF00931,PF05659	PTHR23155,PTHR23155:SF543	KOG4658			GO:0043531	AT5G66900.1		Disease resistance protein (CC-NBS-LRR class) family
VIT_207s0197g00096	19.0095	2.56691	0.764174	3.35907	0.000782062	0.00239881	2.56439	0.664234	11.3316	0.00392371	0.010558	1.01466	0.161117	VIT_07s0197g00096	38055927	VIT_207s0197g00096.1	VIT_207s0197g00096.1	PF00931,PF05659	PTHR23155,PTHR23155:SF543				GO:0043531	AT5G66900.1		Disease resistance protein (CC-NBS-LRR class) family
VIT_207s0197g00150	9.97992	3.38055	1.0486	3.22388	0.00126467	0.00371237	NA	NA	NA	NA	NA	1.96373	0.184997	VIT_07s0197g00150	38057057	VIT_207s0197g00150.1	VIT_207s0197g00150.1	PF05659	PTHR23155,PTHR23155:SF543					AT5G66900.1		Disease resistance protein (CC-NBS-LRR class) family
VIT_207s0197g00170	7.08889	6.19589	1.31927	4.69644	2.65e-06	1.28e-05	NA	NA	NA	NA	NA	0.179554	0	VIT_07s0197g00170	38058159	VIT_207s0197g00170.1	VIT_207s0197g00170.1	PF00931,PF05659	PTHR23155,PTHR23155:SF543	KOG0617			GO:0043531	AT5G66900.1		Disease resistance protein (CC-NBS-LRR class) family
VIT_207s0197g00240	69.6253	2.30374	0.435554	5.28921	1.23e-07	7.21e-07	2.31951	2.40581	30.6993	4.45e-05	0.000232859	1.44227	0.268287	VIT_07s0197g00240	38056134	VIT_207s0197g00240.1	VIT_207s0197g00240.1	PF00931,PF05659	PTHR23155,PTHR23155:SF543				GO:0043531	AT5G66900.1		Disease resistance protein (CC-NBS-LRR class) family
VIT_207s0205g00010	20.2293	3.12541	0.583698	5.35451	8.58e-08	5.13e-07	3.05211	0.734098	27.0665	8.68e-05	0.000411584	6.15048	0.679509	VIT_07s0205g00010	38056621	VIT_207s0205g00010.1	VIT_207s0205g00010.1		PTHR34291,PTHR34291:SF1					AT5G65660.1		hydroxyproline-rich glycoprotein family protein
VIT_207s0205g00040	6.07868	5.22274	1.31964	3.95769	7.57e-05	0.000285399	NA	NA	NA	NA	NA	5.69119	0.125053	VIT_07s0205g00040	38057356	VIT_207s0205g00040.1	VIT_207s0205g00040.1	PF13445	PTHR12170,PTHR12170:SF3					AT5G09630.1		LisH/CRA/RING-U-box domains-containing protein
VIT_208s0007g00100	17.8687	2.19492	0.629523	3.48664	0.00048913	0.00157258	2.19938	0.555674	11.9114	0.00327877	0.0090633	0.3686	0.073808	VIT_08s0007g00100	38026137	VIT_208s0007g00100.1	VIT_208s0007g00100.1	PF13515	PTHR30509,PTHR30509:SF9					AT2G28780.1
VIT_208s0007g00150	20.3264	1.74495	0.55307	3.15503	0.0016048	0.00459177	1.74739	0.724039	10.0233	0.0059826	0.015154	3.34175	0.886651	VIT_08s0007g00150	38023819	VIT_208s0007g00150.1	VIT_208s0007g00150.1	PF13639	PTHR14155,PTHR14155:SF180				GO:0008270,GO:0005515	AT2G37580.1		RING/U-box superfamily protein
VIT_208s0007g00310	33.875	7.72617	1.07747	7.17069	7.46e-13	7.73e-12	7.48404	1.41979	127.951	4.74e-09	1.2e-07	1.01358	0.00355375	VIT_08s0007g00310	38023561	VIT_208s0007g00310.1	VIT_208s0007g00310.1	PF00481	PTHR13832,PTHR13832:SF228	KOG0700	3.1.3.16		GO:0003824,GO:0006470,GO:0004722	AT1G07630.1	PLL5	pol-like 5
VIT_208s0007g00520	175.911	1.67735	0.192005	8.73599	2.42e-18	3.83e-17	1.64689	3.70285	79.6538	1.29e-07	1.72e-06	36.5675	11.0154	VIT_08s0007g00520	38025506	VIT_208s0007g00520.1	VIT_208s0007g00520.1	PF01809	PTHR33383			K08998		AT3G09310.1
VIT_208s0007g00570	17.8219	2.31781	0.644527	3.59614	0.00032298	0.00108118	2.30381	0.550483	11.5077	0.00371374	0.0100789	1.30481	0.251883	VIT_08s0007g00570	38023411	VIT_208s0007g00570.1	VIT_208s0007g00570.1	PF03106	PTHR31221,PTHR31221:SF42				GO:0043565,GO:0006355,GO:0003700	AT5G43290.1	ATWRKY49,WRKY49	WRKY DNA-binding protein 49
VIT_208s0007g00580	18.7092	4.26772	0.744127	5.7352	9.74e-09	6.59e-08	4.19852	0.633019	30.5441	4.58e-05	0.000238632	25.9658	1.26499	VIT_08s0007g00580	38024311	VIT_208s0007g00580.1	VIT_208s0007g00580.1		PTHR33142					AT5G02220.1
VIT_208s0007g01060	11.3605	3.14173	0.845541	3.71565	0.000202682	0.00070735	3.09475	0.00656284	13.2557	0.00219645	0.00648074	0.329978	0.03451	VIT_08s0007g01060	38023243	VIT_208s0007g01060.1	VIT_208s0007g01060.1	PF00696	PTHR11063,PTHR11063:SF13		1.2.1.41,2.7.2.11	K12657		AT3G55610.1	P5CS2	delta 1-pyrroline-5-carboxylate synthase 2
VIT_208s0007g01230	266.648	2.06933	0.163872	12.6277	1.48e-36	6.68e-35	2.09446	4.29723	181.612	3.69e-10	1.57e-08	5.32807	1.16595	VIT_08s0007g01230	38025113	VIT_208s0007g01230.1	VIT_208s0007g01230.1	PF08276,PF00954,PF01453,PF00069	PTHR27002,PTHR27002:SF11	KOG1187	2.7.11.1		GO:0048544,GO:0006468,GO:0005524,GO:0004672	AT2G19130.1		S-locus lectin protein kinase family protein
VIT_208s0007g01450	1905.77	1.84933	0.137957	13.4051	5.64e-41	2.97e-39	1.86877	7.12152	210.116	1.25e-10	6.47e-09	91.5915	23.4708	VIT_08s0007g01450	38024181	VIT_208s0007g01450.1	VIT_208s0007g01450.1		PTHR33356,PTHR33356:SF5					AT3G54000.1
VIT_208s0007g01810	279.447	1.89787	0.151063	12.5634	3.35e-36	1.49e-34	1.92528	4.36403	182.046	3.63e-10	1.55e-08	9.84477	2.42968	VIT_08s0007g01810	38025442	VIT_208s0007g01810.1	VIT_208s0007g01810.1	PF00083	PTHR11662,PTHR11662:SF235	KOG2532	3.6.3.27	K08193	GO:0055085,GO:0022857,GO:0016021	AT2G38060.1	PHT4;2	phosphate transporter 4;2
VIT_208s0007g01930	15.6556	7.33836	1.16132	6.319	2.63e-10	2.12e-09	8.01436	0.401538	54.7794	5.13e-06	3.76e-05	0.772826	0	VIT_08s0007g01930	38024099	VIT_208s0007g01930.1	VIT_208s0007g01930.1	PF02458	PTHR31896,PTHR31896:SF5		2.3.1.99,2.3.1.133		GO:0016747	AT5G01210.1		HXXXD-type acyl-transferase family protein
VIT_208s0007g02100	159.691	2.65529	0.267352	9.93181	3.03e-23	6.81e-22	2.67595	3.56932	105.361	1.88e-08	3.65e-07	7.47444	1.08456	VIT_08s0007g02100	38025517	VIT_208s0007g02100.1	VIT_208s0007g02100.1	PF04488,PF04572	PTHR12042,PTHR12042:SF18	KOG1928		K01988		AT3G09020.1		alpha 1,4-glycosyltransferase family protein
VIT_208s0007g02260	37.9221	1.87633	0.421692	4.44953	8.61e-06	3.83e-05	1.87718	1.56105	20.6894	0.000327714	0.0012737	3.11056	0.801999	VIT_08s0007g02260	38024509	VIT_208s0007g02260.1	VIT_208s0007g02260.1	PF00657	PTHR14209,PTHR14209:SF8	KOG3035			GO:0016788	AT3G11210.1		SGNH hydrolase-type esterase superfamily protein
VIT_208s0007g02560	91.3969	1.73156	0.254036	6.81618	9.35e-12	8.77e-11	1.73506	2.77817	51.9323	2.07e-06	1.76e-05	9.28794	2.61537	VIT_08s0007g02560	38025934	VIT_208s0007g02560.1	VIT_208s0007g02560.1	PF04844	PTHR33057,PTHR33057:SF33					AT5G04820.1	ATOFP13,OFP13	ovate family protein 13
VIT_208s0007g02850	11.7548	2.08991	0.777939	2.68647	0.00722121	0.0176076	2.08536	0.0212255	7.12608	0.0167733	0.0362854	0.766885	0.170716	VIT_08s0007g02850	38024588	VIT_208s0007g02850.1	VIT_208s0007g02850.1		PTHR33736,PTHR33736:SF5					AT2G27310.1		F-box family protein
VIT_208s0007g03050	323.04	3.83639	0.195268	19.6468	6.16e-86	1.21e-83	3.85586	4.57377	428.709	5.45e-13	1.06e-10	21.0012	1.35726	VIT_08s0007g03050	38023242	VIT_208s0007g03050.1	VIT_208s0007g03050.1	PF14226,PF03171	PTHR10209,PTHR10209:SF148	KOG0143			GO:0055114,GO:0016491	AT1G04350.1		2-oxoglutarate (2OG) and Fe(II)-dependent oxygenase superfamily protein
VIT_208s0007g03140	53.5184	2.97685	0.375501	7.92768	2.23e-15	2.86e-14	2.98928	2.03747	71.814	2.58e-07	3.06e-06	1.88537	0.223127	VIT_08s0007g03140	38023436	VIT_208s0007g03140.1	VIT_208s0007g03140.1	PF00786,PF00620	PTHR23177,PTHR23177:SF20	KOG4270			GO:0007165	AT5G22400.1		Rho GTPase activating protein with PAK-box/P21-Rho-binding domain
VIT_208s0007g03150	47.2975	2.55499	0.353961	7.21828	5.26e-13	5.53e-12	2.56711	1.86472	56.9719	1.16e-06	1.07e-05	1.32519	0.206356	VIT_08s0007g03150	38026263	VIT_208s0007g03150.1	VIT_208s0007g03150.1	PF14432,PF01535,PF13041	PTHR24015,PTHR24015:SF505					AT3G11460.1		Pentatricopeptide repeat (PPR) superfamily protein
VIT_208s0007g03530	NA	NA	NA	NA	NA	NA	1.52454	6.6828	134.479	3.32e-09	9.11e-08	251.101	81.064	VIT_08s0007g03530	38023520	VIT_208s0007g03530.1	VIT_208s0007g03530.1	PF01428,PF01754	PTHR10634	KOG3173			GO:0008270,GO:0003677	AT2G36320.1		A20/AN1-like zinc finger family protein
VIT_208s0007g03900	55.2393	3.59805	0.503192	7.15045	8.65e-13	8.86e-12	3.59371	2.08913	51.6471	2.15e-06	1.81e-05	2.05598	0.15718	VIT_08s0007g03900	38024707	VIT_208s0007g03900.1	VIT_208s0007g03900.1		PTHR10015,PTHR10015:SF164					AT5G03720.1	AT-HSFA3,HSFA3	heat shock transcription factor A3
VIT_208s0007g04180	282.624	6.10209	0.300516	20.3053	1.15e-91	2.66e-89	6.10527	4.38346	524.01	1.15e-13	3.19e-11	12.7951	0.175267	VIT_08s0007g04180	38025002	VIT_208s0007g04180.1	VIT_208s0007g04180.1	PF13837	PTHR21654,PTHR21654:SF0					AT3G10040.1		sequence-specific DNA binding transcription factors
VIT_208s0007g04280	47.7059	1.86194	0.407719	4.56672	4.95e-06	2.3e-05	1.88193	1.88004	23.4704	0.000178564	0.000759818	0.839912	0.21409	VIT_08s0007g04280	38023831	VIT_208s0007g04280.1	VIT_208s0007g04280.1	PF14432,PF01535,PF13041	PTHR24015,PTHR24015:SF774					AT5G03800.1	EMB166,EMB175,emb1899	Pentatricopeptide repeat (PPR) superfamily protein
VIT_208s0007g04340	19.0442	1.82561	0.609002	2.9977	0.00272021	0.00738361	1.82942	0.651552	8.87168	0.00885681	0.0211979	1.73878	0.445576	VIT_08s0007g04340	38024528	VIT_208s0007g04340.1	VIT_208s0007g04340.1	PF00254	PTHR10516,PTHR10516:SF323	KOG0544	5.2.1.8		GO:0006457	AT3G10060.1		FKBP-like peptidyl-prolyl cis-trans isomerase family protein
VIT_208s0007g04570	12.2831	2.73569	0.735806	3.71795	0.00020085	0.000701516	2.72152	0.0796814	12.9381	0.00240989	0.00698891	0.470226	0.063029	VIT_08s0007g04570	38023904	VIT_208s0007g04570.1	VIT_208s0007g04570.1	PF00201	PTHR11926,PTHR11926:SF248	KOG1192			GO:0016758,GO:0008152	AT3G53150.1	UGT73D1	UDP-glucosyl transferase 73D1
VIT_208s0007g04610	7.51386	3.70641	1.11775	3.31596	0.000913276	0.00276647	NA	NA	NA	NA	NA	0.326951	0.0226187	VIT_08s0007g04610	38024550	VIT_208s0007g04610.1	VIT_208s0007g04610.1	PF00201	PTHR11926,PTHR11926:SF248		2.4.1.203	K13496	GO:0016758,GO:0008152	AT2G36780.1		UDP-Glycosyltransferase superfamily protein
VIT_208s0007g04770	465.031	1.64716	0.172629	9.54163	1.41e-21	2.87e-20	1.65729	5.09353	110.065	1.38e-08	2.81e-07	34.7073	10.3417	VIT_08s0007g04770	38025534	VIT_208s0007g04770.1	VIT_208s0007g04770.1	PF13912	PTHR26374,PTHR26374:SF210					AT2G28200.1		C2H2-type zinc finger family protein
VIT_208s0007g04790	121.791	2.61375	0.258038	10.1293	4.1e-24	9.73e-23	2.62224	3.18468	113.052	1.15e-08	2.4e-07	8.89363	1.34679	VIT_08s0007g04790	38023592	VIT_208s0007g04790.1	VIT_208s0007g04790.1	PF13639,PF05495,PF14599	PTHR21319,PTHR21319:SF11	KOG1940	6.3.2.19	K10144	GO:0008270,GO:0005515	AT5G22920.1		CHY-type/CTCHY-type/RING-type Zinc finger protein
VIT_208s0007g05000	3482.38	1.82959	0.125717	14.5532	5.57e-48	3.76e-46	1.85246	7.98994	262.005	2.37e-11	1.82e-09	169.297	43.4634	VIT_08s0007g05000	38023443	VIT_208s0007g05000.1	VIT_208s0007g05000.1	PF00438,PF02772,PF02773	PTHR11964,PTHR11964:SF15		2.5.1.6	K00789	GO:0006556,GO:0004478,GO:0005524	AT2G36880.1	MAT3	methionine adenosyltransferase 3
VIT_208s0007g05160	63.8804	1.88316	0.295786	6.36663	1.93e-10	1.59e-09	1.90472	2.27632	46.9874	3.84e-06	2.93e-05	2.02669	0.507783	VIT_08s0007g05160	38025509	VIT_208s0007g05160.1	VIT_208s0007g05160.1	PF00067	PTHR24298,PTHR24298:SF177	KOG0156	1.14.13.88	K13083	GO:0055114,GO:0020037,GO:0016705,GO:0005506	AT5G07990.1	CYP75B1,D501,TT7	Cytochrome P450 superfamily protein
VIT_208s0007g05840	3.55975	5.20398	1.50062	3.46789	0.000524557	0.001673	NA	NA	NA	NA	NA	4.13658	0	VIT_08s0007g05840	38025390	VIT_208s0007g05840.1	VIT_208s0007g05840.1		PTHR38223,PTHR38223:SF1
VIT_208s0007g06560	14.0847	2.10495	0.687516	3.06167	0.00220107	0.00610284	2.10462	0.255715	9.6827	0.00670409	0.0167058	0.359617	0.0759642	VIT_08s0007g06560	38023478	VIT_208s0007g06560.1	VIT_208s0007g06560.1	PF00069,PF00139	PTHR27007,PTHR27007:SF56	KOG1187	2.7.11.1		GO:0006468,GO:0005524,GO:0004672,GO:0030246	AT5G06740.1		Concanavalin A-like lectin protein kinase family protein
VIT_208s0007g07200	69.2827	1.5323	0.336719	4.55068	5.35e-06	2.46e-05	1.54322	2.39228	23.2827	0.000185766	0.000785161	2.94199	0.938326	VIT_08s0007g07200	38024486	VIT_208s0007g07200.1	VIT_208s0007g07200.1	PF01040	PTHR11048,PTHR11048:SF24		2.5.1.117	K12501	GO:0016021,GO:0004659	AT3G11945.1	ATHST,HST,PDS2	homogentisate prenyltransferase
VIT_208s0007g07310	228.852	1.69923	0.287084	5.91892	3.24e-09	2.31e-08	1.73012	4.08175	30.9585	7.29e-05	0.000354561	323.048	90.3119	VIT_08s0007g07310	38024476	VIT_208s0007g07310.1	VIT_208s0007g07310.1
VIT_208s0007g07330	81.6282	2.13054	0.431114	4.94194	7.73e-07	4.06e-06	2.16111	2.61783	27.3054	8.67e-05	0.0004115	120.704	24.4413	VIT_08s0007g07330	38024231	VIT_208s0007g07330.1	VIT_208s0007g07330.1		PTHR34114,PTHR34114:SF3
VIT_208s0007g07390	13.1901	3.37311	0.876242	3.84952	0.000118349	0.000430853	3.20994	0.192013	13.0446	0.00233582	0.00681456	11.1147	1.16169	VIT_08s0007g07390	38024355	VIT_208s0007g07390.1	VIT_208s0007g07390.1		PTHR34132,PTHR34132:SF1					AT5G18150.1		Methyltransferase-related protein
VIT_208s0007g07510	19.5554	2.15861	0.771833	2.79673	0.00516222	0.0130777	2.17224	0.680588	8.07155	0.0117849	0.0269123	0.320182	0.0665107	VIT_08s0007g07510	38025188	VIT_208s0007g07510.1	VIT_208s0007g07510.1	PF14432,PF01535,PF13041	PTHR24015,PTHR24015:SF447					AT4G13650.1		Pentatricopeptide repeat (PPR) superfamily protein
VIT_208s0007g07640	680.911	3.18934	0.121676	26.2118	1.95e-151	1.43e-148	3.21126	5.64172	802.455	4.08e-15	4.12e-12	34.7733	3.51571	VIT_08s0007g07640	38024615	VIT_208s0007g07640.1	VIT_208s0007g07640.1	PF02365	PTHR31744,PTHR31744:SF10				GO:0006355,GO:0003677	AT5G18270.1	ANAC087	Arabidopsis NAC domain containing protein 87
VIT_208s0007g07670	890.842	1.8684	0.170019	10.9893	4.3e-28	1.31e-26	1.88251	6.02742	140.25	2.45e-09	7.11e-08	53.8031	13.7064	VIT_08s0007g07670	38023538	VIT_208s0007g07670.1	VIT_208s0007g07670.1	PF02365	PTHR31719,PTHR31719:SF32				GO:0006355,GO:0003677	AT3G04070.2	anac047,NAC047	NAC domain containing protein 47
VIT_208s0007g07690	514.328	2.66698	0.180692	14.7598	2.66e-49	1.91e-47	2.69939	5.23872	248.102	3.58e-11	2.45e-09	34.5602	5.02951	VIT_08s0007g07690	38023837	VIT_208s0007g07690.1	VIT_208s0007g07690.1	PF08263,PF13855	PTHR27000,PTHR27000:SF136				GO:0005515	AT5G06860.1	ATPGIP1,PGIP1	polygalacturonase inhibiting protein 1
VIT_208s0007g07890	53.5636	1.63618	0.450215	3.63422	0.000278823	0.000948009	1.65576	2.04038	15.2078	0.00127145	0.0040665	1.1921	0.357851	VIT_08s0007g07890	38026014	VIT_208s0007g07890.1	VIT_208s0007g07890.1	PF13812,PF14432,PF13041,PF01535	PTHR24015,PTHR24015:SF76					AT3G13770.1		Pentatricopeptide repeat (PPR) superfamily protein
VIT_208s0007g07990	17.7775	7.52194	1.18644	6.33994	2.3e-10	1.87e-09	8.20644	0.563902	51.8213	6.89e-06	4.8e-05	28.2887	0	VIT_08s0007g07990	38023066	VIT_208s0007g07990.1	VIT_208s0007g07990.1		PTHR33659,PTHR33659:SF1
VIT_208s0007g08000	498.449	5.3632	1.11234	4.82154	1.42e-06	7.2e-06	5.44591	5.19481	72.9126	2.6e-05	0.000148269	778.881	15.8198	VIT_08s0007g08000	38026167	VIT_208s0007g08000.1	VIT_208s0007g08000.1		PTHR33659,PTHR33659:SF1
VIT_208s0007g08010	84.1133	4.76454	0.779333	6.11362	9.74e-10	7.41e-09	4.80841	2.6703	85.805	1.2e-07	1.62e-06	129.785	4.07927	VIT_08s0007g08010	38025205	VIT_208s0007g08010.1	VIT_208s0007g08010.1		PTHR33659,PTHR33659:SF1
VIT_208s0007g08020	28.3092	8.19487	1.09367	7.49303	6.73e-14	7.58e-13	8.86989	1.18388	108.71	1.09e-07	1.5e-06	44.1543	0	VIT_08s0007g08020	38023157	VIT_208s0007g08020.1	VIT_208s0007g08020.1		PTHR33659,PTHR33659:SF1
VIT_208s0007g08030	24.2958	2.23236	0.604059	3.6956	0.000219368	0.000760745	2.22377	0.948842	14.1744	0.00168992	0.00517972	22.145	4.22217	VIT_08s0007g08030	38024501	VIT_208s0007g08030.1	VIT_208s0007g08030.1
VIT_208s0007g08040	614.133	3.64875	0.181034	20.1551	2.43e-90	5.46e-88	3.66846	5.49341	455.824	3.39e-13	7.18e-11	883.832	64.5441	VIT_08s0007g08040	38025039	VIT_208s0007g08040.1	VIT_208s0007g08040.1
VIT_208s0007g08320	17.2832	1.85693	0.699137	2.65603	0.00790663	0.0190643	1.87211	0.507107	6.75786	0.0193407	0.0407826	0.502526	0.121483	VIT_08s0007g08320	38025694	VIT_208s0007g08320.1	VIT_208s0007g08320.1	PF01535,PF13041,PF14432	PTHR24015,PTHR24015:SF838					AT4G21065.1		Tetratricopeptide repeat (TPR)-like superfamily protein
VIT_208s0007g08420	5.33526	2.77466	1.22267	2.26935	0.0232473	0.0489752	NA	NA	NA	NA	NA	0.104287	0.0131892	VIT_08s0007g08420	38025126	VIT_208s0007g08420.1	VIT_208s0007g08420.1	PF00931	PTHR23155,PTHR23155:SF640	KOG4658			GO:0043531	AT3G14460.1		LRR and NB-ARC domains-containing disease resistance protein
VIT_208s0007g08520	252.299	3.50819	0.295329	11.8789	1.52e-32	5.74e-31	3.52228	4.21849	142.084	5.11e-09	1.26e-07	344.882	28.1265	VIT_08s0007g08520	38023292	VIT_208s0007g08520.1	VIT_208s0007g08520.1		PTHR33983					AT3G57450.1
VIT_208s0007g08980	83.0345	1.84754	0.282176	6.54745	5.85e-11	5.05e-10	1.84769	2.6454	48.4035	3.2e-06	2.51e-05	2.02434	0.52204	VIT_08s0007g08980	38024857	VIT_208s0007g08980.1	VIT_208s0007g08980.1	PF07498					GO:0006353	AT2G41550.1		Rho termination factor
VIT_208s0007g09000	19.9936	3.03758	0.699687	4.34135	1.42e-05	6.08e-05	3.01786	0.723101	17.2432	0.000747318	0.00258965	0.850686	0.0958505	VIT_08s0007g09000	38025429	VIT_208s0007g09000.1	VIT_208s0007g09000.1	PF01210,PF07479	PTHR11728,PTHR11728:SF17	KOG2711	1.1.1.8	K00006	GO:0055114,GO:0051287,GO:0046168,GO:0016616,GO:0005975,GO:0004367,GO:0009331,GO:0006072	AT2G41540.1	GPDHC1	6-phosphogluconate dehydrogenase family protein
VIT_208s0032g00300	81.8952	3.69348	0.436089	8.46957	2.46e-17	3.64e-16	3.70693	2.63095	72.5938	2.4e-07	2.89e-06	6.12096	0.419633	VIT_08s0032g00300	38025909	VIT_208s0032g00300.1	VIT_208s0032g00300.1	PF00191	PTHR10502,PTHR10502:SF127				GO:0005544,GO:0005509	AT5G12380.1	ANNAT8	annexin 8
VIT_208s0032g00320	61.6443	1.60067	0.346307	4.6221	3.8e-06	1.79e-05	1.61593	2.23245	23.6617	0.000171546	0.000734221	2.16623	0.660744	VIT_08s0032g00320	38023383	VIT_208s0032g00320.1	VIT_208s0032g00320.1	PF06858	PTHR11702,PTHR11702:SF28			K06943	GO:0005525	AT1G80770.1	PDE318	P-loop containing nucleoside triphosphate hydrolases superfamily protein
VIT_208s0032g01220	159.598	3.94752	0.321686	12.2714	1.29e-34	5.3e-33	3.96717	3.56972	143.668	2.06e-09	6.21e-08	5.43023	0.318773	VIT_08s0032g01220	38023952	VIT_208s0032g01220.1	VIT_208s0032g01220.1	PF13499,PF07714	PTHR24349,PTHR24349:SF128	KOG0032	2.7.11.1	K13412	GO:0006468,GO:0004672	AT3G10660.1	ATCPK2,CPK2	calmodulin-domain protein kinase cdpk isoform 2
VIT_208s0040g00010	789.231	1.9275	0.124701	15.4569	6.78e-54	5.69e-52	1.94575	5.85252	278.377	1.5e-11	1.28e-09	43.8469	10.7469	VIT_08s0040g00010	38024305	VIT_208s0040g00010.1	VIT_208s0040g00010.1	PF07714	PTHR27003,PTHR27003:SF53	KOG1187	2.7.11.1		GO:0006468,GO:0004672	AT3G51550.1	FER	Malectin/receptor-like protein kinase family protein
VIT_208s0040g00060	19.6921	1.94585	0.847232	2.29671	0.0216354	0.0459713	NA	NA	NA	NA	NA	0.487955	0.124095	VIT_08s0040g00060	38024085	VIT_208s0040g00060.1	VIT_208s0040g00060.1	PF08263,PF00069	PTHR27008,PTHR27008:SF22	KOG1187	2.7.11.1		GO:0006468,GO:0005524,GO:0004672	AT5G58300.1		Leucine-rich repeat protein kinase family protein
VIT_208s0040g00250	16.4361	2.0604	0.773276	2.66451	0.00771014	0.0186495	2.04248	0.444323	7.03525	0.0173683	0.0373673	0.66647	0.153673	VIT_08s0040g00250	38024927	VIT_208s0040g00250.1	VIT_208s0040g00250.1	PF11955	PTHR31476,PTHR31476:SF12					AT5G45790.2		Ubiquitin carboxyl-terminal hydrolase family protein
VIT_208s0040g00390	114.699	1.98105	0.252614	7.84223	4.43e-15	5.49e-14	1.99599	3.09548	72.3746	2.45e-07	2.94e-06	5.10046	1.19765	VIT_08s0040g00390	38024134	VIT_208s0040g00390.1	VIT_208s0040g00390.1	PF02915	PTHR31053,PTHR31053:SF2		1.14.13.81	K04035	GO:0055114,GO:0046872,GO:0016491	AT3G56940.1	ACSF,CHL27,CRD1	dicarboxylate diiron protein, putative (Crd1)
VIT_208s0040g00440	221.898	2.06619	0.213568	9.67463	3.86e-22	8.11e-21	2.07883	4.0356	104.642	1.97e-08	3.78e-07	17.9009	3.93732	VIT_08s0040g00440	38025380	VIT_208s0040g00440.1	VIT_208s0040g00440.1	PF03959	PTHR22778,PTHR22778:SF22	KOG2551	1.5.1.3			AT4G24380.1
VIT_208s0040g00540	478.593	2.18666	0.152866	14.3044	2.05e-46	1.33e-44	2.22236	5.13432	227.293	6.93e-11	4.17e-09	62.443	12.5115	VIT_08s0040g00540	38026351	VIT_208s0040g00540.1	VIT_208s0040g00540.1	PF05678	PTHR33179,PTHR33179:SF9					AT3G56880.1		VQ motif-containing protein
VIT_208s0040g00780	106.461	2.13132	0.248015	8.5935	8.44e-18	1.29e-16	2.1545	2.99307	84.0962	8.93e-08	1.28e-06	3.98852	0.831086	VIT_08s0040g00780	38025598	VIT_208s0040g00780.1	VIT_208s0040g00780.1	PF00067	PTHR24298,PTHR24298:SF0			K09754	GO:0055114,GO:0020037,GO:0016705,GO:0005506	AT2G40890.1	CYP98A3	cytochrome P450, family 98, subfamily A, polypeptide 3
VIT_208s0040g01060	18.8057	2.52318	0.614698	4.10475	4.05e-05	0.000160469	2.51536	0.62913	17.0936	0.000776138	0.00267972	0.815836	0.12931	VIT_08s0040g01060	38023560	VIT_208s0040g01060.1	VIT_208s0040g01060.1	PF00450	PTHR11802,PTHR11802:SF97	KOG1282	3.4.16.6	K16297	GO:0006508,GO:0004185	AT1G28110.2	SCPL45	serine carboxypeptidase-like 45
VIT_208s0040g01370	1036.14	2.40203	0.12133	19.7976	3.12e-87	6.69e-85	2.43008	6.24454	458.946	3.21e-13	7e-11	66.7816	11.5572	VIT_08s0040g01370	38024880	VIT_208s0040g01370.1	VIT_208s0040g01370.1	PF00403	PTHR22814,PTHR22814:SF100	KOG1603			GO:0046872,GO:0030001	AT2G36950.1		Heavy metal transport/detoxification superfamily protein
VIT_208s0040g01530	24.6677	2.38582	0.486835	4.90068	9.55e-07	4.96e-06	2.38162	0.987736	24.3407	0.000149036	0.000650959	0.712882	0.124854	VIT_08s0040g01530	38025365	VIT_208s0040g01530.1	VIT_208s0040g01530.1	PF01535,PF13041	PTHR24015,PTHR24015:SF418					AT2G32630.1		Pentatricopeptide repeat (PPR-like) superfamily protein
VIT_208s0040g01710	1749.98	2.94942	0.158356	18.6252	2.01e-77	3.26e-75	2.98187	6.99911	387.433	1.19e-12	1.83e-10	46.305	5.50471	VIT_08s0040g01710	38023286	VIT_208s0040g01710.1	VIT_208s0040g01710.1	PF00221	PTHR10362,PTHR10362:SF17		4.3.1.24	K10775		AT2G37040.1	ATPAL1,PAL1	PHE ammonia lyase 1
VIT_208s0040g01970	5.99373	5.95518	1.36703	4.3563	1.32e-05	5.72e-05	NA	NA	NA	NA	NA	0.692215	0	VIT_08s0040g01970	38024799	VIT_208s0040g01970.1	VIT_208s0040g01970.1	PF02469	PTHR32077,PTHR32077:SF7					AT5G03170.1	ATFLA11,FLA11	FASCICLIN-like arabinogalactan-protein 11
VIT_208s0040g02260	60.3428	1.52366	0.303559	5.01933	5.19e-07	2.79e-06	1.54457	2.19714	28.4607	6.67e-05	0.00032923	2.16469	0.687161	VIT_08s0040g02260	38025620	VIT_208s0040g02260.1	VIT_208s0040g02260.1		PTHR33448,PTHR33448:SF4					AT2G37100.1		protamine P1 family protein
VIT_208s0040g02595	3.52648	5.18678	1.50693	3.44195	0.00057754	0.00182342	NA	NA	NA	NA	NA	0.216467	0	VIT_08s0040g02595	38024115	VIT_208s0040g02595.1	VIT_208s0040g02595.1		PTHR32212,PTHR32212:SF138					AT2G39490.1		F-box family protein
VIT_208s0040g02600	20.8091	3.37551	0.646445	5.22165	1.77e-07	1.02e-06	3.34554	0.75591	25.1004	0.000127703	0.000572585	0.857583	0.0796465	VIT_08s0040g02600	38023274	VIT_208s0040g02600.1	VIT_208s0040g02600.1	PF00646	PTHR32212,PTHR32212:SF138				GO:0005515	AT2G39490.1		F-box family protein
VIT_208s0040g02610	144.782	2.41109	0.224685	10.731	7.28e-27	2.04e-25	2.42494	3.42914	124.29	5.84e-09	1.4e-07	9.28049	1.63341	VIT_08s0040g02610	38026204	VIT_208s0040g02610.1	VIT_208s0040g02610.1	PF07795	PTHR33431,PTHR33431:SF2					AT5G59760.1		Protein of unknown function (DUF1635)
VIT_208s0040g02700	31.8953	2.00701	0.466016	4.30674	1.66e-05	7.03e-05	2.01346	1.32156	19.1128	0.000472712	0.00174505	2.42336	0.550111	VIT_08s0040g02700	38025009	VIT_208s0040g02700.1	VIT_208s0040g02700.1	PF00403	PTHR22814,PTHR22814:SF16	KOG1603			GO:0046872,GO:0030001	AT5G02600.2		Heavy metal transport/detoxification superfamily protein
VIT_208s0040g02730	68.72	3.41598	0.923211	3.70011	0.000215505	0.000748234	3.44212	2.38457	33.8904	4.46e-05	0.000233273	2.07103	0.177493	VIT_08s0040g02730	38024137	VIT_208s0040g02730.1	VIT_208s0040g02730.1	PF03081	PTHR12542,PTHR12542:SF38			K07195	GO:0006887,GO:0000145	AT3G09520.1	ATEXO70H4,EXO70H4	exocyst subunit exo70 family protein H4
VIT_208s0040g02940	23.2936	1.96227	0.639927	3.0664	0.00216655	0.00602426	1.96535	0.907439	8.61016	0.00971144	0.0229367	0.581718	0.137104	VIT_08s0040g02940	38025679	VIT_208s0040g02940.1	VIT_208s0040g02940.1	PF12854,PF13041,PF01535	PTHR24015,PTHR24015:SF38					AT2G37310.1		Pentatricopeptide repeat (PPR) superfamily protein
VIT_208s0040g02970	23.5825	2.03055	0.687512	2.95348	0.0031421	0.00839179	2.03789	0.915641	8.60801	0.00971884	0.0229508	1.09292	0.252001	VIT_08s0040g02970	38026405	VIT_208s0040g02970.1	VIT_208s0040g02970.1	PF00481	PTHR13832,PTHR13832:SF367	KOG0700	3.1.3.16	K01102	GO:0003824,GO:0006470,GO:0004722	AT3G12620.1		Protein phosphatase 2C family protein
VIT_208s0040g02990	3.58334	4.44151	1.44865	3.06596	0.00216971	0.00603208	NA	NA	NA	NA	NA	0.150566	0.005193	VIT_08s0040g02990	38023234	VIT_208s0040g02990.1	VIT_208s0040g02990.1	PF13812,PF01535,PF13041	PTHR24015,PTHR24015:SF260					AT5G66500.1		Tetratricopeptide repeat (TPR)-like superfamily protein
VIT_208s0056g00180	2920.62	1.72019	0.0979558	17.5609	4.91e-69	6.29e-67	1.73367	7.73683	359.715	2.11e-12	2.88e-10	355.216	99.7956	VIT_08s0056g00180	38023763	VIT_208s0056g00180.1	VIT_208s0056g00180.1	PF04525	PTHR31087,PTHR31087:SF22					AT2G38640.1		Protein of unknown function (DUF567)
VIT_208s0056g00300	17.5864	1.60754	0.62747	2.56194	0.0104088	0.0242223	1.60708	0.547258	6.45915	0.0217576	0.0451274	0.976232	0.303334	VIT_08s0056g00300	38026313	VIT_208s0056g00300.1	VIT_208s0056g00300.1
VIT_208s0056g01070	61.2519	1.67895	0.32151	5.22208	1.77e-07	1.01e-06	1.69506	2.21844	30.4295	4.67e-05	0.000242816	2.09861	0.611279	VIT_08s0056g01070	38024850	VIT_208s0056g01070.1	VIT_208s0056g01070.1	PF01554	PTHR11206,PTHR11206:SF154	KOG1347		K03327	GO:0055085,GO:0016020,GO:0015297,GO:0015238,GO:0006855	AT5G17700.1		MATE efflux family protein
VIT_208s0056g01300	106.913	6.33479	0.524589	12.0757	1.42e-33	5.52e-32	6.28928	3.00717	217.457	9.66e-11	5.38e-09	9.80591	0.109882	VIT_08s0056g01300	38024373	VIT_208s0056g01300.1	VIT_208s0056g01300.1	PF07847	PTHR22966,PTHR22966:SF13	KOG4281	1.13.11.19	K10712	GO:0055114,GO:0016702	AT5G15120.1		Protein of unknown function (DUF1637)
VIT_208s0058g00190	27.3359	2.55204	0.522846	4.88105	1.06e-06	5.44e-06	2.46616	1.13082	21.3868	0.000280168	0.00111197	22.3908	3.78375	VIT_08s0058g00190	38023516	VIT_208s0058g00190.1	VIT_208s0058g00190.1
VIT_208s0058g00640	11.6401	1.99928	0.854812	2.33885	0.0193433	0.0416916	NA	NA	NA	NA	NA	0.544041	0.126167	VIT_08s0058g00640	38023900	VIT_208s0058g00640.1	VIT_208s0058g00640.1	PF03765,PF00650	PTHR23324,PTHR23324:SF57	KOG1471				AT3G51670.1		SEC14 cytosolic factor family protein / phosphoglyceride transfer family protein
VIT_208s0058g00670	1024.96	1.52344	0.111776	13.6295	2.68e-42	1.49e-40	1.54825	6.22809	209.143	1.29e-10	6.66e-09	31.7226	10.1203	VIT_08s0058g00670	38025868	VIT_208s0058g00670.1	VIT_208s0058g00670.1	PF05050,PF08241	PTHR10108,PTHR10108:SF885				GO:0008168,GO:0008152	AT5G01710.1		methyltransferases
VIT_208s0058g01000	475.523	1.87678	0.154646	12.136	6.81e-34	2.71e-32	1.90042	5.12558	170.977	5.77e-10	2.2e-08	19.3455	4.83245	VIT_08s0058g01000	38025006	VIT_208s0058g01000.1	VIT_208s0058g01000.1	PF00155	PTHR11879,PTHR11879:SF14	KOG1411	2.6.1.1		GO:0030170,GO:0009058,GO:0008483,GO:0006520	AT2G30970.2	ASP1	aspartate aminotransferase 1
VIT_208s0058g01090	591.941	2.84043	0.171687	16.5442	1.76e-61	1.92e-59	2.86411	5.44008	302.1	8.04e-12	8.25e-10	26.5242	3.36703	VIT_08s0058g01090	38025082	VIT_208s0058g01090.1	VIT_208s0058g01090.1	PF14531,PF03822	PTHR24347,PTHR24347:SF189	KOG0583	2.7.11.1		GO:0007165	AT5G01820.1	ATCIPK14,ATSR1,CIPK14,SnRK3.15,SR1	serine/threonine protein kinase 1
VIT_208s0058g01100	344.972	3.69631	0.189663	19.4888	1.37e-84	2.6e-82	3.71896	4.66719	391.33	1.1e-12	1.76e-10	10.5848	0.741424	VIT_08s0058g01100	38024937	VIT_208s0058g01100.1	VIT_208s0058g01100.1	PF00514,PF04564	PTHR23315,PTHR23315:SF63		6.3.2.19		GO:0005515,GO:0016567,GO:0004842	AT5G01830.1		ARM repeat superfamily protein
VIT_208s0058g01130	35.5948	3.66948	1.32735	2.76452	0.00570069	0.0142769	3.71509	1.49297	22.3023	0.000278846	0.00110755	1.10962	0.0756923	VIT_08s0058g01130	38024804	VIT_208s0058g01130.1	VIT_208s0058g01130.1	PF00069	PTHR13902,PTHR13902:SF68		2.7.11.1	K08867	GO:0006468,GO:0005524,GO:0004672	AT3G51630.2	ATWNK5,WNK5,ZIK1	with no lysine (K) kinase 5
VIT_208s0058g01160	NA	NA	NA	NA	NA	NA	3.28801	0.494301	11.9032	0.00328699	0.00908135	8.65346	0.896795	VIT_08s0058g01160	38024633	VIT_208s0058g01160.1	VIT_208s0058g01160.1	PF02519	PTHR31374,PTHR31374:SF36				GO:0009733	AT2G21200.1		SAUR-like auxin-responsive protein family
VIT_208s0058g01390	20.6795	7.73978	1.14089	6.78399	1.17e-11	1.08e-10	8.41339	0.759276	69.483	1.4e-06	1.26e-05	1.42405	0	VIT_08s0058g01390	38023965	VIT_208s0058g01390.1	VIT_208s0058g01390.1	PF03106	PTHR31282,PTHR31282:SF17				GO:0043565,GO:0006355,GO:0003700	AT3G56400.1	ATWRKY70,WRKY70	WRKY DNA-binding protein 70
VIT_208s0105g00180	18.7663	7.59918	1.13557	6.69198	2.2e-11	1.97e-10	8.27603	0.633717	67.6863	1.62e-06	1.44e-05	1.04894	0	VIT_08s0105g00180	38023231	VIT_208s0105g00180.1	VIT_208s0105g00180.1	PF04564	PTHR22849,PTHR22849:SF38		6.3.2.19		GO:0016567,GO:0004842	AT2G35930.1	PUB23	plant U-box 23
VIT_208s0105g00190	61.5508	9.31338	1.06278	8.76324	1.9e-18	3.04e-17	9.98295	2.23149	242.565	8.47e-10	3.01e-08	3.4481	0	VIT_08s0105g00190	38025741	VIT_208s0105g00190.1	VIT_208s0105g00190.1	PF04564	PTHR22849,PTHR22849:SF38		6.3.2.19		GO:0016567,GO:0004842	AT2G35930.1	PUB23	plant U-box 23
VIT_208s0105g00380	406.73	1.54485	0.155103	9.96016	2.28e-23	5.16e-22	1.57936	4.90062	120.943	7.1e-09	1.62e-07	22.4355	7.08064	VIT_08s0105g00380	38023765	VIT_208s0105g00380.1	VIT_208s0105g00380.1	PF03171,PF14226	PTHR10209,PTHR10209:SF134	KOG0143	1.14.11.23		GO:0055114,GO:0016491	AT3G11180.1		2-oxoglutarate (2OG) and Fe(II)-dependent oxygenase superfamily protein
VIT_208s0105g00400	725.01	1.62499	0.11992	13.5506	7.86e-42	4.32e-40	1.64077	5.73049	224.2	7.68e-11	4.51e-09	51.6249	15.4247	VIT_08s0105g00400	38023692	VIT_208s0105g00400.1	VIT_208s0105g00400.1	PF13837	PTHR10032,PTHR10032:SF215				GO:0006351,GO:0005634,GO:0003700	AT5G01380.1		Homeodomain-like superfamily protein
VIT_208s0105g00430	90.1883	1.72872	0.362619	4.76731	1.87e-06	9.25e-06	1.74392	2.76074	24.9991	0.000130339	0.000582471	3.43894	0.958705	VIT_08s0105g00430	38024477	VIT_208s0105g00430.1	VIT_208s0105g00430.1	PF00487,PF11960	PTHR32100,PTHR32100:SF17		1.14.99.33	K10257	GO:0006629,GO:0055114,GO:0016717	AT5G05580.1	FAD8	fatty acid desaturase 8
VIT_209s0002g00220	19.8204	1.89684	0.544571	3.48318	0.000495504	0.00159132	1.90894	0.684903	12.1016	0.00309405	0.00863419	1.43883	0.363493	VIT_09s0002g00220	38069700	VIT_209s0002g00220.1	VIT_209s0002g00220.1	PF13639	PTHR14155,PTHR14155:SF99				GO:0008270,GO:0005515	AT1G72310.1	ATL3	RING/U-box superfamily protein
VIT_209s0002g00230	12.6918	2.2378	0.624396	3.58395	0.000338438	0.0011274	2.22833	0.125254	13.1149	0.00228831	0.00669901	0.327174	0.0639572	VIT_09s0002g00230	38070299	VIT_209s0002g00230.1	VIT_209s0002g00230.1	PF01535,PF13041	PTHR24015,PTHR24015:SF310					AT3G18020.1		Pentatricopeptide repeat (PPR) superfamily protein
VIT_209s0002g00270	18.2777	2.14849	0.724274	2.96641	0.00301302	0.0080933	2.13339	0.57402	8.34403	0.0106789	0.0248061	1.06349	0.227211	VIT_09s0002g00270	38055317	VIT_209s0002g00270.1	VIT_209s0002g00270.1	PF00931	PTHR23155,PTHR23155:SF478				GO:0043531	AT5G63020.1		Disease resistance protein (CC-NBS-LRR class) family
VIT_209s0002g00580	15343.7	2.4781	0.110688	22.3882	5.13e-111	1.64e-108	2.49999	10.129	561.855	6.66e-14	2.28e-11	836.999	137.095	VIT_09s0002g00580	38069420	VIT_209s0002g00580.1	VIT_209s0002g00580.1	PF00657	PTHR22835,PTHR22835:SF183				GO:0016788	AT5G40990.1	GLIP1	GDSL lipase 1
VIT_209s0002g00640	21.6064	2.59632	0.668083	3.88623	0.000101815	0.00037551	2.57191	0.806437	13.5349	0.00202632	0.00605303	4.18478	0.665271	VIT_09s0002g00640	38069760	VIT_209s0002g00640.1	VIT_209s0002g00640.1	PF00011	PTHR11527,PTHR11527:SF106	KOG3591		K13993		AT1G54050.1		HSP20-like chaperones superfamily protein
VIT_209s0002g00900	4.0127	5.37252	1.46424	3.66914	0.000243369	0.000837208	NA	NA	NA	NA	NA	0.132248	0	VIT_09s0002g00900	38070633	VIT_209s0002g00900.1	VIT_209s0002g00900.1	PF00560,PF08263,PF07714	PTHR27008,PTHR27008:SF16	KOG1187	2.7.11.1		GO:0005515,GO:0006468,GO:0004672	AT3G42880.1		Leucine-rich repeat protein kinase family protein
VIT_209s0002g01080	813.46	3.14723	0.171534	18.3476	3.45e-75	5.41e-73	3.18012	5.89726	365.819	1.85e-12	2.6e-10	16.6499	1.71449	VIT_09s0002g01080	38069803	VIT_209s0002g01080.1	VIT_209s0002g01080.1	PF01477,PF00305	PTHR11771,PTHR11771:SF38		1.13.11.12	K00454	GO:0005515,GO:0055114,GO:0046872,GO:0016702	AT1G17420.1	LOX3	lipoxygenase 3
VIT_209s0002g01110	25.8544	2.66148	0.627587	4.2408	2.23e-05	9.23e-05	2.65847	1.05554	16.1956	0.000977931	0.00326044	1.15372	0.173925	VIT_09s0002g01110	38071170	VIT_209s0002g01110.1	VIT_209s0002g01110.1	PF07714	PTHR27001,PTHR27001:SF15	KOG1187	2.7.11.1		GO:0006468,GO:0004672	AT2G05940.1		Protein kinase superfamily protein
VIT_209s0002g01360	29.4377	2.16192	0.580075	3.72697	0.000193798	0.000678504	2.13365	1.21549	12.0462	0.00314662	0.00875814	4.11096	0.901585	VIT_09s0002g01360	38069699	VIT_209s0002g01360.1	VIT_209s0002g01360.1		PTHR36721					AT1G54215.1		proline-rich family protein
VIT_209s0002g01550	256.25	1.69596	0.204468	8.29454	1.09e-16	1.55e-15	1.71908	4.24083	81.1477	1.14e-07	1.55e-06	6.11626	1.73616	VIT_09s0002g01550	38069506	VIT_209s0002g01550.1	VIT_209s0002g01550.1	PF02450	PTHR11440,PTHR11440:SF4	KOG2369	2.3.1.20,2.3.1.158	K00679	GO:0008374,GO:0006629	AT5G13640.1	ATPDAT,PDAT,PDAT1	phospholipid:diacylglycerol acyltransferase
VIT_209s0002g02120	295.307	1.71444	0.211244	8.11592	4.82e-16	6.48e-15	1.73828	4.44298	73.8246	2.15e-07	2.63e-06	5.36824	1.48884	VIT_09s0002g02120	38070971	VIT_209s0002g02120.1	VIT_209s0002g02120.1	PF02140,PF01301	PTHR23421,PTHR23421:SF74		3.2.1.23		GO:0030246,GO:0005975,GO:0004553	AT3G13750.1	BGAL1	beta galactosidase 1
VIT_209s0002g02450	354.145	1.81158	0.173529	10.4396	1.63e-25	4.22e-24	1.83172	4.70142	136.395	3e-09	8.36e-08	21.052	5.52233	VIT_09s0002g02450	38071250	VIT_209s0002g02450.1	VIT_209s0002g02450.1	PF06888	PTHR20889,PTHR20889:SF4	KOG3120	3.6.1.1,3.1.3.75	K13248	GO:0016791,GO:0008152	AT1G17710.1		Pyridoxal phosphate phosphatase-related protein
VIT_209s0002g02570	95.5487	2.14906	0.333011	6.45342	1.09e-10	9.24e-10	2.10311	2.84173	45.2761	4.81e-06	3.56e-05	91.8439	20.0219	VIT_09s0002g02570	38069886	VIT_209s0002g02570.1	VIT_209s0002g02570.1		PTHR36484,PTHR36484:SF2
VIT_209s0002g03180	50.0908	2.75869	0.407489	6.76999	1.29e-11	1.18e-10	2.77176	1.95185	51.8364	2.1e-06	1.77e-05	1.70677	0.227596	VIT_09s0002g03180	38069925	VIT_209s0002g03180.1	VIT_209s0002g03180.1	PF13541,PF13481	PTHR32472,PTHR32472:SF10		3.4.21.53	K04485		AT5G50340.1		ATP-dependent peptidases;nucleotide binding;serine-type endopeptidases;DNA helicases;ATP binding;damaged DNA binding;nucleoside-triphosphatases
VIT_209s0002g03660	15.1461	1.80507	0.705133	2.5599	0.0104701	0.0243359	NA	NA	NA	NA	NA	1.22849	0.337896	VIT_09s0002g03660	38069919	VIT_209s0002g03660.1	VIT_209s0002g03660.1	PF16719	PTHR33827,PTHR33827:SF1					AT1G15215.2
VIT_209s0002g04370	12.1869	3.01105	0.850174	3.54169	0.00039758	0.00130258	2.98953	0.0839094	12.5289	0.00272046	0.00774458	0.346946	0.0370575	VIT_09s0002g04370	38070150	VIT_209s0002g04370.1	VIT_209s0002g04370.1	PF13041,PF14432,PF01535	PTHR24015,PTHR24015:SF532					AT2G27610.1		Tetratricopeptide repeat (TPR)-like superfamily protein
VIT_209s0002g04560	97.849	1.99706	0.31571	6.32562	2.52e-10	2.04e-09	2.01233	2.87434	44.6391	5.24e-06	3.83e-05	5.81734	1.36424	VIT_09s0002g04560	38069695	VIT_209s0002g04560.1	VIT_209s0002g04560.1		PTHR31250,PTHR31250:SF7					AT4G33050.3	EDA39	calmodulin-binding family protein
VIT_209s0002g04570	16.3003	6.66504	1.14464	5.82284	5.79e-09	4.01e-08	6.41191	0.459825	53.2806	1.77e-06	1.54e-05	1.54551	0.0124125	VIT_09s0002g04570	38070533	VIT_209s0002g04570.1	VIT_209s0002g04570.1	PF10294	PTHR23108,PTHR23108:SF0					AT1G79915.1		Putative methyltransferase family protein
VIT_209s0002g04580	397.664	5.47482	0.232048	23.5934	4.5e-123	1.88e-120	5.48697	4.87143	499.273	1.67e-13	4.02e-11	16.7573	0.351496	VIT_09s0002g04580	38069610	VIT_209s0002g04580.1	VIT_209s0002g04580.1	PF03398	PTHR12161,PTHR12161:SF14	KOG2027				AT4G32350.1		Regulator of Vps4 activity in the MVB pathway protein
VIT_209s0002g04690	83.9127	1.85405	0.293154	6.3245	2.54e-10	2.06e-09	1.86907	2.657	45.1272	4.91e-06	3.62e-05	2.14197	0.55796	VIT_09s0002g04690	38070915	VIT_209s0002g04690.1	VIT_209s0002g04690.1	PF13041	PTHR24015,PTHR24015:SF187					AT3G16010.1		Pentatricopeptide repeat (PPR-like) superfamily protein
VIT_209s0002g05065	10.8195	3.9216	1.00195	3.91398	9.08e-05	0.000337653	3.81939	-0.0734493	15.4159	0.00120217	0.00388428	0.537802	0.0333712	VIT_09s0002g05065	38069969	VIT_209s0002g05065.1	VIT_209s0002g05065.1	PF13855	PTHR23155,PTHR23155:SF639			K13459	GO:0005515	AT4G26090.1	RPS2	NB-ARC domain-containing disease resistance protein
VIT_209s0002g05200	84.1318	1.575	0.415836	3.78755	0.000152142	0.000542622	1.59462	2.65772	16.1543	0.00101375	0.00336177	2.86403	0.882976	VIT_09s0002g05200	38070158	VIT_209s0002g05200.1	VIT_209s0002g05200.1		PTHR10285,PTHR10285:SF78	KOG2878	2.7.1.31	K15918		AT1G80380.2		P-loop containing nucleoside triphosphate hydrolases superfamily protein
VIT_209s0002g05610	5.86766	3.40658	1.18207	2.88188	0.00395306	0.0103156	NA	NA	NA	NA	NA	7.80807	0.716521	VIT_09s0002g05610	38069525	VIT_209s0002g05610.1	VIT_209s0002g05610.1
VIT_209s0002g05810	19.4438	1.54547	0.59388	2.60233	0.00925941	0.0218636	1.55717	0.642324	7.01804	0.0174838	0.0375451	0.433896	0.135295	VIT_09s0002g05810	38069824	VIT_209s0002g05810.1	VIT_209s0002g05810.1	PF00955	PTHR11453,PTHR11453:SF48				GO:0016021,GO:0006820,GO:0016020,GO:0005452	AT1G15460.1	ATBOR4,BOR4	HCO3- transporter family
VIT_209s0002g05870	46.3158	2.67028	0.525288	5.08347	3.71e-07	2.04e-06	2.69085	1.84412	24.4298	0.000146338	0.000640975	0.678926	0.098744	VIT_09s0002g05870	38070063	VIT_209s0002g05870.1	VIT_209s0002g05870.1	PF00931	PTHR23155,PTHR23155:SF639	KOG4658		K13459	GO:0043531	AT1G12220.1	RPS5	Disease resistance protein (CC-NBS-LRR class) family
VIT_209s0002g06360	143.512	1.5261	0.249132	6.12567	9.03e-10	6.88e-09	NA	NA	NA	NA	NA	62.5035	21.2238	VIT_09s0002g06360	38070227	VIT_209s0002g06360.1	VIT_209s0002g06360.1	PF15697	PTHR33730,PTHR33730:SF4					AT5G20100.1
VIT_209s0002g06400	372.469	2.36381	0.228986	10.323	5.55e-25	1.38e-23	2.3218	4.77563	135.312	3.17e-09	8.75e-08	272.304	50.3433	VIT_09s0002g06400	38069523	VIT_209s0002g06400.1	VIT_209s0002g06400.1	PF05553	PTHR33098,PTHR33098:SF6					AT1G15385.1
VIT_209s0002g06430	184.736	3.18241	0.223921	14.2122	7.69e-46	4.89e-44	3.16959	3.7769	250.956	3.29e-11	2.32e-09	33.9349	3.54852	VIT_09s0002g06430	38069755	VIT_209s0002g06430.1	VIT_209s0002g06430.1	PF12681	PTHR10374,PTHR10374:SF15	KOG2944	2.5.1.18			AT1G80160.1		Lactoylglutathione lyase / glyoxalase I family protein
VIT_209s0002g06720	10.0255	1.67575	0.703972	2.38042	0.0172929	0.037806	NA	NA	NA	NA	NA	1.05843	0.303483	VIT_09s0002g06720	38070087	VIT_209s0002g06720.1	VIT_209s0002g06720.1	PF03105	PTHR10783,PTHR10783:SF44					AT5G20150.1	ATSPX1,SPX1	SPX domain gene 1
VIT_209s0002g06920	9.59909	2.32302	0.766062	3.03242	0.002426	0.00666438	2.3017	-0.225735	9.66051	0.00675442	0.016813	1.33495	0.245481	VIT_09s0002g06920	38071258	VIT_209s0002g06920.1	VIT_209s0002g06920.1	PF04525	PTHR31087,PTHR31087:SF2					AT3G15810.1		Protein of unknown function (DUF567)
VIT_209s0002g06990	40.3842	2.14905	0.415705	5.16966	2.35e-07	1.33e-06	2.16303	1.65582	30.0532	4.99e-05	0.000256879	3.51281	0.722946	VIT_09s0002g06990	38070090	VIT_209s0002g06990.1	VIT_209s0002g06990.1	PF14378	PTHR34674					AT3G15820.1	ROD1	phosphatidic acid phosphatase-related / PAP2-related
VIT_209s0002g07010	68.8441	2.90441	0.449923	6.45535	1.08e-10	9.13e-10	2.92471	2.38383	43.6871	5.96e-06	4.25e-05	4.04666	0.490626	VIT_09s0002g07010	38070846	VIT_209s0002g07010.1	VIT_209s0002g07010.1	PF00571	PTHR13780,PTHR13780:SF51	KOG1764				AT1G15330.1		Cystathionine beta-synthase (CBS) protein
VIT_209s0002g07100	8.08237	2.58016	1.00442	2.56881	0.010205	0.0238048	NA	NA	NA	NA	NA	0.391055	0.0644653	VIT_09s0002g07100	38070400	VIT_209s0002g07100.1	VIT_209s0002g07100.1	PF14432,PF13041	PTHR24015,PTHR24015:SF382					AT5G39680.1	EMB2744	Pentatricopeptide repeat (PPR) superfamily protein
VIT_209s0002g07120	18.2203	1.70658	0.674045	2.53184	0.0113466	0.0260624	1.723	0.584705	6.92312	0.0181365	0.0386992	2.32445	0.621847	VIT_09s0002g07120	38069414	VIT_209s0002g07120.1	VIT_209s0002g07120.1	PF00156	PTHR11776,PTHR11776:SF7	KOG1712	2.4.2.7	K00759	GO:0009116	AT5G11160.1	APT5	adenine phosphoribosyltransferase 5
VIT_209s0002g07160	89.2743	2.43266	0.402139	6.04932	1.45e-09	1.09e-08	2.44715	2.74824	39.3539	1.1e-05	7.18e-05	4.68058	0.812055	VIT_09s0002g07160	38070945	VIT_209s0002g07160.1	VIT_209s0002g07160.1	PF00378	PTHR11941,PTHR11941:SF81	KOG1684	3.1.2.4	K05605	GO:0008152,GO:0003824	AT5G65940.1	CHY1	beta-hydroxyisobutyryl-CoA hydrolase 1
VIT_209s0002g07530	698.861	2.77365	0.225516	12.2991	9.16e-35	3.81e-33	2.80422	5.67986	139.448	2.03e-08	3.85e-07	6.87573	0.925483	VIT_09s0002g07530	38070527	VIT_209s0002g07530.1	VIT_209s0002g07530.1	PF15044,PF12807,PF13424	PTHR12601,PTHR12601:SF18			K03255		AT1G15290.1		Tetratricopeptide repeat (TPR)-like superfamily protein
VIT_209s0002g07540	25.5389	4.7532	0.795078	5.97828	2.26e-09	1.64e-08	4.69611	1.0446	32.0376	3.53e-05	0.000191153	5.05911	0.181608	VIT_09s0002g07540	38069721	VIT_209s0002g07540.1	VIT_209s0002g07540.1	PF05678	PTHR33402,PTHR33402:SF3					AT1G80450.1		VQ motif-containing protein
VIT_209s0002g07870	61.7534	1.53168	0.369023	4.15063	3.32e-05	0.000133685	1.5203	2.2298	18.4492	0.000554449	0.00200498	5.0573	1.64648	VIT_09s0002g07870	38070184	VIT_209s0002g07870.1	VIT_209s0002g07870.1		PTHR35305,PTHR35305:SF1					AT3G49645.1
VIT_209s0018g00240	278.158	3.07784	0.269928	11.4025	4.06e-30	1.37e-28	3.0967	4.35764	136.758	4.77e-09	1.2e-07	19.419	2.13255	VIT_09s0018g00240	38070564	VIT_209s0018g00240.1	VIT_209s0018g00240.1	PF03106	PTHR31429,PTHR31429:SF3				GO:0043565,GO:0006355,GO:0003700	AT1G80840.1	ATWRKY40,WRKY40	WRKY DNA-binding protein 40
VIT_209s0018g00480	19.1873	2.18408	0.838313	2.60532	0.00917878	0.0216995	2.18229	0.651934	6.90548	0.0182609	0.0388976	0.363895	0.070424	VIT_09s0018g00480	38071398	VIT_209s0018g00480.1	VIT_209s0018g00480.1	PF13855,PF00931	PTHR23155,PTHR23155:SF478			K13459	GO:0005515,GO:0043531	AT5G63020.1		Disease resistance protein (CC-NBS-LRR class) family
VIT_209s0018g01220	31.7891	2.19523	0.639657	3.43189	0.000599399	0.00188396	2.2093	1.3119	12.3082	0.00290661	0.00819629	2.26435	0.437399	VIT_09s0018g01220	38070300	VIT_209s0018g01220.1	VIT_209s0018g01220.1	PF01485	PTHR11685,PTHR11685:SF149		6.3.2.19	K11975	GO:0016567,GO:0004842	AT3G14250.1		RING/U-box superfamily protein
VIT_209s0018g01870	18.9627	4.29232	0.721012	5.95318	2.63e-09	1.9e-08	4.22528	0.650033	37.2196	1.52e-05	9.43e-05	0.649703	0.0298377	VIT_09s0018g01870	38069488	VIT_209s0018g01870.1	VIT_209s0018g01870.1	PF07991,PF01842,PF00389	PTHR10996,PTHR10996:SF159		1.1.1.95	K00058	GO:0016597,GO:0008152,GO:0055114,GO:0051287,GO:0016616	AT1G17745.1	PGDH	D-3-phosphoglycerate dehydrogenase
VIT_209s0018g02110	46.3048	1.91445	0.345299	5.54432	2.95e-08	1.89e-07	1.93341	1.83291	33.3377	2.83e-05	0.000159221	1.96406	0.475069	VIT_09s0018g02110	38070820	VIT_209s0018g02110.1	VIT_209s0018g02110.1	PF10250	PTHR31288,PTHR31288:SF5					AT3G21190.1		O-fucosyltransferase family protein
VIT_209s0054g00110	25.5312	2.63778	0.486201	5.42528	5.79e-08	3.54e-07	2.63411	1.02987	29.5732	5.44e-05	0.00027652	34.1388	5.04527	VIT_09s0054g00110	38071505	VIT_209s0054g00110.1	VIT_209s0054g00110.1		PTHR33320,PTHR33320:SF10					AT5G10695.1
VIT_209s0054g00530	194.523	2.22511	0.190114	11.704	1.22e-31	4.34e-30	2.2634	3.84741	158.463	1.01e-09	3.51e-08	19.5917	3.86179	VIT_09s0054g00530	38070787	VIT_209s0054g00530.1	VIT_209s0054g00530.1	PF00643	PTHR31717,PTHR31717:SF11				GO:0008270,GO:0005622	AT3G21150.1	BBX32	B-box 32
VIT_209s0054g00570	NA	NA	NA	NA	NA	NA	2.56641	-0.267209	6.30349	0.0231533	0.0475886	8.24372	1.14291	VIT_09s0054g00570	38070088	VIT_209s0054g00570.1	VIT_209s0054g00570.1		PTHR35420,PTHR35420:SF1
VIT_209s0054g01870	110.779	1.79213	0.214395	8.35898	6.33e-17	9.16e-16	1.81795	3.05049	78.9604	1.37e-07	1.8e-06	1.6678	0.44389	VIT_09s0054g01870	38069848	VIT_209s0054g01870.1	VIT_209s0054g01870.1		PTHR32472,PTHR32472:SF11					AT4G23440.1		Disease resistance protein (TIR-NBS class)
VIT_209s0070g00140	63.8823	1.74411	0.395686	4.40781	1.04e-05	4.59e-05	1.76804	2.2736	21.9198	0.000249057	0.00100812	2.54628	0.681328	VIT_09s0070g00140	38071065	VIT_209s0070g00140.1	VIT_209s0070g00140.1	PF14531,PF03822	PTHR24347,PTHR24347:SF186	KOG0583	2.7.11.1	K07198	GO:0007165	AT5G25110.1	CIPK25,SnRK3.25	CBL-interacting protein kinase 25
VIT_209s0070g00160	499.91	4.05974	0.397046	10.2248	1.53e-24	3.76e-23	4.09653	5.19727	214.092	1.1e-09	3.77e-08	28.7795	1.5452	VIT_09s0070g00160	38070248	VIT_209s0070g00160.1	VIT_209s0070g00160.1	PF14531,PF03822	PTHR24347,PTHR24347:SF168	KOG0583	2.7.11.1		GO:0007165	AT4G30960.1	ATCIPK6,CIPK6,SIP3,SNRK3.14	SOS3-interacting protein 3
VIT_209s0070g00490	913.241	1.76869	0.114489	15.4485	7.72e-54	6.45e-52	1.77682	6.06196	280.867	1.4e-11	1.23e-09	61.8228	16.9208	VIT_09s0070g00490	38069868	VIT_209s0070g00490.1	VIT_209s0070g00490.1	PF00481	PTHR13832,PTHR13832:SF329	KOG0698	3.1.3.16		GO:0003824,GO:0006470,GO:0004722	AT4G28400.1		Protein phosphatase 2C family protein
VIT_209s0096g00100	13.1627	2.60395	0.731127	3.56155	0.000368673	0.00121559	2.5919	0.170112	11.8358	0.00335566	0.00923938	0.238891	0.0365468	VIT_09s0096g00100	38071357	VIT_209s0096g00100.1	VIT_209s0096g00100.1	PF12854,PF13041,PF01535	PTHR24015,PTHR24015:SF702					AT4G02750.1		Tetratricopeptide repeat (TPR)-like superfamily protein
VIT_209s0096g00200	26.8971	1.56436	0.42895	3.64696	0.000265363	0.000906634	1.56659	1.10093	12.8149	0.00249898	0.00720576	0.593907	0.184201	VIT_09s0096g00200	38070825	VIT_209s0096g00200.1	VIT_209s0096g00200.1	PF13855,PF00931	PTHR23155,PTHR23155:SF478				GO:0005515,GO:0043531	AT1G12220.1	RPS5	Disease resistance protein (CC-NBS-LRR class) family
VIT_209s0096g00420	54.8077	1.75745	0.404016	4.34994	1.36e-05	5.87e-05	1.77475	2.07324	21.9897	0.000245275	0.000996565	0.987695	0.26605	VIT_09s0096g00420	38069746	VIT_209s0096g00420.1	VIT_209s0096g00420.1	PF13855,PF00931	PTHR23155,PTHR23155:SF478			K13459	GO:0005515,GO:0043531	AT5G63020.1		Disease resistance protein (CC-NBS-LRR class) family
VIT_209s0096g00430	8.00169	6.37287	1.2637	5.04303	4.58e-07	2.48e-06	NA	NA	NA	NA	NA	0.392721	0	VIT_09s0096g00430	38070311	VIT_209s0096g00430.1	VIT_209s0096g00430.1	PF02458	PTHR31642,PTHR31642:SF6		2.3.1.84		GO:0016747	AT1G78990.1		HXXXD-type acyl-transferase family protein
VIT_209s0096g00680	10.6408	4.27736	1.01851	4.19961	2.67e-05	0.000109385	4.13678	-0.0779463	18.5956	0.000535136	0.00194353	0.591897	0.0299805	VIT_09s0096g00680	38070044	VIT_209s0096g00680.1	VIT_209s0096g00680.1	PF02458	PTHR31642,PTHR31642:SF6		2.3.1.84		GO:0016747	AT1G78990.1		HXXXD-type acyl-transferase family protein
VIT_209s0096g00720	38.6671	2.51819	0.372255	6.76468	1.34e-11	1.23e-10	2.53978	1.59253	50.9666	2.33e-06	1.93e-05	2.16606	0.347842	VIT_09s0096g00720	38069584	VIT_209s0096g00720.1	VIT_209s0096g00720.1	PF02458	PTHR31642,PTHR31642:SF6		2.3.1.84		GO:0016747	AT1G78990.1		HXXXD-type acyl-transferase family protein
VIT_209s0096g00760	26.6221	1.50586	0.434948	3.46217	0.000535847	0.00170405	1.5137	1.06467	11.6289	0.00357664	0.00976769	0.44211	0.146983	VIT_09s0096g00760	38070199	VIT_209s0096g00760.1	VIT_209s0096g00760.1	PF13855,PF00931	PTHR23155,PTHR23155:SF478			K13459	GO:0005515,GO:0043531	AT5G63020.1		Disease resistance protein (CC-NBS-LRR class) family
VIT_209s0096g00960	7.08609	6.1973	1.325	4.67721	2.91e-06	1.39e-05	NA	NA	NA	NA	NA	1.55353	0	VIT_09s0096g00960	38069431	VIT_209s0096g00960.1	VIT_209s0096g00960.1		PTHR12663					AT4G31880.1
VIT_210s0003g00130	38.3773	2.03031	0.451675	4.49508	6.95e-06	3.14e-05	1.97324	1.57326	19.2854	0.00045375	0.00168276	7.74927	1.78942	VIT_10s0003g00130	38054083	VIT_210s0003g00130.1	VIT_210s0003g00130.1	PF00847	PTHR31677,PTHR31677:SF25				GO:0006355,GO:0003700	AT1G28360.1	ATERF12,ERF12	ERF domain protein 12
VIT_210s0003g00140	860.269	2.7765	0.115592	24.0197	1.73e-127	7.79e-125	2.81067	5.97738	688.697	1.36e-14	8.4e-12	114.815	15.2954	VIT_10s0003g00140	38054622	VIT_210s0003g00140.1	VIT_210s0003g00140.1	PF00847	PTHR31677				GO:0006355,GO:0003700	AT3G15210.1	ATERF-4,ATERF4,ERF4,RAP2.5	ethylene responsive element binding factor 4
VIT_210s0003g00160	15.9574	1.71097	0.680324	2.51494	0.0119053	0.0272389	NA	NA	NA	NA	NA	0.276234	0.0772785	VIT_10s0003g00160	38054240	VIT_210s0003g00160.1	VIT_210s0003g00160.1	PF14432,PF01535,PF13041	PTHR24015,PTHR24015:SF811					AT4G13650.1		Pentatricopeptide repeat (PPR) superfamily protein
VIT_210s0003g00410	271.51	3.19938	0.503316	6.35661	2.06e-10	1.69e-09	3.2107	4.32474	90.6265	2.55e-07	3.02e-06	10.2238	1.02942	VIT_10s0003g00410	38055290	VIT_210s0003g00410.1	VIT_210s0003g00410.1	PF03094	PTHR31942,PTHR31942:SF28			K08472	GO:0016021,GO:0006952	AT1G61560.1	ATMLO6,MLO6	Seven transmembrane MLO family protein
VIT_210s0003g00790	33.3927	1.6842	0.467665	3.6013	0.000316629	0.00106316	1.70415	1.39589	13.8399	0.00185728	0.00562208	0.561658	0.15719	VIT_10s0003g00790	38054607	VIT_210s0003g00790.1	VIT_210s0003g00790.1	PF13458,PF00497,PF00060	PTHR18966,PTHR18966:SF246	KOG1052		K05387	GO:0016020,GO:0004970	AT2G29120.1	ATGLR2.7,GLR2.7	glutamate receptor 2.7
VIT_210s0003g00880	NA	NA	NA	NA	NA	NA	1.52506	5.67458	189.367	2.71e-10	1.19e-08	25.0437	8.15783	VIT_10s0003g00880	38055286	VIT_210s0003g00880.1	VIT_210s0003g00880.1	PF00293	PTHR12992,PTHR12992:SF7	KOG3069			GO:0016787	AT1G28960.3	ATNUDT15,ATNUDX15,NUDX15	nudix hydrolase homolog 15
VIT_210s0003g00900	123.638	2.40412	0.33394	7.19925	6.05e-13	6.33e-12	2.43609	3.20658	57.1445	1.14e-06	1.05e-05	5.74762	0.965605	VIT_10s0003g00900	38054547	VIT_210s0003g00900.1	VIT_210s0003g00900.1	PF02458	PTHR31147,PTHR31147:SF10		2.3.1.162		GO:0016747	AT1G28680.1		HXXXD-type acyl-transferase family protein
VIT_210s0003g01130	12.0051	1.81506	0.634512	2.86055	0.00422903	0.0109555	1.82506	0.0535377	8.36811	0.010587	0.0246113	0.511075	0.130953	VIT_10s0003g01130	38054408	VIT_210s0003g01130.1	VIT_210s0003g01130.1		PTHR23315,PTHR23315:SF131		6.3.2.19			AT2G27430.1		ARM repeat superfamily protein
VIT_210s0003g01180	19.1786	1.6413	0.522396	3.14187	0.0016787	0.00477905	1.65314	0.656583	9.53805	0.00704004	0.0174179	0.812284	0.242547	VIT_10s0003g01180	38055111	VIT_210s0003g01180.1	VIT_210s0003g01180.1	PF07991	PTHR21371,PTHR21371:SF1		1.1.1.86		GO:0055114,GO:0016491,GO:0009082	AT3G58610.1		ketol-acid reductoisomerase
VIT_210s0003g01220	74.5838	2.1075	0.411482	5.12174	3.03e-07	1.69e-06	2.11236	2.49188	30.7156	4.44e-05	0.000232267	14.7374	3.07524	VIT_10s0003g01220	38054428	VIT_210s0003g01220.1	VIT_210s0003g01220.1	PF00403	PTHR22814,PTHR22814:SF107	KOG1603			GO:0046872,GO:0030001	AT1G06330.1		Heavy metal transport/detoxification superfamily protein
VIT_210s0003g01430	NA	NA	NA	NA	NA	NA	1.51313	6.32121	219.203	9.1e-11	5.17e-09	26.6547	8.78052	VIT_10s0003g01430	38055231	VIT_210s0003g01430.1	VIT_210s0003g01430.1	PF00560,PF13855,PF07714	PTHR27000,PTHR27000:SF154	KOG1187	2.7.11.1		GO:0005515,GO:0006468,GO:0004672	AT5G45800.1	MEE62	Leucine-rich repeat protein kinase family protein
VIT_210s0003g01580	66.4715	4.09869	0.378349	10.8331	2.4e-27	6.92e-26	4.08656	2.33904	149.982	1.51e-09	4.75e-08	7.35516	0.400741	VIT_10s0003g01580	38054961	VIT_210s0003g01580.1	VIT_210s0003g01580.1	PF07939	PTHR31865,PTHR31865:SF7					AT2G42760.1
VIT_210s0003g01730	1360.7	2.14464	0.13349	16.0659	4.42e-58	4.41e-56	2.17226	6.63681	295.342	9.55e-12	9.27e-10	32.662	6.84025	VIT_10s0003g01730	38054347	VIT_210s0003g01730.1	VIT_210s0003g01730.1	PF00514,PF04564	PTHR23315,PTHR23315:SF76		6.3.2.19		GO:0005515,GO:0016567,GO:0004842	AT1G29340.1	ATPUB17,PUB17	plant U-box 17
VIT_210s0003g01760	20.9912	2.97793	0.644881	4.61779	3.88e-06	1.82e-05	2.94643	0.768933	18.8945	0.000497997	0.00182768	1.68823	0.204377	VIT_10s0003g01760	38054695	VIT_210s0003g01760.1	VIT_210s0003g01760.1	PF13812,PF13041,PF01535	PTHR24015					AT4G18840.1		Pentatricopeptide repeat (PPR-like) superfamily protein
VIT_210s0003g01790	102.777	1.59898	0.251034	6.36959	1.9e-10	1.56e-09	1.61543	2.94378	45.6298	4.59e-06	3.41e-05	6.01711	1.8513	VIT_10s0003g01790	38054543	VIT_210s0003g01790.1	VIT_210s0003g01790.1	PF05687	PTHR31506,PTHR31506:SF8					AT1G78700.1	BEH4	BES1/BZR1 homolog 4
VIT_210s0003g01990	7.89868	6.35187	1.27499	4.98191	6.3e-07	3.35e-06	7.0262	-0.427904	29.3251	0.00011729	0.000533165	0.200258	0	VIT_10s0003g01990	38054423	VIT_210s0003g01990.1	VIT_210s0003g01990.1	PF07714,PF11721	PTHR27006,PTHR27006:SF45	KOG1187	2.7.11.1		GO:0006468,GO:0004672	AT1G29740.1		Leucine-rich repeat transmembrane protein kinase
VIT_210s0003g02120	11.3665	6.87743	1.19418	5.75914	8.45e-09	5.76e-08	7.55619	0.00717198	42.1708	2.01e-05	0.000119184	0.713742	0	VIT_10s0003g02120	38053911	VIT_210s0003g02120.1	VIT_210s0003g02120.1	PF00657	PTHR22835,PTHR22835:SF120		3.1.1.3		GO:0016788	AT5G45670.1		GDSL-like Lipase/Acylhydrolase superfamily protein
VIT_210s0003g02630	8.29387	3.51498	1.05126	3.34357	0.000827067	0.00252713	NA	NA	NA	NA	NA	0.214405	0.0176322	VIT_10s0003g02630	38054064	VIT_210s0003g02630.1	VIT_210s0003g02630.1	PF14432,PF12854,PF01535,PF13041	PTHR24015,PTHR24015:SF861					AT5G46460.1		Pentatricopeptide repeat (PPR) superfamily protein
VIT_210s0003g02870	42.4851	1.78261	0.455855	3.91048	9.21e-05	0.000342156	1.7979	1.72021	16.6833	0.000861851	0.00292423	1.50488	0.41092	VIT_10s0003g02870	38054193	VIT_210s0003g02870.1	VIT_210s0003g02870.1	PF14432,PF01535,PF13041	PTHR24015,PTHR24015:SF690					AT3G14730.1		Pentatricopeptide repeat (PPR) superfamily protein
VIT_210s0003g03030	58.2865	2.01099	0.428284	4.69545	2.66e-06	1.28e-05	2.04804	2.14508	25.24	0.000124171	0.000559082	1.10632	0.250358	VIT_10s0003g03030	38053848	VIT_210s0003g03030.1	VIT_210s0003g03030.1	PF00999	PTHR32468,PTHR32468:SF26				GO:0055085,GO:0016021,GO:0015299,GO:0006812	AT2G13620.1	ATCHX15,CHX15	cation/hydrogen exchanger 15
VIT_210s0003g03090	55.7055	1.55118	0.345645	4.48778	7.2e-06	3.24e-05	1.56035	2.08616	21.9866	0.000245443	0.000996998	4.34503	1.36116	VIT_10s0003g03090	38054829	VIT_210s0003g03090.1	VIT_210s0003g03090.1	PF13460	PTHR15020,PTHR15020:SF11	KOG1502				AT2G34460.1		NAD(P)-binding Rossmann-fold superfamily protein
VIT_210s0003g03250	231.555	1.80854	0.21084	8.57779	9.67e-18	1.48e-16	1.83968	4.09453	85.7034	7.85e-08	1.15e-06	11.5591	3.01048	VIT_10s0003g03250	38054958	VIT_210s0003g03250.1	VIT_210s0003g03250.1	PF04862	PTHR31265,PTHR31265:SF1					AT1G29980.1		Protein of unknown function, DUF642
VIT_210s0003g03790	368.918	1.94961	0.156068	12.492	8.25e-36	3.58e-34	1.91307	4.76107	138.669	2.66e-09	7.55e-08	108.522	27.3382	VIT_10s0003g03790	38054499	VIT_210s0003g03790.1	VIT_210s0003g03790.1	PF09425,PF06200	PTHR33077,PTHR33077:SF17					AT1G30135.1	JAZ8,TIFY5A	jasmonate-zim-domain protein 8
VIT_210s0003g03800	320.914	2.23719	0.181102	12.3532	4.68e-35	1.98e-33	2.20307	4.5605	162.94	8.21e-10	2.93e-08	97.5788	19.9944	VIT_10s0003g03800	38054284	VIT_210s0003g03800.1	VIT_210s0003g03800.1	PF09425,PF06200	PTHR33077,PTHR33077:SF17					AT1G30135.1	JAZ8,TIFY5A	jasmonate-zim-domain protein 8
VIT_210s0003g03810	190.107	5.31178	0.625177	8.49644	1.95e-17	2.92e-16	5.3071	3.81954	185.104	8.57e-10	3.03e-08	52.6513	1.26078	VIT_10s0003g03810	38054265	VIT_210s0003g03810.1	VIT_210s0003g03810.1	PF09425,PF06200	PTHR33077,PTHR33077:SF17					AT1G30135.1	JAZ8,TIFY5A	jasmonate-zim-domain protein 8
VIT_210s0003g03820	55.7833	2.7089	0.423926	6.39002	1.66e-10	1.37e-09	2.66504	2.09363	43.2389	6.34e-06	4.48e-05	20.1043	2.96248	VIT_10s0003g03820	38053910	VIT_210s0003g03820.1	VIT_210s0003g03820.1	PF09425	PTHR33077,PTHR33077:SF17					AT1G30135.1	JAZ8,TIFY5A	jasmonate-zim-domain protein 8
VIT_210s0003g03850	6.82386	2.43595	1.05607	2.30662	0.021076	0.0448913	NA	NA	NA	NA	NA	0.817298	0.1426	VIT_10s0003g03850	38054488	VIT_210s0003g03850.1	VIT_210s0003g03850.1	PF00089	PTHR22939,PTHR22939:SF76		3.4.21.107		GO:0006508,GO:0004252	AT4G18370.1	DEG5,DEGP5,HHOA	DEGP protease 5
VIT_210s0003g04040	37.8062	3.34486	0.541029	6.1824	6.31e-10	4.89e-09	3.33742	1.55519	36.94	1.59e-05	9.79e-05	2.26024	0.208294	VIT_10s0003g04040	38053735	VIT_210s0003g04040.1	VIT_210s0003g04040.1	PF02536	PTHR13068,PTHR13068:SF6	KOG1267		K15032	GO:0006355,GO:0005739,GO:0003690	AT2G34620.1		Mitochondrial transcription termination factor family protein
VIT_210s0003g04080	26.8964	1.80166	0.493168	3.65323	0.000258961	0.000886316	1.79748	1.09165	13.317	0.00215772	0.00638305	2.11378	0.584729	VIT_10s0003g04080	38054325	VIT_210s0003g04080.1	VIT_210s0003g04080.1		PTHR38226
VIT_210s0003g04270	293.236	1.87608	0.241536	7.76731	8.02e-15	9.72e-14	1.89294	4.43165	70.8848	2.81e-07	3.28e-06	24.2029	6.07539	VIT_10s0003g04270	38054871	VIT_210s0003g04270.1	VIT_210s0003g04270.1	PF00240,PF02179	PTHR12329,PTHR12329:SF17	KOG4361			GO:0005515,GO:0051087	AT5G07220.1	ATBAG3,BAG3	BCL-2-associated athanogene 3
VIT_210s0003g04280	14.6909	2.07123	0.878397	2.35796	0.0183756	0.0398604	NA	NA	NA	NA	NA	0.182882	0.038554	VIT_10s0003g04280	38054223	VIT_210s0003g04280.1	VIT_210s0003g04280.1	PF13639,PF13771,PF13041,PF14432	PTHR24015,PTHR24015:SF167			K10683	GO:0008270,GO:0005515	AT4G21065.1		Tetratricopeptide repeat (TPR)-like superfamily protein
VIT_210s0003g04950	53.9031	2.09239	0.453338	4.61552	3.92e-06	1.84e-05	2.09363	2.04637	22.685	0.000210973	0.000875975	3.25263	0.733926	VIT_10s0003g04950	38054072	VIT_210s0003g04950.1	VIT_210s0003g04950.1	PF12695	PTHR11614,PTHR11614:SF107	KOG1455	2.3.1.22			AT5G14980.1		alpha/beta-Hydrolases superfamily protein
VIT_210s0003g04960	71.8987	1.96382	0.451154	4.35289	1.34e-05	5.79e-05	1.97076	2.44428	21.2784	0.000287022	0.00113582	1.28099	0.314717	VIT_10s0003g04960	38053887	VIT_210s0003g04960.1	VIT_210s0003g04960.1		PTHR33883,PTHR33883:SF2					AT2G34730.1		myosin heavy chain-related
VIT_210s0003g04990	4.48724	4.77326	1.42491	3.34987	0.000808505	0.00247559	NA	NA	NA	NA	NA	0.09972	0.0027115	VIT_10s0003g04990	38053897	VIT_210s0003g04990.1	VIT_210s0003g04990.1	PF11721,PF07714	PTHR27003,PTHR27003:SF41	KOG1187	2.7.11.1		GO:0006468,GO:0004672	AT1G30570.1	HERK2	hercules receptor kinase 2
VIT_210s0003g05330	241.583	2.29268	0.17307	13.2471	4.69e-40	2.36e-38	2.31978	4.15781	204.266	1.54e-10	7.55e-09	10.413	1.95324	VIT_10s0003g05330	38053956	VIT_210s0003g05330.1	VIT_210s0003g05330.1		PTHR36381,PTHR36381:SF1					AT4G20880.1		ethylene-responsive nuclear protein / ethylene-regulated nuclear protein (ERT2)
VIT_210s0003g05380	263.998	2.24518	0.167067	13.4388	3.58e-41	1.91e-39	2.25842	4.28266	214.11	1.09e-10	5.83e-09	18.0678	3.55688	VIT_10s0003g05380	38054909	VIT_210s0003g05380.1	VIT_210s0003g05380.1	PF04116	PTHR12863,PTHR12863:SF3	KOG0539			GO:0055114,GO:0016491,GO:0006633,GO:0005506	AT2G34770.1	ATFAH1,FAH1	fatty acid hydroxylase 1
VIT_210s0003g05430	184.358	1.56657	0.255312	6.1359	8.47e-10	6.46e-09	1.582	3.76782	49.0102	2.97e-06	2.36e-05	212.156	65.3419	VIT_10s0003g05430	38054110	VIT_210s0003g05430.1	VIT_210s0003g05430.1	PF08031	PTHR32448		1.3.3.8		GO:0055114,GO:0050660,GO:0016491	AT4G20830.1		FAD-binding Berberine family protein
VIT_210s0042g00170	76.5607	2.00022	0.37587	5.32158	1.03e-07	6.09e-07	2.00478	2.53683	32.8546	3.07e-05	0.000170308	5.11972	1.20976	VIT_10s0042g00170	38055209	VIT_210s0042g00170.1	VIT_210s0042g00170.1	PF03634	PTHR31072,PTHR31072:SF7					AT5G23280.1		TCP family transcription factor
VIT_210s0042g00370	7.88676	2.50908	0.939455	2.67079	0.00756739	0.0183497	NA	NA	NA	NA	NA	0.135763	0.0215968	VIT_10s0042g00370	38053906	VIT_210s0042g00370.1	VIT_210s0042g00370.1	PF05729	PTHR23155,PTHR23155:SF554	KOG4658				AT4G27190.1		NB-ARC domain-containing disease resistance protein
VIT_210s0042g00440	7.14295	2.31962	0.973486	2.3828	0.0171817	0.0376099	NA	NA	NA	NA	NA	0.561213	0.10194	VIT_10s0042g00440	38053786	VIT_210s0042g00440.1	VIT_210s0042g00440.1	PF01535,PF14432	PTHR24015,PTHR24015:SF711					AT5G66520.1		Tetratricopeptide repeat (TPR)-like superfamily protein
VIT_210s0042g01230	18.6909	1.94381	0.583616	3.33063	0.000866499	0.00263569	1.94573	0.600524	11.2522	0.00402285	0.0107852	0.705588	0.168192	VIT_10s0042g01230	38054991	VIT_210s0042g01230.1	VIT_210s0042g01230.1	PF08541,PF08392	PTHR31561,PTHR31561:SF6		2.3.1.199	K15397	GO:0016747,GO:0008610,GO:0016020,GO:0006633	AT5G49070.1	KCS21	3-ketoacyl-CoA synthase 21
VIT_210s0071g00150	10.4209	2.46033	0.890916	2.76157	0.00575235	0.014394	2.45183	-0.125087	7.80886	0.0129764	0.0291602	0.217294	0.0366602	VIT_10s0071g00150	38054105	VIT_210s0071g00150.1	VIT_210s0071g00150.1	PF05659,PF00931	PTHR23155,PTHR23155:SF543	KOG4658			GO:0043531	AT5G66900.1		Disease resistance protein (CC-NBS-LRR class) family
VIT_210s0071g00190	13.9104	2.35541	0.911969	2.58278	0.00980087	0.0229752	2.37795	0.256847	7.07572	0.0171002	0.0368788	0.290629	0.0509245	VIT_10s0071g00190	38054114	VIT_210s0071g00190.1	VIT_210s0071g00190.1	PF05659,PF00931	PTHR23155,PTHR23155:SF543	KOG4658			GO:0043531	AT5G66900.1		Disease resistance protein (CC-NBS-LRR class) family
VIT_210s0071g00200	160.658	2.18874	0.21819	10.0314	1.11e-23	2.56e-22	2.21219	3.57758	116.346	9.35e-09	2.01e-07	3.21596	0.645427	VIT_10s0071g00200	38054277	VIT_210s0071g00200.1	VIT_210s0071g00200.1	PF13401,PF05659	PTHR23155,PTHR23155:SF543					AT5G66900.1		Disease resistance protein (CC-NBS-LRR class) family
VIT_210s0071g00410	158.525	2.51817	0.327379	7.69193	1.45e-14	1.72e-13	2.54974	3.55859	63.4034	7.87e-07	7.78e-06	6.23638	0.967712	VIT_10s0071g00410	38054109	VIT_210s0071g00410.1	VIT_210s0071g00410.1	PF00400	PTHR22844,PTHR22844:SF206	KOG0279			GO:0005515	AT4G25440.1	ZFWD1	zinc finger WD40 repeat protein 1
VIT_210s0071g00490	18.1653	4.22607	0.776356	5.44347	5.23e-08	3.22e-07	4.10124	0.601454	27.6464	7.77e-05	0.000374735	0.762145	0.040233	VIT_10s0071g00490	38054996	VIT_210s0071g00490.1	VIT_210s0071g00490.1	PF00400	PTHR22844,PTHR22844:SF206	KOG0279,KOG0295			GO:0005515	AT4G25440.1	ZFWD1	zinc finger WD40 repeat protein 1
VIT_210s0092g00130	5.5021	2.90329	1.25466	2.31401	0.020667	0.0441542	NA	NA	NA	NA	NA	0.171709	0.0221135	VIT_10s0092g00130	38054821	VIT_210s0092g00130.1	VIT_210s0092g00130.1	PF13812,PF13041,PF01535	PTHR24015,PTHR24015:SF750					AT1G50270.1		Pentatricopeptide repeat (PPR) superfamily protein
VIT_210s0092g00150	10.7855	6.80154	1.19196	5.7062	1.16e-08	7.75e-08	7.48116	-0.0570766	41.6341	2.14e-05	0.000126061	0.539474	0	VIT_10s0092g00150	38053853	VIT_210s0092g00150.1	VIT_210s0092g00150.1	PF01734	PTHR32241,PTHR32241:SF6	KOG0513			GO:0006629	AT3G54950.1	PLA IIIA,PLP7	patatin-like protein 6
VIT_210s0116g00350	88.3263	1.63459	0.307895	5.30893	1.1e-07	6.51e-07	1.66827	2.72919	32.2238	3.42e-05	0.000186296	5.74099	1.67184	VIT_10s0116g00350	38044842	VIT_210s0116g00350.1	VIT_210s0116g00350.1		PTHR35132,PTHR35132:SF1					AT4G22190.1
VIT_210s0116g00370	171.636	1.61956	0.169741	9.5414	1.41e-21	2.87e-20	1.63264	3.6691	100.482	2.62e-08	4.77e-07	18.4732	5.59265	VIT_10s0116g00370	38055071	VIT_210s0116g00370.1	VIT_210s0116g00370.1		PTHR34064,PTHR34064:SF4					AT4G21215.2
VIT_210s0116g00430	41.0477	3.04766	0.541521	5.62796	1.82e-08	1.19e-07	3.03639	1.68304	29.0088	6.03e-05	0.000301906	3.78813	0.428571	VIT_10s0116g00430	38044807	VIT_210s0116g00430.1	VIT_210s0116g00430.1	PF00582	PTHR31964,PTHR31964:SF10		6.3.2.19		GO:0006950	AT5G47740.1		Adenine nucleotide alpha hydrolases-like superfamily protein
VIT_210s0116g00690	10.4094	3.18486	0.898275	3.54553	0.000391823	0.0012866	3.02422	-0.0980933	11.5493	0.00366607	0.009968	9.49387	1.1122	VIT_10s0116g00690	38044797	VIT_210s0116g00690.1	VIT_210s0116g00690.1
VIT_210s0116g00790	39.9926	2.67394	0.412946	6.47529	9.46e-11	8.04e-10	2.68215	1.63665	42.4985	7.02e-06	4.89e-05	1.59285	0.226794	VIT_10s0116g00790	38054233	VIT_210s0116g00790.1	VIT_210s0116g00790.1	PF00849	PTHR11079,PTHR11079:SF79	KOG1919	5.4.99.28,3.5.4.26		GO:0009982,GO:0009451,GO:0003723,GO:0001522	AT4G21770.1		Pseudouridine synthase family protein
VIT_210s0116g00800	24.6277	1.89328	0.544763	3.47543	0.000510043	0.00163175	1.91673	0.986999	12.5143	0.00273236	0.00777531	0.981317	0.23776	VIT_10s0116g00800	38054947	VIT_210s0116g00800.1	VIT_210s0116g00800.1	PF00067	PTHR24298,PTHR24298:SF54	KOG0156		K00517	GO:0055114,GO:0020037,GO:0016705,GO:0005506	AT1G11600.1	CYP77B1	cytochrome P450, family 77, subfamily B, polypeptide 1
VIT_210s0116g00930	47.9727	1.6322	0.384767	4.24204	2.21e-05	9.18e-05	1.64129	1.87844	19.3399	0.00044793	0.00166424	1.85521	0.541271	VIT_10s0116g00930	38044823	VIT_210s0116g00930.1	VIT_210s0116g00930.1	PF05879	PTHR11649,PTHR11649:SF5				GO:0005525	AT5G45160.1		Root hair defective 3 GTP-binding protein (RHD3)
VIT_210s0116g00931	22.2341	1.61932	0.476862	3.39579	0.000684301	0.00212607	1.63838	0.842606	11.3216	0.00393605	0.0105877	0.45802	0.137243	VIT_10s0116g00931	38054386	VIT_210s0116g00931.1	VIT_210s0116g00931.1	PF14432,PF01535,PF13041	PTHR24015					AT1G11290.1	CRR22	Pentatricopeptide repeat (PPR) superfamily protein
VIT_210s0116g00940	1070.24	1.59105	0.0913197	17.4228	5.54e-68	7.04e-66	1.60686	6.29057	296.987	9.15e-12	8.94e-10	21.5571	6.62261	VIT_10s0116g00940	38055172	VIT_210s0116g00940.1	VIT_210s0116g00940.1	PF14703,PF13967,PF02714	PTHR13018,PTHR13018:SF46				GO:0016020	AT4G22120.4		ERD (early-responsive to dehydration stress) family protein
VIT_210s0116g00960	36.8439	1.67545	0.488069	3.43282	0.000597346	0.00187847	1.69299	1.5151	12.369	0.00285395	0.00806615	0.811378	0.227875	VIT_10s0116g00960	38054441	VIT_210s0116g00960.1	VIT_210s0116g00960.1	PF02373	PTHR12549,PTHR12549:SF16			K15601		AT1G11950.1		Transcription factor jumonji (jmjC) domain-containing protein
VIT_210s0116g00990	206.909	1.93099	0.226108	8.54013	1.34e-17	2.03e-16	1.95553	3.93408	88.0296	6.54e-08	9.91e-07	3.63612	0.894304	VIT_10s0116g00990	38054333	VIT_210s0116g00990.1	VIT_210s0116g00990.1	PF01535,PF06364,PF13041	PTHR24015,PTHR24015:SF653					AT4G04370.1		Tetratricopeptide repeat (TPR)-like superfamily protein
VIT_210s0116g01200	565.041	1.90786	0.192876	9.89162	4.53e-23	1.01e-21	1.94152	5.3735	120.964	7.09e-09	1.62e-07	20.6975	5.0787	VIT_10s0116g01200	38053750	VIT_210s0116g01200.1	VIT_210s0116g01200.1	PF03106	PTHR31429,PTHR31429:SF16				GO:0043565,GO:0006355,GO:0003700	AT1G62300.1	ATWRKY6,WRKY6	WRKY family transcription factor
VIT_210s0116g01670	39.087	3.17106	0.479381	6.61491	3.72e-11	3.26e-10	3.16496	1.60583	35.7535	1.91e-05	0.000114762	2.03872	0.214718	VIT_10s0116g01670	38054086	VIT_210s0116g01670.1	VIT_210s0116g01670.1	PF00800	PTHR21022,PTHR21022:SF4	KOG2797	4.2.1.91,4.2.1.51	K05359	GO:0009094,GO:0004664	AT1G11790.1	ADT1	arogenate dehydratase 1
VIT_210s0116g01710	9.98231	3.06921	0.918717	3.34076	0.0008355	0.00254891	NA	NA	NA	NA	NA	0.494209	0.0552077	VIT_10s0116g01710	38054517	VIT_210s0116g01710.1	VIT_210s0116g01710.1	PF13334,PF01762	PTHR11214,PTHR11214:SF109	KOG2288	2.4.1.134		GO:0016020,GO:0008378,GO:0006486	AT1G05170.2		Galactosyltransferase family protein
VIT_210s0116g01790	82.3053	2.37956	0.346441	6.86859	6.48e-12	6.16e-11	2.39614	2.63513	52.0649	2.04e-06	1.74e-05	2.25451	0.392249	VIT_10s0116g01790	38053831	VIT_210s0116g01790.1	VIT_210s0116g01790.1
VIT_210s0116g01820	201.392	2.24971	0.232144	9.69102	3.29e-22	6.95e-21	2.20163	3.89724	94.3753	4.05e-08	6.77e-07	26.8424	5.4999	VIT_10s0116g01820	38054166	VIT_210s0116g01820.1	VIT_210s0116g01820.1	PF04520	PTHR33083,PTHR33083:SF11					AT1G11700.1		Protein of unknown function, DUF584
VIT_210s0116g01830	NA	NA	NA	NA	NA	NA	1.5334	2.09522	7.23372	0.0173685	0.0373673	1.18828	0.395302	VIT_10s0116g01830	38053998	VIT_210s0116g01830.1	VIT_210s0116g01830.1		PTHR31071,PTHR31071:SF14	KOG3470				AT1G50660.1
VIT_210s0116g01850	93.9265	2.37741	0.299609	7.93505	2.1e-15	2.71e-14	2.39294	2.82211	67.9559	3.71e-07	4.1e-06	3.7663	0.665318	VIT_10s0116g01850	38054375	VIT_210s0116g01850.1	VIT_210s0116g01850.1		PTHR33831,PTHR33831:SF2					AT1G61900.1
VIT_210s0523g00020	880.643	2.52468	0.16728	15.0926	1.81e-51	1.44e-49	2.53405	6.01014	270.229	1.88e-11	1.53e-09	103.397	16.6731	VIT_10s0523g00020	38053961	VIT_210s0523g00020.1	VIT_210s0523g00020.1	PF13350	PTHR31126,PTHR31126:SF15	KOG1572	3.1.3.48	K18045		AT1G05000.1		Phosphotyrosine protein phosphatases superfamily protein
VIT_211s0016g00390	23.9463	1.66303	0.545074	3.05102	0.00228064	0.00630157	1.66424	0.952685	9.13973	0.00806852	0.0195318	1.38094	0.416726	VIT_11s0016g00390	38065467	VIT_211s0016g00390.1	VIT_211s0016g00390.1	PF01485	PTHR11685,PTHR11685:SF149		6.3.2.19	K11975	GO:0016567,GO:0004842	AT3G53690.1		RING/U-box superfamily protein
VIT_211s0016g00500	86.4272	1.97581	0.292903	6.74561	1.52e-11	1.39e-10	1.9045	2.70139	39.6808	1.05e-05	6.9e-05	29.253	7.44624	VIT_11s0016g00500	38065932	VIT_211s0016g00500.1	VIT_211s0016g00500.1	PF02519	PTHR31374,PTHR31374:SF5				GO:0009733	AT5G20820.1		SAUR-like auxin-responsive protein family
VIT_211s0016g00520	80.0663	1.60132	0.297757	5.37795	7.53e-08	4.54e-07	1.60307	2.58662	34.0641	2.51e-05	0.000144236	12.79	3.93013	VIT_11s0016g00520	38064251	VIT_211s0016g00520.1	VIT_211s0016g00520.1	PF02519	PTHR31374,PTHR31374:SF22			K14488	GO:0009733	AT5G20810.1		SAUR-like auxin-responsive protein family
VIT_211s0016g00660	63.0003	9.34759	1.05888	8.82779	1.07e-18	1.75e-17	10.0231	2.26689	253.901	6.38e-10	2.41e-08	10.1049	0	VIT_11s0016g00660	38065289	VIT_211s0016g00660.1	VIT_211s0016g00660.1	PF00847	PTHR31985,PTHR31985:SF19				GO:0006355,GO:0003700	AT1G19210.1		Integrase-type DNA-binding superfamily protein
VIT_211s0016g00690	645.448	1.8037	0.120238	15.0011	7.22e-51	5.66e-49	1.81539	5.56349	260.24	2.5e-11	1.88e-09	57.9134	15.3764	VIT_11s0016g00690	38066021	VIT_211s0016g00690.1	VIT_211s0016g00690.1	PF04570	PTHR33059,PTHR33059:SF25					AT5G20700.1		Protein of unknown function (DUF581)
VIT_211s0016g00710	2029.56	2.00903	0.106869	18.799	7.7e-79	1.3e-76	2.02422	7.21201	397.09	9.85e-13	1.6e-10	160.86	37.1174	VIT_11s0016g00710	38065238	VIT_211s0016g00710.1	VIT_211s0016g00710.1	PF09425,PF06200	PTHR33077,PTHR33077:SF13			K13464		AT1G19180.1	JAZ1,TIFY10A	jasmonate-zim-domain protein 1
VIT_211s0016g00800	42.9163	1.5112	0.459914	3.28584	0.00101679	0.0030516	1.52752	1.73026	11.959	0.00323134	0.00895218	1.46737	0.48568	VIT_11s0016g00800	38065862	VIT_211s0016g00800.1	VIT_211s0016g00800.1	PF03619	PTHR23423,PTHR23423:SF23	KOG2641			GO:0009626	AT1G23070.1		Protein of unknown function (DUF300)
VIT_211s0016g00880	10.1104	3.59552	0.923741	3.89235	9.93e-05	0.000366828	3.49109	-0.155471	15.542	0.00116224	0.00378105	0.562562	0.045842	VIT_11s0016g00880	38065216	VIT_211s0016g00880.1	VIT_211s0016g00880.1	PF03088	PTHR10426,PTHR10426:SF35	KOG1520	4.3.3.2		GO:0016844,GO:0009058	AT3G51420.1	ATSSL4,SSL4	strictosidine synthase-like 4
VIT_211s0016g00960	26.5109	2.05431	0.661671	3.10474	0.00190449	0.0053584	2.07819	1.07546	9.26019	0.00774049	0.0188778	0.665403	0.142398	VIT_11s0016g00960	38065934	VIT_211s0016g00960.1	VIT_211s0016g00960.1	PF02225,PF05922,PF00082	PTHR10795,PTHR10795:SF434		3.4.21.25		GO:0006508,GO:0004252	AT2G05920.1		Subtilase family protein
VIT_211s0016g01060	38.1072	2.64866	0.55639	4.76043	1.93e-06	9.55e-06	2.65528	1.56449	20.9952	0.000305829	0.00119993	1.73927	0.263118	VIT_11s0016g01060	38065996	VIT_211s0016g01060.1	VIT_211s0016g01060.1	PF07714	PTHR27001,PTHR27001:SF15	KOG1187	2.7.11.1		GO:0006468,GO:0004672	AT2G05940.1		Protein kinase superfamily protein
VIT_211s0016g01810	425.498	4.6786	0.203503	22.9904	5.82e-117	2.17e-114	4.70508	4.96711	537.445	9.42e-14	2.74e-11	19.2505	0.683182	VIT_11s0016g01810	38064196	VIT_211s0016g01810.1	VIT_211s0016g01810.1	PF13359	PTHR22930,PTHR22930:SF28	KOG4585				AT5G12010.1
VIT_211s0016g02100	176.219	1.51514	0.22212	6.8213	9.02e-12	8.48e-11	1.53961	3.70812	53.2569	1.77e-06	1.54e-05	2.98384	0.95915	VIT_11s0016g02100	38064700	VIT_211s0016g02100.1	VIT_211s0016g02100.1	PF01985	PTHR31846,PTHR31846:SF7	KOG1990			GO:0003723	AT4G29750.1		CRS1 / YhbY (CRM) domain-containing protein
VIT_211s0016g02380	88.2113	2.0569	0.348688	5.89896	3.66e-09	2.59e-08	2.07031	2.73073	38.1036	1.33e-05	8.4e-05	5.10765	1.15169	VIT_11s0016g02380	38064818	VIT_211s0016g02380.1	VIT_211s0016g02380.1	PF14226,PF03171	PTHR10209,PTHR10209:SF103	KOG0143	1.14.17.4	K05933	GO:0055114,GO:0016491	AT2G19590.1	ACO1,ATACO1	ACC oxidase 1
VIT_211s0016g02430	19.5373	1.59137	0.524214	3.03572	0.00239965	0.00659611	1.60142	0.66724	9.04958	0.00832438	0.0200547	0.464786	0.144095	VIT_11s0016g02430	38065061	VIT_211s0016g02430.1	VIT_211s0016g02430.1	PF00069	PTHR27001,PTHR27001:SF230	KOG1187	2.7.11.1		GO:0006468,GO:0005524,GO:0004672	AT3G13690.1		Protein kinase protein with adenine nucleotide alpha hydrolases-like domain
VIT_211s0016g02760	110.391	2.35148	0.263124	8.93677	4.01e-19	6.76e-18	2.38792	3.04632	91.4378	5.04e-08	8.1e-07	154.221	27.2925	VIT_11s0016g02760	38064122	VIT_211s0016g02760.1	VIT_211s0016g02760.1	PF06376	PTHR33374,PTHR33374:SF3					AT3G61640.1	AGP20,AtAGP20	arabinogalactan protein 20
VIT_211s0016g02800	28.7281	4.35574	0.652086	6.6797	2.39e-11	2.14e-10	4.32485	1.18681	37.1829	1.53e-05	9.48e-05	2.11629	0.0933865	VIT_11s0016g02800	38066078	VIT_211s0016g02800.1	VIT_211s0016g02800.1	PF05153	PTHR12588,PTHR12588:SF1	KOG1573	1.13.99.1	K00469	GO:0055114,GO:0050113,GO:0019310,GO:0005737,GO:0005506	AT4G26260.2	MIOX4	myo-inositol oxygenase 4
VIT_211s0016g02900	15.3461	5.26792	1.04385	5.04661	4.5e-07	2.44e-06	5.07587	0.385821	33.3434	2.83e-05	0.000159127	0.836134	0.0202277	VIT_11s0016g02900	38065814	VIT_211s0016g02900.1	VIT_211s0016g02900.1	PF08263,PF00560	PTHR27000,PTHR27000:SF4				GO:0005515	AT4G29240.1		Leucine-rich repeat (LRR) family protein
VIT_211s0016g03050	23.9382	1.8413	0.457918	4.02101	5.79e-05	0.000223283	1.87175	0.939217	15.9503	0.00104295	0.00344018	0.870771	0.22545	VIT_11s0016g03050	38065795	VIT_211s0016g03050.1	VIT_211s0016g03050.1	PF01554	PTHR11206,PTHR11206:SF76	KOG1347		K03327	GO:0055085,GO:0016020,GO:0015297,GO:0015238,GO:0006855	AT4G29140.1		MATE efflux family protein
VIT_211s0016g03190	41.454	3.02021	0.407916	7.40401	1.32e-13	1.45e-12	2.99605	1.68688	58.6422	9.64e-07	9.18e-06	7.68322	0.905314	VIT_11s0016g03190	38065477	VIT_211s0016g03190.1	VIT_211s0016g03190.1	PF13639	PTHR22763,PTHR22763:SF87				GO:0008270,GO:0005515	AT1G68180.1		RING/U-box superfamily protein
VIT_211s0016g03270	24.8291	2.29449	0.641897	3.57455	0.000350836	0.00116443	2.30014	0.998382	11.9994	0.00319179	0.00886547	1.45426	0.274945	VIT_11s0016g03270	38064340	VIT_211s0016g03270.1	VIT_211s0016g03270.1	PF01535,PF13041	PTHR24015,PTHR24015:SF872					AT1G77170.1		Tetratricopeptide repeat (TPR)-like superfamily protein
VIT_211s0016g03330	NA	NA	NA	NA	NA	NA	1.51055	5.39349	139.012	2.61e-09	7.45e-08	8.78622	2.89174	VIT_11s0016g03330	38065339	VIT_211s0016g03330.1	VIT_211s0016g03330.1	PF05664	PTHR31280,PTHR31280:SF7					AT2G25800.1		Protein of unknown function (DUF810)
VIT_211s0016g03350	5.82376	3.83248	1.25399	3.05623	0.0022414	0.00620389	NA	NA	NA	NA	NA	0.59692	0.0396647	VIT_11s0016g03350	38065995	VIT_211s0016g03350.1	VIT_211s0016g03350.1	PF00847	PTHR31985,PTHR31985:SF5			K09286	GO:0006355,GO:0003700	AT5G11590.1	TINY2	Integrase-type DNA-binding superfamily protein
VIT_211s0016g03420	13.4916	2.75498	0.821757	3.35255	0.000800704	0.00245341	2.74273	0.203013	10.3635	0.00534867	0.0137669	0.542593	0.072199	VIT_11s0016g03420	38064892	VIT_211s0016g03420.1	VIT_211s0016g03420.1	PF13639	PTHR14155,PTHR14155:SF95			K10664	GO:0008270,GO:0005515	AT4G28890.1		RING/U-box superfamily protein
VIT_211s0016g03740	7.6638	2.12328	0.859613	2.47004	0.0135097	0.0304297	NA	NA	NA	NA	NA	0.236338	0.0517447	VIT_11s0016g03740	38063926	VIT_211s0016g03740.1	VIT_211s0016g03740.1	PF03759	PTHR33101,PTHR33101:SF10				GO:0005089	AT3G24620.1	ATROPGEF8,ROPGEF8	RHO guanyl-nucleotide exchange factor 8
VIT_211s0016g04065	8.98089	3.43083	1.00121	3.42667	0.000611033	0.0019171	NA	NA	NA	NA	NA	3.39874	0.334572	VIT_11s0016g04065	38064185	VIT_211s0016g04065.1	VIT_211s0016g04065.1		PTHR33168,PTHR33168:SF12					AT2G25735.1
VIT_211s0016g04100	5.51551	3.68603	1.22055	3.01999	0.00252786	0.00691423	NA	NA	NA	NA	NA	0.0705883	0.0050855	VIT_11s0016g04100	38064013	VIT_211s0016g04100.1	VIT_211s0016g04100.1	PF12783,PF01369	PTHR10663,PTHR10663:SF134			K18443	GO:0032012,GO:0005086	AT5G19610.1	GNL2	GNOM-like 2
VIT_211s0016g04270	39.0994	4.59359	0.650636	7.06015	1.66e-12	1.66e-11	4.53115	1.60339	44.2716	5.5e-06	3.99e-05	3.38354	0.139283	VIT_11s0016g04270	38063863	VIT_211s0016g04270.1	VIT_211s0016g04270.1	PF12695	PTHR10992,PTHR10992:SF841	KOG4178				AT3G24420.1		alpha/beta-Hydrolases superfamily protein
VIT_211s0016g04380	9.35627	3.01196	0.912738	3.29991	0.000967145	0.00291606	2.96084	-0.244493	11.1105	0.00420675	0.0112036	0.246927	0.0283935	VIT_11s0016g04380	38066119	VIT_211s0016g04380.1	VIT_211s0016g04380.1	PF06075	PTHR31928,PTHR31928:SF3					AT4G13370.1		Plant protein of unknown function (DUF936)
VIT_211s0016g04660	18.1299	3.25099	0.668038	4.86649	1.14e-06	5.84e-06	3.23023	0.597127	25.2714	0.000123392	0.000556194	0.518316	0.0481857	VIT_11s0016g04660	38065975	VIT_211s0016g04660.1	VIT_211s0016g04660.1	PF01535,PF13041	PTHR24015,PTHR24015:SF311					AT1G31430.1		Pentatricopeptide repeat (PPR-like) superfamily protein
VIT_211s0016g04700	2314.32	3.3495	0.0879402	38.0883	0	0	3.37518	7.40177	1387.55	5.4e-17	3.57e-13	70.005	6.34418	VIT_11s0016g04700	38063819	VIT_211s0016g04700.1	VIT_211s0016g04700.1	PF08541,PF08392	PTHR31561,PTHR31561:SF19		2.3.1.199,2.3.1.119	K15397	GO:0016747,GO:0008610,GO:0016020,GO:0006633	AT2G26640.1	KCS11	3-ketoacyl-CoA synthase 11
VIT_211s0016g05070	77.1812	2.09419	0.338815	6.18091	6.37e-10	4.93e-09	2.029	2.54685	41.0615	8.61e-06	5.8e-05	23.7357	5.41917	VIT_11s0016g05070	38066068	VIT_211s0016g05070.1	VIT_211s0016g05070.1		PTHR22603,PTHR22603:SF24		2.7.1.82			AT2G26830.1	emb1187	Protein kinase superfamily protein
VIT_211s0016g05330	467.316	1.54995	0.171848	9.01933	1.89e-19	3.28e-18	1.56547	5.09876	100.565	2.61e-08	4.74e-07	29.0753	9.28337	VIT_11s0016g05330	38064498	VIT_211s0016g05330.1	VIT_211s0016g05330.1	PF03105	PTHR10783,PTHR10783:SF44					AT2G26660.1	ATSPX2,SPX2	SPX domain gene 2
VIT_211s0016g05440	24.8152	2.92229	0.59993	4.87106	1.11e-06	5.71e-06	2.90881	0.991716	20.1787	0.000368315	0.00140641	0.507079	0.0611283	VIT_11s0016g05440	38064806	VIT_211s0016g05440.1	VIT_211s0016g05440.1	PF01453,PF00069	PTHR27002,PTHR27002:SF31	KOG1187	2.7.11.1		GO:0006468,GO:0005524,GO:0004672	AT4G32300.1	SD2-5	S-domain-2 5
VIT_211s0016g05550	9.26213	2.38153	0.980773	2.42822	0.0151733	0.0336968	2.4049	-0.260436	6.64078	0.0202494	0.0423659	1.62949	0.263159	VIT_11s0016g05550	38065176	VIT_211s0016g05550.1	VIT_211s0016g05550.1	PF02298	PTHR33021,PTHR33021:SF55				GO:0009055	AT5G20230.1	ATBCB,BCB,SAG14	blue-copper-binding protein
VIT_211s0016g05610	73.4058	1.78711	0.341018	5.24052	1.6e-07	9.22e-07	1.79707	2.47024	31.2148	4.07e-05	0.000215265	3.4543	0.952991	VIT_11s0016g05610	38063862	VIT_211s0016g05610.1	VIT_211s0016g05610.1	PF00889	PTHR11741	KOG1071			GO:0006414,GO:0005622,GO:0003746	AT4G11120.1		translation elongation factor Ts (EF-Ts), putative
VIT_211s0016g05770	4088.18	2.64866	0.0905425	29.2532	4.08e-188	5.97e-185	2.67654	8.22168	842.802	2.77e-15	3.44e-12	101.291	14.728	VIT_11s0016g05770	38065732	VIT_211s0016g05770.1	VIT_211s0016g05770.1	PF05691	PTHR31268,PTHR31268:SF5		2.4.1.82	K06617		AT5G20250.4	DIN10	Raffinose synthase family protein
VIT_211s0037g00440	14.2125	5.14422	1.02661	5.01089	5.42e-07	2.91e-06	4.96065	0.274131	32.7667	3.12e-05	0.000172371	0.789104	0.0207738	VIT_11s0037g00440	38065384	VIT_211s0037g00440.1	VIT_211s0037g00440.1	PF02458	PTHR31642,PTHR31642:SF11			K13065	GO:0016747	AT5G48930.1	HCT	hydroxycinnamoyl-CoA shikimate/quinate hydroxycinnamoyl transferase
VIT_211s0037g00540	19.0248	2.00265	0.552422	3.62522	0.000288718	0.000979187	2.01585	0.647332	12.8118	0.00250124	0.00720969	0.398016	0.0918507	VIT_11s0037g00540	38065428	VIT_211s0037g00540.1	VIT_211s0037g00540.1	PF13812,PF14432,PF13041,PF01535	PTHR24015,PTHR24015:SF120					AT4G30700.1		Pentatricopeptide repeat (PPR) superfamily protein
VIT_211s0037g00620	11.1477	2.62275	0.747765	3.50745	0.000452421	0.00146746	2.60128	-0.0342699	11.9601	0.00323027	0.00895189	0.192865	0.0295845	VIT_11s0037g00620	38064905	VIT_211s0037g00620.1	VIT_211s0037g00620.1	PF08263,PF00560,PF13855,PF00069	PTHR27000,PTHR27000:SF192	KOG1187	2.7.11.1		GO:0005515,GO:0006468,GO:0005524,GO:0004672	AT2G24130.1		Leucine-rich receptor-like protein kinase family protein
VIT_211s0037g00980	4.96473	5.67962	1.39034	4.08505	4.41e-05	0.000173259	NA	NA	NA	NA	NA	0.533793	0	VIT_11s0037g00980	38063938	VIT_211s0037g00980.1	VIT_211s0037g00980.1	PF02469	PTHR33985,PTHR33985:SF1					AT5G40940.1	FLA20	putative fasciclin-like arabinogalactan protein 20
VIT_211s0052g00090	41.3279	1.70675	0.433661	3.93569	8.3e-05	0.000310383	1.72031	1.68123	16.8463	0.000826584	0.00282439	1.53936	0.441823	VIT_11s0052g00090	38065391	VIT_211s0052g00090.1	VIT_211s0052g00090.1	PF05634	PTHR10388,PTHR10388:SF17				GO:0003723	AT5G61930.2	APO3	Arabidopsis thaliana protein of unknown function (DUF794)
VIT_211s0052g00100	265.313	6.17715	1.09977	5.61678	1.95e-08	1.27e-07	6.17253	4.29318	150.684	3.16e-08	5.53e-07	30.0381	0.384362	VIT_11s0052g00100	38064260	VIT_211s0052g00100.1	VIT_211s0052g00100.1	PF00010	PTHR31945,PTHR31945:SF9				GO:0046983	AT5G57150.1		basic helix-loop-helix (bHLH) DNA-binding superfamily protein
VIT_211s0052g00260	9.0016	3.38279	1.04588	3.23439	0.00121905	0.00358865	NA	NA	NA	NA	NA	1.14455	0.108092	VIT_11s0052g00260	38066044	VIT_211s0052g00260.1	VIT_211s0052g00260.1	PF08718	PTHR10219,PTHR10219:SF28	KOG4189			GO:0051861,GO:0046836,GO:0017089,GO:0005737	AT2G34690.1	ACD11	Glycolipid transfer protein (GLTP) family protein
VIT_211s0052g00350	71.8543	1.93381	0.347268	5.56864	2.57e-08	1.65e-07	1.95151	2.44677	33.3142	2.84e-05	0.000159735	1.23239	0.298416	VIT_11s0052g00350	38063779	VIT_211s0052g00350.1	VIT_211s0052g00350.1	PF08263,PF13855,PF00069	PTHR27000,PTHR27000:SF31	KOG1187	2.7.11.1		GO:0005515,GO:0006468,GO:0005524,GO:0004672	AT3G47570.1		Leucine-rich repeat protein kinase family protein
VIT_211s0052g00450	206.865	3.0493	0.200953	15.1743	5.24e-52	4.26e-50	3.06861	3.93643	258.42	2.63e-11	1.96e-09	17.452	1.93936	VIT_11s0052g00450	38064827	VIT_211s0052g00450.1	VIT_211s0052g00450.1	PF10533,PF03106	PTHR31282,PTHR31282:SF18				GO:0043565,GO:0006355,GO:0003700	AT4G31550.1	ATWRKY11,WRKY11	WRKY DNA-binding protein 11
VIT_211s0052g00700	104.291	2.46119	0.384869	6.39488	1.61e-10	1.33e-09	2.47772	2.96833	44.3809	5.78e-06	4.13e-05	4.28129	0.731926	VIT_11s0052g00700	38064690	VIT_211s0052g00700.1	VIT_211s0052g00700.1	PF00069	PTHR27006,PTHR27006:SF21	KOG1187	2.7.11.1		GO:0006468,GO:0005524,GO:0004672	AT1G56140.1		Leucine-rich repeat transmembrane protein kinase
VIT_211s0052g00870	31.0114	2.65882	0.553311	4.8053	1.55e-06	7.77e-06	2.73507	1.30615	24.774	0.000136418	0.000604093	6.58443	0.884564	VIT_11s0052g00870	38065337	VIT_211s0052g00870.1	VIT_211s0052g00870.1	PF02309	PTHR31734,PTHR31734:SF7				GO:0006355,GO:0005634	AT5G57420.1	IAA33	indole-3-acetic acid inducible 33
VIT_211s0052g01085	168.442	2.56683	0.192232	13.3528	1.14e-40	5.91e-39	2.53092	3.64359	196.374	2.07e-10	9.47e-09	52.3167	8.49676	VIT_11s0052g01085	38064903	VIT_211s0052g01085.1	VIT_211s0052g01085.1	PF05553	PTHR33098,PTHR33098:SF3					AT5G57510.1
VIT_211s0052g01090	622.141	1.68061	0.156314	10.7515	5.83e-27	1.64e-25	1.70782	5.51013	134.842	3.25e-09	8.96e-08	20.1398	5.71175	VIT_11s0052g01090	38064906	VIT_211s0052g01090.1	VIT_211s0052g01090.1	PF13193,PF00501	PTHR24096,PTHR24096:SF149		6.2.1.34,6.2.1.12	K01904	GO:0008152,GO:0003824	AT3G21240.1	4CL2,AT4CL2	4-coumarate:CoA ligase 2
VIT_211s0052g01180	72.6114	5.40301	0.521725	10.356	3.93e-25	9.91e-24	5.35015	2.46594	99.7665	2.75e-08	4.94e-07	5.2956	0.117638	VIT_11s0052g01180	38065481	VIT_211s0052g01180.1	VIT_211s0052g01180.1	PF06955,PF00722	PTHR31062,PTHR31062:SF23		2.4.1.207,3.2.1.151	K14504	GO:0048046,GO:0016762,GO:0006073,GO:0005618,GO:0005975,GO:0004553	AT5G57560.1	TCH4,XTH22	Xyloglucan endotransglucosylase/hydrolase family protein
VIT_211s0052g01190	333.665	8.30459	0.534009	15.5514	1.56e-54	1.36e-52	8.25848	4.62055	464.776	3.81e-13	7.67e-11	20.8755	0.057991	VIT_11s0052g01190	38064829	VIT_211s0052g01190.1	VIT_211s0052g01190.1	PF06955,PF00722	PTHR31062,PTHR31062:SF23		2.4.1.207,3.2.1.151	K14504	GO:0048046,GO:0016762,GO:0006073,GO:0005618,GO:0005975,GO:0004553	AT4G25810.1	XTH23,XTR6	xyloglucan endotransglycosylase 6
VIT_211s0052g01200	109.159	6.21992	0.485998	12.7983	1.68e-37	7.83e-36	6.16032	3.03498	229.005	6.55e-11	4.04e-09	9.1847	0.1163	VIT_11s0052g01200	38064525	VIT_211s0052g01200.1	VIT_211s0052g01200.1	PF06955,PF00722	PTHR31062,PTHR31062:SF23		2.4.1.207,3.2.1.151	K14504	GO:0048046,GO:0016762,GO:0006073,GO:0005618,GO:0005975,GO:0004553	AT4G25810.1	XTH23,XTR6	xyloglucan endotransglycosylase 6
VIT_211s0052g01220	83.6082	3.75149	0.372036	10.0837	6.52e-24	1.52e-22	3.75289	2.65443	106.908	1.7e-08	3.35e-07	6.96427	0.476496	VIT_11s0052g01220	38064295	VIT_211s0052g01220.1	VIT_211s0052g01220.1	PF06955,PF00722	PTHR31062,PTHR31062:SF32		2.4.1.207		GO:0048046,GO:0016762,GO:0006073,GO:0005618,GO:0005975,GO:0004553	AT4G25810.1	XTH23,XTR6	xyloglucan endotransglycosylase 6
VIT_211s0052g01250	90.5207	2.65848	0.3195	8.32076	8.74e-17	1.25e-15	2.67454	2.7641	77.69	1.53e-07	1.98e-06	6.19026	0.890821	VIT_11s0052g01250	38065411	VIT_211s0052g01250.1	VIT_211s0052g01250.1	PF06955,PF00722	PTHR31062,PTHR31062:SF23		2.4.1.207		GO:0048046,GO:0016762,GO:0006073,GO:0005618,GO:0005975,GO:0004553	AT4G25810.1	XTH23,XTR6	xyloglucan endotransglycosylase 6
VIT_211s0052g01260	1192.05	5.52135	0.160127	34.4811	1.54e-260	6.77e-257	5.53471	6.44702	1293.81	9.41e-17	3.79e-13	99.1245	2.00052	VIT_11s0052g01260	38065624	VIT_211s0052g01260.1	VIT_211s0052g01260.1	PF06955,PF00722	PTHR31062,PTHR31062:SF23		2.4.1.207	K08235	GO:0048046,GO:0016762,GO:0006073,GO:0005618,GO:0005975,GO:0004553	AT4G25810.1	XTH23,XTR6	xyloglucan endotransglycosylase 6
VIT_211s0052g01270	48.7439	8.9783	1.0625	8.45015	2.91e-17	4.29e-16	9.65	1.91588	214.715	1.8e-09	5.51e-08	4.02853	0	VIT_11s0052g01270	38063937	VIT_211s0052g01270.1	VIT_211s0052g01270.1	PF06955,PF00722	PTHR31062,PTHR31062:SF32		2.4.1.207,3.2.1.151	K08235	GO:0048046,GO:0016762,GO:0006073,GO:0005618,GO:0005975,GO:0004553	AT4G25810.1	XTH23,XTR6	xyloglucan endotransglycosylase 6
VIT_211s0052g01280	82.3348	9.73371	1.04805	9.28749	1.58e-20	2.98e-19	10.4046	2.6392	358.971	7.3e-11	4.36e-09	6.81816	0	VIT_11s0052g01280	38064235	VIT_211s0052g01280.1	VIT_211s0052g01280.1	PF06955,PF00722	PTHR31062,PTHR31062:SF23		2.4.1.207	K08235,K14504	GO:0048046,GO:0016762,GO:0006073,GO:0005618,GO:0005975,GO:0004553	AT4G25810.1	XTH23,XTR6	xyloglucan endotransglycosylase 6
VIT_211s0052g01300	589.632	5.62681	0.21631	26.0127	3.56e-149	2.4e-146	5.63801	5.43574	688.753	1.35e-14	8.4e-12	48.4636	0.890253	VIT_11s0052g01300	38065878	VIT_211s0052g01300.1	VIT_211s0052g01300.1	PF06955,PF00722	PTHR31062,PTHR31062:SF23		2.4.1.207	K08235	GO:0048046,GO:0016762,GO:0006073,GO:0005618,GO:0005975,GO:0004553	AT4G25810.1	XTH23,XTR6	xyloglucan endotransglycosylase 6
VIT_211s0052g01330	17.4848	6.76682	1.13285	5.97325	2.33e-09	1.68e-08	6.50929	0.548365	58.2718	1e-06	9.45e-06	1.72988	0.0130343	VIT_11s0052g01330	38065079	VIT_211s0052g01330.1	VIT_211s0052g01330.1	PF06955,PF00722	PTHR31062,PTHR31062:SF23		2.4.1.207		GO:0048046,GO:0016762,GO:0006073,GO:0005618,GO:0005975,GO:0004553	AT5G57560.1	TCH4,XTH22	Xyloglucan endotransglucosylase/hydrolase family protein
VIT_211s0052g01340	9.84961	6.66944	1.24642	5.35086	8.75e-08	5.23e-07	7.34518	-0.174836	33.9327	5.88e-05	0.000295455	0.919292	0	VIT_11s0052g01340	38064328	VIT_211s0052g01340.1	VIT_211s0052g01340.1	PF06955,PF00722	PTHR31062,PTHR31062:SF20		2.4.1.207,3.2.1.151		GO:0048046,GO:0016762,GO:0006073,GO:0005618,GO:0005975,GO:0004553	AT4G25810.1	XTH23,XTR6	xyloglucan endotransglycosylase 6
VIT_211s0052g01460	NA	NA	NA	NA	NA	NA	3.59304	1.17589	16.8246	0.000955303	0.00319227	0.539968	0.0416557	VIT_11s0052g01460	38065959	VIT_211s0052g01460.1	VIT_211s0052g01460.1	PF08263,PF00560,PF00069,PF13855	PTHR27000,PTHR27000:SF31	KOG1187	2.7.11.1		GO:0005515,GO:0006468,GO:0005524,GO:0004672	AT3G47570.1		Leucine-rich repeat protein kinase family protein
VIT_211s0065g00640	519.85	1.59181	0.141208	11.2728	1.79e-29	5.77e-28	1.61559	5.25288	150.168	1.49e-09	4.74e-08	10.3747	3.1802	VIT_11s0065g00640	38065675	VIT_211s0065g00640.1	VIT_211s0065g00640.1	PF00432	PTHR11764,PTHR11764:SF15		5.4.99.8	K01853	GO:0003824	AT2G07050.1	CAS1	cycloartenol synthase 1
VIT_211s0103g00620	10.5442	2.14605	0.70655	3.03736	0.00238657	0.00656736	2.13294	-0.0840388	9.61381	0.00686176	0.017046	0.404481	0.0837588	VIT_11s0103g00620	38064985	VIT_211s0103g00620.1	VIT_211s0103g00620.1	PF07651	PTHR22951,PTHR22951:SF17	KOG0251			GO:0005543	AT5G57200.1		ENTH/ANTH/VHS superfamily protein
VIT_211s0118g00180	22.1191	2.27455	0.483454	4.7048	2.54e-06	1.23e-05	2.27741	0.839258	21.7152	0.000260515	0.00104896	1.10524	0.210586	VIT_11s0118g00180	38064676	VIT_211s0118g00180.1	VIT_211s0118g00180.1	PF03006	PTHR20855,PTHR20855:SF32	KOG0748		K07297	GO:0016021	AT5G20270.1	HHP1	heptahelical transmembrane protein1
VIT_211s0118g00785	52.4433	1.7667	0.449634	3.9292	8.52e-05	0.000318534	1.66257	2.00491	15.0486	0.00132751	0.00420824	33.3982	9.95015	VIT_11s0118g00785	38064268	VIT_211s0118g00785.1	VIT_211s0118g00785.1
VIT_211s0118g00815	110.566	1.99881	0.27009	7.40055	1.36e-13	1.49e-12	1.9572	3.04553	59.6873	8.61e-07	8.37e-06	43.8275	10.5475	VIT_11s0118g00815	38065112	VIT_211s0118g00815.1	VIT_211s0118g00815.1		PTHR35121,PTHR35121:SF2					AT2G46490.1
VIT_211s0149g00090	11.0437	3.21839	0.933353	3.4482	0.000564327	0.00178717	3.16037	-0.0651045	11.799	0.00339382	0.00932851	0.19442	0.0194878	VIT_11s0149g00090	38063777	VIT_211s0149g00090.1	VIT_211s0149g00090.1	PF08263,PF00560,PF07714,PF13855	PTHR27000,PTHR27000:SF181	KOG1187	2.7.11.1		GO:0005515,GO:0006468,GO:0004672	AT5G51350.1		Leucine-rich repeat transmembrane protein kinase family protein
VIT_211s0149g00210	17.2948	1.93311	0.556426	3.47415	0.00051247	0.00163772	1.94538	0.512143	11.9841	0.00320676	0.00889632	0.298348	0.0711525	VIT_11s0149g00210	38065130	VIT_211s0149g00210.1	VIT_211s0149g00210.1	PF00690,PF00702,PF00122	PTHR24093,PTHR24093:SF257		3.6.3.6	K01535	GO:0046872,GO:0000166	AT3G42640.1	AHA8,HA8	H(+)-ATPase 8
VIT_211s0149g00280	10.0104	2.72439	0.753393	3.61616	0.000299006	0.0010094	2.68525	-0.169153	14.1919	0.00168168	0.00516132	0.593006	0.08217	VIT_11s0149g00280	38064923	VIT_211s0149g00280.1	VIT_211s0149g00280.1	PF00704	PTHR11177,PTHR11177:SF208	KOG2806	3.2.1.14	K01183	GO:0005975,GO:0004553	AT4G19810.1		Glycosyl hydrolase family protein with chitinase insertion domain
VIT_212s0028g00060	6.8109	2.44329	1.02761	2.37764	0.0174238	0.0380448	NA	NA	NA	NA	NA	0.253595	0.0430587	VIT_12s0028g00060	38043732	VIT_212s0028g00060.1	VIT_212s0028g00060.1	PF13041,PF01535	PTHR24015,PTHR24015:SF485					AT2G42920.1		Pentatricopeptide repeat (PPR-like) superfamily protein
VIT_212s0028g00320	27.5157	1.7286	0.487499	3.54586	0.000391331	0.00128571	1.7468	1.13035	12.8351	0.00248415	0.00716941	2.44749	0.676734	VIT_12s0028g00320	38042857	VIT_212s0028g00320.1	VIT_212s0028g00320.1	PF00504	PTHR21649,PTHR21649:SF26			K08912	GO:0016020,GO:0009765	AT1G29930.1	AB140,CAB1,CAB140,LHCB1.3	chlorophyll A/B binding protein 1
VIT_212s0028g00560	72.6989	3.28451	0.351732	9.33809	9.81e-21	1.89e-19	3.27959	2.46377	95.3966	3.76e-08	6.34e-07	7.34185	0.689931	VIT_12s0028g00560	38043694	VIT_212s0028g00560.1	VIT_212s0028g00560.1		PTHR32219					AT4G27500.1	PPI1	proton pump interactor 1
VIT_212s0028g00590	558.571	1.65233	0.137434	12.0227	2.7e-33	1.05e-31	1.66707	5.35556	172.615	5.38e-10	2.08e-08	24.6875	7.30596	VIT_12s0028g00590	38043269	VIT_212s0028g00590.1	VIT_212s0028g00590.1	PF16113	PTHR11941,PTHR11941:SF94	KOG1684	3.1.2.4	K05605		AT1G06550.1		ATP-dependent caseinolytic (Clp) protease/crotonase family protein
VIT_212s0028g00610	253.467	1.71267	0.174412	9.81966	9.27e-23	2.03e-21	1.73725	4.22436	111.986	1.22e-08	2.55e-07	7.79594	2.20417	VIT_12s0028g00610	38043092	VIT_212s0028g00610.1	VIT_212s0028g00610.1	PF00026	PTHR13683,PTHR13683:SF250	KOG1339	3.4.23.12		GO:0006508,GO:0004190	AT3G59080.1		Eukaryotic aspartyl protease family protein
VIT_212s0028g00920	475.05	2.76059	0.208771	13.223	6.46e-40	3.22e-38	2.77533	5.12408	210.957	1.21e-10	6.32e-09	53.4795	7.20431	VIT_12s0028g00920	38042230	VIT_212s0028g00920.1	VIT_212s0028g00920.1	PF00043	PTHR11260,PTHR11260:SF287		2.5.1.18			AT2G30860.1	ATGSTF7,ATGSTF9,GLUTTR,GSTF9	glutathione S-transferase PHI 9
VIT_212s0028g00960	44.3438	1.52094	0.417444	3.64345	0.00026901	0.00091713	1.53752	1.77319	14.2482	0.00165536	0.0050883	1.89871	0.620952	VIT_12s0028g00960	38042344	VIT_212s0028g00960.1	VIT_212s0028g00960.1	PF00494	PTHR31480,PTHR31480:SF4	KOG1459	2.5.1.32	K02291	GO:0016740,GO:0009058	AT5G17230.1	PSY	PHYTOENE SYNTHASE
VIT_212s0028g01150	478.186	1.85543	0.124924	14.8524	6.71e-50	4.95e-48	1.87709	5.13288	249.745	3.41e-11	2.39e-09	16.2445	4.15079	VIT_12s0028g01150	38042370	VIT_212s0028g01150.1	VIT_212s0028g01150.1	PF01554	PTHR11206,PTHR11206:SF85	KOG1347		K03327	GO:0055085,GO:0016020,GO:0015297,GO:0015238,GO:0006855	AT3G59030.1	ATTT12,TT12	MATE efflux family protein
VIT_212s0028g01360	190.247	2.54335	0.290498	8.75512	2.04e-18	3.26e-17	2.56888	3.81603	86.7516	7.22e-08	1.07e-06	10.303	1.59462	VIT_12s0028g01360	38044086	VIT_212s0028g01360.1	VIT_212s0028g01360.1	PF14416,PF13839	PTHR32285,PTHR32285:SF71					AT2G30900.1	TBL43	TRICHOME BIREFRINGENCE-LIKE 43
VIT_212s0028g01370	15.9659	4.55812	0.828916	5.49889	3.82e-08	2.41e-07	4.4459	0.438227	32.5314	3.24e-05	0.000177954	1.02135	0.0401415	VIT_12s0028g01370	38042492	VIT_212s0028g01370.1	VIT_212s0028g01370.1	PF14416,PF13839	PTHR32285,PTHR32285:SF47					AT2G30900.1	TBL43	TRICHOME BIREFRINGENCE-LIKE 43
VIT_212s0028g01450	8.71258	2.47129	0.947368	2.60859	0.00909166	0.0215312	2.44119	-0.335804	7.15842	0.016567	0.0359212	0.390145	0.0665223	VIT_12s0028g01450	38042772	VIT_212s0028g01450.1	VIT_212s0028g01450.1	PF00069	PTHR27002,PTHR27002:SF80	KOG1187	2.7.11.1		GO:0006468,GO:0005524,GO:0004672	AT4G32300.1	SD2-5	S-domain-2 5
VIT_212s0028g01630	13.0724	2.22577	0.770018	2.89054	0.0038458	0.0100728	NA	NA	NA	NA	NA	0.234034	0.0468853	VIT_12s0028g01630	38042462	VIT_212s0028g01630.1	VIT_212s0028g01630.1	PF08276,PF01453,PF00069	PTHR27002,PTHR27002:SF94	KOG1187	2.7.11.1		GO:0006468,GO:0005524,GO:0004672	AT4G32300.1	SD2-5	S-domain-2 5
VIT_212s0028g01640	22.0417	2.42314	0.569301	4.25635	2.08e-05	8.68e-05	2.42478	0.844251	18.103	0.000603349	0.00215711	0.573029	0.0995547	VIT_12s0028g01640	38044635	VIT_212s0028g01640.1	VIT_212s0028g01640.1	PF01453,PF00069	PTHR27002,PTHR27002:SF94	KOG1187	2.7.11.1		GO:0006468,GO:0005524,GO:0004672	AT4G32300.1	SD2-5	S-domain-2 5
VIT_212s0028g02010	18.4087	4.06654	0.83165	4.88973	1.01e-06	5.22e-06	4.00793	0.62863	22.7221	0.000209301	0.000870601	0.703977	0.040278	VIT_12s0028g02010	38043917	VIT_212s0028g02010.1	VIT_212s0028g02010.1	PF14416,PF13839	PTHR32285,PTHR32285:SF38					AT5G06700.1	TBR	Plant protein of unknown function (DUF828)
VIT_212s0028g02350	19.8184	2.12173	0.740367	2.86578	0.00415978	0.0107905	2.09222	0.68501	7.96714	0.0122428	0.0277752	1.63689	0.37408	VIT_12s0028g02350	38043293	VIT_212s0028g02350.1	VIT_212s0028g02350.1	PF00010	PTHR12565,PTHR12565:SF181				GO:0046983	AT1G68810.1		basic helix-loop-helix (bHLH) DNA-binding superfamily protein
VIT_212s0028g02440	287.327	3.81556	0.278178	13.7162	8.12e-43	4.64e-41	3.83923	4.40514	192.578	4.28e-10	1.77e-08	17.6026	1.13286	VIT_12s0028g02440	38044151	VIT_212s0028g02440.1	VIT_212s0028g02440.1	PF14416,PF13839	PTHR32285,PTHR32285:SF71					AT2G42570.1	TBL39	TRICHOME BIREFRINGENCE-LIKE 39
VIT_212s0028g02540	88.4485	1.85663	0.262462	7.07391	1.51e-12	1.51e-11	1.8581	2.72935	58.4849	9.81e-07	9.3e-06	14.5671	3.73605	VIT_12s0028g02540	38044254	VIT_212s0028g02540.1	VIT_212s0028g02540.1	PF07983	PTHR32227,PTHR32227:SF91					AT3G58100.1	PDCB5	plasmodesmata callose-binding protein 5
VIT_212s0028g02560	10.1452	5.2521	1.21231	4.33232	1.48e-05	6.32e-05	4.98971	-0.11688	26.4251	9.82e-05	0.000458067	0.243184	0.00572375	VIT_12s0028g02560	38042658	VIT_212s0028g02560.1	VIT_212s0028g02560.1	PF01699	PTHR10891,PTHR10891:SF620				GO:0055085,GO:0016021	AT1G53210.1		sodium/calcium exchanger family protein / calcium-binding EF hand family protein
VIT_212s0028g03010	537.405	4.42413	0.180704	24.4828	2.25e-132	1.13e-129	4.40587	5.30212	659.967	1.89e-14	9.84e-12	150.012	6.54992	VIT_12s0028g03010	38043880	VIT_212s0028g03010.1	VIT_212s0028g03010.1	PF00462	PTHR10168,PTHR10168:SF111	KOG1752	1.8.1.9		GO:0045454,GO:0015035,GO:0009055	AT1G28480.1	GRX480,roxy19	Thioredoxin superfamily protein
VIT_212s0028g03050	15.7719	7.35293	1.15797	6.34986	2.16e-10	1.76e-09	8.03125	0.432081	56.2351	4.46e-06	3.34e-05	1.29044	0	VIT_12s0028g03050	38042502	VIT_212s0028g03050.1	VIT_212s0028g03050.1	PF02365	PTHR31079,PTHR31079:SF6				GO:0006355,GO:0003677	AT4G28500.1	ANAC073,NAC073,SND2	NAC domain containing protein 73
VIT_212s0028g03240	14.9665	1.84944	0.689779	2.68121	0.00733557	0.0178508	1.85077	0.348263	6.75465	0.019365	0.0408124	0.703155	0.181507	VIT_12s0028g03240	38042379	VIT_212s0028g03240.1	VIT_212s0028g03240.1	PF00155	PTHR11751,PTHR11751:SF363		2.6.1.80		GO:0030170,GO:0009058	AT5G53970.1		Tyrosine transaminase family protein
VIT_212s0028g03270	1271.92	4.23606	0.193829	21.8546	7.03e-106	2.02e-103	4.20569	6.53982	379.113	2.42e-11	1.83e-09	195.275	10.0148	VIT_12s0028g03270	38042219	VIT_212s0028g03270.1	VIT_212s0028g03270.1	PF00847	PTHR31677				GO:0006355,GO:0003700	AT5G44210.1	ATERF-9,ATERF9,ERF9	erf domain protein 9
VIT_212s0028g03470	42.3876	1.52	0.364525	4.16981	3.05e-05	0.00012377	1.53749	1.70717	19.3004	0.000452141	0.00167834	0.883995	0.28587	VIT_12s0028g03470	38043434	VIT_212s0028g03470.1	VIT_212s0028g03470.1	PF03101,PF13419,PF00596	PTHR10640	KOG2631	4.2.1.109	K16054	GO:0046872,GO:0019509,GO:0005737	AT5G53850.2		haloacid dehalogenase-like hydrolase family protein
VIT_212s0028g03560	283.806	2.01904	0.2823	7.15213	8.54e-13	8.76e-12	2.03938	4.38638	54.2893	3.04e-06	2.4e-05	19.8143	4.39377	VIT_12s0028g03560	38043766	VIT_212s0028g03560.1	VIT_212s0028g03560.1	PF04720	PTHR31579,PTHR31579:SF2					AT4G32480.1		Protein of unknown function (DUF506)
VIT_212s0028g03570	17.1133	1.52336	0.655243	2.32487	0.0200788	0.0430758	NA	NA	NA	NA	NA	0.299866	0.094364	VIT_12s0028g03570	38042841	VIT_212s0028g03570.1	VIT_212s0028g03570.1	PF00400	PTHR22847,PTHR22847:SF422	KOG1033			GO:0005515	AT3G15354.1	SPA3	SPA1-related 3
VIT_212s0034g00770	15.4141	4.48273	0.831383	5.3919	6.97e-08	4.22e-07	4.44532	0.378621	30.9391	4.27e-05	0.000224051	0.363431	0.014635	VIT_12s0034g00770	38043422	VIT_212s0034g00770.1	VIT_212s0034g00770.1		PTHR23155,PTHR23155:SF530	KOG0472				AT1G69550.1		disease resistance protein (TIR-NBS-LRR class)
VIT_212s0034g00850	7.59884	3.11768	0.910161	3.42542	0.000613857	0.00192458	3.033	-0.460641	13.1536	0.00226264	0.00664317	0.131636	0.0144338	VIT_12s0034g00850	38042274	VIT_212s0034g00850.1	VIT_212s0034g00850.1	PF07725,PF00004,PF13676,PF12799	PTHR11017,PTHR11017:SF162	KOG4658			GO:0005524,GO:0007165,GO:0005515	AT5G17680.1		disease resistance protein (TIR-NBS-LRR class), putative
VIT_212s0034g00910	204.212	1.86653	0.185993	10.0355	1.06e-23	2.46e-22	1.87445	3.917	120.976	7.08e-09	1.62e-07	2.60269	0.663255	VIT_12s0034g00910	38042419	VIT_212s0034g00910.1	VIT_212s0034g00910.1	PF07725,PF13676,PF12799,PF00931	PTHR11017,PTHR11017:SF162	KOG4658			GO:0007165,GO:0005515,GO:0043531	AT5G17680.1		disease resistance protein (TIR-NBS-LRR class), putative
VIT_212s0034g01270	15.3163	2.87597	0.711645	4.0413	5.32e-05	0.000206036	2.86856	0.36316	15.3558	0.00122172	0.00393796	0.267044	0.0339365	VIT_12s0034g01270	38042867	VIT_212s0034g01270.1	VIT_212s0034g01270.1	PF13676,PF00931	PTHR11017,PTHR11017:SF162	KOG4658			GO:0007165,GO:0005515,GO:0043531	AT5G36930.2		Disease resistance protein (TIR-NBS-LRR class) family
VIT_212s0034g01950	1295.91	1.77837	0.172878	10.2868	8.08e-25	2e-23	1.80547	6.56624	117.118	1.92e-08	3.69e-07	65.0477	17.1709	VIT_12s0034g01950	38043717	VIT_212s0034g01950.1	VIT_212s0034g01950.1	PF00190	PTHR31189,PTHR31189:SF0				GO:0045735	AT1G07750.1		RmlC-like cupins superfamily protein
VIT_212s0034g02220	358.49	1.97422	0.188236	10.488	9.8e-26	2.57e-24	2.00361	4.72115	132.709	3.65e-09	9.78e-08	9.29572	2.15345	VIT_12s0034g02220	38043623	VIT_212s0034g02220.1	VIT_212s0034g02220.1	PF00069	PTHR27006,PTHR27006:SF29	KOG1187	2.7.11.1		GO:0006468,GO:0005524,GO:0004672	AT1G11050.1		Protein kinase superfamily protein
VIT_212s0034g02530	7.23071	3.04515	1.16762	2.60799	0.00910749	0.02156	NA	NA	NA	NA	NA	0.11295	0.0137185	VIT_12s0034g02530	38042201	VIT_212s0034g02530.1	VIT_212s0034g02530.1	PF00931	PTHR23155,PTHR23155:SF414				GO:0043531	AT3G14460.1		LRR and NB-ARC domains-containing disease resistance protein
VIT_212s0035g00330	22.7965	2.12144	0.547807	3.8726	0.000107682	0.000395298	2.11292	0.895619	13.8727	0.00184002	0.00558033	0.889657	0.19123	VIT_12s0035g00330	38042258	VIT_212s0035g00330.1	VIT_212s0035g00330.1	PF00004,PF14363	PTHR23070,PTHR23070:SF42			K08900	GO:0005524	AT5G40010.1	AATP1	AAA-ATPase 1
VIT_212s0035g00760	NA	NA	NA	NA	NA	NA	1.51992	3.8596	59.8944	8.42e-07	8.23e-06	8.45599	2.78359	VIT_12s0035g00760	38044138	VIT_212s0035g00760.1	VIT_212s0035g00760.1	PF08029,PF01634	PTHR21403,PTHR21403:SF0	KOG2831	2.4.2.17		GO:0005737,GO:0003879,GO:0000287,GO:0000105	AT1G09795.1	ATATP-PRT2,ATP-PRT2,HISN1B	ATP phosphoribosyl transferase 2
VIT_212s0035g00920	218.546	1.72564	0.183548	9.40154	5.38e-21	1.05e-19	1.72201	4.01309	96.4839	3.48e-08	5.96e-07	21.5068	6.12052	VIT_12s0035g00920	38044043	VIT_212s0035g00920.1	VIT_212s0035g00920.1	PF05078	PTHR31621,PTHR31621:SF10					AT3G02430.1		Protein of unknown function (DUF679)
VIT_212s0035g01045	32.0904	1.94714	0.451672	4.31095	1.63e-05	6.91e-05	1.92057	1.33066	18.0446	0.000612083	0.00218156	5.32695	1.32431	VIT_12s0035g01045	38043737	VIT_212s0035g01045.1	VIT_212s0035g01045.1		PTHR38386,PTHR38386:SF1
VIT_212s0035g01050	147.631	1.66869	0.262047	6.36788	1.92e-10	1.57e-09	1.70649	3.45452	47.5472	3.57e-06	2.75e-05	8.18887	2.31133	VIT_12s0035g01050	38044743	VIT_212s0035g01050.1	VIT_212s0035g01050.1	PF00564	PTHR31066,PTHR31066:SF11		2.7.11.25,2.7.12.2		GO:0005515	AT5G49920.1		Octicosapeptide/Phox/Bem1p family protein
VIT_212s0035g01770	13.6628	5.05549	1.08325	4.66695	3.06e-06	1.46e-05	NA	NA	NA	NA	NA	0.212996	0.00552025	VIT_12s0035g01770	38043480	VIT_212s0035g01770.1	VIT_212s0035g01770.1	PF12047,PF01426,PF00145	PTHR10629,PTHR10629:SF36		2.1.1.37		GO:0003682	AT5G49160.1	DDM2,DMT01,DMT1,MET1,MET2,METI	methyltransferase 1
VIT_212s0035g01950	67.64	1.76944	0.408164	4.33512	1.46e-05	6.25e-05	1.78408	2.35031	21.6808	0.000262497	0.00105481	4.015	1.0742	VIT_12s0035g01950	38042512	VIT_212s0035g01950.1	VIT_212s0035g01950.1	PF12804	PTHR32125,PTHR32125:SF4		2.7.7.60	K00991		AT2G02500.1	ATMEPCT,ISPD,MCT	Nucleotide-diphospho-sugar transferases superfamily protein
VIT_212s0035g01970	16.7199	3.04162	0.740135	4.10954	3.96e-05	0.00015742	3.01766	0.479807	15.8235	0.00107844	0.00354277	0.446779	0.0525305	VIT_12s0035g01970	38044350	VIT_212s0035g01970.1	VIT_212s0035g01970.1	PF14432,PF01535,PF13041	PTHR24015,PTHR24015:SF911					AT1G14470.1		Pentatricopeptide repeat (PPR) superfamily protein
VIT_212s0055g00020	5.94679	3.08661	1.17911	2.61774	0.0088515	0.0210306	NA	NA	NA	NA	NA	0.268634	0.0294695	VIT_12s0055g00020	38043729	VIT_212s0055g00020.1	VIT_212s0055g00020.1	PF00201	PTHR11926,PTHR11926:SF319	KOG1192			GO:0016758,GO:0008152	AT3G21760.1	HYR1	UDP-Glycosyltransferase superfamily protein
VIT_212s0055g00290	73.1767	2.18124	0.29288	7.44756	9.51e-14	1.06e-12	2.20462	2.46512	63.3643	5.86e-07	6.03e-06	1.38326	0.280274	VIT_12s0055g00290	38042329	VIT_212s0055g00290.1	VIT_212s0055g00290.1	PF00201	PTHR11926,PTHR11926:SF184	KOG1192			GO:0016758,GO:0008152	AT3G21760.1	HYR1	UDP-Glycosyltransferase superfamily protein
VIT_212s0057g00060	621.594	6.40299	0.524486	12.2081	2.81e-34	1.14e-32	6.32406	5.51109	379.35	3.15e-11	2.25e-09	438.461	5.3784	VIT_12s0057g00060	38043304	VIT_212s0057g00060.1	VIT_212s0057g00060.1	PF12609	PTHR33090					AT4G10270.1		Wound-responsive family protein
VIT_212s0057g00070	25.6768	8.05548	1.11779	7.20664	5.73e-13	6.01e-12	8.72361	1.06226	89.8798	3.28e-07	3.73e-06	24.5015	0	VIT_12s0057g00070	38044204	VIT_212s0057g00070.1	VIT_212s0057g00070.1	PF12609	PTHR33090					AT4G10265.1		Wound-responsive family protein
VIT_212s0057g00080	138.903	4.95848	0.728974	6.802	1.03e-11	9.6e-11	4.91625	3.37392	134.585	6.4e-09	1.5e-07	131.277	3.89601	VIT_12s0057g00080	38044674	VIT_212s0057g00080.1	VIT_212s0057g00080.1	PF12609	PTHR33090					AT4G10265.1		Wound-responsive family protein
VIT_212s0057g00090	139.497	10.495	1.04069	10.0847	6.46e-24	1.51e-22	11.1646	3.3812	561.111	4.3e-12	5.2e-10	132.389	0	VIT_12s0057g00090	38043134	VIT_212s0057g00090.1	VIT_212s0057g00090.1	PF12609	PTHR33090					AT4G10265.1		Wound-responsive family protein
VIT_212s0057g00100	179.957	10.8618	1.03565	10.4879	9.82e-26	2.57e-24	11.5329	3.74036	719.171	8.81e-13	1.51e-10	41.1817	0	VIT_12s0057g00100	38042968	VIT_212s0057g00100.1	VIT_212s0057g00100.1	PF12609	PTHR33090					AT4G10265.1		Wound-responsive family protein
VIT_212s0057g00110	8.93378	2.524	0.854735	2.95296	0.00314743	0.00840288	NA	NA	NA	NA	NA	7.14179	1.16204	VIT_12s0057g00110	38043971	VIT_212s0057g00110.1	VIT_212s0057g00110.1	PF12609	PTHR33090					AT4G10270.1		Wound-responsive family protein
VIT_212s0057g00120	79.7877	8.96457	1.05722	8.47937	2.26e-17	3.36e-16	8.66114	2.59481	272.845	1.74e-11	1.43e-09	75.2265	0.128291	VIT_12s0057g00120	38042596	VIT_212s0057g00120.1	VIT_212s0057g00120.1	PF12609	PTHR33090					AT4G10265.1		Wound-responsive family protein
VIT_212s0057g00140	58.2759	9.23394	1.07587	8.58274	9.26e-18	1.42e-16	9.9194	2.15287	182.138	4.94e-09	1.23e-07	55.3343	0	VIT_12s0057g00140	38042275	VIT_212s0057g00140.1	VIT_212s0057g00140.1	PF12609	PTHR33090					AT4G10265.1		Wound-responsive family protein
VIT_212s0057g00150	25.2815	8.03053	1.10483	7.26859	3.63e-13	3.86e-12	8.70509	1.02563	93.9262	2.55e-07	3.02e-06	11.4004	0	VIT_12s0057g00150	38043101	VIT_212s0057g00150.1	VIT_212s0057g00150.1	PF12609	PTHR33090					AT4G10265.1		Wound-responsive family protein
VIT_212s0057g00170	56.1232	8.45685	1.0578	7.99479	1.3e-15	1.68e-14	8.16166	2.11011	211.838	1.18e-10	6.21e-09	53.378	0.12829	VIT_12s0057g00170	38044623	VIT_212s0057g00170.1	VIT_212s0057g00170.1	PF12609	PTHR33090					AT4G10265.1		Wound-responsive family protein
VIT_212s0057g00180	492.487	2.79875	0.245503	11.4	4.18e-30	1.4e-28	2.80145	5.17534	159.577	2.38e-09	6.96e-08	138.162	18.1259	VIT_12s0057g00180	38043015	VIT_212s0057g00180.1	VIT_212s0057g00180.1	PF12609	PTHR33090					AT4G10265.1		Wound-responsive family protein
VIT_212s0057g00190	49.0212	2.39125	0.561912	4.25556	2.09e-05	8.7e-05	2.39464	1.90886	20.3983	0.000350199	0.0013455	49.4174	8.30397	VIT_12s0057g00190	38044644	VIT_212s0057g00190.1	VIT_212s0057g00190.1	PF12609	PTHR33090					AT4G10265.1		Wound-responsive family protein
VIT_212s0057g00420	302.697	1.64227	0.157987	10.395	2.61e-25	6.68e-24	1.66365	4.47776	126.681	5.1e-09	1.26e-07	13.4082	3.96821	VIT_12s0057g00420	38042546	VIT_212s0057g00420.1	VIT_212s0057g00420.1	PF03188,PF04526	PTHR23130,PTHR23130:SF79	KOG4293			GO:0016021	AT5G35735.1		Auxin-responsive family protein
VIT_212s0057g00520	680.669	1.85542	0.122613	15.1324	9.91e-52	8.01e-50	1.87328	5.64005	268.211	1.99e-11	1.6e-09	43.3272	11.0314	VIT_12s0057g00520	38044333	VIT_212s0057g00520.1	VIT_212s0057g00520.1	PF00069	PTHR13902,PTHR13902:SF60	KOG0198	2.7.11.1	K08867	GO:0006468,GO:0005524,GO:0004672	AT5G55560.1		Protein kinase superfamily protein
VIT_212s0057g00615	37.9495	3.17168	0.516068	6.14586	7.95e-10	6.09e-09	3.18087	1.57111	32.4526	3.29e-05	0.00017998	0.720846	0.0753478	VIT_12s0057g00615	38044521	VIT_212s0057g00615.1	VIT_212s0057g00615.1	PF00122,PF00689	PTHR24093,PTHR24093:SF325	KOG0204	3.6.3.8	K01537	GO:0046872,GO:0000166	AT5G57110.1	ACA8,AT-ACA8	autoinhibited Ca2+ -ATPase, isoform 8
VIT_212s0057g00960	21.6398	2.22124	0.683958	3.24762	0.00116376	0.00344354	2.22571	0.822636	10.1055	0.00582189	0.0147818	0.543677	0.110257	VIT_12s0057g00960	38043089	VIT_212s0057g00960.1	VIT_212s0057g00960.1	PF04434,PF10551,PF03101	PTHR31669,PTHR31669:SF47				GO:0008270,GO:0006355	AT5G28530.1	FRS10	FAR1-related sequence 10
VIT_212s0057g00970	51.105	1.94126	0.353225	5.49583	3.89e-08	2.45e-07	1.95631	1.96777	34.1079	2.5e-05	0.000143356	0.746611	0.179431	VIT_12s0057g00970	38044311	VIT_212s0057g00970.1	VIT_212s0057g00970.1	PF14432,PF01535,PF13041	PTHR24015,PTHR24015:SF377					AT5G09950.1		Tetratricopeptide repeat (TPR)-like superfamily protein
VIT_212s0057g01440	16.1733	1.73519	0.713578	2.43167	0.0150292	0.0334156	NA	NA	NA	NA	NA	1.67412	0.474335	VIT_12s0057g01440	38043569	VIT_212s0057g01440.1	VIT_212s0057g01440.1		PTHR22814,PTHR22814:SF106					AT5G48290.1		Heavy metal transport/detoxification superfamily protein
VIT_212s0059g00310	95.9254	4.32612	0.44605	9.69873	3.05e-22	6.49e-21	4.30337	2.84678	88.1263	8.56e-08	1.24e-06	27.6794	1.28413	VIT_12s0059g00310	38043590	VIT_212s0059g00310.1	VIT_212s0059g00310.1	PF13499	PTHR10891,PTHR10891:SF615		2.7.1.107			AT2G44310.1		Calcium-binding EF-hand family protein
VIT_212s0059g00420	5.1542	5.73795	1.38287	4.1493	3.33e-05	0.000134399	NA	NA	NA	NA	NA	1.59408	0	VIT_12s0059g00420	38042736	VIT_212s0059g00420.1	VIT_212s0059g00420.1	PF13499	PTHR10891,PTHR10891:SF615		2.7.1.107			AT2G44310.1		Calcium-binding EF-hand family protein
VIT_212s0059g00430	61.9818	8.59991	1.09132	7.88025	3.27e-15	4.11e-14	8.30724	2.24533	155.388	1.16e-09	3.92e-08	18.7023	0.0421503	VIT_12s0059g00430	38043497	VIT_212s0059g00430.1	VIT_212s0059g00430.1	PF13499	PTHR10891,PTHR10891:SF615		2.7.1.107			AT2G44310.1		Calcium-binding EF-hand family protein
VIT_212s0059g00560	23.2782	2.66927	0.624433	4.27471	1.91e-05	8.04e-05	2.6639	0.914102	15.9207	0.00105111	0.00346285	0.570912	0.0803255	VIT_12s0059g00560	38043780	VIT_212s0059g00560.1	VIT_212s0059g00560.1	PF00307	PTHR19961,PTHR19961:SF25				GO:0005515	AT5G35700.1	FIM2	fimbrin-like protein 2
VIT_212s0059g00710	20.931	2.26018	0.639478	3.53442	0.000408674	0.00133569	2.25939	0.779236	11.4723	0.00375494	0.0101684	0.853804	0.167557	VIT_12s0059g00710	38044476	VIT_212s0059g00710.1	VIT_212s0059g00710.1	PF13180,PF02163	PTHR22939,PTHR22939:SF79		3.4.24.85		GO:0005515,GO:0006508,GO:0004222	AT2G32480.1	ARASP	ARABIDOPSIS SERIN PROTEASE
VIT_212s0059g00770	162	3.10152	0.32309	9.59957	8.03e-22	1.66e-20	3.12252	3.58784	97.4667	3.42e-08	5.9e-07	5.66015	0.619117	VIT_12s0059g00770	38042651	VIT_212s0059g00770.1	VIT_212s0059g00770.1	PF07731,PF07732,PF00394	PTHR11709,PTHR11709:SF106		1.10.3.3		GO:0055114,GO:0016491,GO:0005507	AT1G76160.1	sks5	SKU5 similar 5
VIT_212s0059g01550	17.5171	2.65688	0.650882	4.08196	4.47e-05	0.000175458	2.65353	0.530313	14.6673	0.00147352	0.00459868	0.837449	0.122436	VIT_12s0059g01550	38043998	VIT_212s0059g01550.1	VIT_212s0059g01550.1	PF04083	PTHR11005,PTHR11005:SF41		3.1.1.3		GO:0006629	AT5G14180.1	MPL1	Myzus persicae-induced lipase 1
VIT_212s0059g01590	18.6451	3.31256	0.637024	5.20006	1.99e-07	1.14e-06	3.29289	0.618739	30.2124	4.85e-05	0.000251068	0.541163	0.049715	VIT_12s0059g01590	38042136	VIT_212s0059g01590.1	VIT_212s0059g01590.1	PF00657	PTHR22835,PTHR22835:SF276		3.1.1.3		GO:0016788	AT2G04570.1		GDSL-like Lipase/Acylhydrolase superfamily protein
VIT_212s0059g01715	16.9692	1.84423	0.724254	2.54638	0.0108846	0.0251395	1.85114	0.481446	6.298	0.0232043	0.0476752	1.08808	0.280447	VIT_12s0059g01715	38043524	VIT_212s0059g01715.1	VIT_212s0059g01715.1		PTHR31852,PTHR31852:SF26					AT1G65690.1		Late embryogenesis abundant (LEA) hydroxyproline-rich glycoprotein family
VIT_212s0059g02020	202.412	1.6724	0.252753	6.61674	3.67e-11	3.23e-10	1.69755	3.9022	53.7226	1.68e-06	1.48e-05	12.3101	3.46697	VIT_12s0059g02020	38042947	VIT_212s0059g02020.1	VIT_212s0059g02020.1	PF07837	PTHR12234		6.3.3.2,2.1.2.5		GO:0016740,GO:0008152,GO:0005542	AT2G20830.1		transferases;folic acid binding
VIT_212s0059g02680	5.38529	5.80622	1.41682	4.09806	4.17e-05	0.000164655	NA	NA	NA	NA	NA	0.140733	0	VIT_12s0059g02680	38042637	VIT_212s0059g02680.1	VIT_212s0059g02680.1	PF02181	PTHR23213,PTHR23213:SF195					AT5G54650.1	ATFH5,Fh5	formin homology5
VIT_212s0059g02690	13.9203	3.62926	0.9429	3.84904	0.000118583	0.000431435	3.59258	0.251172	14.4348	0.00157145	0.00486476	0.747733	0.0584135	VIT_12s0059g02690	38043914	VIT_212s0059g02690.1	VIT_212s0059g02690.1	PF04504	PTHR31662,PTHR31662:SF1					AT4G00390.1		DNA-binding storekeeper protein-related transcriptional regulator
VIT_212s0059g02700	23.3582	2.03891	0.614778	3.31649	0.000911558	0.00276327	2.04742	0.909643	10.078	0.00587513	0.0149063	0.678473	0.154895	VIT_12s0059g02700	38043158	VIT_212s0059g02700.1	VIT_212s0059g02700.1	PF13041,PF01535	PTHR24015,PTHR24015:SF850					AT3G29230.1		Tetratricopeptide repeat (TPR)-like superfamily protein
VIT_212s0121g00155	2.99747	3.39869	1.45839	2.33044	0.019783	0.0425191	NA	NA	NA	NA	NA	0.114628	0.0102262	VIT_12s0121g00155	38042692	VIT_212s0121g00155.1	VIT_212s0121g00155.1	PF00781,PF00931	PTHR23155,PTHR23155:SF458			K00901	GO:0016301,GO:0043531	AT3G46530.1	RPP13	NB-ARC domain-containing disease resistance protein
VIT_212s0134g00160	31.6928	1.60315	0.422203	3.7971	0.000146396	0.000523939	1.61088	1.30806	15.064	0.00132198	0.00419377	2.02931	0.62935	VIT_12s0134g00160	38042272	VIT_212s0134g00160.1	VIT_212s0134g00160.1	PF06955,PF00722	PTHR31062,PTHR31062:SF11		2.4.1.207	K08235	GO:0048046,GO:0016762,GO:0006073,GO:0005618,GO:0005975,GO:0004553	AT4G03210.1	XTH9	xyloglucan endotransglucosylase/hydrolase 9
VIT_212s0134g00170	44.8018	4.26587	0.49036	8.69948	3.33e-18	5.24e-17	4.09868	1.79412	66.5812	4.24e-07	4.59e-06	28.4657	1.5642	VIT_12s0134g00170	38044161	VIT_212s0134g00170.1	VIT_212s0134g00170.1		PTHR34558,PTHR34558:SF2					AT3G09280.1
VIT_212s0134g00240	556.028	5.10572	0.195006	26.1824	4.22e-151	2.96e-148	5.05708	5.35132	648.141	2.18e-14	1.06e-11	250.47	6.97917	VIT_12s0134g00240	38044739	VIT_212s0134g00240.1	VIT_212s0134g00240.1	PF13833	PTHR10891,PTHR10891:SF585					AT4G27280.1		Calcium-binding EF-hand family protein
VIT_212s0142g00220	57.7669	2.07659	0.509058	4.07928	4.52e-05	0.000177336	2.08657	2.13624	17.8504	0.000675918	0.00237027	3.17042	0.708269	VIT_12s0142g00220	38042295	VIT_212s0142g00220.1	VIT_212s0142g00220.1	PF13242	PTHR19288,PTHR19288:SF25	KOG2961	3.1.3.27	K01094		AT3G58830.1		haloacid dehalogenase (HAD) superfamily protein
VIT_212s0142g00590	228.905	1.92265	0.207947	9.24587	2.33e-20	4.35e-19	1.92407	4.08037	93.72	4.25e-08	7.05e-07	2.66263	0.646045	VIT_12s0142g00590	38018988	VIT_212s0142g00590.1	VIT_212s0142g00590.1	PF13676,PF00931	PTHR11017,PTHR11017:SF162	KOG0472			GO:0007165,GO:0005515,GO:0043531	AT1G69550.1		disease resistance protein (TIR-NBS-LRR class)
VIT_213s0019g00480	47.5267	3.69583	0.580594	6.3656	1.95e-10	1.6e-09	3.68004	1.86861	37.0302	1.66e-05	0.000101823	9.64357	0.72589	VIT_13s0019g00480	38052079	VIT_213s0019g00480.1	VIT_213s0019g00480.1	PF13912	PTHR26374,PTHR26374:SF207					AT2G28710.1		C2H2-type zinc finger family protein
VIT_213s0019g00800	17.6752	1.83536	0.625846	2.9326	0.00336133	0.00893047	1.7395	0.531173	7.57796	0.0141382	0.0313904	8.67103	2.50598	VIT_13s0019g00800	38053314	VIT_213s0019g00800.1	VIT_213s0019g00800.1	PF15511	PTHR10484	KOG3467		K11254		AT2G28740.1	HIS4	histone H4
VIT_213s0019g01130	494.202	4.03738	0.179456	22.498	4.35e-112	1.41e-109	4.055	5.18196	505.85	1.51e-13	3.77e-11	22.9683	1.29018	VIT_13s0019g01130	38051561	VIT_213s0019g01130.1	VIT_213s0019g01130.1		PTHR13871,PTHR13871:SF33					AT2G16050.1		Cysteine/Histidine-rich C1 domain family protein
VIT_213s0019g01450	44.3179	1.58379	0.337253	4.69616	2.65e-06	1.28e-05	1.58935	1.76935	23.39	0.000181611	0.000771153	2.63038	0.807181	VIT_13s0019g01450	38051900	VIT_213s0019g01450.1	VIT_213s0019g01450.1	PF10615	PTHR37375,PTHR37375:SF1					AT3G04020.1
VIT_213s0019g01510	13.0311	1.92735	0.721005	2.67315	0.00751433	0.0182394	1.92326	0.172399	6.81689	0.0189004	0.0400165	0.433193	0.108021	VIT_13s0019g01510	38051013	VIT_213s0019g01510.1	VIT_213s0019g01510.1	PF14389,PF04784	PTHR23054,PTHR23054:SF22					AT2G39690.1		Protein of unknown function, DUF547
VIT_213s0019g01660	514.019	2.00362	0.134362	14.9122	2.75e-50	2.08e-48	1.99588	5.23689	256.284	2.8e-11	2.04e-09	78.4967	18.4167	VIT_13s0019g01660	38066172	VIT_213s0019g01660.1	VIT_213s0019g01660.1	PF07145	PTHR33790,PTHR33790:SF1					AT2G41430.4	CID1,ERD15,LSR1	dehydration-induced protein (ERD15)
VIT_213s0019g01710	11.144	2.75147	0.914622	3.00831	0.00262704	0.00715504	2.7195	-0.0431108	9.17325	0.00797568	0.0193332	0.262248	0.0380487	VIT_13s0019g01710	38052120	VIT_213s0019g01710.1	VIT_213s0019g01710.1	PF03514	PTHR31636,PTHR31636:SF44					AT1G07530.1	ATGRAS2,GRAS2,SCL14	SCARECROW-like 14
VIT_213s0019g02380	79.4773	1.52501	0.3587	4.25149	2.12e-05	8.85e-05	1.54401	2.57627	20.7519	0.000323099	0.0012588	4.88781	1.59253	VIT_13s0019g02380	38052129	VIT_213s0019g02380.1	VIT_213s0019g02380.1	PF03016	PTHR11062,PTHR11062:SF109		2.4.2.41			AT4G38040.1		Exostosin family protein
VIT_213s0019g02780	7.45855	2.7766	1.08605	2.5566	0.0105699	0.0245063	NA	NA	NA	NA	NA	1.62948	0.216008	VIT_13s0019g02780	38051425	VIT_213s0019g02780.1	VIT_213s0019g02780.1	PF00011	PTHR11527,PTHR11527:SF158			K13993		AT1G53540.1		HSP20-like chaperones superfamily protein
VIT_213s0019g02910	121.694	1.88058	0.241235	7.79566	6.41e-15	7.81e-14	1.8901	3.18496	67.513	3.87e-07	4.23e-06	5.71401	1.46176	VIT_13s0019g02910	38051008	VIT_213s0019g02910.1	VIT_213s0019g02910.1	PF00201	PTHR11926,PTHR11926:SF220	KOG1192	2.4.1.323		GO:0016758,GO:0008152	AT1G22400.1	ATUGT85A1,UGT85A1	UDP-Glycosyltransferase superfamily protein
VIT_213s0019g03060	45.7054	3.21693	0.576926	5.57598	2.46e-08	1.59e-07	3.23344	1.81571	28.233	7.88e-05	0.000379072	1.98631	0.192683	VIT_13s0019g03060	38051217	VIT_213s0019g03060.1	VIT_213s0019g03060.1	PF00201	PTHR11926,PTHR11926:SF220		2.4.1.323		GO:0016758,GO:0008152	AT1G22400.1	ATUGT85A1,UGT85A1	UDP-Glycosyltransferase superfamily protein
VIT_213s0019g03130	NA	NA	NA	NA	NA	NA	3.4015	0.661372	12.8819	0.00245007	0.00708628	1.49767	0.135899	VIT_13s0019g03130	38052809	VIT_213s0019g03130.1	VIT_213s0019g03130.1	PF00201	PTHR11926,PTHR11926:SF220		2.4.1.323		GO:0016758,GO:0008152	AT1G22360.1	AtUGT85A2,UGT85A2	UDP-glucosyl transferase 85A2
VIT_213s0019g03930	119.73	2.4156	0.321768	7.50727	6.04e-14	6.82e-13	2.44757	3.15867	59.5781	8.71e-07	8.44e-06	18.1132	3.11615	VIT_13s0019g03930	38052659	VIT_213s0019g03930.1	VIT_213s0019g03930.1		PTHR34130,PTHR34130:SF1					AT4G30230.1
VIT_213s0019g04030	159.719	3.0233	0.218026	13.8667	1.01e-43	5.95e-42	3.04218	3.57105	229.217	6.51e-11	4.03e-09	6.89384	0.77873	VIT_13s0019g04030	38051152	VIT_213s0019g04030.1	VIT_213s0019g04030.1	PF00450	PTHR11802,PTHR11802:SF71		3.4.16.6	K16297	GO:0006508,GO:0004185	AT3G07990.1	SCPL27	serine carboxypeptidase-like 27
VIT_213s0019g04200	412.567	1.78995	0.174513	10.2568	1.1e-24	2.72e-23	1.82536	4.92162	131.469	3.9e-09	1.03e-07	17.6895	4.7149	VIT_13s0019g04200	38052768	VIT_213s0019g04200.1	VIT_213s0019g04200.1	PF01734	PTHR32241,PTHR32241:SF3	KOG0513			GO:0006629	AT3G54950.1	PLA IIIA,PLP7	patatin-like protein 6
VIT_213s0019g04360	56.3036	1.58529	0.349608	4.53447	5.77e-06	2.64e-05	1.59884	2.09858	22.7324	0.000208837	0.000869121	4.01757	1.22531	VIT_13s0019g04360	38053235	VIT_213s0019g04360.1	VIT_213s0019g04360.1	PF00583	PTHR23091,PTHR23091:SF208		2.3.1.88		GO:0008080	AT2G39000.1		Acyl-CoA N-acyltransferases (NAT) superfamily protein
VIT_213s0019g04390	346.703	3.74196	0.191624	19.5276	6.39e-85	1.23e-82	3.76562	4.67517	421.599	6.2e-13	1.14e-10	25.8464	1.77371	VIT_13s0019g04390	38052436	VIT_213s0019g04390.1	VIT_213s0019g04390.1	PF00320	PTHR10071,PTHR10071:SF194	KOG1601			GO:0043565,GO:0008270,GO:0006355,GO:0003700	AT4G32890.1	GATA9	GATA transcription factor 9
VIT_213s0019g04460	1065.94	1.96041	0.119211	16.4449	9.13e-61	9.71e-59	1.99316	6.28508	316.689	5.6e-12	6.27e-10	25.3815	5.93121	VIT_13s0019g04460	38052137	VIT_213s0019g04460.1	VIT_213s0019g04460.1	PF00221	PTHR10362,PTHR10362:SF19		4.3.1.24	K10775		AT2G37040.1	ATPAL1,PAL1	PHE ammonia lyase 1
VIT_213s0019g04510	6.19758	5.9993	1.38529	4.33072	1.49e-05	6.36e-05	NA	NA	NA	NA	NA	10.433	0	VIT_13s0019g04510	38051601	VIT_213s0019g04510.1	VIT_213s0019g04510.1							AT1G11572.1		Plant thionin family protein
VIT_213s0019g05070	12.3215	6.25855	1.21089	5.16854	2.36e-07	1.33e-06	6.02845	0.119314	36.1589	1.8e-05	0.000108703	0.439703	0.00405725	VIT_13s0019g05070	38051498	VIT_213s0019g05070.1	VIT_213s0019g05070.1	PF06813	PTHR21576,PTHR21576:SF40					AT2G39210.1		Major facilitator superfamily protein
VIT_213s0019g05290	139.888	1.92881	0.248218	7.77064	7.81e-15	9.48e-14	1.94531	3.37828	67.1282	4.02e-07	4.38e-06	4.6587	1.12222	VIT_13s0019g05290	38053425	VIT_213s0019g05290.1	VIT_213s0019g05290.1	PF01344,PF13415	PTHR23244,PTHR23244:SF321	KOG0379			GO:0005515	AT5G04420.1		Galactose oxidase/kelch repeat superfamily protein
VIT_213s0019g05400	23.8662	1.96437	0.500024	3.92855	8.55e-05	0.000319259	1.96726	0.933783	14.6868	0.00146563	0.00457762	0.261046	0.0613708	VIT_13s0019g05400	38051760	VIT_213s0019g05400.1	VIT_213s0019g05400.1		PTHR13140,PTHR13140:SF480					AT1G63300.1		Myosin heavy chain-related protein
VIT_213s0047g00090	21.327	2.09213	0.777317	2.69147	0.00711373	0.0173672	2.05203	0.782875	7.03007	0.017403	0.037424	2.03788	0.474067	VIT_13s0047g00090	38053020	VIT_213s0047g00090.1	VIT_213s0047g00090.1	PF12854,PF13041	PTHR24015,PTHR24015:SF812					AT1G80550.1		Pentatricopeptide repeat (PPR) superfamily protein
VIT_213s0047g00260	7.56981	4.79245	1.31242	3.65162	0.000260587	0.000891013	NA	NA	NA	NA	NA	0.297646	0.010592	VIT_13s0047g00260	38053021	VIT_213s0047g00260.1	VIT_213s0047g00260.1	PF06293,PF13499	PTHR24349,PTHR24349:SF88	KOG0032	2.7.11.17		GO:0016773,GO:0016020,GO:0005524	AT3G10660.1	ATCPK2,CPK2	calmodulin-domain protein kinase cdpk isoform 2
VIT_213s0047g00500	7.38012	2.37782	0.884373	2.68871	0.00717293	0.0174996	NA	NA	NA	NA	NA	0.424736	0.0748647	VIT_13s0047g00500	38052944	VIT_213s0047g00500.1	VIT_213s0047g00500.1	PF00378	PTHR11941,PTHR11941:SF70	KOG1684	3.1.2.4	K05605	GO:0008152,GO:0003824	AT5G65940.1	CHY1	beta-hydroxyisobutyryl-CoA hydrolase 1
VIT_213s0064g00135	9.23642	3.13698	0.899821	3.48623	0.00048988	0.00157471	3.09661	-0.260576	12.2004	0.00300271	0.00841575	1.86953	0.189802	VIT_13s0064g00135	38052610	VIT_213s0064g00135.1	VIT_213s0064g00135.1	PF08263	PTHR27004,PTHR27004:SF3					AT2G15080.1	AtRLP19,RLP19	receptor like protein 19
VIT_213s0064g01220	2360.74	1.66575	0.168889	9.86295	6.03e-23	1.33e-21	1.69056	7.42916	81.2209	6.04e-07	6.19e-06	410.237	117.443	VIT_13s0064g01220	38051295	VIT_213s0064g01220.1	VIT_213s0064g01220.1	PF01428,PF01754	PTHR10634,PTHR10634:SF22	KOG3173			GO:0008270,GO:0003677	AT3G12630.1		A20/AN1-like zinc finger family protein
VIT_213s0064g01250	45.019	1.57355	0.460003	3.42074	0.000624517	0.00195451	1.58874	1.79493	12.7951	0.00251367	0.00723775	1.09573	0.347726	VIT_13s0064g01250	38052458	VIT_213s0064g01250.1	VIT_213s0064g01250.1		PTHR15107					AT3G52115.1	ATCOM1,ATGR1,COM1,GR1	gamma response gene 1
VIT_213s0064g01340	33.289	1.62037	0.420945	3.84936	0.000118426	0.000430954	1.58439	1.37553	14.5601	0.00151781	0.00471682	7.87517	2.48556	VIT_13s0064g01340	38051794	VIT_213s0064g01340.1	VIT_213s0064g01340.1	PF00125	PTHR11426	KOG1745		K11253	GO:0003677,GO:0000786	AT1G09200.1		Histone superfamily protein
VIT_213s0064g01455	64.9841	2.32261	0.448435	5.17936	2.23e-07	1.26e-06	2.27634	2.30017	27.2438	8.39e-05	0.000400447	60.5182	11.5899	VIT_13s0064g01455	38052223	VIT_213s0064g01455.1	VIT_213s0064g01455.1		PTHR37748,PTHR37748:SF1					AT4G12735.1
VIT_213s0067g00120	14.0097	1.88678	0.708882	2.66162	0.00777646	0.0187866	1.88372	0.260732	6.6155	0.020452	0.0427454	1.28703	0.323235	VIT_13s0067g00120	38051699	VIT_213s0067g00120.1	VIT_213s0067g00120.1	PF00583	PTHR13355,PTHR13355:SF12		2.3.1.4		GO:0008080	AT4G19985.1		Acyl-CoA N-acyltransferases (NAT) superfamily protein
VIT_213s0067g00170	117.547	1.50756	0.264339	5.70314	1.18e-08	7.89e-08	1.52351	3.1347	37.3499	1.49e-05	9.27e-05	4.77172	1.56567	VIT_13s0067g00170	38053346	VIT_213s0067g00170.1	VIT_213s0067g00170.1		PTHR11227,PTHR11227:SF25					AT2G40810.2	ATATG18C,ATG18C	homolog of yeast autophagy 18C
VIT_213s0067g00220	37.836	1.90952	0.417396	4.57485	4.77e-06	2.22e-05	1.94449	1.55835	23.0461	0.000195312	0.000821321	5.18716	1.23054	VIT_13s0067g00220	38052844	VIT_213s0067g00220.1	VIT_213s0067g00220.1	PF00230	PTHR19139,PTHR19139:SF90	KOG0223			GO:0016020,GO:0006810,GO:0005215	AT4G00430.1	PIP1;4,PIP1E,TMP-C	plasma membrane intrinsic protein 1;4
VIT_213s0067g00260	3285.99	2.79226	0.096194	29.0274	2.97e-185	4.01e-182	2.82187	7.90672	860.276	2.36e-15	3.17e-12	145.474	19.1646	VIT_13s0067g00260	38050976	VIT_213s0067g00260.1	VIT_213s0067g00260.1	PF07231,PF07014	PTHR34795				GO:0006952	AT2G40000.1	ATHSPRO2,HSPRO2	ortholog of sugar beet HS1 PRO-1 2
VIT_213s0067g00440	4.5275	4.78651	1.36792	3.4991	0.000466831	0.00150918	NA	NA	NA	NA	NA	1.18236	0.0366515	VIT_13s0067g00440	38052678	VIT_213s0067g00440.1	VIT_213s0067g00440.1	PF07714	PTHR27000,PTHR27000:SF39		2.7.11.1		GO:0006468,GO:0004672	AT3G47580.1		Leucine-rich repeat protein kinase family protein
VIT_213s0067g00700	169.341	1.97548	0.235529	8.38742	4.97e-17	7.23e-16	1.97373	3.64934	78.3445	1.44e-07	1.89e-06	21.4498	5.19522	VIT_13s0067g00700	38053067	VIT_213s0067g00700.1	VIT_213s0067g00700.1	PF10457	PTHR34953,PTHR34953:SF1					AT2G40095.1		Alpha/beta hydrolase related protein
VIT_213s0067g00890	453.297	3.85149	0.165981	23.2044	4.11e-119	1.6e-116	3.87883	5.05889	640.727	2.39e-14	1.07e-11	15.3545	0.974248	VIT_13s0067g00890	38053570	VIT_213s0067g00890.1	VIT_213s0067g00890.1	PF09279,PF00168,PF00387,PF00388	PTHR10336,PTHR10336:SF101		3.1.4.11	K05857	GO:0005515,GO:0035556,GO:0007165,GO:0006629,GO:0004435	AT2G40116.1		Phosphoinositide-specific phospholipase C family protein
VIT_213s0067g00930	130.678	1.89618	0.27874	6.80267	1.03e-11	9.56e-11	1.91468	3.28104	52.4853	1.94e-06	1.66e-05	2.72442	0.665093	VIT_13s0067g00930	38050907	VIT_213s0067g00930.1	VIT_213s0067g00930.1	PF00069	PTHR27003,PTHR27003:SF102	KOG1187	2.7.11.1		GO:0006468,GO:0005524,GO:0004672	AT3G55950.1	ATCRR3,CCR3	CRINKLY4 related 3
VIT_213s0067g01070	2404.58	2.89787	0.13298	21.7918	2.78e-105	7.86e-103	2.92708	7.45711	510.887	1.4e-13	3.57e-11	67.1756	8.32547	VIT_13s0067g01070	38050971	VIT_213s0067g01070.1	VIT_213s0067g01070.1	PF00642,PF13637	PTHR14493,PTHR14493:SF51	KOG1595			GO:0046872	AT2G40140.1	ATSZF2,CZF1,SZF2,ZFAR1	zinc finger (CCCH-type) family protein
VIT_213s0067g01120	148.536	2.32666	0.265645	8.75854	1.98e-18	3.16e-17	2.34808	3.46211	93.4826	4.32e-08	7.14e-07	6.09862	1.13202	VIT_13s0067g01120	38053050	VIT_213s0067g01120.1	VIT_213s0067g01120.1	PF00487,PF11960	PTHR32100,PTHR32100:SF17			K10257	GO:0006629,GO:0055114,GO:0016717	AT5G05580.1	FAD8	fatty acid desaturase 8
VIT_213s0067g01450	11.9929	3.36963	0.871849	3.86492	0.000111125	0.000406832	3.2924	0.0622971	14.3024	0.00163047	0.00502427	2.38872	0.223344	VIT_13s0067g01450	38052433	VIT_213s0067g01450.1	VIT_213s0067g01450.1	PF03195	PTHR31301,PTHR31301:SF24					AT3G11090.1	LBD21	LOB domain-containing protein 21
VIT_213s0067g01490	29.3438	1.68707	0.421803	3.99966	6.34e-05	0.000242448	1.69416	1.21771	15.9265	0.00104949	0.00345893	0.449199	0.129058	VIT_13s0067g01490	38066142	VIT_213s0067g01490.1	VIT_213s0067g01490.1	PF00931	PTHR23155,PTHR23155:SF414				GO:0043531	AT3G14460.1		LRR and NB-ARC domains-containing disease resistance protein
VIT_213s0067g01650	225.58	2.16338	0.25367	8.52831	1.49e-17	2.24e-16	2.19476	4.05926	80.7588	1.18e-07	1.6e-06	18.4124	3.80112	VIT_13s0067g01650	38053304	VIT_213s0067g01650.1	VIT_213s0067g01650.1	PF00462	PTHR10168,PTHR10168:SF68			K17479	GO:0045454,GO:0015035,GO:0009055	AT5G58530.1		Glutaredoxin family protein
VIT_213s0067g01960	362.152	2.24804	0.162631	13.823	1.85e-43	1.09e-41	2.26594	4.73508	211.387	1.19e-10	6.27e-09	19.5498	3.79437	VIT_13s0067g01960	38051831	VIT_213s0067g01960.1	VIT_213s0067g01960.1	PF00847	PTHR31241,PTHR31241:SF2				GO:0006355,GO:0003700	AT2G40340.1	AtERF48,DREB2C	Integrase-type DNA-binding superfamily protein
VIT_213s0067g02260	23.2843	2.21858	0.59994	3.698	0.000217306	0.000754191	2.2181	0.901585	12.0979	0.0030975	0.00864083	0.506725	0.104591	VIT_13s0067g02260	38051783	VIT_213s0067g02260.1	VIT_213s0067g02260.1	PF14432,PF13041,PF01535	PTHR24015,PTHR24015:SF661					AT2G27610.1		Tetratricopeptide repeat (TPR)-like superfamily protein
VIT_213s0067g02290	6.97918	4.65982	1.30678	3.56587	0.000362657	0.0011989	NA	NA	NA	NA	NA	0.972194	0.0370655	VIT_13s0067g02290	38052786	VIT_213s0067g02290.1	VIT_213s0067g02290.1	PF00651	PTHR24413,PTHR24413:SF0			K10523	GO:0005515	AT3G56230.1		BTB/POZ domain-containing protein
VIT_213s0067g02300	638.001	2.01555	0.190913	10.5574	4.69e-26	1.26e-24	1.99877	5.54713	138.314	2.71e-09	7.68e-08	616.276	143.07	VIT_13s0067g02300	38052887	VIT_213s0067g02300.1	VIT_213s0067g02300.1	PF04588	PTHR28018,PTHR28018:SF3	KOG4431				AT5G27760.1		Hypoxia-responsive family protein
VIT_213s0067g02560	26.5556	3.03154	0.594873	5.09611	3.47e-07	1.92e-06	2.97278	1.08027	21.6925	0.000261825	0.00105266	4.34781	0.517822	VIT_13s0067g02560	38053365	VIT_213s0067g02560.1	VIT_213s0067g02560.1	PF05349	PTHR36771				GO:0045893,GO:0008270,GO:0005634,GO:0003677	AT3G56290.1
VIT_213s0067g02630	317.917	2.96967	0.219359	13.5379	9.34e-42	5.09e-40	2.90912	4.54846	201.938	1.68e-10	8.01e-09	182.184	22.6369	VIT_13s0067g02630	38051288	VIT_213s0067g02630.1	VIT_213s0067g02630.1		PTHR33599,PTHR33599:SF4
VIT_213s0067g02710	321.047	2.48148	0.195418	12.6983	6.04e-37	2.76e-35	2.4959	4.56318	167.919	6.59e-10	2.47e-08	39.3788	6.64543	VIT_13s0067g02710	38052032	VIT_213s0067g02710.1	VIT_213s0067g02710.1		PTHR35127,PTHR35127:SF1					AT3G56360.1
VIT_213s0067g03780	77.8682	3.65066	0.80287	4.54702	5.44e-06	2.5e-05	3.6455	2.56276	52.416	3.02e-06	2.39e-05	1.74092	0.129995	VIT_13s0067g03780	38051004	VIT_213s0067g03780.1	VIT_213s0067g03780.1	PF11721,PF07714	PTHR27003,PTHR27003:SF69	KOG1187	2.7.11.1		GO:0006468,GO:0004672	AT3G46290.1	HERK1	hercules receptor kinase 1
VIT_213s0074g00350	25.468	3.49573	0.591881	5.90613	3.5e-09	2.49e-08	3.45232	1.03648	29.7431	5.28e-05	0.000269533	2.72039	0.229759	VIT_13s0074g00350	38053131	VIT_213s0074g00350.1	VIT_213s0074g00350.1		PTHR37725					AT2G38790.1
VIT_213s0074g00580	827.846	1.65381	0.123113	13.4333	3.86e-41	2.05e-39	1.67387	5.92146	213.223	1.12e-10	5.97e-09	21.8513	6.4302	VIT_13s0074g00580	38051976	VIT_213s0074g00580.1	VIT_213s0074g00580.1	PF11961,PF05003	PTHR31371,PTHR31371:SF5					AT5G04550.1		Protein of unknown function (DUF668)
VIT_213s0074g00760	16.2256	3.22849	0.823853	3.91876	8.9e-05	0.000331658	3.21102	0.472574	14.6404	0.00148452	0.00462853	0.736799	0.0706937	VIT_13s0074g00760	38052479	VIT_213s0074g00760.1	VIT_213s0074g00760.1		PTHR31250,PTHR31250:SF12					AT3G52870.1		IQ calmodulin-binding motif family protein
VIT_213s0084g00670	162.692	3.1499	0.25982	12.1234	7.94e-34	3.14e-32	3.10648	3.59668	172.404	5.42e-10	2.09e-08	57.159	6.19322	VIT_13s0084g00670	38053088	VIT_213s0084g00670.1	VIT_213s0084g00670.1	PF05678	PTHR33624,PTHR33624:SF5					AT3G56710.1	SIB1	sigma factor binding protein 1
VIT_213s0084g00800	44.1099	1.84596	0.332133	5.55788	2.73e-08	1.75e-07	1.85884	1.76277	33.6251	2.7e-05	0.000153195	2.66658	0.686051	VIT_13s0084g00800	38053352	VIT_213s0084g00800.1	VIT_213s0084g00800.1	PF13837	PTHR31307,PTHR31307:SF7	KOG4282				AT3G54390.1		sequence-specific DNA binding transcription factors
VIT_213s0084g00830	104.158	1.80578	0.316789	5.70027	1.2e-08	8.01e-08	1.8182	2.96022	37.7411	1.41e-05	8.81e-05	5.0993	1.37171	VIT_13s0084g00830	38052602	VIT_213s0084g00830.1	VIT_213s0084g00830.1		PTHR31485,PTHR31485:SF4					AT5G13500.2
VIT_213s0106g00230	16.7671	3.92399	0.7713	5.0875	3.63e-07	2e-06	3.87265	0.4913	23.662	0.000171537	0.000734221	0.446744	0.0282853	VIT_13s0106g00230	38052020	VIT_213s0106g00230.1	VIT_213s0106g00230.1	PF14244,PF12796,PF13962	PTHR24177,PTHR24177:SF39					AT3G18670.1		Ankyrin repeat family protein
VIT_213s0156g00150	544.836	1.91923	0.159948	11.999	3.59e-33	1.37e-31	1.86383	5.31933	139.798	2.51e-09	7.21e-08	337.605	87.3865	VIT_13s0156g00150	38050843	VIT_213s0156g00150.1	VIT_213s0156g00150.1		PTHR34268,PTHR34268:SF2					AT2G31945.1
VIT_213s0156g00155	20.9963	2.26753	0.600324	3.77718	0.000158612	0.000564091	2.28791	0.764871	14.4982	0.00154402	0.00479272	0.299847	0.0559043	VIT_13s0156g00155	38053423	VIT_213s0156g00155.1	VIT_213s0156g00155.1	PF00026	PTHR13683,PTHR13683:SF298	KOG1339	3.4.23.12		GO:0006508,GO:0004190	AT2G28220.1		Eukaryotic aspartyl protease family protein
VIT_213s0156g00580	18.6293	1.94545	0.687372	2.83028	0.00465077	0.0119249	1.95545	0.609772	7.67515	0.0136353	0.0304286	0.365793	0.0891505	VIT_13s0156g00580	38051776	VIT_213s0156g00580.1	VIT_213s0156g00580.1	PF01453,PF00069	PTHR27002,PTHR27002:SF132	KOG1187	2.7.11.1		GO:0006468,GO:0005524,GO:0004672	AT5G60900.1	RLK1	receptor-like protein kinase 1
VIT_213s0156g00590	14.2148	3.67912	0.802044	4.58718	4.49e-06	2.1e-05	3.62318	0.299031	19.5944	0.000421896	0.0015799	0.329936	0.024479	VIT_13s0156g00590	38052739	VIT_213s0156g00590.1	VIT_213s0156g00590.1	PF01453,PF00069	PTHR27002,PTHR27002:SF34	KOG1187	2.7.11.1		GO:0006468,GO:0005524,GO:0004672	AT5G60900.1	RLK1	receptor-like protein kinase 1
VIT_213s0158g00090	612.424	4.06586	0.142672	28.498	1.24e-178	1.45e-175	4.08286	5.48935	1001.92	7.1e-16	2.21e-12	43.6962	2.41172	VIT_13s0158g00090	38051362	VIT_213s0158g00090.1	VIT_213s0158g00090.1	PF05633	PTHR31509,PTHR31509:SF13					AT1G01550.1	BPS1	Protein of unknown function (DUF793)
VIT_213s0158g00360	80.1362	2.57212	0.327539	7.85287	4.07e-15	5.07e-14	2.5957	2.60395	72.6528	2.39e-07	2.88e-06	1.28153	0.196131	VIT_13s0158g00360	38053101	VIT_213s0158g00360.1	VIT_213s0158g00360.1	PF00690,PF12515,PF12710,PF00689,PF00122	PTHR24093,PTHR24093:SF340		3.6.3.8	K01537	GO:0005516,GO:0046872,GO:0000166	AT3G57330.1	ACA11	autoinhibited Ca2+-ATPase 11
VIT_213s0158g00410	88.2344	3.31362	0.391783	8.45778	2.73e-17	4.02e-16	3.32397	2.737	71.7409	2.6e-07	3.07e-06	2.01679	0.191449	VIT_13s0158g00410	38052976	VIT_213s0158g00410.1	VIT_213s0158g00410.1	PF14111	PTHR31286,PTHR31286:SF7					AT2G01050.1		zinc ion binding;nucleic acid binding
VIT_213s0158g00420	23.3323	1.61018	0.537086	2.99799	0.00271764	0.00737778	1.63303	0.904209	8.85552	0.00890708	0.0212993	0.41763	0.122717	VIT_13s0158g00420	38053015	VIT_213s0158g00420.1	VIT_213s0158g00420.1	PF14111	PTHR35218,PTHR35218:SF2					AT2G01050.1		zinc ion binding;nucleic acid binding
VIT_213s0320g00040	30.5289	2.36524	0.559884	4.22453	2.39e-05	9.86e-05	2.39098	1.27177	18.1393	0.000598012	0.00214183	0.995911	0.173241	VIT_13s0320g00040	38050988	VIT_213s0320g00040.1	VIT_213s0320g00040.1	PF14845,PF00728	PTHR22600,PTHR22600:SF14		3.2.1.52	K12373	GO:0005975,GO:0004553	AT1G05590.1	ATHEX3,HEXO2	beta-hexosaminidase 2
VIT_214s0006g00180	6513.01	2.05329	0.113036	18.165	9.78e-74	1.47e-71	2.07728	8.89281	386.854	1.21e-12	1.83e-10	295.993	65.2539	VIT_14s0006g00180	38021336	VIT_214s0006g00180.1	VIT_214s0006g00180.1	PF00026	PTHR13683,PTHR13683:SF327	KOG1339	3.4.23.12		GO:0006508,GO:0004190	AT1G66180.1		Eukaryotic aspartyl protease family protein
VIT_214s0006g01400	195.818	2.48441	0.257983	9.63015	5.96e-22	1.24e-20	2.43469	3.8581	100.385	2.64e-08	4.79e-07	42.6387	7.226	VIT_14s0006g01400	38020734	VIT_214s0006g01400.1	VIT_214s0006g01400.1	PF13499	PTHR10891,PTHR10891:SF605	KOG0027		K13448		AT1G66400.1	CML23	calmodulin like 23
VIT_214s0006g01410	159.35	1.61673	0.220744	7.32399	2.41e-13	2.6e-12	1.63404	3.56308	61.4844	7.12e-07	7.14e-06	7.11236	2.15398	VIT_14s0006g01410	38019600	VIT_214s0006g01410.1	VIT_214s0006g01410.1	PF00294	PTHR10584,PTHR10584:SF181	KOG2855	2.7.1.4	K00847		AT1G66430.1		pfkB-like carbohydrate kinase family protein
VIT_214s0006g01460	5.01577	5.69618	1.36863	4.16196	3.16e-05	0.000127804	NA	NA	NA	NA	NA	0.241917	0	VIT_14s0006g01460	38020330	VIT_214s0006g01460.1	VIT_214s0006g01460.1	PF02458	PTHR31642		2.3.1.196		GO:0016747	AT3G03480.1	CHAT	acetyl CoA:(Z)-3-hexen-1-ol acetyltransferase
VIT_214s0006g01600	17.5681	4.20087	0.746733	5.62567	1.85e-08	1.21e-07	4.09051	0.551776	29.1438	5.88e-05	0.000295504	2.84138	0.153423	VIT_14s0006g01600	38019708	VIT_214s0006g01600.1	VIT_214s0006g01600.1		PTHR33237,PTHR33237:SF10					AT1G49000.1
VIT_214s0006g01925	13.4012	4.62745	0.996858	4.64204	3.45e-06	1.63e-05	4.45365	0.233234	21.8514	0.000252826	0.00102107	3.58445	0.149131	VIT_14s0006g01925	38019465	VIT_214s0006g01925.1	VIT_214s0006g01925.1		PTHR33782,PTHR33782:SF4					AT2G01300.1
VIT_214s0006g01930	101.679	3.6119	0.344351	10.489	9.7e-26	2.55e-24	3.59505	2.93644	121.155	7.01e-09	1.61e-07	25.9315	1.94485	VIT_14s0006g01930	38021110	VIT_214s0006g01930.1	VIT_214s0006g01930.1		PTHR33782,PTHR33782:SF4					AT2G01300.1
VIT_214s0006g02083	13.2658	2.02015	0.700872	2.88233	0.00394741	0.0103051	2.04116	0.17435	7.72602	0.0133802	0.0299174	2.36611	0.533582	VIT_14s0006g02083	38022241	VIT_214s0006g02083.1	VIT_214s0006g02083.1	PF14009	PTHR33052,PTHR33052:SF31					AT3G03280.1
VIT_214s0006g02510	304.135	3.30337	0.204545	16.1499	1.14e-58	1.16e-56	3.31727	4.48696	299.649	8.55e-12	8.61e-10	9.01487	0.840107	VIT_14s0006g02510	38019838	VIT_214s0006g02510.1	VIT_214s0006g02510.1	PF05701	PTHR32054,PTHR32054:SF5					AT1G66840.1		Plant protein of unknown function (DUF827)
VIT_214s0006g02555	4.275	5.46329	1.45388	3.75774	0.000171454	0.000606692	NA	NA	NA	NA	NA	3.5582	0	VIT_14s0006g02555	38020928	VIT_214s0006g02555.1	VIT_214s0006g02555.1	PF14368	PTHR33214					AT1G48750.1		Bifunctional inhibitor/lipid-transfer protein/seed storage 2S albumin superfamily protein
VIT_214s0006g02600	119.051	1.63486	0.254839	6.41527	1.41e-10	1.17e-09	1.66032	3.1502	46.3533	4.17e-06	3.15e-05	2.72405	0.793657	VIT_14s0006g02600	38021512	VIT_214s0006g02600.1	VIT_214s0006g02600.1	PF13947,PF14380,PF00069	PTHR27005,PTHR27005:SF13	KOG1187	2.7.11.1		GO:0030247,GO:0006468,GO:0005524,GO:0004672	AT5G38210.1		Protein kinase family protein
VIT_214s0006g02610	8.67241	6.48545	1.23573	5.24825	1.54e-07	8.87e-07	7.16407	-0.32592	33.5389	6.22e-05	0.000309712	0.765787	0	VIT_14s0006g02610	38021275	VIT_214s0006g02610.1	VIT_214s0006g02610.1	PF01625	PTHR10173,PTHR10173:SF6	KOG1635	1.8.4.11	K07304	GO:0055114,GO:0008113,GO:0030091,GO:0016671,GO:0006979	AT4G25130.1	PMSR4	peptide met sulfoxide reductase 4
VIT_214s0006g02660	38.4025	3.00523	0.547249	5.49152	3.98e-08	2.5e-07	2.99963	1.57836	27.1455	8.55e-05	0.000406717	1.22808	0.147975	VIT_14s0006g02660	38020146	VIT_214s0006g02660.1	VIT_214s0006g02660.1	PF14380,PF00069	PTHR27009,PTHR27009:SF21	KOG1187	3.1.4.46		GO:0006468,GO:0005524,GO:0004672	AT5G38260.1		Protein kinase superfamily protein
VIT_214s0006g02710	33.2143	1.599	0.38306	4.17429	2.99e-05	0.000121556	1.56519	1.37629	16.353	0.000938645	0.00314247	7.63539	2.42818	VIT_14s0006g02710	38021333	VIT_214s0006g02710.1	VIT_214s0006g02710.1							AT5G16160.1
VIT_214s0006g02850	25.6112	2.76282	0.563589	4.90219	9.48e-07	4.92e-06	2.75121	1.0208	25.3677	0.000121034	0.000547251	1.81373	0.253208	VIT_14s0006g02850	38021692	VIT_214s0006g02850.1	VIT_214s0006g02850.1	PF00010	PTHR12565,PTHR12565:SF94				GO:0046983	AT1G73830.1	BEE3	BR enhanced expression 3
VIT_214s0006g02950	322.468	4.63354	0.214067	21.6453	6.73e-104	1.85e-101	4.68219	4.57038	593.024	4.37e-14	1.72e-11	34.0378	1.2366	VIT_14s0006g02950	38020495	VIT_214s0006g02950.1	VIT_214s0006g02950.1	PF03195	PTHR31304,PTHR31304:SF3					AT3G02550.1	LBD41	LOB domain-containing protein 41
VIT_214s0030g00020	15.2693	1.542	0.607142	2.53976	0.0110928	0.0255503	1.53041	0.353065	6.35194	0.0227081	0.0467511	1.87114	0.603734	VIT_14s0030g00020	38022656	VIT_214s0030g00020.1	VIT_214s0030g00020.1
VIT_214s0030g00494	5.57481	5.09512	1.3463	3.78452	0.000154004	0.000548816	NA	NA	NA	NA	NA	0.328661	0.00708525	VIT_14s0030g00494	38020884	VIT_214s0030g00494.1	VIT_214s0030g00494.1		PTHR33463,PTHR33463:SF3					AT4G26090.1	RPS2	NB-ARC domain-containing disease resistance protein
VIT_214s0030g00520	43.0441	4.18125	0.548821	7.6186	2.56e-14	2.97e-13	4.16179	1.74527	51.4045	2.21e-06	1.85e-05	1.60059	0.082147	VIT_14s0030g00520	38019655	VIT_214s0030g00520.1	VIT_214s0030g00520.1		PTHR33463,PTHR33463:SF3					AT4G27220.1		NB-ARC domain-containing disease resistance protein
VIT_214s0030g00960	29.8144	1.66105	0.534345	3.10857	0.00187998	0.00529623	1.67529	1.24	9.91176	0.00620867	0.0156357	0.398093	0.112593	VIT_14s0030g00960	38022643	VIT_214s0030g00960.1	VIT_214s0030g00960.1	PF13855,PF01637	PTHR23155,PTHR23155:SF554	KOG4658			GO:0005515,GO:0005524	AT4G27190.1		NB-ARC domain-containing disease resistance protein
VIT_214s0030g01480	57.1331	1.73794	0.316568	5.48994	4.02e-08	2.52e-07	1.76833	2.12378	33.789	2.63e-05	0.000150001	1.57345	0.436338	VIT_14s0030g01480	38020836	VIT_214s0030g01480.1	VIT_214s0030g01480.1	PF04874,PF01778,PF00291	PTHR10314,PTHR10314:SF116	KOG1252	2.5.1.47			AT3G04940.1	ATCYSD1,CYSD1	cysteine synthase D1
VIT_214s0030g01890	6.18831	3.38418	1.17104	2.88989	0.00385375	0.0100906	NA	NA	NA	NA	NA	0.644953	0.0517452	VIT_14s0030g01890	38020406	VIT_214s0030g01890.1	VIT_214s0030g01890.1		PTHR33881,PTHR33881:SF1					AT4G14746.1
VIT_214s0030g02210	6.7895	2.74599	1.04022	2.63983	0.00829475	0.0198827	NA	NA	NA	NA	NA	0.280917	0.0400758	VIT_14s0030g02210	38021848	VIT_214s0030g02210.1	VIT_214s0030g02210.1	PF13041,PF01535	PTHR24015,PTHR24015:SF873					AT3G18970.1	MEF20	mitochondrial editing factor 20
VIT_214s0030g02285	47.547	2.08787	0.482655	4.32581	1.52e-05	6.49e-05	2.09137	1.87127	19.9014	0.000392717	0.00148758	1.219	0.257997	VIT_14s0030g02285	38020326	VIT_214s0030g02285.1	VIT_214s0030g02285.1	PF01535,PF13041	PTHR24015					AT3G04750.1		Tetratricopeptide repeat (TPR)-like superfamily protein
VIT_214s0036g00100	12.4633	1.7685	0.71316	2.47981	0.0131453	0.0296814	NA	NA	NA	NA	NA	0.126654	0.0336098	VIT_14s0036g00100	38019560	VIT_214s0036g00100.1	VIT_214s0036g00100.1		PTHR33463,PTHR33463:SF3					AT4G26090.1	RPS2	NB-ARC domain-containing disease resistance protein
VIT_214s0036g00330	26.1072	1.67071	0.447256	3.73545	0.000187377	0.000657335	1.68406	1.05723	13.6351	0.00196892	0.00590787	0.247315	0.0722663	VIT_14s0036g00330	38022210	VIT_214s0036g00330.1	VIT_214s0036g00330.1	PF00931	PTHR23155,PTHR23155:SF506	KOG4658			GO:0043531	AT1G61310.1		LRR and NB-ARC domains-containing disease resistance protein
VIT_214s0036g01400	8.1666	2.60332	0.93396	2.7874	0.00531324	0.0134234	2.54698	-0.392326	8.08337	0.0117343	0.0268103	0.371887	0.0596345	VIT_14s0036g01400	38019863	VIT_214s0036g01400.1	VIT_214s0036g01400.1	PF07839	PTHR33349,PTHR33349:SF1				GO:0005516	AT5G39380.1		Plant calmodulin-binding protein-related
VIT_214s0060g00050	35.8373	1.88624	0.421366	4.47648	7.59e-06	3.4e-05	1.90905	1.48223	22.062	0.000241428	0.000982423	2.53862	0.624285	VIT_14s0060g00050	38021645	VIT_214s0060g00050.1	VIT_214s0060g00050.1	PF12854,PF01535,PF13041	PTHR24015,PTHR24015:SF562					AT5G03560.2		Tetratricopeptide repeat (TPR)-like superfamily protein
VIT_214s0060g00230	74.9196	2.00814	0.284882	7.04901	1.8e-12	1.8e-11	2.02479	2.49801	56.7123	1.19e-06	1.1e-05	3.11328	0.716711	VIT_14s0060g00230	38020674	VIT_214s0060g00230.1	VIT_214s0060g00230.1	PF03283	PTHR21562,PTHR21562:SF5				GO:0016787	AT3G05910.1		Pectinacetylesterase family protein
VIT_214s0060g00240	77.3393	1.62502	0.284941	5.703	1.18e-08	7.89e-08	1.64514	2.54209	37.0613	1.56e-05	9.62e-05	2.92666	0.864456	VIT_14s0060g00240	38021685	VIT_214s0060g00240.1	VIT_214s0060g00240.1	PF00249	PTHR10641,PTHR10641:SF474	KOG0048		K09422		AT1G09540.1	ATMYB61,MYB61	myb domain protein 61
VIT_214s0060g00460	119.271	1.78922	0.211336	8.46623	2.53e-17	3.75e-16	1.8089	3.15221	81.3736	1.12e-07	1.53e-06	3.82781	1.01453	VIT_14s0060g00460	38021687	VIT_214s0060g00460.1	VIT_214s0060g00460.1	PF00069	PTHR27001,PTHR27001:SF82	KOG1187	2.7.11.1		GO:0006468,GO:0005524,GO:0004672	AT1G56720.3		Protein kinase superfamily protein
VIT_214s0060g00470	17.0966	1.64631	0.58407	2.81869	0.00482197	0.0123045	1.64934	0.489969	7.94156	0.0123581	0.0279777	0.168117	0.0488948	VIT_14s0060g00470	38022563	VIT_214s0060g00470.1	VIT_214s0060g00470.1	PF00005,PF08370,PF01061	PTHR19241,PTHR19241:SF259	KOG0061	3.6.3.44		GO:0016887,GO:0005524,GO:0016020	AT3G53480.1	ABCG37,ATPDR9,PDR9,PIS1	pleiotropic drug resistance 9
VIT_214s0060g00510	5.39886	5.80148	1.3874	4.18156	2.9e-05	0.00011809	NA	NA	NA	NA	NA	0.375895	0	VIT_14s0060g00510	38019806	VIT_214s0060g00510.1	VIT_214s0060g00510.1	PF00141	PTHR31235,PTHR31235:SF68		1.11.1.7	K00430	GO:0055114,GO:0020037,GO:0006979,GO:0004601	AT1G05260.1	RCI3,RCI3A	Peroxidase superfamily protein
VIT_214s0060g00620	11.331	2.30405	0.787549	2.92559	0.00343802	0.0091094	2.2738	-0.00257417	8.35168	0.0106496	0.0247426	0.443223	0.0865463	VIT_14s0060g00620	38021891	VIT_214s0060g00620.1	VIT_214s0060g00620.1	PF12708	PTHR31375,PTHR31375:SF13		3.2.1.15			AT1G02460.1		Pectin lyase-like superfamily protein
VIT_214s0060g00870	29.0688	1.67466	0.500974	3.34281	0.000829359	0.00253281	1.69186	1.21075	11.2541	0.00402034	0.0107803	0.769252	0.224671	VIT_14s0060g00870	38020261	VIT_214s0060g00870.1	VIT_214s0060g00870.1	PF14432,PF01535,PF13041	PTHR24015,PTHR24015:SF909					AT1G56570.1		Tetratricopeptide repeat (TPR)-like superfamily protein
VIT_214s0060g00980	56.4297	1.7265	0.328875	5.24971	1.52e-07	8.81e-07	1.73368	2.10738	31.3128	4e-05	0.000211972	4.49227	1.25822	VIT_14s0060g00980	38021624	VIT_214s0060g00980.1	VIT_214s0060g00980.1		PTHR34188,PTHR34188:SF1					AT3G17120.2
VIT_214s0060g01210	440.603	1.61244	0.191683	8.41205	4.03e-17	5.87e-16	1.57831	5.01443	72.8756	2.34e-07	2.83e-06	88.3324	27.9026	VIT_14s0060g01210	38020023	VIT_214s0060g01210.1	VIT_214s0060g01210.1	PF00170	PTHR22952,PTHR22952:SF167				GO:0043565,GO:0006355,GO:0003700	AT3G62420.1	ATBZIP53,BZIP53	basic region/leucine zipper motif 53
VIT_214s0060g01220	14.3171	2.14959	0.621986	3.45601	0.000548231	0.00174091	2.1362	0.28372	11.9627	0.00322771	0.00894673	0.404647	0.0834457	VIT_14s0060g01220	38020659	VIT_214s0060g01220.1	VIT_214s0060g01220.1	PF13041	PTHR24015,PTHR24015:SF745					AT1G09820.1		Pentatricopeptide repeat (PPR-like) superfamily protein
VIT_214s0060g01230	NA	NA	NA	NA	NA	NA	1.5264	4.65044	92.0068	4.83e-08	7.81e-07	5.21003	1.68955	VIT_14s0060g01230	38021202	VIT_214s0060g01230.1	VIT_214s0060g01230.1	PF13541,PF00004,PF02190	PTHR10046,PTHR10046:SF44		3.4.21.53	K08675	GO:0005524,GO:0006508,GO:0004176,GO:0030163,GO:0004252	AT5G26860.1	LON1,LON_ARA_ARA	lon protease 1
VIT_214s0060g01470	81.0095	2.69016	0.304671	8.82971	1.05e-18	1.72e-17	2.705	2.61029	88.623	6.24e-08	9.57e-07	2.47232	0.35953	VIT_14s0060g01470	38021529	VIT_214s0060g01470.1	VIT_214s0060g01470.1	PF07887	PTHR31713,PTHR31713:SF14				GO:0006950,GO:0005516	AT5G57580.1		Calmodulin-binding protein
VIT_214s0060g01490	NA	NA	NA	NA	NA	NA	1.50549	7.20525	155.294	1.17e-09	3.93e-08	350.86	115.252	VIT_14s0060g01490	38020961	VIT_214s0060g01490.1	VIT_214s0060g01490.1	PF00226	PTHR24078					AT1G56300.1		Chaperone DnaJ-domain superfamily protein
VIT_214s0060g02000	35.9559	4.55952	0.638479	7.14122	9.25e-13	9.46e-12	4.51931	1.49284	43.5034	6.11e-06	4.34e-05	2.78617	0.110912	VIT_14s0060g02000	38021762	VIT_214s0060g02000.1	VIT_214s0060g02000.1	PF14299	PTHR32278,PTHR32278:SF2					AT1G09155.1	AtPP2-B15,PP2-B15	phloem protein 2-B15
VIT_214s0060g02020	9.29927	5.12221	1.21188	4.22666	2.37e-05	9.78e-05	4.84476	-0.226808	24.999	0.000130342	0.000582471	0.795518	0.0210348	VIT_14s0060g02020	38020775	VIT_214s0060g02020.1	VIT_214s0060g02020.1	PF14299	PTHR32278,PTHR32278:SF2					AT1G09155.1	AtPP2-B15,PP2-B15	phloem protein 2-B15
VIT_214s0060g02060	3.30592	5.09831	1.5243	3.34469	0.000823735	0.00251854	NA	NA	NA	NA	NA	0.234963	0	VIT_14s0060g02060	38021332	VIT_214s0060g02060.1	VIT_214s0060g02060.1	PF13414						AT3G05625.1		Tetratricopeptide repeat (TPR)-like superfamily protein
VIT_214s0060g02300	265.799	1.79956	0.230387	7.81102	5.67e-15	6.95e-14	1.78025	4.29221	79.8369	1.27e-07	1.7e-06	61.8106	16.7004	VIT_14s0060g02300	38020709	VIT_214s0060g02300.1	VIT_214s0060g02300.1		PTHR28018,PTHR28018:SF1					AT3G05550.1		Hypoxia-responsive family protein
VIT_214s0060g02390	469.367	1.75042	0.223179	7.84311	4.4e-15	5.46e-14	1.78901	5.10524	65.7742	7.82e-07	7.74e-06	40.4588	10.7853	VIT_14s0060g02390	38022007	VIT_214s0060g02390.1	VIT_214s0060g02390.1	PF00168	PTHR32246,PTHR32246:SF18				GO:0005515	AT1G09070.1	(AT)SRC2,SRC2	soybean gene regulated by cold-2
VIT_214s0060g02636	NA	NA	NA	NA	NA	NA	1.51694	1.70315	19.5248	0.00042884	0.00160033	1.3483	0.435045	VIT_14s0060g02636	38020867	VIT_214s0060g02636.1	VIT_214s0060g02636.1	PF03140	PTHR31549,PTHR31549:SF27					AT3G50150.1		Plant protein of unknown function (DUF247)
VIT_214s0066g00610	902.81	2.79771	0.178789	15.6481	3.42e-55	3.07e-53	2.8192	6.04755	276.175	1.59e-11	1.34e-09	3.25424	0.430447	VIT_14s0066g00610	38022463	VIT_214s0066g00610.1	VIT_214s0066g00610.1		PTHR35511					AT5G40450.1
VIT_214s0066g00900	6.60894	2.16088	0.950907	2.27244	0.0230597	0.048621	NA	NA	NA	NA	NA	0.177347	0.0347942	VIT_14s0066g00900	38021670	VIT_214s0066g00900.1	VIT_214s0066g00900.1	PF01657,PF07714	PTHR27002,PTHR27002:SF128	KOG1187	2.7.11.1		GO:0006468,GO:0004672	AT5G40380.1	CRK42	cysteine-rich RLK (RECEPTOR-like protein kinase) 42
VIT_214s0066g01190	1083.65	2.61053	0.140919	18.5251	1.3e-76	2.07e-74	2.63466	6.30866	384.658	1.26e-12	1.88e-10	111.532	16.7001	VIT_14s0066g01190	38022655	VIT_214s0066g01190.1	VIT_214s0066g01190.1	PF07816	PTHR33095,PTHR33095:SF4					AT1G70420.1		Protein of unknown function (DUF1645)
VIT_214s0066g01210	53.4783	1.73188	0.387843	4.4654	7.99e-06	3.57e-05	1.74718	2.01953	23.2236	0.000188099	0.00079389	2.92683	0.810564	VIT_14s0066g01210	38020635	VIT_214s0066g01210.1	VIT_214s0066g01210.1	PF00484	PTHR11002,PTHR11002:SF7	KOG1578	4.2.1.1	K01673	GO:0008270,GO:0004089	AT3G01500.2	ATBCA1,ATSABP3,CA1,SABP3	carbonic anhydrase 1
VIT_214s0066g01670	29.6724	2.27425	0.620967	3.66244	0.000249828	0.000857901	2.2839	1.23862	13.672	0.00194824	0.0058578	0.79417	0.148104	VIT_14s0066g01670	38022239	VIT_214s0066g01670.1	VIT_214s0066g01670.1	PF03098	PTHR11903,PTHR11903:SF14	KOG2408		K10529		AT3G01420.1	ALPHA-DOX1,DIOX1,DOX1,PADOX-1	Peroxidase superfamily protein
VIT_214s0066g01710	880.449	1.76306	0.118404	14.8901	3.82e-50	2.88e-48	1.78755	6.00981	261.845	2.38e-11	1.82e-09	36.8848	9.94797	VIT_14s0066g01710	38021269	VIT_214s0066g01710.1	VIT_214s0066g01710.1	PF14416,PF13839	PTHR32285,PTHR32285:SF28					AT3G28150.1	TBL22	TRICHOME BIREFRINGENCE-LIKE 22
VIT_214s0066g01810	176.572	2.48151	0.237246	10.4597	1.32e-25	3.45e-24	2.50538	3.71308	125.191	5.55e-09	1.35e-07	5.15655	0.853067	VIT_14s0066g01810	38021876	VIT_214s0066g01810.1	VIT_214s0066g01810.1	PF01764	PTHR21493,PTHR21493:SF148		3.1.1.1		GO:0006629	AT5G14930.2	SAG101	senescence-associated gene 101
VIT_214s0066g01830	25.5397	2.44315	0.508689	4.80283	1.56e-06	7.86e-06	2.48304	1.03497	21.6024	0.000267087	0.00107051	0.363897	0.0606115	VIT_14s0066g01830	38021257	VIT_214s0066g01830.1	VIT_214s0066g01830.1	PF01764	PTHR21493,PTHR21493:SF148		3.1.1.1		GO:0006629	AT5G14930.2	SAG101	senescence-associated gene 101
VIT_214s0066g02060	39.155	2.49222	0.51361	4.85235	1.22e-06	6.25e-06	2.52117	1.59565	24.5203	0.000143651	0.000631609	1.3228	0.207818	VIT_14s0066g02060	38021301	VIT_214s0066g02060.1	VIT_214s0066g02060.1	PF00004,PF14363	PTHR23070,PTHR23070:SF5				GO:0005524	AT5G40010.1	AATP1	AAA-ATPase 1
VIT_214s0066g02350	133.155	4.681	0.330639	14.1574	1.68e-45	1.06e-43	4.68689	3.31301	265.967	2.12e-11	1.67e-09	7.72534	0.280353	VIT_14s0066g02350	38019836	VIT_214s0066g02350.1	VIT_214s0066g02350.1	PF01501	PTHR13778,PTHR13778:SF7		2.4.1.43		GO:0016757	AT1G70090.1	GATL9,LGT8	glucosyl transferase family 8
VIT_214s0066g02470	42.4503	6.0056	0.749207	8.01594	1.09e-15	1.43e-14	5.90661	1.72638	97.4585	3.24e-08	5.62e-07	1.71717	0.0249525	VIT_14s0066g02470	38020041	VIT_214s0066g02470.1	VIT_214s0066g02470.1	PF04601	PTHR31205,PTHR31205:SF6					AT1G27100.1		Actin cross-linking protein
VIT_214s0066g02510	15.8986	2.49364	0.862963	2.88962	0.00385704	0.0100962	2.45558	0.403955	8.22224	0.0111579	0.0257159	0.555555	0.0977605	VIT_14s0066g02510	38019928	VIT_214s0066g02510.1	VIT_214s0066g02510.1	PF13812,PF12854,PF01535,PF13041	PTHR24015,PTHR24015:SF691					AT3G28660.1		Tetratricopeptide repeat (TPR)-like superfamily protein
VIT_214s0066g02590	NA	NA	NA	NA	NA	NA	1.5155	1.28025	10.2917	0.00547589	0.0140465	0.815335	0.271796	VIT_14s0066g02590	38022903	VIT_214s0066g02590.1	VIT_214s0066g02590.1	PF00854	PTHR11654,PTHR11654:SF59			K14638	GO:0016020,GO:0006810,GO:0005215	AT5G62680.1		Major facilitator superfamily protein
VIT_214s0066g02610	194.696	1.85385	0.195266	9.49395	2.22e-21	4.44e-20	1.8359	3.84846	110.571	1.34e-08	2.73e-07	46.7373	12.165	VIT_14s0066g02610	38021657	VIT_214s0066g02610.1	VIT_214s0066g02610.1		PTHR33120,PTHR33120:SF1
VIT_214s0068g00130	70.3212	2.03402	0.411273	4.94568	7.59e-07	4e-06	2.03408	2.41379	27.007	8.78e-05	0.000415683	4.71243	1.08598	VIT_14s0068g00130	38021579	VIT_214s0068g00130.1	VIT_214s0068g00130.1	PF07714	PTHR27003,PTHR27003:SF104	KOG2345	2.7.11.1		GO:0006468,GO:0004672	AT3G51550.1	FER	Malectin/receptor-like protein kinase family protein
VIT_214s0068g00360	NA	NA	NA	NA	NA	NA	1.50415	1.94157	17.0747	0.000779866	0.00268914	0.749842	0.249268	VIT_14s0068g00360	38022018	VIT_214s0068g00360.1	VIT_214s0068g00360.1	PF14383,PF14309	PTHR31680,PTHR31680:SF4					AT1G74160.1
VIT_214s0068g00650	19.8151	2.1644	0.653906	3.30995	0.000933129	0.00282076	2.1735	0.700281	10.052	0.00592601	0.0150131	1.00664	0.198199	VIT_14s0068g00650	38019785	VIT_214s0068g00650.1	VIT_214s0068g00650.1		PTHR32133
VIT_214s0068g00920	9863.57	1.75717	0.134784	13.037	7.54e-39	3.62e-37	1.79064	9.49105	201.296	2.09e-10	9.52e-09	503.492	135.217	VIT_14s0068g00920	38021638	VIT_214s0068g00920.1	VIT_214s0068g00920.1	PF08541,PF00195	PTHR11877,PTHR11877:SF27		2.3.1.74	K00660	GO:0016747,GO:0008610	AT5G13930.1	ATCHS,CHS,TT4	Chalcone and stilbene synthase family protein
VIT_214s0068g01150	64.2	1.51914	0.317871	4.7791	1.76e-06	8.78e-06	1.53191	2.28153	26.2944	0.000100776	0.000468815	2.1597	0.709128	VIT_14s0068g01150	38019511	VIT_214s0068g01150.1	VIT_214s0068g01150.1	PF00777	PTHR13713,PTHR13713:SF31	KOG2692	2.4.99.8		GO:0008373,GO:0006486	AT1G08660.1	MGP2	MALE GAMETOPHYTE DEFECTIVE 2
VIT_214s0068g01500	572.643	2.11357	0.183696	11.5058	1.23e-30	4.25e-29	2.13513	5.39123	158.775	9.93e-10	3.47e-08	25.093	5.39563	VIT_14s0068g01500	38020909	VIT_214s0068g01500.1	VIT_214s0068g01500.1	PF03009	PTHR22958,PTHR22958:SF10	KOG2421	3.1.4.46		GO:0008081,GO:0006629	AT3G02040.1	SRG3	senescence-related gene 3
VIT_214s0068g01920	23.882	7.94906	1.1101	7.16067	8.03e-13	8.29e-12	8.62439	0.95669	88.7613	3.53e-07	3.92e-06	1.74119	0	VIT_14s0068g01920	38021684	VIT_214s0068g01920.1	VIT_214s0068g01920.1	PF00141	PTHR31517,PTHR31517:SF7		1.11.1.7	K00430	GO:0055114,GO:0020037,GO:0006979,GO:0004601	AT5G14130.1		Peroxidase superfamily protein
VIT_214s0068g01990	9.41006	2.62798	0.948683	2.77013	0.00560334	0.0140512	2.54535	-0.24258	7.71966	0.0134118	0.0299765	1.39441	0.227567	VIT_14s0068g01990	38021644	VIT_214s0068g01990.1	VIT_214s0068g01990.1		PTHR36763					AT3G27050.1
VIT_214s0068g02010	9.21861	1.8876	0.792871	2.38072	0.0172789	0.0377849	NA	NA	NA	NA	NA	0.152217	0.0380185	VIT_14s0068g02010	38019653	VIT_214s0068g02010.1	VIT_214s0068g02010.1		PTHR34677,PTHR34677:SF2					AT3G48200.1
VIT_214s0068g02080	12.9759	2.15545	0.662229	3.25484	0.00113458	0.00336652	NA	NA	NA	NA	NA	0.497315	0.10401	VIT_14s0068g02080	38021383	VIT_214s0068g02080.1	VIT_214s0068g02080.1	PF04862	PTHR31265,PTHR31265:SF4					AT5G14150.1		Protein of unknown function, DUF642
VIT_214s0081g00110	5.60508	5.85944	1.35585	4.32161	1.55e-05	6.61e-05	NA	NA	NA	NA	NA	0.256723	0	VIT_14s0081g00110	38022517	VIT_214s0081g00110.1	VIT_214s0081g00110.1	PF12854,PF13041	PTHR24015,PTHR24015:SF547					AT1G62670.1	RPF2	rna processing factor 2
VIT_214s0081g00540	36.7652	3.06222	0.450295	6.80047	1.04e-11	9.69e-11	3.0241	1.51717	52.9829	1.83e-06	1.58e-05	7.06817	0.81482	VIT_14s0081g00540	38022637	VIT_214s0081g00540.1	VIT_214s0081g00540.1
VIT_214s0083g00370	21.1958	2.2733	0.55736	4.0787	4.53e-05	0.000177701	2.27917	0.783236	17.0625	0.000782281	0.00269631	0.416324	0.0796425	VIT_14s0083g00370	38020587	VIT_214s0083g00370.1	VIT_214s0083g00370.1	PF14416,PF13839	PTHR32285,PTHR32285:SF45					AT5G15900.1	TBL19	TRICHOME BIREFRINGENCE-LIKE 19
VIT_214s0083g00670	277.528	3.23949	0.19876	16.2985	1.01e-59	1.05e-57	3.17171	4.35595	283.456	1.31e-11	1.17e-09	171.493	18.0071	VIT_14s0083g00670	38021424	VIT_214s0083g00670.1	VIT_214s0083g00670.1		PTHR33228,PTHR33228:SF3					AT4G31730.1	GDU1	glutamine dumper 1
VIT_214s0083g00690	271.856	1.58581	0.148053	10.7111	9.03e-27	2.51e-25	1.61796	4.32403	132.36	3.72e-09	9.93e-08	8.32258	2.54733	VIT_14s0083g00690	38020642	VIT_214s0083g00690.1	VIT_214s0083g00690.1	PF01501	PTHR32116,PTHR32116:SF31		2.4.1.43	K13648	GO:0016757,GO:0047262	AT3G02350.1	GAUT9	galacturonosyltransferase 9
VIT_214s0083g00720	7.06557	2.77817	1.0464	2.65497	0.00793161	0.0191193	NA	NA	NA	NA	NA	0.153336	0.021166	VIT_14s0083g00720	38021067	VIT_214s0083g00720.1	VIT_214s0083g00720.1	PF14432,PF01535,PF13041	PTHR24015,PTHR24015:SF52					AT3G02330.1		Pentatricopeptide repeat (PPR) superfamily protein
VIT_214s0083g01140	1127.62	3.85131	0.158206	24.3437	6.76e-131	3.29e-128	3.774	6.3668	551.47	7.7e-14	2.39e-11	967.698	66.7901	VIT_14s0083g01140	38019513	VIT_214s0083g01140.1	VIT_214s0083g01140.1	PF06522	PTHR33417,PTHR33417:SF1					AT3G29970.1		B12D protein
VIT_214s0083g01195	89.0322	3.56521	0.323211	11.0306	2.72e-28	8.33e-27	3.5902	2.74529	131.771	3.84e-09	1.02e-07	2.00315	0.15426	VIT_14s0083g01195	38021002	VIT_214s0083g01195.1	VIT_214s0083g01195.1	PF11721,PF07714	PTHR27003,PTHR27003:SF53	KOG1187	2.7.11.1		GO:0006468,GO:0004672	AT3G51550.1	FER	Malectin/receptor-like protein kinase family protein
VIT_214s0083g01200	20.2283	1.97117	0.622117	3.16849	0.00153232	0.00440376	1.89534	0.714006	8.90276	0.00876107	0.0209987	6.25755	1.60935	VIT_14s0083g01200	38019776	VIT_214s0083g01200.1	VIT_214s0083g01200.1
VIT_214s0083g01220	6.47917	3.16499	1.17193	2.70066	0.00692012	0.0169559	NA	NA	NA	NA	NA	0.128676	0.0140298	VIT_14s0083g01220	38022834	VIT_214s0083g01220.1	VIT_214s0083g01220.1	PF11721,PF07714	PTHR27003,PTHR27003:SF104	KOG1187	2.7.11.1		GO:0006468,GO:0004672	AT3G51550.1	FER	Malectin/receptor-like protein kinase family protein
VIT_214s0108g00090	337.814	1.59796	0.193861	8.24285	1.68e-16	2.35e-15	1.60928	4.63505	76.9299	1.63e-07	2.09e-06	24.4961	7.60812	VIT_14s0108g00090	38022455	VIT_214s0108g00090.1	VIT_214s0108g00090.1	PF07847	PTHR22966,PTHR22966:SF1	KOG4281	1.13.11.19	K10712	GO:0055114,GO:0016702	AT5G39890.1		Protein of unknown function (DUF1637)
VIT_214s0108g00170	6.25111	2.76146	1.01116	2.73097	0.00631488	0.0156278	NA	NA	NA	NA	NA	0.113931	0.0146455	VIT_14s0108g00170	38022838	VIT_214s0108g00170.1	VIT_214s0108g00170.1	PF13360	PTHR32303,PTHR32303:SF5		1.1.2.6
VIT_214s0108g00350	17.5079	2.25346	0.706203	3.19095	0.00141805	0.00410357	2.25889	0.54868	9.82802	0.00638481	0.0160192	0.759615	0.145676	VIT_14s0108g00350	38021168	VIT_214s0108g00350.1	VIT_214s0108g00350.1	PF01959	PTHR33563,PTHR33563:SF1		1.4.1.24		GO:0055114,GO:0016491,GO:0009073,GO:0003856	AT3G28760.2
VIT_214s0108g00400	68.8085	3.88522	0.39426	9.85448	6.56e-23	1.45e-21	3.89238	2.38885	106.389	1.76e-08	3.44e-07	3.30815	0.20253	VIT_14s0108g00400	38019638	VIT_214s0108g00400.1	VIT_214s0108g00400.1	PF00462	PTHR10168,PTHR10168:SF110	KOG2824			GO:0045454,GO:0015035,GO:0009055	AT3G28850.1		Glutaredoxin family protein
VIT_214s0108g01000	245.012	4.46318	0.221417	20.1574	2.32e-90	5.28e-88	4.45527	4.17925	536.635	9.53e-14	2.74e-11	56.3456	2.41801	VIT_14s0108g01000	38020874	VIT_214s0108g01000.1	VIT_214s0108g01000.1	PF13499	PTHR10891,PTHR10891:SF574	KOG0027		K02183		AT5G39670.1		Calcium-binding EF-hand family protein
VIT_214s0108g01060	100.588	2.91168	0.307623	9.46509	2.93e-21	5.83e-20	2.93322	2.91848	96.2182	3.54e-08	6.03e-07	3.47663	0.425426	VIT_14s0108g01060	38019343	VIT_214s0108g01060.1	VIT_214s0108g01060.1	PF01535,PF13041	PTHR24015,PTHR24015:SF820					AT5G15300.1		Pentatricopeptide repeat (PPR) superfamily protein
VIT_214s0108g01150	15.7991	2.83489	0.766703	3.69751	0.000217724	0.000755343	2.81433	0.405684	12.2671	0.00294287	0.00827972	0.644882	0.0844755	VIT_14s0108g01150	38020955	VIT_214s0108g01150.1	VIT_214s0108g01150.1	PF13041,PF01535	PTHR24015,PTHR24015:SF422					AT5G66520.1		Tetratricopeptide repeat (TPR)-like superfamily protein
VIT_214s0128g00040	16.8265	2.02797	0.679394	2.98497	0.00283607	0.007659	2.02797	0.467072	9.15708	0.00802031	0.0194296	0.9518	0.218243	VIT_14s0128g00040	38021730	VIT_214s0128g00040.1	VIT_214s0128g00040.1		PTHR33127,PTHR33127:SF7					AT4G10660.1		CDC68-related
VIT_214s0128g00680	5.68165	5.87256	1.45366	4.03985	5.35e-05	0.000207265	NA	NA	NA	NA	NA	0.689	0	VIT_14s0128g00680	38021600	VIT_214s0128g00680.1	VIT_214s0128g00680.1	PF07883	PTHR31238,PTHR31238:SF42					AT3G05950.1		RmlC-like cupins superfamily protein
VIT_214s0128g00780	45.4694	2.19764	0.459465	4.78303	1.73e-06	8.62e-06	2.2098	1.80901	24.1099	0.00015629	0.000677566	0.859202	0.178881	VIT_14s0128g00780	38022641	VIT_214s0128g00780.1	VIT_214s0128g00780.1	PF01477,PF00305	PTHR11771,PTHR11771:SF48		1.13.11.58	K15718	GO:0005515,GO:0055114,GO:0046872,GO:0016702	AT1G55020.1	ATLOX1,LOX1	lipoxygenase 1
VIT_214s0171g00150	34.5127	2.27146	0.483516	4.69779	2.63e-06	1.27e-05	2.24624	1.44181	23.5137	0.000176947	0.000754532	8.28639	1.59148	VIT_14s0171g00150	38021999	VIT_214s0171g00150.1	VIT_214s0171g00150.1	PF13202,PF13833	PTHR10891,PTHR10891:SF622	KOG0027		K13448	GO:0005509	AT1G76640.1		Calcium-binding EF-hand family protein
VIT_214s0171g00170	161.51	2.21394	0.223735	9.89536	4.36e-23	9.75e-22	2.24319	3.58592	112.551	1.18e-08	2.47e-07	2.36484	0.467311	VIT_14s0171g00170	38020362	VIT_214s0171g00170.1	VIT_214s0171g00170.1	PF10358	PTHR31344,PTHR31344:SF1					AT3G01810.3
VIT_214s0171g00320	792.684	2.87347	0.197874	14.5217	8.83e-48	5.93e-46	2.90111	5.85926	230.443	1.81e-10	8.48e-09	35.9818	4.46921	VIT_14s0171g00320	38020965	VIT_214s0171g00320.1	VIT_214s0171g00320.1	PF01344,PF13964,PF13418	PTHR24413,PTHR24413:SF137				GO:0005515	AT1G51540.1		Galactose oxidase/kelch repeat superfamily protein
VIT_214s0171g00400	1015.99	1.5756	0.128579	12.2539	1.6e-34	6.56e-33	1.59669	6.21583	177.212	4.43e-10	1.82e-08	38.6157	12.0447	VIT_14s0171g00400	38021641	VIT_214s0171g00400.1	VIT_214s0171g00400.1	PF01490	PTHR22950,PTHR22950:SF235	KOG1303				AT5G40780.1	LHT1	lysine histidine transporter 1
VIT_215s0021g00330	31.2171	1.92617	0.428462	4.49554	6.94e-06	3.13e-05	1.94287	1.2893	20.5173	0.000340803	0.00131691	0.841063	0.203081	VIT_15s0021g00330	38041897	VIT_215s0021g00330.1	VIT_215s0021g00330.1	PF07690	PTHR11654,PTHR11654:SF90			K14638	GO:0055085,GO:0016021,GO:0016020,GO:0006810,GO:0005215	AT1G32450.1	NRT1.5	nitrate transporter 1.5
VIT_215s0021g00940	22.7794	2.52276	0.530321	4.75703	1.96e-06	9.7e-06	2.41809	0.896573	22.0658	0.000241229	0.00098186	12.8268	2.2143	VIT_15s0021g00940	38040196	VIT_215s0021g00940.1	VIT_215s0021g00940.1	PF04570	PTHR33059,PTHR33059:SF32					AT2G44670.1		Protein of unknown function (DUF581)
VIT_215s0021g01880	5.99204	2.75757	1.03968	2.65232	0.00799417	0.0192516	NA	NA	NA	NA	NA	0.528635	0.0755925	VIT_15s0021g01880	38040461	VIT_215s0021g01880.1	VIT_215s0021g01880.1	PF02183,PF00046,PF04618	PTHR24326,PTHR24326:SF140	KOG0483		K09338	GO:0043565,GO:0006355,GO:0003700,GO:0003677,GO:0005634	AT3G60390.1	HAT3	homeobox-leucine zipper protein 3
VIT_215s0021g02770	25.9053	1.91745	0.53313	3.59659	0.000322415	0.00107973	1.92458	1.03035	13.3169	0.0021578	0.00638305	2.60997	0.635054	VIT_15s0021g02770	38041908	VIT_215s0021g02770.1	VIT_215s0021g02770.1	PF03652	PTHR33317,PTHR33317:SF2			K07447	GO:0006310	AT1G12244.1		Polynucleotidyl transferase, ribonuclease H-like superfamily protein
VIT_215s0021g02790	516.409	1.53929	0.126838	12.1359	6.82e-34	2.71e-32	1.57868	5.24318	174.115	5.04e-10	2.02e-08	27.6798	8.73092	VIT_15s0021g02790	38040217	VIT_215s0021g02790.1	VIT_215s0021g02790.1	PF09454,PF05743	PTHR23306,PTHR23306:SF3	KOG2391		K12183	GO:0015031,GO:0006464	AT5G13860.1	ELC-Like	ELCH-like
VIT_215s0024g00400	288.682	3.20114	0.230624	13.8804	8.33e-44	4.97e-42	3.22629	4.41329	202.667	1.64e-10	7.84e-09	4.38554	0.441565	VIT_15s0024g00400	38041093	VIT_215s0024g00400.1	VIT_215s0024g00400.1	PF00931	PTHR23155,PTHR23155:SF505	KOG4658			GO:0043531	AT3G14460.1		LRR and NB-ARC domains-containing disease resistance protein
VIT_215s0024g00410	22.2339	3.35658	0.619258	5.42032	5.95e-08	3.64e-07	3.33151	0.859963	25.5788	0.000116046	0.000528555	3.51025	0.314132	VIT_15s0024g00410	38041120	VIT_215s0024g00410.1	VIT_215s0024g00410.1	PF14299	PTHR32278,PTHR32278:SF3					AT4G19840.1	ATPP2-A1,ATPP2A-1,PP2-A1	phloem protein 2-A1
VIT_215s0024g00440	49.8754	2.27246	0.56808	4.00025	6.33e-05	0.000241949	2.28989	1.94465	15.8291	0.00123058	0.00395798	0.687021	0.134899	VIT_15s0024g00440	38040391	VIT_215s0024g00440.1	VIT_215s0024g00440.1	PF13855,PF00931	PTHR23155,PTHR23155:SF505	KOG4658			GO:0005515,GO:0043531	AT3G14470.1		NB-ARC domain-containing disease resistance protein
VIT_215s0024g01440	63.94	4.21522	0.39621	10.6389	1.97e-26	5.37e-25	4.21328	2.28715	139.128	2.6e-09	7.42e-08	3.11891	0.157357	VIT_15s0024g01440	38041448	VIT_215s0024g01440.1	VIT_215s0024g01440.1	PF03151	PTHR11132,PTHR11132:SF88	KOG1441		K15283		AT5G17630.1		Nucleotide/sugar transporter family protein
VIT_215s0045g00330	65.6854	2.19516	0.308599	7.1133	1.13e-12	1.15e-11	2.20782	2.32141	57.6941	1.07e-06	9.98e-06	3.76516	0.764409	VIT_15s0045g00330	38042122	VIT_215s0045g00330.1	VIT_215s0045g00330.1	PF13639	PTHR14155,PTHR14155:SF159				GO:0008270,GO:0005515	AT3G03550.1		RING/U-box superfamily protein
VIT_215s0045g00370	54.582	2.46522	0.358842	6.86993	6.42e-12	6.1e-11	2.48535	2.06101	51.017	2.32e-06	1.93e-05	2.09202	0.353617	VIT_15s0045g00370	38041438	VIT_215s0045g00370.1	VIT_215s0045g00370.1	PF04185	PTHR31956,PTHR31956:SF1			K01114	GO:0016788	AT3G03520.1	NPC3	non-specific phospholipase C3
VIT_215s0045g00710	35.3768	3.73664	0.557071	6.70765	1.98e-11	1.78e-10	3.72381	1.47251	40.1156	9.87e-06	6.53e-05	0.377026	0.0264035	VIT_15s0045g00710	38040540	VIT_215s0045g00710.1	VIT_215s0045g00710.1	PF05729	PTHR23155,PTHR23155:SF554	KOG4658				AT4G26090.1	RPS2	NB-ARC domain-containing disease resistance protein
VIT_215s0046g00040	92.7267	1.86613	0.244724	7.62546	2.43e-14	2.83e-13	1.89176	2.79989	66.9859	4.08e-07	4.43e-06	1.34456	0.339742	VIT_15s0046g00040	38040043	VIT_215s0046g00040.1	VIT_215s0046g00040.1	PF00690,PF00702,PF00689,PF00122	PTHR24093,PTHR24093:SF289		3.6.3.8	K01537	GO:0046872,GO:0000166	AT4G00900.1	ATECA2,ECA2	ER-type Ca2+-ATPase 2
VIT_215s0046g00170	3645.32	3.91102	0.264361	14.7943	1.59e-49	1.15e-47	3.92786	8.05673	366.142	9.73e-11	5.38e-09	305.772	18.7495	VIT_15s0046g00170	38040910	VIT_215s0046g00170.1	VIT_215s0046g00170.1	PF00249	PTHR10641,PTHR10641:SF613	KOG0048		K09422		AT1G22640.1	ATMYB3,MYB3	myb domain protein 3
VIT_215s0046g00430	31.9325	1.60644	0.42549	3.77551	0.000159679	0.000567429	1.62351	1.32223	15.2382	0.00126108	0.00403735	4.60993	1.39835	VIT_15s0046g00430	38041111	VIT_215s0046g00430.1	VIT_215s0046g00430.1	PF03168	PTHR31852,PTHR31852:SF51					AT1G64450.1		Glycine-rich protein family
VIT_215s0046g00590	9.27361	2.16069	0.912384	2.36819	0.0178755	0.0388958	NA	NA	NA	NA	NA	0.317296	0.0701163	VIT_15s0046g00590	38041223	VIT_215s0046g00590.1	VIT_215s0046g00590.1	PF03007,PF06974	PTHR31650,PTHR31650:SF2		2.3.1.75,2.3.1.20		GO:0045017,GO:0004144	AT3G49200.1		O-acyltransferase (WSD1-like) family protein
VIT_215s0046g00710	279.704	2.09297	0.216519	9.66647	4.19e-22	8.76e-21	2.11876	4.36623	106.809	1.71e-08	3.36e-07	9.55284	2.04706	VIT_15s0046g00710	38041331	VIT_215s0046g00710.1	VIT_215s0046g00710.1	PF03007,PF06974	PTHR31650,PTHR31650:SF2		2.3.1.75,2.3.1.20		GO:0045017,GO:0004144	AT3G49210.1		O-acyltransferase (WSD1-like) family protein
VIT_215s0046g01060	11.8805	4.10811	0.969036	4.23938	2.24e-05	9.28e-05	4.01174	0.0727362	18.0672	0.00060868	0.00217039	0.249342	0.0139553	VIT_15s0046g01060	38042129	VIT_215s0046g01060.1	VIT_215s0046g01060.1	PF14432,PF01535,PF13041	PTHR24015,PTHR24015:SF107					AT4G01030.1		pentatricopeptide (PPR) repeat-containing protein
VIT_215s0046g01140	47.8626	3.04588	0.399808	7.61837	2.57e-14	2.98e-13	3.05306	1.88131	62.301	6.54e-07	6.63e-06	2.94581	0.321462	VIT_15s0046g01140	38042039	VIT_215s0046g01140.1	VIT_215s0046g01140.1	PF03106	PTHR32096,PTHR32096:SF20				GO:0043565,GO:0006355,GO:0003700	AT5G24110.1	ATWRKY30,WRKY30	WRKY DNA-binding protein 30
VIT_215s0046g01360	7.8619	3.81657	1.01079	3.77581	0.00015949	0.00056687	NA	NA	NA	NA	NA	9.64598	0.656258	VIT_15s0046g01360	38040766	VIT_215s0046g01360.1	VIT_215s0046g01360.1	PF06376	PTHR33374,PTHR33374:SF6					AT3G61640.1	AGP20,AtAGP20	arabinogalactan protein 20
VIT_215s0046g01530	282.86	1.5942	0.183242	8.69993	3.32e-18	5.22e-17	1.61766	4.3812	84.2111	8.85e-08	1.27e-06	6.69011	2.02187	VIT_15s0046g01530	38041694	VIT_215s0046g01530.1	VIT_215s0046g01530.1		PTHR31071,PTHR31071:SF4					AT5G41620.1
VIT_215s0046g01560	NA	NA	NA	NA	NA	NA	1.51689	7.32403	105.732	3.21e-08	5.58e-07	25.67	8.34451	VIT_15s0046g01560	38040848	VIT_215s0046g01560.1	VIT_215s0046g01560.1	PF02179	PTHR33322,PTHR33322:SF4				GO:0051087	AT2G46240.1	ATBAG6,BAG6	BCL-2-associated athanogene 6
VIT_215s0046g01580	10.0324	5.95488	1.23108	4.83713	1.32e-06	6.69e-06	5.71715	-0.158886	31.0279	4.2e-05	0.000221171	0.431656	0.00557225	VIT_15s0046g01580	38041995	VIT_215s0046g01580.1	VIT_215s0046g01580.1	PF00704	PTHR11177,PTHR11177:SF170		3.2.1.14	K01183	GO:0005975,GO:0004553	AT5G24090.1	ATCHIA,CHIA	chitinase A
VIT_215s0046g01590	NA	NA	NA	NA	NA	NA	1.51711	4.92351	105.531	1.86e-08	3.61e-07	20.7399	6.86727	VIT_15s0046g01590	38041837	VIT_215s0046g01590.1	VIT_215s0046g01590.1	PF00704,PF04900	PTHR11177		3.2.1.14		GO:0005975,GO:0004553,GO:0032040	AT5G24090.1	ATCHIA,CHIA	chitinase A
VIT_215s0046g01970	4.90802	5.66456	1.39078	4.07294	4.64e-05	0.000181636	NA	NA	NA	NA	NA	0.258633	0	VIT_15s0046g01970	38041781	VIT_215s0046g01970.1	VIT_215s0046g01970.1	PF00201	PTHR11926,PTHR11926:SF310		2.4.1.273		GO:0016758,GO:0008152	AT2G22590.1		UDP-Glycosyltransferase superfamily protein
VIT_215s0046g02050	57.5243	1.81098	0.328037	5.52065	3.38e-08	2.14e-07	1.81946	2.13017	33.3927	2.81e-05	0.000157992	4.85926	1.29259	VIT_15s0046g02050	38041421	VIT_215s0046g02050.1	VIT_215s0046g02050.1	PF10184	PTHR34123,PTHR34123:SF1					AT2G46100.1		Nuclear transport factor 2 (NTF2) family protein
VIT_215s0046g02110	210.283	3.53545	0.238401	14.8299	9.39e-50	6.87e-48	3.47966	3.96127	219.167	9.11e-11	5.17e-09	49.0798	4.18173	VIT_15s0046g02110	38040250	VIT_215s0046g02110.1	VIT_215s0046g02110.1	PF03168	PTHR31459					AT2G46140.1		Late embryogenesis abundant protein
VIT_215s0046g02190	128.752	4.25059	0.321117	13.2369	5.37e-40	2.69e-38	4.26736	3.26609	166.433	7.03e-10	2.6e-08	9.12749	0.440478	VIT_15s0046g02190	38040445	VIT_215s0046g02190.1	VIT_215s0046g02190.1	PF03106	PTHR32096,PTHR32096:SF31			K13425	GO:0043565,GO:0006355,GO:0003700	AT4G01250.1	AtWRKY22,WRKY22	WRKY family transcription factor
VIT_215s0046g02380	42.1466	1.61283	0.375681	4.29309	1.76e-05	7.45e-05	1.64058	1.69978	20.4475	0.000346275	0.00133489	1.36471	0.412459	VIT_15s0046g02380	38041290	VIT_215s0046g02380.1	VIT_215s0046g02380.1	PF00067	PTHR24296,PTHR24296:SF9	KOG0157	1.14.14.1	K15398	GO:0055114,GO:0020037,GO:0016705,GO:0005506	AT2G45970.1	CYP86A8,LCR	cytochrome P450, family 86, subfamily A, polypeptide 8
VIT_215s0046g03430	3.05509	4.97987	1.55377	3.20502	0.00135052	0.00393213	NA	NA	NA	NA	NA	1.10087	0	VIT_15s0046g03430	38041945	VIT_215s0046g03430.1	VIT_215s0046g03430.1		PTHR22814,PTHR22814:SF106					AT3G20180.1		Copper transport protein family
VIT_215s0048g00060	39.5886	1.75799	0.592682	2.96616	0.0030154	0.00809842	1.73693	1.61651	8.70727	0.00948077	0.0224809	26.4615	7.26178	VIT_15s0048g00060	38040873	VIT_215s0048g00060.1	VIT_215s0048g00060.1
VIT_215s0048g00230	NA	NA	NA	NA	NA	NA	1.50909	2.88086	41.5787	7.99e-06	5.43e-05	5.55143	1.80202	VIT_15s0048g00230	38041168	VIT_215s0048g00230.1	VIT_215s0048g00230.1							AT1G73440.1		calmodulin-related
VIT_215s0048g00330	10.1256	2.38981	1.01381	2.35724	0.0184112	0.0399179	2.38401	-0.165379	6.2293	0.0238545	0.0488492	0.459377	0.080575	VIT_15s0048g00330	38041296	VIT_215s0048g00330.1	VIT_215s0048g00330.1	PF01073	PTHR10366,PTHR10366:SF356	KOG1371	5.1.3.6	K08679	GO:0055114,GO:0016616,GO:0006694,GO:0003854	AT4G00110.1	GAE3	UDP-D-glucuronate 4-epimerase 3
VIT_215s0048g00620	10.7088	6.79491	1.24152	5.47305	4.42e-08	2.75e-07	NA	NA	NA	NA	NA	20.0167	0	VIT_15s0048g00620	38040247	VIT_215s0048g00620.1	VIT_215s0048g00620.1	PF15054	PTHR33528,PTHR33528:SF1					AT2G35736.1
VIT_215s0048g00790	24.5707	1.62533	0.542244	2.99741	0.00272285	0.0073885	1.61553	0.978934	9.38912	0.00740606	0.0182239	2.72763	0.828079	VIT_15s0048g00790	38041510	VIT_215s0048g00790.1	VIT_215s0048g00790.1	PF13499	PTHR10891,PTHR10891:SF573	KOG0027				AT1G24620.1		EF hand calcium-binding protein family
VIT_215s0048g00870	108.784	2.11536	0.249043	8.49395	2e-17	2.97e-16	2.13068	3.02223	86.857	7.17e-08	1.07e-06	6.3464	1.36411	VIT_15s0048g00870	38041204	VIT_215s0048g00870.1	VIT_215s0048g00870.1	PF02178,PF03479	PTHR31500,PTHR31500:SF7				GO:0003677	AT4G12080.1	AHL1,ATAHL1	AT-hook motif nuclear-localized protein 1
VIT_215s0048g00880	18.3079	4.06036	0.754081	5.38452	7.26e-08	4.39e-07	3.94513	0.61225	25.9881	0.000107015	0.000492574	3.64295	0.211356	VIT_15s0048g00880	38041687	VIT_215s0048g00880.1	VIT_215s0048g00880.1		PTHR36595,PTHR36595:SF1
VIT_215s0048g01080	10.1849	2.91133	0.929586	3.13186	0.00173704	0.00493235	2.73698	-0.152788	8.91924	0.00871079	0.0208888	6.57968	0.918991	VIT_15s0048g01080	38041138	VIT_215s0048g01080.1	VIT_215s0048g01080.1	PF01476	PTHR33648,PTHR33648:SF1					AT5G62150.1		peptidoglycan-binding LysM domain-containing protein
VIT_215s0048g01350	21.5361	2.34056	0.851685	2.74816	0.00599313	0.0149314	2.37192	0.787734	7.91731	0.0124685	0.0281836	1.5596	0.274714	VIT_15s0048g01350	38040861	VIT_215s0048g01350.1	VIT_215s0048g01350.1	PF07859	PTHR23024,PTHR23024:SF113	KOG1515	3.1.1.1		GO:0016787,GO:0008152	AT2G45600.1		alpha/beta-Hydrolases superfamily protein
VIT_215s0048g01365	33.2414	2.33832	0.716647	3.26286	0.00110293	0.00328371	2.37778	1.37741	10.8029	0.00498037	0.0129535	2.56012	0.465013	VIT_15s0048g01365	38040378	VIT_215s0048g01365.1	VIT_215s0048g01365.1	PF07859	PTHR23024,PTHR23024:SF113	KOG1515	3.1.1.1		GO:0016787,GO:0008152	AT2G45600.1		alpha/beta-Hydrolases superfamily protein
VIT_215s0048g01750	36.3715	1.63035	0.517645	3.14956	0.00163516	0.00466646	1.65765	1.49817	10.7959	0.00465014	0.0122142	1.69961	0.50977	VIT_15s0048g01750	38040783	VIT_215s0048g01750.1	VIT_215s0048g01750.1	PF02469	PTHR32382,PTHR32382:SF5					AT3G60900.1	FLA10	FASCICLIN-like arabinogalactan-protein 10
VIT_215s0048g01880	85.3733	2.23791	0.273843	8.17221	3.03e-16	4.16e-15	2.25922	2.68094	78.2199	1.46e-07	1.9e-06	2.64643	0.515911	VIT_15s0048g01880	38040511	VIT_215s0048g01880.1	VIT_215s0048g01880.1	PF00514	PTHR23315,PTHR23315:SF97				GO:0005515	AT2G45720.1		ARM repeat superfamily protein
VIT_215s0048g02070	21.5714	5.74164	0.946369	6.06702	1.3e-09	9.78e-09	5.57923	0.823404	49.1349	2.92e-06	2.33e-05	4.86416	0.0815925	VIT_15s0048g02070	38040655	VIT_215s0048g02070.1	VIT_215s0048g02070.1	PF00168	PTHR32246,PTHR32246:SF20				GO:0005515	AT2G45760.1	BAL,BAP2	BON association protein 2
VIT_215s0048g02260	27.341	1.65848	0.630038	2.63235	0.0084796	0.0202649	1.66867	1.12088	6.69499	0.0198228	0.0416297	0.935821	0.279739	VIT_15s0048g02260	38041118	VIT_215s0048g02260.1	VIT_215s0048g02260.1	PF03372	PTHR12121,PTHR12121:SF44	KOG2338				AT5G54130.2		Calcium-binding endonuclease/exonuclease/phosphatase family
VIT_215s0048g02280	106.171	3.69019	0.363859	10.1418	3.6e-24	8.59e-23	3.70501	2.99156	106.61	1.73e-08	3.39e-07	3.80825	0.273619	VIT_15s0048g02280	38040810	VIT_215s0048g02280.1	VIT_215s0048g02280.1	PF02365	PTHR31989,PTHR31989:SF21				GO:0006355,GO:0003677	AT4G35580.2	NTL9	NAC transcription factor-like 9
VIT_215s0048g02290	10.9001	6.08231	1.25439	4.84882	1.24e-06	6.34e-06	NA	NA	NA	NA	NA	0.715584	0.0083235	VIT_15s0048g02290	38040906	VIT_215s0048g02290.1	VIT_215s0048g02290.1	PF02365	PTHR31989,PTHR31989:SF21				GO:0006355,GO:0003677	AT4G35580.2	NTL9	NAC transcription factor-like 9
VIT_215s0048g02300	142.563	4.22691	0.287203	14.7175	4.98e-49	3.49e-47	4.24062	3.41098	242.979	4.19e-11	2.82e-09	6.73759	0.325896	VIT_15s0048g02300	38040847	VIT_215s0048g02300.1	VIT_215s0048g02300.1	PF02365	PTHR31989,PTHR31989:SF21				GO:0006355,GO:0003677	AT4G35580.2	NTL9	NAC transcription factor-like 9
VIT_215s0048g02310	6.97891	3.62872	1.13016	3.21081	0.00132363	0.00386603	NA	NA	NA	NA	NA	0.668268	0.0543765	VIT_15s0048g02310	38041955	VIT_215s0048g02310.1	VIT_215s0048g02310.1	PF02365	PTHR31989,PTHR31989:SF21				GO:0006355,GO:0003677	AT4G35580.2	NTL9	NAC transcription factor-like 9
VIT_215s0048g02320	60.0338	3.90531	0.443382	8.80801	1.27e-18	2.07e-17	3.89458	2.20384	64.3582	5.3e-07	5.55e-06	3.5515	0.221933	VIT_15s0048g02320	38040588	VIT_215s0048g02320.1	VIT_215s0048g02320.1	PF02365	PTHR31989,PTHR31989:SF21				GO:0006355,GO:0003677	AT4G35580.2	NTL9	NAC transcription factor-like 9
VIT_215s0048g02324	78.8875	1.91893	0.287989	6.66321	2.68e-11	2.38e-10	1.93901	2.57241	49.5881	2.76e-06	2.23e-05	4.08933	0.984665	VIT_15s0048g02324	38041225	VIT_215s0048g02324.1	VIT_215s0048g02324.1	PF02365	PTHR31989,PTHR31989:SF21				GO:0006355,GO:0003677	AT5G24590.2	ANAC091,TIP	TCV-interacting protein
VIT_215s0048g02620	13.1089	2.60241	0.761557	3.41722	0.000632641	0.00197782	2.60406	0.189054	11.3033	0.00395878	0.0106364	0.485964	0.0725565	VIT_15s0048g02620	38042084	VIT_215s0048g02620.1	VIT_215s0048g02620.1	PF01535,PF12854,PF13041	PTHR24015,PTHR24015:SF542					AT1G05600.2		Tetratricopeptide repeat (TPR)-like superfamily protein
VIT_215s0048g02640	34.9755	8.49903	1.07883	7.878	3.33e-15	4.18e-14	9.17276	1.46378	144.367	2.02e-08	3.83e-07	8.78668	0	VIT_15s0048g02640	38041511	VIT_215s0048g02640.1	VIT_215s0048g02640.1							AT3G61930.1
VIT_215s0048g02720	107.562	1.7321	0.266549	6.49825	8.13e-11	6.94e-10	1.76755	3.00387	49.6518	2.74e-06	2.21e-05	3.88721	1.06027	VIT_15s0048g02720	38041811	VIT_215s0048g02720.1	VIT_215s0048g02720.1	PF08541,PF08392	PTHR31561,PTHR31561:SF1		2.3.1.199,2.3.1.119	K15397	GO:0016747,GO:0008610,GO:0016020,GO:0006633	AT1G01120.1	KCS1	3-ketoacyl-CoA synthase 1
VIT_215s0048g02870	13.7038	4.32309	0.92131	4.69233	2.7e-06	1.3e-05	4.20521	0.243519	20.8912	0.000313083	0.00122481	1.43413	0.0716808	VIT_15s0048g02870	38041170	VIT_215s0048g02870.1	VIT_215s0048g02870.1	PF00046,PF02183	PTHR24326,PTHR24326:SF122			K09338	GO:0003677,GO:0043565,GO:0006355,GO:0003700	AT2G46680.1	ATHB-7,ATHB7,HB-7	homeobox 7
VIT_216s0013g00390	688.075	1.56626	0.175687	8.91503	4.88e-19	8.21e-18	1.51147	5.65545	93.0439	4.47e-08	7.3e-07	130.278	42.6817	VIT_16s0013g00390	38032016	VIT_216s0013g00390.1	VIT_216s0013g00390.1
VIT_216s0013g00440	1755.84	1.67681	0.165628	10.124	4.32e-24	1.02e-22	1.6589	7.00333	142.703	2.16e-09	6.43e-08	373.206	109.725	VIT_16s0013g00440	38033355	VIT_216s0013g00440.1	VIT_216s0013g00440.1
VIT_216s0013g00450	1271.81	1.75332	0.186834	9.38441	6.33e-21	1.23e-19	1.70371	6.53908	91.8482	1.28e-07	1.71e-06	251.862	72.0289	VIT_16s0013g00450	38032073	VIT_216s0013g00450.1	VIT_216s0013g00450.1
VIT_216s0013g00480	1290.88	1.6167	0.153542	10.5294	6.32e-26	1.68e-24	1.60298	6.56003	164.221	7.76e-10	2.82e-08	271.449	82.9736	VIT_16s0013g00480	38033486	VIT_216s0013g00480.1	VIT_216s0013g00480.1
VIT_216s0013g00890	212.657	2.36162	0.175035	13.4923	1.74e-41	9.35e-40	2.33715	3.97587	216.622	9.94e-11	5.47e-09	23.6554	4.36582	VIT_16s0013g00890	38033241	VIT_216s0013g00890.1	VIT_216s0013g00890.1	PF00847	PTHR31190,PTHR31190:SF31			K09286	GO:0006355,GO:0003700	AT4G17500.1	ATERF-1,ERF-1	ethylene responsive element binding factor 1
VIT_216s0013g00950	8.85977	3.70677	1.12127	3.30586	0.000946851	0.0028588	NA	NA	NA	NA	NA	0.824875	0.0602675	VIT_16s0013g00950	38032220	VIT_216s0013g00950.1	VIT_216s0013g00950.1	PF00847	PTHR31677,PTHR31677:SF17			K09286	GO:0006355,GO:0003700	AT5G51190.1		Integrase-type DNA-binding superfamily protein
VIT_216s0013g00970	4.83046	5.64707	1.40815	4.01027	6.06e-05	0.000232924	NA	NA	NA	NA	NA	0.405112	0	VIT_16s0013g00970	38034035	VIT_216s0013g00970.1	VIT_216s0013g00970.1	PF00847	PTHR31677,PTHR31677:SF17			K09286	GO:0006355,GO:0003700	AT5G51190.1		Integrase-type DNA-binding superfamily protein
VIT_216s0013g00990	5.95384	4.43262	1.33762	3.31382	0.000920315	0.00278491	NA	NA	NA	NA	NA	0.565378	0.025627	VIT_16s0013g00990	38032680	VIT_216s0013g00990.1	VIT_216s0013g00990.1	PF00847	PTHR31677,PTHR31677:SF17			K09286	GO:0006355,GO:0003700	AT5G51190.1		Integrase-type DNA-binding superfamily protein
VIT_216s0013g01110	436.41	2.27103	0.212491	10.6876	1.16e-26	3.21e-25	2.28228	5.00236	124.016	6.62e-09	1.53e-07	46.5421	8.97407	VIT_16s0013g01110	38032546	VIT_216s0013g01110.1	VIT_216s0013g01110.1	PF00847	PTHR31677,PTHR31677:SF17			K09286	GO:0006355,GO:0003700	AT5G51190.1		Integrase-type DNA-binding superfamily protein
VIT_216s0013g01120	861.437	1.69086	0.12114	13.9579	2.82e-44	1.69e-42	1.69545	5.97802	199.61	1.83e-10	8.55e-09	86.9941	25.3067	VIT_16s0013g01120	38033469	VIT_216s0013g01120.1	VIT_216s0013g01120.1	PF00847	PTHR31677,PTHR31677:SF8			K09286	GO:0006355,GO:0003700	AT5G51190.1		Integrase-type DNA-binding superfamily protein
VIT_216s0013g01940	17.5681	2.87904	0.625834	4.60032	4.22e-06	1.97e-05	2.86238	0.541744	18.1442	0.000597285	0.00214018	1.17141	0.145975	VIT_16s0013g01940	38032727	VIT_216s0013g01940.1	VIT_216s0013g01940.1	PF00069	PTHR27008,PTHR27008:SF13		2.7.11.1		GO:0006468,GO:0005524,GO:0004672	AT5G07620.1		Protein kinase superfamily protein
VIT_216s0013g01976	20.6545	2.23463	0.811292	2.75441	0.00587974	0.0146793	2.22392	0.74283	7.8427	0.0128154	0.0288449	1.94188	0.383555	VIT_16s0013g01976	38034038	VIT_216s0013g01976.1	VIT_216s0013g01976.1	PF13912	PTHR26374,PTHR26374:SF175					AT2G45120.1		C2H2-like zinc finger protein
VIT_216s0022g00630	44.2226	2.11837	0.348677	6.07545	1.24e-09	9.29e-09	2.11178	1.76912	39.1153	1.14e-05	7.4e-05	5.47173	1.19215	VIT_16s0022g00630	38033428	VIT_216s0022g00630.1	VIT_216s0022g00630.1	PF11947	PTHR34575,PTHR34575:SF2					AT4G19100.1		Protein of unknown function (DUF3464)
VIT_216s0022g00650	13.3092	1.60171	0.648261	2.47078	0.0134818	0.0303747	NA	NA	NA	NA	NA	2.75159	0.865984	VIT_16s0022g00650	38033905	VIT_216s0022g00650.1	VIT_216s0022g00650.1
VIT_216s0022g01430	6.86709	3.2575	1.18475	2.74952	0.00596826	0.0148749	NA	NA	NA	NA	NA	0.530483	0.0518665	VIT_16s0022g01430	38031980	VIT_216s0022g01430.1	VIT_216s0022g01430.1	PF04674	PTHR31279,PTHR31279:SF7					AT5G51550.1	EXL3	EXORDIUM like 3
VIT_216s0022g01650	97.6976	1.58596	0.411079	3.85803	0.000114303	0.00041777	1.59722	2.87328	16.6587	0.000979529	0.0032651	2.57446	0.822555	VIT_16s0022g01650	38032757	VIT_216s0022g01650.1	VIT_216s0022g01650.1	PF13947,PF00069	PTHR27009,PTHR27009:SF19	KOG1187	3.1.4.46		GO:0030247,GO:0006468,GO:0005524,GO:0004672	AT1G66980.1	SNC4	suppressor of npr1-1 constitutive 4
VIT_216s0022g02240	8.73361	2.72861	0.918447	2.9709	0.00296928	0.00798802	NA	NA	NA	NA	NA	0.804582	0.119701	VIT_16s0022g02240	38033053	VIT_216s0022g02240.1	VIT_216s0022g02240.1	PF00010	PTHR13935,PTHR13935:SF54				GO:0046983,GO:0003677	AT5G51790.1		basic helix-loop-helix (bHLH) DNA-binding superfamily protein
VIT_216s0039g00320	247.983	1.57468	0.185533	8.48731	2.11e-17	3.15e-16	1.58835	4.19255	81.9741	1.06e-07	1.47e-06	11.3335	3.5116	VIT_16s0039g00320	38033972	VIT_216s0039g00320.1	VIT_216s0039g00320.1	PF08240,PF00107	PTHR11695,PTHR11695:SF449		1.1.1.1	K00001	GO:0055114,GO:0016491,GO:0008270	AT5G24760.1		GroES-like zinc-binding dehydrogenase family protein
VIT_216s0039g00660	120.457	1.94325	0.283756	6.84832	7.47e-12	7.05e-11	1.96858	3.16674	53.4217	1.74e-06	1.52e-05	4.08222	0.950539	VIT_16s0039g00660	38032926	VIT_216s0039g00660.1	VIT_216s0039g00660.1	PF04545,PF04542,PF04539	PTHR30603,PTHR30603:SF14			K03086	GO:0016987,GO:0006355,GO:0006352,GO:0003700,GO:0003677	AT1G64860.1	RPOD1,SIG1,SIG2,SIGA,SIGB	sigma factor A
VIT_216s0039g01410	52.0316	1.76815	0.3773	4.68632	2.78e-06	1.34e-05	1.78492	1.99099	24.2865	0.000150704	0.000657419	2.58508	0.718928	VIT_16s0039g01410	38032054	VIT_216s0039g01410.1	VIT_216s0039g01410.1	PF08241	PTHR10108,PTHR10108:SF708	KOG1269	2.1.1.95	K05928	GO:0008168,GO:0008152	AT1G64970.1	G-TMT,TMT1,VTE4	gamma-tocopherol methyltransferase
VIT_216s0039g01420	407.585	2.3993	0.160345	14.9634	1.27e-50	9.85e-49	2.415	4.90389	273.646	1.71e-11	1.41e-09	32.4198	5.66147	VIT_16s0039g01420	38032661	VIT_216s0039g01420.1	VIT_216s0039g01420.1		PTHR35105,PTHR35105:SF2					AT1G64980.1		Nucleotide-diphospho-sugar transferases superfamily protein
VIT_216s0039g01870	83.4155	3.2762	0.438528	7.47089	7.97e-14	8.91e-13	3.3042	2.65314	56.553	1.31e-06	1.19e-05	3.4318	0.316677	VIT_16s0039g01870	38032972	VIT_216s0039g01870.1	VIT_216s0039g01870.1	PF00069	PTHR27009,PTHR27009:SF17	KOG1187	2.7.11.1	K04730	GO:0006468,GO:0005524,GO:0004672	AT1G34300.1		lectin protein kinase family protein
VIT_216s0039g02020	1828.29	1.94648	0.122686	15.8656	1.1e-56	1.05e-54	1.97981	7.06215	285.135	1.25e-11	1.14e-09	24.865	5.86887	VIT_16s0039g02020	38032029	VIT_216s0039g02020.1	VIT_216s0039g02020.1	PF13632,PF14570	PTHR13301,PTHR13301:SF72		2.4.2.24			AT3G03050.1	ATCSLD3,CSLD3,KJK	cellulose synthase-like D3
VIT_216s0039g02040	786.835	2.88383	0.168917	17.0725	2.38e-65	2.86e-63	2.91474	5.84914	320.958	5.06e-12	5.82e-10	29.811	3.712	VIT_16s0039g02040	38033801	VIT_216s0039g02040.1	VIT_216s0039g02040.1	PF13193,PF00501	PTHR24096,PTHR24096:SF169		6.2.1.34,6.2.1.12	K01904	GO:0008152,GO:0003824	AT1G65060.1	4CL3	4-coumarate:CoA ligase 3
VIT_216s0039g02230	211.887	3.28099	0.218906	14.9881	8.78e-51	6.85e-49	3.31136	3.97001	263.463	2.27e-11	1.78e-09	10.448	0.998457	VIT_16s0039g02230	38034029	VIT_216s0039g02230.1	VIT_216s0039g02230.1	PF00201	PTHR11926,PTHR11926:SF292		2.4.1.91,2.4.1.115	K12930	GO:0016758,GO:0008152	AT5G17050.1	UGT78D2	UDP-glucosyl transferase 78D2
VIT_216s0050g00160	82.8538	2.83996	0.313551	9.05741	1.34e-19	2.35e-18	2.85874	2.64214	97.7682	3.17e-08	5.53e-07	3.22488	0.414604	VIT_16s0050g00160	38032909	VIT_216s0050g00160.1	VIT_216s0050g00160.1	PF05686	PTHR12203,PTHR12203:SF32		2.4.2.26			AT5G23850.1		Arabidopsis thaliana protein of unknown function (DUF821)
VIT_216s0050g00180	6.91253	6.15879	1.32896	4.63429	3.58e-06	1.69e-05	NA	NA	NA	NA	NA	0.148019	0	VIT_16s0050g00180	38033086	VIT_216s0050g00180.1	VIT_216s0050g00180.1	PF00560,PF08263	PTHR27004,PTHR27004:SF34	KOG0472	2.7.11.1		GO:0005515	AT2G34930.1		disease resistance family protein / LRR family protein
VIT_216s0050g00410	7.55986	3.73618	1.06073	3.52228	0.000427851	0.00139343	NA	NA	NA	NA	NA	1.05106	0.0720283	VIT_16s0050g00410	38032958	VIT_216s0050g00410.1	VIT_216s0050g00410.1	PF06521	PTHR33649,PTHR33649:SF2					AT5G52390.1		PAR1 protein
VIT_216s0050g00480	197.32	2.02479	0.220312	9.19055	3.91e-20	7.16e-19	2.05191	3.86817	99.8814	2.73e-08	4.91e-07	6.72065	1.50988	VIT_16s0050g00480	38032006	VIT_216s0050g00480.1	VIT_216s0050g00480.1	PF00067	PTHR24282,PTHR24282:SF15	KOG0157			GO:0055114,GO:0020037,GO:0016705,GO:0005506	AT5G52400.1	CYP715A1	cytochrome P450, family 715, subfamily A, polypeptide 1
VIT_216s0050g00790	NA	NA	NA	NA	NA	NA	1.50815	4.42159	94.7673	3.94e-08	6.61e-07	10.7999	3.54862	VIT_16s0050g00790	38033395	VIT_216s0050g00790.1	VIT_216s0050g00790.1		PTHR31798,PTHR31798:SF4					AT5G52430.1		hydroxyproline-rich glycoprotein family protein
VIT_216s0050g00980	20.3689	2.38153	0.540383	4.40711	1.05e-05	4.6e-05	2.39385	0.74229	19.7251	0.000409183	0.00153837	0.489937	0.0856795	VIT_16s0050g00980	38032741	VIT_216s0050g00980.1	VIT_216s0050g00980.1	PF01794,PF08022,PF08030	PTHR11972,PTHR11972:SF79	KOG0039	1.16.1.7		GO:0055114,GO:0016491	AT1G01580.1	ATFRO2,FRD1,FRO2	ferric reduction oxidase 2
VIT_216s0050g01020	136.518	1.60565	0.212413	7.5591	4.06e-14	4.65e-13	1.62745	3.34551	66.8512	4.13e-07	4.48e-06	2.69362	0.811592	VIT_16s0050g01020	38032862	VIT_216s0050g01020.1	VIT_216s0050g01020.1	PF12819,PF07714	PTHR27003,PTHR27003:SF21	KOG1187	2.7.11.1		GO:0006468,GO:0004672	AT5G24010.1		Protein kinase superfamily protein
VIT_216s0050g01190	11.0679	3.45568	0.867348	3.98419	6.77e-05	0.000257619	3.40197	-0.0196241	15.5129	0.00117132	0.00380596	0.730622	0.0616153	VIT_16s0050g01190	38033645	VIT_216s0050g01190.1	VIT_216s0050g01190.1	PF00403	PTHR22814,PTHR22814:SF77	KOG1603			GO:0046872,GO:0030001	AT1G01490.1		Heavy metal transport/detoxification superfamily protein
VIT_216s0050g01240	254.174	3.52643	0.209579	16.8263	1.57e-63	1.83e-61	3.49087	4.22968	334.785	3.66e-12	4.61e-10	83.0886	6.92644	VIT_16s0050g01240	38033761	VIT_216s0050g01240.1	VIT_216s0050g01240.1	PF00403	PTHR22814,PTHR22814:SF77	KOG1603			GO:0046872,GO:0030001	AT1G01490.1		Heavy metal transport/detoxification superfamily protein
VIT_216s0050g01660	51.1942	5.39829	0.580736	9.29561	1.46e-20	2.78e-19	5.36587	1.97849	89.03	6.05e-08	9.3e-07	2.56443	0.0562125	VIT_16s0050g01660	38032352	VIT_216s0050g01660.1	VIT_216s0050g01660.1	PF00201	PTHR11926,PTHR11926:SF118				GO:0016758,GO:0008152	AT3G16520.3	UGT88A1	UDP-glucosyl transferase 88A1
VIT_216s0050g01690	80.4354	2.26875	0.29279	7.74871	9.28e-15	1.12e-13	2.26662	2.60371	69.2477	3.28e-07	3.73e-06	2.46365	0.475014	VIT_16s0050g01690	38032520	VIT_216s0050g01690.1	VIT_216s0050g01690.1	PF00069	PTHR27009,PTHR27009:SF18	KOG1187	3.1.4.46		GO:0006468,GO:0005524,GO:0004672	AT1G66920.1		Protein kinase superfamily protein
VIT_216s0050g01840	19.1672	3.72562	0.823827	4.52233	6.12e-06	2.79e-05	3.6871	0.647087	18.7608	0.000514234	0.00187895	0.437945	0.0292675	VIT_16s0050g01840	38032135	VIT_216s0050g01840.1	VIT_216s0050g01840.1	PF05496	PTHR23074,PTHR23074:SF98	KOG0737	3.6.1.3		GO:0009378,GO:0006310,GO:0006281	AT5G52882.1		P-loop containing nucleoside triphosphate hydrolases superfamily protein
VIT_216s0050g01850	2315.65	1.52117	0.0954205	15.9418	3.25e-57	3.2e-55	1.54619	7.40204	299.247	8.64e-12	8.64e-10	41.1063	13.2171	VIT_16s0050g01850	38033358	VIT_216s0050g01850.1	VIT_216s0050g01850.1	PF05496	PTHR23074,PTHR23074:SF98		3.6.4.3		GO:0009378,GO:0006310,GO:0006281	AT4G28000.1		P-loop containing nucleoside triphosphate hydrolases superfamily protein
VIT_216s0050g01890	16.8677	2.73528	0.624752	4.37819	1.2e-05	5.2e-05	2.65427	0.489307	15.7646	0.00109541	0.00359264	3.10466	0.465194	VIT_16s0050g01890	38033655	VIT_216s0050g01890.1	VIT_216s0050g01890.1
VIT_216s0050g01990	296.72	1.95865	0.183132	10.6953	1.07e-26	2.96e-25	1.96316	4.44897	140.777	2.38e-09	6.97e-08	53.2093	12.7801	VIT_16s0050g01990	38033324	VIT_216s0050g01990.1	VIT_216s0050g01990.1
VIT_216s0050g02520	571.467	1.82936	0.132567	13.7995	2.57e-43	1.49e-41	1.85157	5.38906	206.557	1.42e-10	7.06e-09	18.3237	4.77122	VIT_16s0050g02520	38032274	VIT_216s0050g02520.1	VIT_216s0050g02520.1	PF04542,PF04545,PF04539	PTHR30603,PTHR30603:SF4			K03093	GO:0016987,GO:0006355,GO:0006352,GO:0003700,GO:0003677	AT5G24120.1	ATSIG5,SIG5,SIGE	sigma factor E
VIT_216s0098g00210	11.1702	3.16807	1.06458	2.9759	0.00292128	0.00786974	NA	NA	NA	NA	NA	1.03423	0.11045	VIT_16s0098g00210	38032590	VIT_216s0098g00210.1	VIT_216s0098g00210.1	PF13947	PTHR27009,PTHR27009:SF18				GO:0030247	AT5G53110.1		RING/U-box superfamily protein
VIT_216s0098g00220	118.1	2.19567	0.270649	8.11262	4.95e-16	6.65e-15	2.21293	3.13932	73.8333	2.14e-07	2.63e-06	7.25786	1.44443	VIT_16s0098g00220	38032867	VIT_216s0098g00220.1	VIT_216s0098g00220.1	PF13947	PTHR33138,PTHR33138:SF7				GO:0030247	AT1G18390.2		Protein kinase superfamily protein
VIT_216s0098g00760	1874.64	1.89142	0.136339	13.8729	9.24e-44	5.48e-42	1.91342	7.09789	222.073	8.25e-11	4.75e-09	54.6577	13.6836	VIT_16s0098g00760	38032634	VIT_216s0098g00760.1	VIT_216s0098g00760.1	PF02365	PTHR31989,PTHR31989:SF5				GO:0006355,GO:0003677	AT5G24590.2	ANAC091,TIP	TCV-interacting protein
VIT_216s0098g00770	26.7596	2.10538	0.533411	3.94702	7.91e-05	0.000296887	2.11155	1.07917	16.0754	0.0010092	0.00334944	1.59008	0.345415	VIT_16s0098g00770	38033397	VIT_216s0098g00770.1	VIT_216s0098g00770.1	PF07687,PF01546	PTHR11014,PTHR11014:SF103			K14664	GO:0016787,GO:0008152	AT5G54140.1	ILL3	IAA-leucine-resistant (ILR1)-like 3
VIT_216s0098g01000	180.783	2.59262	0.236456	10.9645	5.66e-28	1.7e-26	2.57082	3.74358	150.226	1.49e-09	4.74e-08	173.374	26.9019	VIT_16s0098g01000	38033662	VIT_216s0098g01000.1	VIT_216s0098g01000.1		PTHR33641,PTHR33641:SF2
VIT_216s0098g01670	134.982	1.70268	0.208618	8.16173	3.3e-16	4.51e-15	1.70996	3.32588	79.6621	1.29e-07	1.72e-06	13.4697	3.86026	VIT_16s0098g01670	38032675	VIT_216s0098g01670.1	VIT_216s0098g01670.1	PF01281	PTHR21368,PTHR21368:SF21	KOG4607		K02939	GO:0006412,GO:0005840,GO:0005622,GO:0003735	AT5G53070.1		Ribosomal protein L9/RNase H1
VIT_216s0098g01720	39.3628	2.81875	0.458948	6.14178	8.16e-10	6.24e-09	2.82307	1.62045	40.3822	9.49e-06	6.32e-05	2.73003	0.355324	VIT_16s0098g01720	38032355	VIT_216s0098g01720.1	VIT_216s0098g01720.1		PTHR10460,PTHR10460:SF10					AT5G24310.1	ABIL3	ABL interactor-like protein 3
VIT_216s0098g01900	735.294	2.83484	0.15623	18.1453	1.4e-73	2.08e-71	2.86616	5.75134	334.869	3.66e-12	4.61e-10	26.2259	3.32817	VIT_16s0098g01900	38032809	VIT_216s0098g01900.1	VIT_216s0098g01900.1	PF04043,PF01095	PTHR31707,PTHR31707:SF8		3.1.1.11		GO:0004857,GO:0042545,GO:0030599,GO:0005618	AT5G53370.1	ATPMEPCRF,PMEPCRF	pectin methylesterase PCR fragment F
VIT_216s0100g00190	13.1155	2.40888	0.772114	3.11985	0.00180944	0.00512051	NA	NA	NA	NA	NA	0.37537	0.0648845	VIT_16s0100g00190	38034039	VIT_216s0100g00190.1	VIT_216s0100g00190.1	PF12854,PF13041,PF01535	PTHR24015,PTHR24015:SF266					AT4G38010.1		Pentatricopeptide repeat (PPR-like) superfamily protein
VIT_216s0100g00280	10.0009	3.32825	0.94508	3.52166	0.000428853	0.00139618	3.25866	-0.141077	12.7862	0.00252028	0.0072555	0.410071	0.039375	VIT_16s0100g00280	38033606	VIT_216s0100g00280.1	VIT_216s0100g00280.1	PF13041,PF01535	PTHR24015,PTHR24015:SF451					AT2G22410.1	SLO1	SLOW GROWTH 1
VIT_216s0100g00380	26.9983	6.08036	0.936336	6.49379	8.37e-11	7.15e-10	5.90403	1.1113	60.2308	8.13e-07	7.99e-06	4.1497	0.0594725	VIT_16s0100g00380	38033806	VIT_216s0100g00380.1	VIT_216s0100g00380.1	PF00847	PTHR31839,PTHR31839:SF8				GO:0006355,GO:0003700	AT5G51990.1	CBF4,DREB1D	C-repeat-binding factor 4
VIT_216s0100g00470	1538.18	4.50695	0.122466	36.8018	1.73e-296	1.52e-292	4.52705	6.81344	1351.52	6.66e-17	3.57e-13	106.353	4.34373	VIT_16s0100g00470	38032889	VIT_216s0100g00470.1	VIT_216s0100g00470.1	PF02179	PTHR12329,PTHR12329:SF11	KOG4361			GO:0051087	AT5G52060.1	ATBAG1,BAG1	BCL-2-associated athanogene 1
VIT_216s0100g00670	21.2668	1.75199	0.71156	2.46218	0.0138097	0.0310193	1.76505	0.760725	6.41606	0.022134	0.0457622	0.413362	0.10841	VIT_16s0100g00670	38033391	VIT_216s0100g00670.1	VIT_216s0100g00670.1	PF00046,PF01852	PTHR24326,PTHR24326:SF258				GO:0003677,GO:0008289	AT4G00730.1	AHDP,ANL2	Homeobox-leucine zipper family protein / lipid-binding START domain-containing protein
VIT_216s0100g01100	94.4924	1.87052	0.419254	4.46153	8.14e-06	3.63e-05	1.89053	2.81785	21.8758	0.000296205	0.00116817	4.15421	1.03979	VIT_16s0100g01100	38031940	VIT_216s0100g01100.1	VIT_216s0100g01100.1	PF08541,PF00195	PTHR11877,PTHR11877:SF27		2.3.1.95	K00660	GO:0016747,GO:0008610	AT5G13930.1	ATCHS,CHS,TT4	Chalcone and stilbene synthase family protein
VIT_216s0100g01210	63.234	1.5009	0.40951	3.66512	0.000247224	0.000849792	NA	NA	NA	NA	NA	8.26722	2.71749	VIT_16s0100g01210	38033410	VIT_216s0100g01210.1	VIT_216s0100g01210.1		PTHR10937,PTHR10937:SF13		5.3.1.27			AT5G52190.1		Sugar isomerase (SIS) family protein
VIT_217s0000g00080	30.599	2.64298	0.519826	5.08437	3.69e-07	2.03e-06	2.64609	1.28183	25.6433	0.000114566	0.000522847	1.33538	0.199551	VIT_17s0000g00080	38030200	VIT_217s0000g00080.1	VIT_217s0000g00080.1	PF13812,PF01535,PF13041	PTHR24015					AT5G48910.1	LPA66	Pentatricopeptide repeat (PPR) superfamily protein
VIT_217s0000g00146	10.0216	2.55707	1.04622	2.44409	0.0145216	0.0324385	NA	NA	NA	NA	NA	0.333949	0.0535215	VIT_17s0000g00146	38029683	VIT_217s0000g00146.1	VIT_217s0000g00146.1	PF14432,PF13041,PF01535	PTHR24015,PTHR24015:SF639					AT5G50990.1		Tetratricopeptide repeat (TPR)-like superfamily protein
VIT_217s0000g00710	27.962	2.10777	0.648167	3.2519	0.00114637	0.00339806	2.11544	1.16223	10.2704	0.00551425	0.0141316	0.521747	0.115644	VIT_17s0000g00710	38029669	VIT_217s0000g00710.1	VIT_217s0000g00710.1		PTHR32387,PTHR32387:SF3					AT3G48770.1		DNA binding;ATP binding
VIT_217s0000g00730	179.31	2.21507	0.22303	9.93169	3.03e-23	6.81e-22	2.23891	3.73244	114.736	1.03e-08	2.19e-07	1.63564	0.327987	VIT_17s0000g00730	38029677	VIT_217s0000g00730.1	VIT_217s0000g00730.1		PTHR32387,PTHR32387:SF3			K17592		AT3G48770.1		DNA binding;ATP binding
VIT_217s0000g01050	199.291	1.64087	0.186307	8.80736	1.28e-18	2.08e-17	1.66007	3.88167	87.7176	6.7e-08	1.01e-06	11.8354	3.51353	VIT_17s0000g01050	38030884	VIT_217s0000g01050.1	VIT_217s0000g01050.1	PF13561	PTHR24322,PTHR24322:SF501	KOG1205	1.1.1.146			AT5G50600.1	ATHSD1,HSD1	hydroxysteroid dehydrogenase 1
VIT_217s0000g01440	40.3381	2.11792	0.653713	3.23983	0.00119601	0.00352792	2.10284	1.64212	10.3985	0.00572476	0.0145858	3.4635	0.768201	VIT_17s0000g01440	38030639	VIT_217s0000g01440.1	VIT_217s0000g01440.1	PF07258	PTHR15663,PTHR15663:SF4					AT2G27110.3	FRS3	FAR1-related sequence 3
VIT_217s0000g01630	31.1425	5.52327	0.784122	7.04389	1.87e-12	1.86e-11	5.37978	1.29692	49.0952	2.94e-06	2.34e-05	8.41159	0.182027	VIT_17s0000g01630	38030258	VIT_217s0000g01630.1	VIT_217s0000g01630.1	PF13499,PF13833	PTHR10891,PTHR10891:SF621	KOG0027		K13448		AT5G42380.1	CML37,CML39	calmodulin like 37
VIT_217s0000g01980	5.1322	2.51743	1.1028	2.28275	0.0224452	0.0474278	NA	NA	NA	NA	NA	0.124326	0.020709	VIT_17s0000g01980	38029769	VIT_217s0000g01980.1	VIT_217s0000g01980.1	PF00027,PF11834,PF00520,PF12796	PTHR10217,PTHR10217:SF514	KOG0498			GO:0055085,GO:0016020,GO:0006811,GO:0005216	AT3G02850.1	SKOR	STELAR K+ outward rectifier
VIT_217s0000g02010	22.1654	1.79841	0.502369	3.57985	0.000343792	0.00114386	1.8158	0.844378	12.3384	0.0028803	0.0081335	0.574472	0.152962	VIT_17s0000g02010	38031147	VIT_217s0000g02010.1	VIT_217s0000g02010.1	PF08263,PF00069	PTHR27008,PTHR27008:SF19	KOG1187	2.7.11.1		GO:0006468,GO:0005524,GO:0004672	AT1G48480.1	RKL1	receptor-like kinase 1
VIT_217s0000g02030	55.5753	1.99466	0.452882	4.40437	1.06e-05	4.66e-05	2.00955	2.08658	20.3895	0.000350904	0.00134789	1.82701	0.4323	VIT_17s0000g02030	38030610	VIT_217s0000g02030.1	VIT_217s0000g02030.1	PF00684,PF01556,PF00226	PTHR24078,PTHR24078:SF231	KOG0715		K03686	GO:0051082,GO:0031072	AT3G17830.1		Molecular chaperone Hsp40/DnaJ family protein
VIT_217s0000g02050	11.2102	3.71711	0.910328	4.08326	4.44e-05	0.000174517	3.64258	-0.032633	16.7469	0.000847874	0.00288384	1.34643	0.0984945	VIT_17s0000g02050	38030554	VIT_217s0000g02050.1	VIT_217s0000g02050.1	PF00293	PTHR12629,PTHR12629:SF14	KOG2839	3.6.1.22,3.6.1.13	K07766	GO:0016787	AT2G01670.1	atnudt17,NUDT17	nudix hydrolase homolog 17
VIT_217s0000g02210	62.8386	2.1084	0.310547	6.78931	1.13e-11	1.04e-10	2.11833	2.25502	51.4476	2.2e-06	1.84e-05	2.6726	0.581637	VIT_17s0000g02210	38030995	VIT_217s0000g02210.1	VIT_217s0000g02210.1	PF13414,PF00085	PTHR22904,PTHR22904:SF382	KOG0907		K09560	GO:0045454	AT3G17880.1	ATHIP2,ATTDX,HIP,TDX	tetraticopeptide domain-containing thioredoxin
VIT_217s0000g02230	359.135	1.76829	0.133104	13.285	2.83e-40	1.44e-38	1.78912	4.72251	201.452	1.71e-10	8.13e-09	17.0532	4.61627	VIT_17s0000g02230	38030603	VIT_217s0000g02230.1	VIT_217s0000g02230.1	PF09425,PF06200	PTHR33077,PTHR33077:SF3			K13464		AT3G17860.1	JAI3,JAZ3,TIFY6B	jasmonate-zim-domain protein 3
VIT_217s0000g02360	30.709	2.89096	0.54966	5.25955	1.44e-07	8.38e-07	2.90725	1.28634	23.8723	0.000164179	0.000706634	0.311885	0.0387502	VIT_17s0000g02360	38031820	VIT_217s0000g02360.1	VIT_217s0000g02360.1	PF08263,PF13855,PF00069	PTHR27000,PTHR27000:SF196	KOG1187	2.7.11.1		GO:0005515,GO:0006468,GO:0005524,GO:0004672	AT4G08850.1		Leucine-rich repeat receptor-like protein kinase family protein
VIT_217s0000g02370	139.26	1.9367	0.327327	5.9167	3.28e-09	2.34e-08	1.96153	3.37367	40.4722	9.37e-06	6.25e-05	2.0901	0.512012	VIT_17s0000g02370	38030548	VIT_217s0000g02370.1	VIT_217s0000g02370.1	PF08263,PF00069,PF13855	PTHR27000,PTHR27000:SF196	KOG1187	2.7.11.1		GO:0006468,GO:0005524,GO:0004672,GO:0005515	AT4G08850.1		Leucine-rich repeat receptor-like protein kinase family protein
VIT_217s0000g02410	349.174	2.72544	0.150567	18.1012	3.12e-73	4.6e-71	2.73986	4.6844	377.768	1.45e-12	2.12e-10	9.08754	1.26852	VIT_17s0000g02410	38031346	VIT_217s0000g02410.1	VIT_217s0000g02410.1	PF13947,PF00069	PTHR27005,PTHR27005:SF7	KOG1187	2.7.11.1		GO:0030247,GO:0006468,GO:0005524,GO:0004672	AT1G69730.1		Wall-associated kinase family protein
VIT_217s0000g03340	156.949	2.93403	0.223234	13.1433	1.86e-39	9.17e-38	2.95457	3.54373	215.888	1.02e-10	5.57e-09	4.02831	0.49068	VIT_17s0000g03340	38031565	VIT_217s0000g03340.1	VIT_217s0000g03340.1	PF14380,PF07714	PTHR27005,PTHR27005:SF21	KOG1187	2.7.11.1		GO:0006468,GO:0004672	AT1G18390.1		Protein kinase superfamily protein
VIT_217s0000g03350	4.32763	4.71797	1.4175	3.32837	0.000873547	0.00265448	NA	NA	NA	NA	NA	0.412098	0.0129105	VIT_17s0000g03350	38030586	VIT_217s0000g03350.1	VIT_217s0000g03350.1	PF14380	PTHR33138,PTHR33138:SF4					AT1G66930.1		Protein kinase superfamily protein
VIT_217s0000g03400	7.31558	2.51891	1.07407	2.3452	0.0190167	0.0410683	NA	NA	NA	NA	NA	0.367036	0.0555937	VIT_17s0000g03400	38029946	VIT_217s0000g03400.1	VIT_217s0000g03400.1	PF02485	PTHR31042,PTHR31042:SF7				GO:0016020,GO:0008375	AT1G68390.1		Core-2/I-branching beta-1,6-N-acetylglucosaminyltransferase family protein
VIT_217s0000g03420	14.1182	3.15335	0.793442	3.97427	7.06e-05	0.000267667	3.11463	0.258386	14.1652	0.00169431	0.0051922	0.688865	0.0728295	VIT_17s0000g03420	38030459	VIT_217s0000g03420.1	VIT_217s0000g03420.1	PF02485	PTHR31042,PTHR31042:SF20				GO:0016020,GO:0008375	AT1G68390.1		Core-2/I-branching beta-1,6-N-acetylglucosaminyltransferase family protein
VIT_217s0000g03510	28.0573	2.77126	0.562544	4.92629	8.38e-07	4.39e-06	2.77682	1.16721	24.8142	0.00013531	0.000600672	1.46709	0.194327	VIT_17s0000g03510	38029866	VIT_217s0000g03510.1	VIT_217s0000g03510.1	PF00069	PTHR27002,PTHR27002:SF113		2.7.11.1		GO:0006468,GO:0005524,GO:0004672	AT4G23180.1	CRK10,RLK4	cysteine-rich RLK (RECEPTOR-like protein kinase) 10
VIT_217s0000g03595	5.90367	3.85534	1.2618	3.05542	0.00224749	0.00621878	NA	NA	NA	NA	NA	1.50249	0.101967	VIT_17s0000g03595	38029796	VIT_217s0000g03595.1	VIT_217s0000g03595.1	PF05678	PTHR33143,PTHR33143:SF4					AT3G18360.1		VQ motif-containing protein
VIT_217s0000g04000	25.6359	2.17281	0.487076	4.46092	8.16e-06	3.64e-05	2.09378	1.04957	18.1398	0.000597929	0.00214183	9.19239	2.02294	VIT_17s0000g04000	38030082	VIT_217s0000g04000.1	VIT_217s0000g04000.1	PF00022	PTHR11937,PTHR11937:SF216					AT1G18450.1	ARP4,ATARP4	actin-related protein 4
VIT_217s0000g04010	122.803	1.74574	0.26231	6.65527	2.83e-11	2.5e-10	1.7652	3.19283	53.3033	1.76e-06	1.53e-05	4.67092	1.28653	VIT_17s0000g04010	38030742	VIT_217s0000g04010.1	VIT_217s0000g04010.1	PF00022	PTHR11937,PTHR11937:SF235	KOG0679		K11340		AT1G18450.1	ARP4,ATARP4	actin-related protein 4
VIT_217s0000g04150	348.135	2.82461	0.168961	16.7175	9.77e-63	1.14e-60	2.84255	4.68027	319.696	5.21e-12	5.92e-10	22.1547	2.9053	VIT_17s0000g04150	38030726	VIT_217s0000g04150.1	VIT_217s0000g04150.1	PF05368	PTHR10366,PTHR10366:SF403		1.17.1.3			AT1G75290.1		NAD(P)-binding Rossmann-fold superfamily protein
VIT_217s0000g04370	70.8136	1.8046	0.353054	5.1114	3.2e-07	1.78e-06	1.81486	2.41844	28.0424	7.21e-05	0.000351191	1.62651	0.426707	VIT_17s0000g04370	38031551	VIT_217s0000g04370.1	VIT_217s0000g04370.1	PF08488,PF13947,PF00069	PTHR27005,PTHR27005:SF7	KOG1187	2.7.11.1		GO:0016021,GO:0004674,GO:0030247,GO:0006468,GO:0005524,GO:0004672	AT1G16130.1	WAKL2	wall associated kinase-like 2
VIT_217s0000g04490	120.832	2.33553	0.258298	9.042	1.54e-19	2.69e-18	2.35113	3.17297	88.16	6.47e-08	9.84e-07	6.09383	1.12897	VIT_17s0000g04490	38031596	VIT_217s0000g04490.1	VIT_217s0000g04490.1		PTHR34209,PTHR34209:SF2					AT5G23060.1	CaS	calcium sensing receptor
VIT_217s0000g04560	23.4568	2.14749	0.512558	4.18975	2.79e-05	0.000114063	2.13368	0.911927	17.6382	0.000676843	0.002373	2.04354	0.436941	VIT_17s0000g04560	38031729	VIT_217s0000g04560.1	VIT_217s0000g04560.1	PF05859	PTHR14527				GO:0007067,GO:0007049,GO:0005634,GO:0000775	AT5G35520.1	ATMIS12,MIS12	minichromosome instability 12 (mis12)-like
VIT_217s0000g04710	37.6506	2.55854	0.623296	4.10486	4.05e-05	0.000160428	2.57152	1.56001	16.8606	0.000829886	0.00283431	0.652685	0.105342	VIT_17s0000g04710	38030907	VIT_217s0000g04710.1	VIT_217s0000g04710.1	PF14432,PF13041,PF01535	PTHR24015,PTHR24015:SF475					AT1G18485.1		Pentatricopeptide repeat (PPR) superfamily protein
VIT_217s0000g04750	2152.07	1.65151	0.0952108	17.3458	2.12e-67	2.66e-65	1.68147	7.29631	329.057	4.18e-12	5.1e-10	81.8654	23.8222	VIT_17s0000g04750	38030828	VIT_217s0000g04750.1	VIT_217s0000g04750.1	PF00201	PTHR11926,PTHR11926:SF253				GO:0016758,GO:0008152	AT1G73880.1	UGT89B1	UDP-glucosyl transferase 89B1
VIT_217s0000g04760	34.8723	2.71339	0.451304	6.01233	1.83e-09	1.34e-08	2.72947	1.45217	39.4331	1.09e-05	7.11e-05	1.57823	0.216185	VIT_17s0000g04760	38030574	VIT_217s0000g04760.1	VIT_217s0000g04760.1	PF00201	PTHR11926,PTHR11926:SF253	KOG1192			GO:0016758,GO:0008152	AT1G73880.1	UGT89B1	UDP-glucosyl transferase 89B1
VIT_217s0000g04880	21.1155	2.10368	0.646501	3.25395	0.00113813	0.00337591	2.079	0.7685	10.5276	0.00507037	0.0131536	3.33621	0.755889	VIT_17s0000g04880	38031687	VIT_217s0000g04880.1	VIT_217s0000g04880.1	PF03018	PTHR21495,PTHR21495:SF72					AT2G21100.1		Disease resistance-responsive (dirigent-like protein) family protein
VIT_217s0000g05060	84.856	3.03211	0.315729	9.60351	7.73e-22	1.6e-20	3.05524	2.67972	101.637	2.42e-08	4.47e-07	1.6198	0.179164	VIT_17s0000g05060	38031238	VIT_217s0000g05060.1	VIT_217s0000g05060.1	PF04833	PTHR31673,PTHR31673:SF6				GO:0031225,GO:0016049,GO:0010215	AT5G15630.1	COBL4,IRX6	COBRA-like extracellular glycosyl-phosphatidyl inositol-anchored protein family
VIT_217s0000g05380	83.1575	1.79552	0.270064	6.64849	2.96e-11	2.62e-10	1.80852	2.64256	50.6205	2.43e-06	2e-05	6.12445	1.6226	VIT_17s0000g05380	38031394	VIT_217s0000g05380.1	VIT_217s0000g05380.1	PF01221	PTHR11886,PTHR11886:SF37	KOG3430	3.6.4.2		GO:0007017,GO:0005875	AT5G20110.1		Dynein light chain type 1 family protein
VIT_217s0000g05790	124.575	5.41729	0.752961	7.19465	6.26e-13	6.52e-12	5.44564	3.21726	143.496	3.41e-09	9.34e-08	11.6557	0.238583	VIT_17s0000g05790	38030054	VIT_217s0000g05790.1	VIT_217s0000g05790.1	PF07847	PTHR22966,PTHR22966:SF12	KOG4281	1.13.11.19	K10712	GO:0055114,GO:0016702	AT5G39890.1		Protein of unknown function (DUF1637)
VIT_217s0000g06040	23.0661	2.73908	0.684711	4.00035	6.32e-05	0.000241949	2.73149	0.897898	14.8655	0.00139551	0.0043918	1.11184	0.154375	VIT_17s0000g06040	38030713	VIT_217s0000g06040.1	VIT_217s0000g06040.1		PTHR33781,PTHR33781:SF3					AT2G02950.1	PKS1	phytochrome kinase substrate 1
VIT_217s0000g06300	84.3275	2.18262	0.275757	7.91499	2.47e-15	3.16e-14	2.13432	2.66614	70.3089	2.97e-07	3.42e-06	74.9812	15.9971	VIT_17s0000g06300	38030181	VIT_217s0000g06300.1	VIT_217s0000g06300.1		PTHR33474,PTHR33474:SF6
VIT_217s0000g06390	8.82389	2.93007	0.950159	3.08376	0.00204401	0.00570976	NA	NA	NA	NA	NA	0.412212	0.0505352	VIT_17s0000g06390	38029738	VIT_217s0000g06390.1	VIT_217s0000g06390.1	PF13041,PF01535	PTHR24015					AT4G21065.1		Tetratricopeptide repeat (TPR)-like superfamily protein
VIT_217s0000g06470	12.7747	1.90433	0.690192	2.75913	0.00579552	0.0144938	1.89099	0.142598	6.91	0.0182289	0.0388655	0.630905	0.160635	VIT_17s0000g06470	38030039	VIT_217s0000g06470.1	VIT_217s0000g06470.1	PF13041,PF01535	PTHR24015,PTHR24015:SF492					AT1G74400.1		Tetratricopeptide repeat (TPR)-like superfamily protein
VIT_217s0000g06480	11.7439	3.16403	0.791261	3.99872	6.37e-05	0.000243151	3.11431	0.0372471	15.8756	0.00106369	0.00349788	0.988163	0.103147	VIT_17s0000g06480	38031295	VIT_217s0000g06480.1	VIT_217s0000g06480.1	PF13041	PTHR24015					AT5G61400.1		Pentatricopeptide repeat (PPR) superfamily protein
VIT_217s0000g06600	31.8305	3.02036	0.635061	4.75601	1.97e-06	9.75e-06	3.05602	1.33442	21.5893	0.00026786	0.00107223	6.38043	0.684021	VIT_17s0000g06600	38031509	VIT_217s0000g06600.1	VIT_217s0000g06600.1		PTHR37206,PTHR37206:SF2					AT5G07730.1
[truncated: 208 more rows]

## Sheet: Down-regulated Genes
Table S3.3: The down regulated in genes V9-berries when the late commercial harvest date (S5) in 9-berries was compared against 7-berries using DESeq2 or EdgeR pipelines. In other words, these genes are up regulated in V7-berries. The fold2change of those genes are higher than 1.5 or lower than -1.5.
[truncated: 621 more rows]
