# Supplementary material for: Unraveling the occasional occurrence of berry astringency in table grape cv. Scarlet Royal: a physiological and transcriptomic analysis
Source: Front Plant Sci. 2023 Oct 26;14:1271251. doi: 10.3389/fpls.2023.1271251 (PMC10641383; doi:10.3389/fpls.2023.1271251)
Supplement: Supplementary file 4 [file Table_4.xlsx]

## Sheet: GOterms for upregulated DEGs
source	term_name	term_id	adjusted_p_value	negative_log10_of_adjusted_p_value	term_size	query_size	intersection_size	effective_domain_size	intersections
GO:MF	xyloglucan:xyloglucosyl transferase activity	GO:0016762	1.50734e-10	9.82179	37	1458	17	30661	VIT_01S0026G00200,VIT_02S0012G02220,VIT_05S0062G00240,VIT_05S0062G00480,VIT_05S0062G00610,VIT_11S0052G01180,VIT_11S0052G01190,VIT_11S0052G01200,VIT_11S0052G01220,VIT_11S0052G01250,VIT_11S0052G01260,VIT_11S0052G01270,VIT_11S0052G01280,VIT_11S0052G01300,VIT_11S0052G01330,VIT_11S0052G01340,VIT_12S0134G00160
GO:MF	DNA-binding transcription factor activity	GO:0003700	4.49477e-09	8.34729	844	1458	87	30661	VIT_01S0010G00740,VIT_01S0010G02270,VIT_01S0010G03890,VIT_01S0011G03070,VIT_01S0011G03470,VIT_01S0011G04220,VIT_01S0011G06360,VIT_01S0026G02460,VIT_01S0244G00130,VIT_02S0012G00570,VIT_02S0012G00880,VIT_02S0025G00420,VIT_02S0025G02590,VIT_02S0025G04460,VIT_02S0234G00130,VIT_03S0038G00490,VIT_03S0063G00460,VIT_04S0008G01110,VIT_04S0008G02230,VIT_04S0008G05210,VIT_04S0008G05760,VIT_04S0008G06000,VIT…
GO:MF	molecular_function	GO:0003674	2.15708e-08	7.66613	19090	1458	1022	30661	VIT_00S0125G00210,VIT_00S0160G00090,VIT_00S0160G00100,VIT_00S0169G00060,VIT_00S0179G00220,VIT_00S0179G00260,VIT_00S0179G00350,VIT_00S0181G00150,VIT_00S0184G00120,VIT_00S0187G00120,VIT_00S0194G00120,VIT_00S0194G00260,VIT_00S0211G00030,VIT_00S0214G00090,VIT_00S0214G00150,VIT_00S0216G00060,VIT_00S0218G00120,VIT_00S0218G00170,VIT_00S0220G00060,VIT_00S0220G00150,VIT_00S0233G00030,VIT_00S0238G00020,VIT…
GO:MF	transcription regulator activity	GO:0140110	9.56747e-07	6.0192	998	1458	90	30661	VIT_01S0010G00740,VIT_01S0010G02270,VIT_01S0010G03890,VIT_01S0011G03070,VIT_01S0011G03470,VIT_01S0011G04220,VIT_01S0011G06360,VIT_01S0026G02460,VIT_01S0244G00130,VIT_02S0012G00570,VIT_02S0012G00880,VIT_02S0025G00420,VIT_02S0025G02590,VIT_02S0025G04460,VIT_02S0234G00130,VIT_03S0038G00490,VIT_03S0063G00460,VIT_04S0008G01110,VIT_04S0008G02230,VIT_04S0008G05210,VIT_04S0008G05760,VIT_04S0008G06000,VIT…
GO:MF	binding	GO:0005488	1.04343e-06	5.98154	13023	1458	725	30661	VIT_00S0125G00210,VIT_00S0160G00090,VIT_00S0160G00100,VIT_00S0169G00060,VIT_00S0179G00220,VIT_00S0179G00260,VIT_00S0179G00350,VIT_00S0181G00150,VIT_00S0184G00120,VIT_00S0194G00260,VIT_00S0211G00030,VIT_00S0214G00090,VIT_00S0214G00150,VIT_00S0216G00060,VIT_00S0218G00120,VIT_00S0220G00060,VIT_00S0253G00040,VIT_00S0259G00110,VIT_00S0264G00110,VIT_00S0265G00040,VIT_00S0271G00060,VIT_00S0271G00070,VIT…
GO:MF	glucosyltransferase activity	GO:0046527	3.90248e-06	5.40866	321	1458	40	30661	VIT_00S0218G00170,VIT_00S0391G00010,VIT_00S0414G00010,VIT_01S0026G00200,VIT_02S0012G02190,VIT_02S0012G02220,VIT_02S0025G01780,VIT_02S0025G01790,VIT_04S0023G01290,VIT_05S0062G00240,VIT_05S0062G00480,VIT_05S0062G00610,VIT_06S0004G07230,VIT_06S0004G07240,VIT_08S0007G04570,VIT_08S0007G04610,VIT_11S0052G01180,VIT_11S0052G01190,VIT_11S0052G01200,VIT_11S0052G01220,VIT_11S0052G01250,VIT_11S0052G01260,VIT…
GO:MF	glycosyltransferase activity	GO:0016757	2.1954e-05	4.65849	786	1458	71	30661	VIT_00S0218G00170,VIT_00S0391G00010,VIT_00S0414G00010,VIT_01S0011G03050,VIT_01S0011G03850,VIT_01S0026G00200,VIT_01S0026G00980,VIT_01S0026G01030,VIT_01S0127G00470,VIT_01S0150G00180,VIT_02S0012G02190,VIT_02S0012G02220,VIT_02S0025G01780,VIT_02S0025G01790,VIT_02S0087G00330,VIT_03S0017G02000,VIT_04S0008G01280,VIT_04S0023G01120,VIT_04S0023G01220,VIT_04S0023G01290,VIT_05S0062G00240,VIT_05S0062G00480,VIT…
GO:MF	ion binding	GO:0043167	8.05661e-05	4.09385	6960	1458	408	30661	VIT_00S0125G00210,VIT_00S0160G00090,VIT_00S0179G00220,VIT_00S0179G00260,VIT_00S0179G00350,VIT_00S0181G00150,VIT_00S0184G00120,VIT_00S0211G00030,VIT_00S0218G00120,VIT_00S0253G00040,VIT_00S0259G00110,VIT_00S0265G00040,VIT_00S0271G00060,VIT_00S0347G00040,VIT_00S0347G00080,VIT_00S0353G00050,VIT_00S0388G00030,VIT_00S0456G00020,VIT_00S0463G00030,VIT_00S0487G00010,VIT_00S0487G00050,VIT_00S0515G00020,VIT…
GO:MF	DNA binding	GO:0003677	9.48807e-05	4.02282	2055	1458	145	30661	VIT_00S0388G00030,VIT_01S0010G00740,VIT_01S0010G02270,VIT_01S0010G03890,VIT_01S0011G03070,VIT_01S0011G03470,VIT_01S0011G03730,VIT_01S0011G04220,VIT_01S0011G06360,VIT_01S0026G02290,VIT_01S0026G02460,VIT_01S0026G02710,VIT_01S0244G00130,VIT_02S0012G00570,VIT_02S0012G00880,VIT_02S0025G00420,VIT_02S0025G02590,VIT_02S0025G04460,VIT_02S0033G00300,VIT_02S0033G00390,VIT_02S0033G00410,VIT_02S0033G00450,VIT…
GO:MF	ADP binding	GO:0043531	0.000113123	3.94645	427	1458	44	30661	VIT_00S0160G00090,VIT_00S0184G00120,VIT_00S0487G00010,VIT_00S0487G00050,VIT_00S0515G00020,VIT_03S0017G00920,VIT_04S0023G02380,VIT_05S0029G00870,VIT_07S0005G06220,VIT_07S0197G00090,VIT_07S0197G00170,VIT_07S0197G00240,VIT_08S0007G08420,VIT_09S0002G00270,VIT_09S0002G05870,VIT_09S0018G00480,VIT_09S0096G00200,VIT_09S0096G00420,VIT_09S0096G00760,VIT_10S0042G00370,VIT_10S0071G00150,VIT_10S0071G00190,VIT…
GO:MF	sequence-specific DNA binding	GO:0043565	0.000182576	3.73856	859	1458	72	30661	VIT_01S0010G00740,VIT_01S0010G02270,VIT_01S0010G03890,VIT_01S0011G03730,VIT_01S0011G06360,VIT_01S0026G02290,VIT_01S0026G02460,VIT_01S0244G00130,VIT_02S0012G00570,VIT_02S0025G00420,VIT_02S0025G02590,VIT_02S0033G00390,VIT_02S0033G00450,VIT_03S0038G00490,VIT_04S0008G01110,VIT_04S0008G05210,VIT_04S0008G05760,VIT_04S0023G01880,VIT_04S0023G01930,VIT_05S0020G04090,VIT_05S0020G04780,VIT_05S0029G00140,VIT…
GO:MF	hexosyltransferase activity	GO:0016758	0.000248053	3.60545	605	1458	55	30661	VIT_00S0218G00170,VIT_00S0391G00010,VIT_00S0414G00010,VIT_01S0011G03850,VIT_01S0026G00200,VIT_01S0127G00470,VIT_01S0150G00180,VIT_02S0012G02190,VIT_02S0012G02220,VIT_02S0025G01780,VIT_02S0025G01790,VIT_03S0017G02000,VIT_04S0008G01280,VIT_04S0023G01290,VIT_05S0062G00240,VIT_05S0062G00480,VIT_05S0062G00610,VIT_06S0004G07230,VIT_06S0004G07240,VIT_08S0007G04570,VIT_08S0007G04610,VIT_10S0116G01710,VIT…
GO:MF	transferase activity	GO:0016740	0.000333763	3.47656	4475	1458	273	30661	VIT_00S0125G00210,VIT_00S0179G00350,VIT_00S0181G00150,VIT_00S0194G00120,VIT_00S0211G00030,VIT_00S0218G00170,VIT_00S0238G00020,VIT_00S0347G00080,VIT_00S0353G00050,VIT_00S0388G00030,VIT_00S0391G00010,VIT_00S0391G00070,VIT_00S0414G00010,VIT_00S0456G00020,VIT_00S0524G00010,VIT_00S0768G00040,VIT_00S0929G00020,VIT_00S2705G00010,VIT_01S0010G03510,VIT_01S0011G03050,VIT_01S0011G03500,VIT_01S0011G03850,VIT…
GO:MF	P-type calcium transporter activity	GO:0005388	0.000395021	3.40338	30	1458	9	30661	VIT_00S0179G00260,VIT_00S0463G00030,VIT_00S0691G00010,VIT_05S0020G04260,VIT_05S0020G04270,VIT_05S0020G04300,VIT_05S0020G04330,VIT_13S0158G00360,VIT_15S0046G00040
GO:MF	calcium ion binding	GO:0005509	0.000410632	3.38655	274	1458	31	30661	VIT_00S0347G00040,VIT_01S0010G02930,VIT_01S0010G02940,VIT_01S0010G02970,VIT_01S0011G02470,VIT_02S0025G00510,VIT_02S0025G01640,VIT_03S0063G00450,VIT_03S0063G00530,VIT_05S0020G04420,VIT_05S0102G00450,VIT_06S0080G00450,VIT_07S0130G00180,VIT_08S0032G00300,VIT_08S0032G01220,VIT_12S0028G02560,VIT_12S0059G00310,VIT_12S0059G00420,VIT_12S0059G00430,VIT_12S0134G00240,VIT_13S0047G00260,VIT_14S0006G01400,VIT…
GO:MF	adenyl nucleotide binding	GO:0030554	0.00148336	2.82875	3161	1458	198	30661	VIT_00S0125G00210,VIT_00S0160G00090,VIT_00S0179G00260,VIT_00S0179G00350,VIT_00S0181G00150,VIT_00S0184G00120,VIT_00S0211G00030,VIT_00S0347G00080,VIT_00S0353G00050,VIT_00S0388G00030,VIT_00S0456G00020,VIT_00S0463G00030,VIT_00S0487G00010,VIT_00S0487G00050,VIT_00S0515G00020,VIT_00S0768G00040,VIT_00S0929G00020,VIT_00S2539G00010,VIT_01S0011G03910,VIT_01S0011G05580,VIT_01S0026G00580,VIT_01S0026G01780,VIT…
GO:MF	NAD+ nucleotidase, cyclic ADP-ribose generating	GO:0061809	0.00154971	2.80975	54	1458	11	30661	VIT_00S0160G00090,VIT_00S0184G00120,VIT_12S0034G00850,VIT_12S0034G00910,VIT_12S0034G01270,VIT_12S0142G00590,VIT_18S0001G03260,VIT_18S0041G01330,VIT_18S0089G00090,VIT_18S0089G00520,VIT_18S0117G00360
GO:MF	NAD(P)+ nucleosidase activity	GO:0050135	0.00154971	2.80975	54	1458	11	30661	VIT_00S0160G00090,VIT_00S0184G00120,VIT_12S0034G00850,VIT_12S0034G00910,VIT_12S0034G01270,VIT_12S0142G00590,VIT_18S0001G03260,VIT_18S0041G01330,VIT_18S0089G00090,VIT_18S0089G00520,VIT_18S0117G00360
GO:MF	NAD+ nucleosidase activity	GO:0003953	0.00154971	2.80975	54	1458	11	30661	VIT_00S0160G00090,VIT_00S0184G00120,VIT_12S0034G00850,VIT_12S0034G00910,VIT_12S0034G01270,VIT_12S0142G00590,VIT_18S0001G03260,VIT_18S0041G01330,VIT_18S0089G00090,VIT_18S0089G00520,VIT_18S0117G00360
GO:MF	protein binding	GO:0005515	0.00154971	2.80975	4533	1458	270	30661	VIT_00S0160G00090,VIT_00S0160G00100,VIT_00S0179G00220,VIT_00S0181G00150,VIT_00S0184G00120,VIT_00S0194G00260,VIT_00S0214G00090,VIT_00S0214G00150,VIT_00S0218G00120,VIT_00S0220G00060,VIT_00S0264G00110,VIT_00S0265G00040,VIT_00S0271G00070,VIT_00S0304G00060,VIT_00S0335G00010,VIT_00S0391G00010,VIT_00S0941G00010,VIT_00S1429G00010,VIT_00S2015G00020,VIT_01S0010G00740,VIT_01S0010G03540,VIT_01S0010G03890,VIT…
GO:MF	adenyl ribonucleotide binding	GO:0032559	0.00183163	2.73716	3150	1458	196	30661	VIT_00S0125G00210,VIT_00S0160G00090,VIT_00S0179G00260,VIT_00S0179G00350,VIT_00S0181G00150,VIT_00S0184G00120,VIT_00S0211G00030,VIT_00S0347G00080,VIT_00S0353G00050,VIT_00S0388G00030,VIT_00S0456G00020,VIT_00S0463G00030,VIT_00S0487G00010,VIT_00S0487G00050,VIT_00S0515G00020,VIT_00S0768G00040,VIT_00S0929G00020,VIT_00S2539G00010,VIT_01S0011G03910,VIT_01S0011G05580,VIT_01S0026G00580,VIT_01S0026G01780,VIT…
GO:MF	calcium ion transmembrane transporter activity	GO:0015085	0.00238275	2.62292	57	1458	11	30661	VIT_00S0179G00260,VIT_00S0463G00030,VIT_00S0691G00010,VIT_04S0023G01150,VIT_05S0020G04260,VIT_05S0020G04270,VIT_05S0020G04300,VIT_05S0020G04330,VIT_12S0028G02560,VIT_13S0158G00360,VIT_15S0046G00040
GO:MF	zinc ion binding	GO:0008270	0.00297031	2.5272	856	1458	66	30661	VIT_00S0179G00220,VIT_00S0218G00120,VIT_00S0265G00040,VIT_00S0615G00010,VIT_00S0615G00030,VIT_00S0941G00010,VIT_01S0011G03500,VIT_01S0011G04590,VIT_01S0011G05040,VIT_02S0025G03100,VIT_03S0038G00490,VIT_03S0091G00460,VIT_03S0132G00040,VIT_03S0132G00090,VIT_04S0008G02120,VIT_04S0023G02490,VIT_04S0044G01120,VIT_05S0020G02080,VIT_05S0029G01130,VIT_06S0004G02930,VIT_06S0004G05500,VIT_06S0080G00300,VIT…
GO:MF	metal ion binding	GO:0046872	0.00492588	2.30752	3403	1458	206	30661	VIT_00S0179G00220,VIT_00S0179G00350,VIT_00S0218G00120,VIT_00S0253G00040,VIT_00S0259G00110,VIT_00S0265G00040,VIT_00S0271G00060,VIT_00S0347G00040,VIT_00S0615G00010,VIT_00S0615G00030,VIT_00S0941G00010,VIT_00S1682G00010,VIT_00S1937G00010,VIT_01S0010G01090,VIT_01S0010G02010,VIT_01S0010G02930,VIT_01S0010G02940,VIT_01S0010G02970,VIT_01S0010G03510,VIT_01S0011G01800,VIT_01S0011G02470,VIT_01S0011G03500,VIT…
GO:MF	P-type transmembrane transporter activity	GO:0140358	0.00513278	2.28965	63	1458	11	30661	VIT_00S0179G00260,VIT_00S0463G00030,VIT_00S0691G00010,VIT_02S0025G03330,VIT_05S0020G04260,VIT_05S0020G04270,VIT_05S0020G04300,VIT_05S0020G04330,VIT_11S0149G00210,VIT_13S0158G00360,VIT_15S0046G00040
GO:MF	hydrolase activity, acting on glycosyl bonds	GO:0016798	0.00513278	2.28965	584	1458	48	30661	VIT_00S0160G00090,VIT_00S0184G00120,VIT_00S0220G00150,VIT_00S0340G00050,VIT_00S2526G00010,VIT_00S2620G00010,VIT_01S0011G03450,VIT_01S0026G00200,VIT_02S0012G02220,VIT_02S0025G02770,VIT_03S0063G00450,VIT_04S0023G03260,VIT_04S0044G01420,VIT_05S0062G00240,VIT_05S0062G00480,VIT_05S0062G00610,VIT_05S0062G01430,VIT_05S0077G01250,VIT_06S0004G06110,VIT_09S0002G02120,VIT_11S0052G01180,VIT_11S0052G01190,VIT…
GO:MF	cation binding	GO:0043169	0.00513278	2.28965	3433	1458	207	30661	VIT_00S0179G00220,VIT_00S0179G00350,VIT_00S0218G00120,VIT_00S0253G00040,VIT_00S0259G00110,VIT_00S0265G00040,VIT_00S0271G00060,VIT_00S0347G00040,VIT_00S0615G00010,VIT_00S0615G00030,VIT_00S0941G00010,VIT_00S1682G00010,VIT_00S1937G00010,VIT_01S0010G01090,VIT_01S0010G02010,VIT_01S0010G02930,VIT_01S0010G02940,VIT_01S0010G02970,VIT_01S0010G03510,VIT_01S0011G01800,VIT_01S0011G02470,VIT_01S0011G03500,VIT…
GO:MF	P-type ion transporter activity	GO:0015662	0.00513278	2.28965	63	1458	11	30661	VIT_00S0179G00260,VIT_00S0463G00030,VIT_00S0691G00010,VIT_02S0025G03330,VIT_05S0020G04260,VIT_05S0020G04270,VIT_05S0020G04300,VIT_05S0020G04330,VIT_11S0149G00210,VIT_13S0158G00360,VIT_15S0046G00040
GO:MF	heterocyclic compound binding	GO:1901363	0.00725364	2.13944	8013	1458	439	30661	VIT_00S0125G00210,VIT_00S0160G00090,VIT_00S0169G00060,VIT_00S0179G00220,VIT_00S0179G00260,VIT_00S0179G00350,VIT_00S0181G00150,VIT_00S0184G00120,VIT_00S0211G00030,VIT_00S0216G00060,VIT_00S0264G00110,VIT_00S0347G00080,VIT_00S0353G00050,VIT_00S0388G00030,VIT_00S0456G00020,VIT_00S0463G00030,VIT_00S0487G00010,VIT_00S0487G00050,VIT_00S0515G00020,VIT_00S0691G00010,VIT_00S0768G00040,VIT_00S0929G00020,VIT…
GO:MF	organic cyclic compound binding	GO:0097159	0.00799438	2.09722	8025	1458	439	30661	VIT_00S0125G00210,VIT_00S0160G00090,VIT_00S0169G00060,VIT_00S0179G00220,VIT_00S0179G00260,VIT_00S0179G00350,VIT_00S0181G00150,VIT_00S0184G00120,VIT_00S0211G00030,VIT_00S0216G00060,VIT_00S0264G00110,VIT_00S0347G00080,VIT_00S0353G00050,VIT_00S0388G00030,VIT_00S0456G00020,VIT_00S0463G00030,VIT_00S0487G00010,VIT_00S0487G00050,VIT_00S0515G00020,VIT_00S0691G00010,VIT_00S0768G00040,VIT_00S0929G00020,VIT…
GO:MF	arogenate dehydratase activity	GO:0047769	0.0102202	1.99054	4	1458	3	30661	VIT_06S0004G03430,VIT_06S0061G01300,VIT_10S0116G01670
GO:MF	prephenate dehydratase activity	GO:0004664	0.0102202	1.99054	4	1458	3	30661	VIT_06S0004G03430,VIT_06S0061G01300,VIT_10S0116G01670
GO:MF	ATPase-coupled cation transmembrane transporter activity	GO:0019829	0.0163085	1.78759	97	1458	13	30661	VIT_00S0179G00260,VIT_00S0463G00030,VIT_00S0691G00010,VIT_02S0025G03330,VIT_05S0020G04260,VIT_05S0020G04270,VIT_05S0020G04300,VIT_05S0020G04330,VIT_11S0149G00210,VIT_13S0158G00360,VIT_15S0046G00040,VIT_18S0001G13410,VIT_18S0166G00190
GO:MF	protein kinase activity	GO:0004672	0.0183034	1.73747	1547	1458	101	30661	VIT_00S0125G00210,VIT_00S0211G00030,VIT_00S0347G00080,VIT_00S0353G00050,VIT_00S0456G00020,VIT_00S0768G00040,VIT_00S0929G00020,VIT_00S2705G00010,VIT_01S0011G03910,VIT_01S0011G05580,VIT_01S0026G00580,VIT_01S0026G01780,VIT_01S0127G00130,VIT_01S0127G00670,VIT_02S0025G03700,VIT_02S0087G00170,VIT_03S0017G01550,VIT_03S0038G04170,VIT_03S0063G02600,VIT_03S0088G01180,VIT_04S0008G02510,VIT_04S0044G00730,VIT…
GO:MF	oxidoreductase activity, acting on single donors with incorporation of molecular oxygen	GO:0016701	0.0188026	1.72578	64	1458	10	30661	VIT_04S0008G07020,VIT_06S0004G00610,VIT_08S0056G01300,VIT_09S0002G01080,VIT_11S0016G02800,VIT_14S0108G00090,VIT_14S0128G00780,VIT_17S0000G05790,VIT_18S0001G02700,VIT_19S0093G00550
GO:MF	ketol-acid reductoisomerase activity	GO:0004455	0.0213131	1.67135	5	1458	3	30661	VIT_10S0003G01180,VIT_18S0001G14710,VIT_18S0001G14720
GO:MF	chlorophyllide a oxygenase [overall] activity	GO:0010277	0.0213131	1.67135	5	1458	3	30661	VIT_04S0008G07020,VIT_06S0004G00610,VIT_18S0001G02700
GO:MF	quercetin 3-O-glucosyltransferase activity	GO:0080043	0.0233475	1.63176	142	1458	16	30661	VIT_00S0218G00170,VIT_00S0391G00010,VIT_04S0023G01290,VIT_06S0004G07230,VIT_06S0004G07240,VIT_08S0007G04570,VIT_08S0007G04610,VIT_15S0046G01970,VIT_16S0039G02230,VIT_17S0000G04750,VIT_17S0000G04760,VIT_17S0000G07070,VIT_17S0000G07080,VIT_18S0001G06080,VIT_18S0001G06090,VIT_18S0001G06120
GO:MF	oxidoreductase activity, acting on paired donors, with oxidation of a pair of donors resulting in the reduction of molecular oxygen to two molecules of water	GO:0016717	0.0233475	1.63176	26	1458	6	30661	VIT_02S0012G02500,VIT_05S0094G00550,VIT_06S0004G01250,VIT_08S0105G00430,VIT_13S0067G01120,VIT_18S0001G15460
GO:MF	quercetin 7-O-glucosyltransferase activity	GO:0080044	0.0233475	1.63176	142	1458	16	30661	VIT_00S0218G00170,VIT_00S0391G00010,VIT_04S0023G01290,VIT_06S0004G07230,VIT_06S0004G07240,VIT_08S0007G04570,VIT_08S0007G04610,VIT_15S0046G01970,VIT_16S0039G02230,VIT_17S0000G04750,VIT_17S0000G04760,VIT_17S0000G07070,VIT_17S0000G07080,VIT_18S0001G06080,VIT_18S0001G06090,VIT_18S0001G06120
GO:MF	phosphotransferase activity, alcohol group as acceptor	GO:0016773	0.0233475	1.63176	1712	1458	109	30661	VIT_00S0125G00210,VIT_00S0179G00350,VIT_00S0181G00150,VIT_00S0211G00030,VIT_00S0347G00080,VIT_00S0353G00050,VIT_00S0456G00020,VIT_00S0768G00040,VIT_00S0929G00020,VIT_00S2705G00010,VIT_01S0011G03910,VIT_01S0011G05580,VIT_01S0026G00580,VIT_01S0026G01780,VIT_01S0127G00130,VIT_01S0127G00670,VIT_02S0012G01640,VIT_02S0025G03700,VIT_02S0087G00170,VIT_02S0109G00080,VIT_03S0017G01550,VIT_03S0038G04170,VIT…
GO:MF	purine nucleotide binding	GO:0017076	0.0256685	1.5906	3455	1458	201	30661	VIT_00S0125G00210,VIT_00S0160G00090,VIT_00S0179G00260,VIT_00S0179G00350,VIT_00S0181G00150,VIT_00S0184G00120,VIT_00S0211G00030,VIT_00S0347G00080,VIT_00S0353G00050,VIT_00S0388G00030,VIT_00S0456G00020,VIT_00S0463G00030,VIT_00S0487G00010,VIT_00S0487G00050,VIT_00S0515G00020,VIT_00S0768G00040,VIT_00S0929G00020,VIT_00S2539G00010,VIT_01S0011G03910,VIT_01S0011G05580,VIT_01S0026G00580,VIT_01S0026G01780,VIT…
GO:MF	protein threonine kinase activity	GO:0106311	0.0342962	1.46475	177	1458	18	30661	VIT_00S0125G00210,VIT_00S0347G00080,VIT_05S0020G03240,VIT_05S0020G03380,VIT_06S0004G01410,VIT_07S0095G00660,VIT_08S0007G01230,VIT_08S0058G01090,VIT_09S0070G00140,VIT_09S0070G00160,VIT_10S0003G01990,VIT_11S0016G05440,VIT_12S0028G01630,VIT_13S0156G00580,VIT_13S0156G00590,VIT_18S0086G00210,VIT_19S0014G02620,VIT_19S0014G04270
GO:MF	protein serine kinase activity	GO:0106310	0.0342962	1.46475	177	1458	18	30661	VIT_00S0125G00210,VIT_00S0347G00080,VIT_05S0020G03240,VIT_05S0020G03380,VIT_06S0004G01410,VIT_07S0095G00660,VIT_08S0007G01230,VIT_08S0058G01090,VIT_09S0070G00140,VIT_09S0070G00160,VIT_10S0003G01990,VIT_11S0016G05440,VIT_12S0028G01630,VIT_13S0156G00580,VIT_13S0156G00590,VIT_18S0086G00210,VIT_19S0014G02620,VIT_19S0014G04270
GO:MF	oxidoreductase activity, acting on single donors with incorporation of molecular oxygen, incorporation of one atom of oxygen (internal monooxygenases or internal mixed function oxidases)	GO:0016703	0.0342962	1.46475	6	1458	3	30661	VIT_04S0008G07020,VIT_06S0004G00610,VIT_18S0001G02700
GO:MF	purine ribonucleotide binding	GO:0032555	0.0342962	1.46475	3441	1458	199	30661	VIT_00S0125G00210,VIT_00S0160G00090,VIT_00S0179G00260,VIT_00S0179G00350,VIT_00S0181G00150,VIT_00S0184G00120,VIT_00S0211G00030,VIT_00S0347G00080,VIT_00S0353G00050,VIT_00S0388G00030,VIT_00S0456G00020,VIT_00S0463G00030,VIT_00S0487G00010,VIT_00S0487G00050,VIT_00S0515G00020,VIT_00S0768G00040,VIT_00S0929G00020,VIT_00S2539G00010,VIT_01S0011G03910,VIT_01S0011G05580,VIT_01S0026G00580,VIT_01S0026G01780,VIT…
GO:MF	ribonucleotide binding	GO:0032553	0.0342962	1.46475	3485	1458	201	30661	VIT_00S0125G00210,VIT_00S0160G00090,VIT_00S0179G00260,VIT_00S0179G00350,VIT_00S0181G00150,VIT_00S0184G00120,VIT_00S0211G00030,VIT_00S0347G00080,VIT_00S0353G00050,VIT_00S0388G00030,VIT_00S0456G00020,VIT_00S0463G00030,VIT_00S0487G00010,VIT_00S0487G00050,VIT_00S0515G00020,VIT_00S0768G00040,VIT_00S0929G00020,VIT_00S2539G00010,VIT_01S0011G03910,VIT_01S0011G05580,VIT_01S0026G00580,VIT_01S0026G01780,VIT…
GO:MF	carbohydrate derivative binding	GO:0097367	0.0350705	1.45506	3527	1458	203	30661	VIT_00S0125G00210,VIT_00S0160G00090,VIT_00S0179G00260,VIT_00S0179G00350,VIT_00S0181G00150,VIT_00S0184G00120,VIT_00S0211G00030,VIT_00S0347G00080,VIT_00S0353G00050,VIT_00S0388G00030,VIT_00S0456G00020,VIT_00S0463G00030,VIT_00S0487G00010,VIT_00S0487G00050,VIT_00S0515G00020,VIT_00S0768G00040,VIT_00S0929G00020,VIT_00S2539G00010,VIT_01S0011G03910,VIT_01S0011G05580,VIT_01S0026G00580,VIT_01S0026G01780,VIT…
GO:MF	kinase activity	GO:0016301	0.0361167	1.44229	1802	1458	112	30661	VIT_00S0125G00210,VIT_00S0179G00350,VIT_00S0181G00150,VIT_00S0211G00030,VIT_00S0347G00080,VIT_00S0353G00050,VIT_00S0456G00020,VIT_00S0768G00040,VIT_00S0929G00020,VIT_00S2705G00010,VIT_01S0011G03910,VIT_01S0011G05580,VIT_01S0026G00580,VIT_01S0026G01780,VIT_01S0127G00130,VIT_01S0127G00670,VIT_01S0244G00140,VIT_02S0012G01640,VIT_02S0025G03700,VIT_02S0087G00170,VIT_02S0109G00080,VIT_03S0017G01550,VIT…
GO:MF	nucleotide binding	GO:0000166	0.0380932	1.41915	3810	1458	217	30661	VIT_00S0125G00210,VIT_00S0160G00090,VIT_00S0179G00260,VIT_00S0179G00350,VIT_00S0181G00150,VIT_00S0184G00120,VIT_00S0211G00030,VIT_00S0347G00080,VIT_00S0353G00050,VIT_00S0388G00030,VIT_00S0456G00020,VIT_00S0463G00030,VIT_00S0487G00010,VIT_00S0487G00050,VIT_00S0515G00020,VIT_00S0691G00010,VIT_00S0768G00040,VIT_00S0929G00020,VIT_00S2539G00010,VIT_01S0010G02460,VIT_01S0011G03910,VIT_01S0011G05580,VIT…
GO:MF	nucleoside phosphate binding	GO:1901265	0.0380932	1.41915	3810	1458	217	30661	VIT_00S0125G00210,VIT_00S0160G00090,VIT_00S0179G00260,VIT_00S0179G00350,VIT_00S0181G00150,VIT_00S0184G00120,VIT_00S0211G00030,VIT_00S0347G00080,VIT_00S0353G00050,VIT_00S0388G00030,VIT_00S0456G00020,VIT_00S0463G00030,VIT_00S0487G00010,VIT_00S0487G00050,VIT_00S0515G00020,VIT_00S0691G00010,VIT_00S0768G00040,VIT_00S0929G00020,VIT_00S2539G00010,VIT_01S0010G02460,VIT_01S0011G03910,VIT_01S0011G05580,VIT…
GO:MF	anion binding	GO:0043168	0.0479242	1.31945	3928	1458	222	30661	VIT_00S0125G00210,VIT_00S0160G00090,VIT_00S0179G00260,VIT_00S0179G00350,VIT_00S0181G00150,VIT_00S0184G00120,VIT_00S0211G00030,VIT_00S0347G00080,VIT_00S0353G00050,VIT_00S0388G00030,VIT_00S0456G00020,VIT_00S0463G00030,VIT_00S0487G00010,VIT_00S0487G00050,VIT_00S0515G00020,VIT_00S0768G00040,VIT_00S0929G00020,VIT_00S2539G00010,VIT_00S2705G00010,VIT_01S0011G03910,VIT_01S0011G05580,VIT_01S0011G06600,VIT…
GO:MF	cysteine dioxygenase activity	GO:0017172	0.0484569	1.31464	7	1458	3	30661	VIT_08S0056G01300,VIT_14S0108G00090,VIT_17S0000G05790
GO:BP	RNA modification	GO:0009451	3.07363e-17	16.5123	510	1458	79	30661	VIT_00S0179G00220,VIT_00S0218G00120,VIT_00S0264G00110,VIT_00S0265G00040,VIT_00S0941G00010,VIT_01S0011G00920,VIT_01S0011G05040,VIT_01S0026G01750,VIT_01S0026G02130,VIT_02S0012G00840,VIT_02S0025G00290,VIT_02S0087G00760,VIT_03S0038G03740,VIT_04S0008G02120,VIT_04S0008G03310,VIT_04S0023G02490,VIT_04S0023G02680,VIT_04S0044G01080,VIT_05S0029G01130,VIT_05S0049G01900,VIT_05S0049G02300,VIT_06S0004G05500,VIT…
GO:BP	xyloglucan metabolic process	GO:0010411	1.97256e-08	7.70497	47	1458	17	30661	VIT_01S0026G00200,VIT_02S0012G02220,VIT_05S0062G00240,VIT_05S0062G00480,VIT_05S0062G00610,VIT_11S0052G01180,VIT_11S0052G01200,VIT_11S0052G01220,VIT_11S0052G01250,VIT_11S0052G01260,VIT_11S0052G01270,VIT_11S0052G01280,VIT_11S0052G01300,VIT_11S0052G01330,VIT_11S0052G01340,VIT_12S0134G00160,VIT_14S0066G01710
GO:BP	macromolecule modification	GO:0043412	2.48102e-06	5.60537	3737	1458	252	30661	VIT_00S0125G00210,VIT_00S0179G00220,VIT_00S0211G00030,VIT_00S0218G00120,VIT_00S0264G00110,VIT_00S0265G00040,VIT_00S0347G00080,VIT_00S0353G00050,VIT_00S0456G00020,VIT_00S0524G00010,VIT_00S0768G00040,VIT_00S0929G00020,VIT_00S0941G00010,VIT_00S2705G00010,VIT_01S0011G00610,VIT_01S0011G00920,VIT_01S0011G03910,VIT_01S0011G04560,VIT_01S0011G04590,VIT_01S0011G05040,VIT_01S0011G05580,VIT_01S0011G06140,VIT…
GO:BP	response to chitin	GO:0010200	3.22771e-06	5.49111	20	1458	10	30661	VIT_03S0091G00690,VIT_04S0008G01110,VIT_06S0004G04180,VIT_06S0004G04950,VIT_06S0004G04960,VIT_07S0129G00240,VIT_08S0058G01100,VIT_13S0019G00480,VIT_13S0067G01070,VIT_18S0001G09230
GO:BP	hemicellulose metabolic process	GO:0010410	4.99352e-05	4.30159	97	1458	19	30661	VIT_00S0238G00020,VIT_01S0026G00200,VIT_01S0150G00180,VIT_02S0012G02220,VIT_05S0062G00240,VIT_05S0062G00480,VIT_05S0062G00610,VIT_11S0052G01180,VIT_11S0052G01200,VIT_11S0052G01220,VIT_11S0052G01250,VIT_11S0052G01260,VIT_11S0052G01270,VIT_11S0052G01280,VIT_11S0052G01300,VIT_11S0052G01330,VIT_11S0052G01340,VIT_12S0134G00160,VIT_14S0066G01710
GO:BP	glucan metabolic process	GO:0044042	0.000122336	3.91245	263	1458	33	30661	VIT_00S0340G00050,VIT_00S0414G00010,VIT_00S2526G00010,VIT_00S2620G00010,VIT_01S0026G00200,VIT_02S0012G02190,VIT_02S0012G02220,VIT_02S0025G01780,VIT_02S0025G01790,VIT_02S0087G00170,VIT_04S0023G03260,VIT_05S0062G00240,VIT_05S0062G00480,VIT_05S0062G00610,VIT_06S0004G06110,VIT_11S0052G01180,VIT_11S0052G01190,VIT_11S0052G01200,VIT_11S0052G01220,VIT_11S0052G01250,VIT_11S0052G01260,VIT_11S0052G01270,VIT…
GO:BP	cellular glucan metabolic process	GO:0006073	0.000122336	3.91245	252	1458	32	30661	VIT_00S0340G00050,VIT_00S0414G00010,VIT_00S2526G00010,VIT_00S2620G00010,VIT_01S0026G00200,VIT_02S0012G02190,VIT_02S0012G02220,VIT_02S0025G01780,VIT_02S0025G01790,VIT_02S0087G00170,VIT_04S0023G03260,VIT_05S0062G00240,VIT_05S0062G00480,VIT_05S0062G00610,VIT_11S0052G01180,VIT_11S0052G01190,VIT_11S0052G01200,VIT_11S0052G01220,VIT_11S0052G01250,VIT_11S0052G01260,VIT_11S0052G01270,VIT_11S0052G01280,VIT…
GO:BP	RNA metabolic process	GO:0016070	0.000150497	3.82247	3256	1458	213	30661	VIT_00S0179G00220,VIT_00S0216G00060,VIT_00S0218G00120,VIT_00S0264G00110,VIT_00S0265G00040,VIT_00S0333G00020,VIT_00S0941G00010,VIT_01S0010G00740,VIT_01S0010G02270,VIT_01S0010G03890,VIT_01S0011G00610,VIT_01S0011G00920,VIT_01S0011G03070,VIT_01S0011G03470,VIT_01S0011G03730,VIT_01S0011G04220,VIT_01S0011G05040,VIT_01S0011G06360,VIT_01S0026G01750,VIT_01S0026G02130,VIT_01S0026G02460,VIT_01S0026G02710,VIT…
GO:BP	cell wall biogenesis	GO:0042546	0.000150497	3.82247	207	1458	28	30661	VIT_00S0194G00260,VIT_00S0238G00020,VIT_00S0414G00010,VIT_01S0026G00200,VIT_01S0150G00180,VIT_02S0012G02190,VIT_02S0012G02220,VIT_02S0025G01780,VIT_02S0025G01790,VIT_05S0062G00240,VIT_05S0062G00480,VIT_05S0062G00610,VIT_08S0040G01970,VIT_11S0052G01180,VIT_11S0052G01200,VIT_11S0052G01220,VIT_11S0052G01250,VIT_11S0052G01260,VIT_11S0052G01270,VIT_11S0052G01280,VIT_11S0052G01300,VIT_11S0052G01330,VIT…
GO:BP	organic substance metabolic process	GO:0071704	0.000150497	3.82247	11282	1458	624	30661	VIT_00S0125G00210,VIT_00S0169G00060,VIT_00S0179G00220,VIT_00S0179G00350,VIT_00S0181G00150,VIT_00S0187G00120,VIT_00S0194G00120,VIT_00S0211G00030,VIT_00S0216G00060,VIT_00S0218G00120,VIT_00S0220G00150,VIT_00S0233G00030,VIT_00S0238G00020,VIT_00S0253G00150,VIT_00S0264G00110,VIT_00S0265G00040,VIT_00S0304G00080,VIT_00S0333G00020,VIT_00S0340G00050,VIT_00S0347G00080,VIT_00S0353G00050,VIT_00S0388G00030,VIT…
GO:BP	regulation of jasmonic acid mediated signaling pathway	GO:2000022	0.000207754	3.68245	19	1458	8	30661	VIT_01S0146G00480,VIT_04S0008G00110,VIT_08S0105G00380,VIT_10S0003G03790,VIT_10S0003G03800,VIT_10S0003G03810,VIT_11S0016G00710,VIT_17S0000G02230
GO:BP	cell wall polysaccharide metabolic process	GO:0010383	0.000376563	3.42416	127	1458	20	30661	VIT_00S0238G00020,VIT_01S0026G00200,VIT_01S0150G00180,VIT_02S0012G02220,VIT_05S0062G00240,VIT_05S0062G00480,VIT_05S0062G00610,VIT_11S0052G01180,VIT_11S0052G01200,VIT_11S0052G01220,VIT_11S0052G01250,VIT_11S0052G01260,VIT_11S0052G01270,VIT_11S0052G01280,VIT_11S0052G01300,VIT_11S0052G01330,VIT_11S0052G01340,VIT_12S0134G00160,VIT_14S0066G01710,VIT_17S0000G05060
GO:BP	regulation of transcription, DNA-templated	GO:0006355	0.000428734	3.36781	1700	1458	122	30661	VIT_00S0216G00060,VIT_00S0333G00020,VIT_01S0010G00740,VIT_01S0010G02270,VIT_01S0010G03890,VIT_01S0011G00610,VIT_01S0011G03070,VIT_01S0011G03470,VIT_01S0011G03730,VIT_01S0011G04220,VIT_01S0011G06360,VIT_01S0026G02460,VIT_01S0026G02710,VIT_01S0244G00130,VIT_02S0012G00570,VIT_02S0012G00880,VIT_02S0025G00420,VIT_02S0025G02590,VIT_02S0025G04460,VIT_02S0234G00130,VIT_03S0038G00490,VIT_03S0063G00460,VIT…
GO:BP	regulation of RNA biosynthetic process	GO:2001141	0.000428734	3.36781	1700	1458	122	30661	VIT_00S0216G00060,VIT_00S0333G00020,VIT_01S0010G00740,VIT_01S0010G02270,VIT_01S0010G03890,VIT_01S0011G00610,VIT_01S0011G03070,VIT_01S0011G03470,VIT_01S0011G03730,VIT_01S0011G04220,VIT_01S0011G06360,VIT_01S0026G02460,VIT_01S0026G02710,VIT_01S0244G00130,VIT_02S0012G00570,VIT_02S0012G00880,VIT_02S0025G00420,VIT_02S0025G02590,VIT_02S0025G04460,VIT_02S0234G00130,VIT_03S0038G00490,VIT_03S0063G00460,VIT…
GO:BP	regulation of nucleic acid-templated transcription	GO:1903506	0.000428734	3.36781	1700	1458	122	30661	VIT_00S0216G00060,VIT_00S0333G00020,VIT_01S0010G00740,VIT_01S0010G02270,VIT_01S0010G03890,VIT_01S0011G00610,VIT_01S0011G03070,VIT_01S0011G03470,VIT_01S0011G03730,VIT_01S0011G04220,VIT_01S0011G06360,VIT_01S0026G02460,VIT_01S0026G02710,VIT_01S0244G00130,VIT_02S0012G00570,VIT_02S0012G00880,VIT_02S0025G00420,VIT_02S0025G02590,VIT_02S0025G04460,VIT_02S0234G00130,VIT_03S0038G00490,VIT_03S0063G00460,VIT…
GO:BP	primary metabolic process	GO:0044238	0.000428734	3.36781	10469	1458	579	30661	VIT_00S0125G00210,VIT_00S0169G00060,VIT_00S0179G00220,VIT_00S0179G00350,VIT_00S0181G00150,VIT_00S0187G00120,VIT_00S0194G00120,VIT_00S0211G00030,VIT_00S0216G00060,VIT_00S0218G00120,VIT_00S0220G00150,VIT_00S0233G00030,VIT_00S0238G00020,VIT_00S0253G00150,VIT_00S0264G00110,VIT_00S0265G00040,VIT_00S0304G00080,VIT_00S0333G00020,VIT_00S0340G00050,VIT_00S0347G00080,VIT_00S0353G00050,VIT_00S0388G00030,VIT…
GO:BP	biological_process	GO:0008150	0.000866847	3.06206	16562	1458	868	30661	VIT_00S0125G00210,VIT_00S0160G00090,VIT_00S0160G00100,VIT_00S0169G00060,VIT_00S0179G00220,VIT_00S0179G00260,VIT_00S0179G00350,VIT_00S0181G00150,VIT_00S0184G00120,VIT_00S0187G00120,VIT_00S0194G00120,VIT_00S0194G00260,VIT_00S0211G00030,VIT_00S0216G00060,VIT_00S0218G00120,VIT_00S0220G00150,VIT_00S0233G00030,VIT_00S0238G00020,VIT_00S0253G00150,VIT_00S0259G00110,VIT_00S0264G00110,VIT_00S0265G00040,VIT…
GO:BP	cellular polysaccharide metabolic process	GO:0044264	0.00156256	2.80616	325	1458	34	30661	VIT_00S0238G00020,VIT_00S0340G00050,VIT_00S0414G00010,VIT_00S2526G00010,VIT_00S2620G00010,VIT_01S0026G00200,VIT_01S0150G00180,VIT_02S0012G02190,VIT_02S0012G02220,VIT_02S0025G01780,VIT_02S0025G01790,VIT_02S0087G00170,VIT_04S0023G03260,VIT_05S0062G00240,VIT_05S0062G00480,VIT_05S0062G00610,VIT_11S0052G01180,VIT_11S0052G01190,VIT_11S0052G01200,VIT_11S0052G01220,VIT_11S0052G01250,VIT_11S0052G01260,VIT…
GO:BP	cell wall macromolecule metabolic process	GO:0044036	0.00156256	2.80616	155	1458	21	30661	VIT_00S0238G00020,VIT_01S0026G00200,VIT_01S0150G00180,VIT_02S0012G02220,VIT_05S0062G00240,VIT_05S0062G00480,VIT_05S0062G00610,VIT_05S0077G01250,VIT_11S0052G01180,VIT_11S0052G01200,VIT_11S0052G01220,VIT_11S0052G01250,VIT_11S0052G01260,VIT_11S0052G01270,VIT_11S0052G01280,VIT_11S0052G01300,VIT_11S0052G01330,VIT_11S0052G01340,VIT_12S0134G00160,VIT_14S0066G01710,VIT_17S0000G05060
GO:BP	cellular metabolic process	GO:0044237	0.00206089	2.68595	10607	1458	578	30661	VIT_00S0125G00210,VIT_00S0169G00060,VIT_00S0179G00220,VIT_00S0179G00350,VIT_00S0181G00150,VIT_00S0187G00120,VIT_00S0194G00120,VIT_00S0211G00030,VIT_00S0216G00060,VIT_00S0218G00120,VIT_00S0233G00030,VIT_00S0238G00020,VIT_00S0253G00150,VIT_00S0264G00110,VIT_00S0265G00040,VIT_00S0304G00080,VIT_00S0333G00020,VIT_00S0340G00050,VIT_00S0347G00080,VIT_00S0353G00050,VIT_00S0388G00030,VIT_00S0391G00070,VIT…
GO:BP	transcription, DNA-templated	GO:0006351	0.00243105	2.61421	1849	1458	126	30661	VIT_00S0216G00060,VIT_00S0333G00020,VIT_01S0010G00740,VIT_01S0010G02270,VIT_01S0010G03890,VIT_01S0011G00610,VIT_01S0011G03070,VIT_01S0011G03470,VIT_01S0011G03730,VIT_01S0011G04220,VIT_01S0011G06360,VIT_01S0026G02460,VIT_01S0026G02710,VIT_01S0244G00130,VIT_02S0012G00570,VIT_02S0012G00880,VIT_02S0025G00420,VIT_02S0025G02590,VIT_02S0025G04460,VIT_02S0234G00130,VIT_03S0038G00490,VIT_03S0063G00460,VIT…
GO:BP	nucleic acid-templated transcription	GO:0097659	0.00243105	2.61421	1850	1458	126	30661	VIT_00S0216G00060,VIT_00S0333G00020,VIT_01S0010G00740,VIT_01S0010G02270,VIT_01S0010G03890,VIT_01S0011G00610,VIT_01S0011G03070,VIT_01S0011G03470,VIT_01S0011G03730,VIT_01S0011G04220,VIT_01S0011G06360,VIT_01S0026G02460,VIT_01S0026G02710,VIT_01S0244G00130,VIT_02S0012G00570,VIT_02S0012G00880,VIT_02S0025G00420,VIT_02S0025G02590,VIT_02S0025G04460,VIT_02S0234G00130,VIT_03S0038G00490,VIT_03S0063G00460,VIT…
GO:BP	carboxylic acid biosynthetic process	GO:0046394	0.00243105	2.61421	407	1458	39	30661	VIT_00S0194G00120,VIT_00S0391G00070,VIT_01S0011G03500,VIT_01S0244G00130,VIT_01S0244G00140,VIT_02S0012G02500,VIT_02S0025G03670,VIT_04S0008G03640,VIT_04S0023G01140,VIT_05S0094G00550,VIT_06S0004G02620,VIT_06S0004G03430,VIT_06S0004G04000,VIT_06S0061G01300,VIT_08S0007G01060,VIT_08S0007G07890,VIT_08S0040G01710,VIT_09S0002G01080,VIT_09S0018G01870,VIT_10S0003G01180,VIT_10S0003G04280,VIT_10S0042G01230,VIT…
GO:BP	RNA biosynthetic process	GO:0032774	0.00262907	2.5802	1855	1458	126	30661	VIT_00S0216G00060,VIT_00S0333G00020,VIT_01S0010G00740,VIT_01S0010G02270,VIT_01S0010G03890,VIT_01S0011G00610,VIT_01S0011G03070,VIT_01S0011G03470,VIT_01S0011G03730,VIT_01S0011G04220,VIT_01S0011G06360,VIT_01S0026G02460,VIT_01S0026G02710,VIT_01S0244G00130,VIT_02S0012G00570,VIT_02S0012G00880,VIT_02S0025G00420,VIT_02S0025G02590,VIT_02S0025G04460,VIT_02S0234G00130,VIT_03S0038G00490,VIT_03S0063G00460,VIT…
GO:BP	metabolic process	GO:0008152	0.00291283	2.53568	12094	1458	648	30661	VIT_00S0125G00210,VIT_00S0169G00060,VIT_00S0179G00220,VIT_00S0179G00350,VIT_00S0181G00150,VIT_00S0187G00120,VIT_00S0194G00120,VIT_00S0211G00030,VIT_00S0216G00060,VIT_00S0218G00120,VIT_00S0220G00150,VIT_00S0233G00030,VIT_00S0238G00020,VIT_00S0253G00150,VIT_00S0264G00110,VIT_00S0265G00040,VIT_00S0304G00080,VIT_00S0333G00020,VIT_00S0340G00050,VIT_00S0347G00080,VIT_00S0353G00050,VIT_00S0388G00030,VIT…
GO:BP	regulation of RNA metabolic process	GO:0051252	0.00321111	2.49335	1815	1458	123	30661	VIT_00S0216G00060,VIT_00S0333G00020,VIT_01S0010G00740,VIT_01S0010G02270,VIT_01S0010G03890,VIT_01S0011G00610,VIT_01S0011G03070,VIT_01S0011G03470,VIT_01S0011G03730,VIT_01S0011G04220,VIT_01S0011G06360,VIT_01S0026G02460,VIT_01S0026G02710,VIT_01S0244G00130,VIT_02S0012G00570,VIT_02S0012G00880,VIT_02S0025G00420,VIT_02S0025G02590,VIT_02S0025G04460,VIT_02S0234G00130,VIT_03S0038G00490,VIT_03S0063G00460,VIT…
GO:BP	cellular carbohydrate metabolic process	GO:0044262	0.00321111	2.49335	475	1458	43	30661	VIT_00S0233G00030,VIT_00S0238G00020,VIT_00S0304G00080,VIT_00S0340G00050,VIT_00S0414G00010,VIT_00S2526G00010,VIT_00S2620G00010,VIT_01S0011G01800,VIT_01S0026G00200,VIT_01S0150G00180,VIT_02S0012G00550,VIT_02S0012G01640,VIT_02S0012G02190,VIT_02S0012G02220,VIT_02S0025G01780,VIT_02S0025G01790,VIT_02S0087G00170,VIT_02S0154G00110,VIT_04S0023G03260,VIT_05S0062G00240,VIT_05S0062G00480,VIT_05S0062G00610,VIT…
GO:BP	organic acid biosynthetic process	GO:0016053	0.00341392	2.46675	432	1458	40	30661	VIT_00S0194G00120,VIT_00S0391G00070,VIT_01S0011G03500,VIT_01S0244G00130,VIT_01S0244G00140,VIT_02S0012G02500,VIT_02S0025G03670,VIT_04S0008G03640,VIT_04S0023G01140,VIT_05S0094G00550,VIT_06S0004G02620,VIT_06S0004G03430,VIT_06S0004G04000,VIT_06S0061G01300,VIT_08S0007G01060,VIT_08S0007G07890,VIT_08S0040G01710,VIT_09S0002G01080,VIT_09S0018G01870,VIT_10S0003G01180,VIT_10S0003G04280,VIT_10S0042G01230,VIT…
GO:BP	cell wall organization	GO:0071555	0.00436768	2.35975	306	1458	31	30661	VIT_00S0414G00010,VIT_01S0026G00200,VIT_02S0012G02190,VIT_02S0012G02220,VIT_02S0025G01790,VIT_04S0023G01220,VIT_04S0044G01420,VIT_05S0062G00240,VIT_05S0062G00480,VIT_05S0062G00610,VIT_05S0077G01950,VIT_11S0052G01180,VIT_11S0052G01190,VIT_11S0052G01200,VIT_11S0052G01220,VIT_11S0052G01250,VIT_11S0052G01260,VIT_11S0052G01270,VIT_11S0052G01280,VIT_11S0052G01300,VIT_11S0052G01330,VIT_11S0052G01340,VIT…
GO:BP	calcium ion transmembrane transport	GO:0070588	0.0049311	2.30706	58	1458	11	30661	VIT_00S0179G00260,VIT_00S0463G00030,VIT_00S0691G00010,VIT_04S0023G01150,VIT_05S0020G04260,VIT_05S0020G04270,VIT_05S0020G04300,VIT_05S0020G04330,VIT_12S0028G02560,VIT_13S0158G00360,VIT_15S0046G00040
GO:BP	metal ion transport	GO:0030001	0.00528604	2.27687	187	1458	22	30661	VIT_00S0179G00260,VIT_00S0259G00110,VIT_00S0463G00030,VIT_00S0691G00010,VIT_02S0025G00350,VIT_04S0023G01150,VIT_05S0020G04260,VIT_05S0020G04270,VIT_05S0020G04300,VIT_05S0020G04330,VIT_06S0004G04030,VIT_06S0061G00440,VIT_06S0061G01060,VIT_07S0031G01160,VIT_08S0040G01370,VIT_08S0040G02700,VIT_10S0003G01220,VIT_12S0028G02560,VIT_13S0158G00360,VIT_15S0046G00040,VIT_16S0050G01240,VIT_18S0001G02140
GO:BP	nucleic acid metabolic process	GO:0090304	0.00549573	2.25997	3943	1458	236	30661	VIT_00S0169G00060,VIT_00S0179G00220,VIT_00S0216G00060,VIT_00S0218G00120,VIT_00S0264G00110,VIT_00S0265G00040,VIT_00S0333G00020,VIT_00S0388G00030,VIT_00S0941G00010,VIT_01S0010G00740,VIT_01S0010G02270,VIT_01S0010G03890,VIT_01S0011G00610,VIT_01S0011G00920,VIT_01S0011G03070,VIT_01S0011G03470,VIT_01S0011G03730,VIT_01S0011G04220,VIT_01S0011G05040,VIT_01S0011G06360,VIT_01S0026G01750,VIT_01S0026G02130,VIT…
GO:BP	regulation of cellular macromolecule biosynthetic process	GO:2000112	0.00555567	2.25526	1919	1458	127	30661	VIT_00S0216G00060,VIT_00S0333G00020,VIT_00S0388G00030,VIT_01S0010G00740,VIT_01S0010G02270,VIT_01S0010G03890,VIT_01S0011G00610,VIT_01S0011G03070,VIT_01S0011G03470,VIT_01S0011G03730,VIT_01S0011G04220,VIT_01S0011G06360,VIT_01S0026G02460,VIT_01S0026G02710,VIT_01S0244G00130,VIT_02S0012G00570,VIT_02S0012G00880,VIT_02S0025G00420,VIT_02S0025G02590,VIT_02S0025G04460,VIT_02S0234G00130,VIT_03S0038G00490,VIT…
GO:BP	cellular response to fatty acid	GO:0071398	0.00560236	2.25163	41	1458	9	30661	VIT_01S0146G00480,VIT_04S0008G00110,VIT_08S0105G00380,VIT_10S0003G03790,VIT_10S0003G03800,VIT_10S0003G03810,VIT_11S0016G00710,VIT_11S0016G02380,VIT_17S0000G02230
GO:BP	regulation of nucleobase-containing compound metabolic process	GO:0019219	0.00560236	2.25163	1869	1458	124	30661	VIT_00S0216G00060,VIT_00S0333G00020,VIT_01S0010G00740,VIT_01S0010G02270,VIT_01S0010G03890,VIT_01S0011G00610,VIT_01S0011G03070,VIT_01S0011G03470,VIT_01S0011G03730,VIT_01S0011G04220,VIT_01S0011G06360,VIT_01S0026G02460,VIT_01S0026G02710,VIT_01S0244G00130,VIT_02S0012G00570,VIT_02S0012G00880,VIT_02S0025G00420,VIT_02S0025G02590,VIT_02S0025G04460,VIT_02S0234G00130,VIT_03S0038G00490,VIT_03S0063G00460,VIT…
GO:BP	regulation of macromolecule biosynthetic process	GO:0010556	0.00560236	2.25163	1923	1458	127	30661	VIT_00S0216G00060,VIT_00S0333G00020,VIT_00S0388G00030,VIT_01S0010G00740,VIT_01S0010G02270,VIT_01S0010G03890,VIT_01S0011G00610,VIT_01S0011G03070,VIT_01S0011G03470,VIT_01S0011G03730,VIT_01S0011G04220,VIT_01S0011G06360,VIT_01S0026G02460,VIT_01S0026G02710,VIT_01S0244G00130,VIT_02S0012G00570,VIT_02S0012G00880,VIT_02S0025G00420,VIT_02S0025G02590,VIT_02S0025G04460,VIT_02S0234G00130,VIT_03S0038G00490,VIT…
GO:BP	regulation of cellular biosynthetic process	GO:0031326	0.0064432	2.1909	1949	1458	128	30661	VIT_00S0216G00060,VIT_00S0333G00020,VIT_00S0388G00030,VIT_01S0010G00740,VIT_01S0010G02270,VIT_01S0010G03890,VIT_01S0011G00610,VIT_01S0011G03070,VIT_01S0011G03470,VIT_01S0011G03730,VIT_01S0011G04220,VIT_01S0011G06360,VIT_01S0026G01130,VIT_01S0026G02460,VIT_01S0026G02710,VIT_01S0244G00130,VIT_02S0012G00570,VIT_02S0012G00880,VIT_02S0025G00420,VIT_02S0025G02590,VIT_02S0025G04460,VIT_02S0234G00130,VIT…
GO:BP	regulation of biosynthetic process	GO:0009889	0.00713872	2.14638	1955	1458	128	30661	VIT_00S0216G00060,VIT_00S0333G00020,VIT_00S0388G00030,VIT_01S0010G00740,VIT_01S0010G02270,VIT_01S0010G03890,VIT_01S0011G00610,VIT_01S0011G03070,VIT_01S0011G03470,VIT_01S0011G03730,VIT_01S0011G04220,VIT_01S0011G06360,VIT_01S0026G01130,VIT_01S0026G02460,VIT_01S0026G02710,VIT_01S0244G00130,VIT_02S0012G00570,VIT_02S0012G00880,VIT_02S0025G00420,VIT_02S0025G02590,VIT_02S0025G04460,VIT_02S0234G00130,VIT…
GO:BP	aromatic compound biosynthetic process	GO:0019438	0.00881976	2.05454	2442	1458	154	30661	VIT_00S0181G00150,VIT_00S0216G00060,VIT_00S0333G00020,VIT_00S0391G00070,VIT_00S0615G00010,VIT_00S0615G00030,VIT_01S0010G00740,VIT_01S0010G02270,VIT_01S0010G03890,VIT_01S0011G00610,VIT_01S0011G03070,VIT_01S0011G03470,VIT_01S0011G03730,VIT_01S0011G04220,VIT_01S0011G06360,VIT_01S0026G01130,VIT_01S0026G02460,VIT_01S0026G02710,VIT_01S0244G00130,VIT_02S0012G00570,VIT_02S0012G00880,VIT_02S0025G00420,VIT…
GO:BP	macromolecule metabolic process	GO:0043170	0.0107006	1.97059	8623	1458	470	30661	VIT_00S0125G00210,VIT_00S0169G00060,VIT_00S0179G00220,VIT_00S0187G00120,VIT_00S0211G00030,VIT_00S0216G00060,VIT_00S0218G00120,VIT_00S0238G00020,VIT_00S0264G00110,VIT_00S0265G00040,VIT_00S0333G00020,VIT_00S0340G00050,VIT_00S0347G00080,VIT_00S0353G00050,VIT_00S0388G00030,VIT_00S0414G00010,VIT_00S0434G00090,VIT_00S0456G00020,VIT_00S0524G00010,VIT_00S0616G00020,VIT_00S0768G00040,VIT_00S0929G00020,VIT…
GO:BP	organic cyclic compound biosynthetic process	GO:1901362	0.0107631	1.96806	2548	1458	159	30661	VIT_00S0181G00150,VIT_00S0216G00060,VIT_00S0333G00020,VIT_00S0391G00070,VIT_00S0615G00010,VIT_00S0615G00030,VIT_01S0010G00740,VIT_01S0010G02270,VIT_01S0010G03890,VIT_01S0011G00610,VIT_01S0011G03070,VIT_01S0011G03470,VIT_01S0011G03730,VIT_01S0011G04220,VIT_01S0011G06360,VIT_01S0026G01130,VIT_01S0026G02460,VIT_01S0026G02710,VIT_01S0150G00210,VIT_01S0244G00130,VIT_02S0012G00570,VIT_02S0012G00880,VIT…
GO:BP	calcium ion transport	GO:0006816	0.0117352	1.93051	66	1458	11	30661	VIT_00S0179G00260,VIT_00S0463G00030,VIT_00S0691G00010,VIT_04S0023G01150,VIT_05S0020G04260,VIT_05S0020G04270,VIT_05S0020G04300,VIT_05S0020G04330,VIT_12S0028G02560,VIT_13S0158G00360,VIT_15S0046G00040
GO:BP	response to fatty acid	GO:0070542	0.0118796	1.9252	56	1458	10	30661	VIT_01S0146G00480,VIT_02S0025G04720,VIT_04S0008G00110,VIT_08S0105G00380,VIT_10S0003G03790,VIT_10S0003G03800,VIT_10S0003G03810,VIT_11S0016G00710,VIT_11S0016G02380,VIT_17S0000G02230
GO:BP	external encapsulating structure organization	GO:0045229	0.0118796	1.9252	331	1458	31	30661	VIT_00S0414G00010,VIT_01S0026G00200,VIT_02S0012G02190,VIT_02S0012G02220,VIT_02S0025G01790,VIT_04S0023G01220,VIT_04S0044G01420,VIT_05S0062G00240,VIT_05S0062G00480,VIT_05S0062G00610,VIT_05S0077G01950,VIT_11S0052G01180,VIT_11S0052G01190,VIT_11S0052G01200,VIT_11S0052G01220,VIT_11S0052G01250,VIT_11S0052G01260,VIT_11S0052G01270,VIT_11S0052G01280,VIT_11S0052G01300,VIT_11S0052G01330,VIT_11S0052G01340,VIT…
GO:BP	jasmonic acid mediated signaling pathway	GO:0009867	0.0120761	1.91807	37	1458	8	30661	VIT_01S0146G00480,VIT_04S0008G00110,VIT_08S0105G00380,VIT_10S0003G03790,VIT_10S0003G03800,VIT_10S0003G03810,VIT_11S0016G00710,VIT_17S0000G02230
GO:BP	organic cyclic compound metabolic process	GO:1901360	0.0127594	1.89417	4875	1458	280	30661	VIT_00S0169G00060,VIT_00S0179G00220,VIT_00S0179G00350,VIT_00S0181G00150,VIT_00S0216G00060,VIT_00S0218G00120,VIT_00S0253G00150,VIT_00S0264G00110,VIT_00S0265G00040,VIT_00S0333G00020,VIT_00S0388G00030,VIT_00S0391G00070,VIT_00S0615G00010,VIT_00S0615G00030,VIT_00S0941G00010,VIT_01S0010G00740,VIT_01S0010G02270,VIT_01S0010G02460,VIT_01S0010G03890,VIT_01S0011G00610,VIT_01S0011G00920,VIT_01S0011G03070,VIT…
GO:BP	cellular response to jasmonic acid stimulus	GO:0071395	0.01404	1.85263	38	1458	8	30661	VIT_01S0146G00480,VIT_04S0008G00110,VIT_08S0105G00380,VIT_10S0003G03790,VIT_10S0003G03800,VIT_10S0003G03810,VIT_11S0016G00710,VIT_17S0000G02230
GO:BP	cellular aromatic compound metabolic process	GO:0006725	0.014211	1.84738	4789	1458	275	30661	VIT_00S0169G00060,VIT_00S0179G00220,VIT_00S0179G00350,VIT_00S0181G00150,VIT_00S0216G00060,VIT_00S0218G00120,VIT_00S0253G00150,VIT_00S0264G00110,VIT_00S0265G00040,VIT_00S0333G00020,VIT_00S0388G00030,VIT_00S0391G00070,VIT_00S0615G00010,VIT_00S0615G00030,VIT_00S0941G00010,VIT_01S0010G00740,VIT_01S0010G02270,VIT_01S0010G02460,VIT_01S0010G03890,VIT_01S0011G00610,VIT_01S0011G00920,VIT_01S0011G03070,VIT…
GO:BP	response to wounding	GO:0009611	0.0162422	1.78935	39	1458	8	30661	VIT_01S0146G00480,VIT_02S0025G04720,VIT_04S0008G00110,VIT_10S0003G03790,VIT_10S0003G03800,VIT_10S0003G03810,VIT_11S0016G00710,VIT_17S0000G02230
GO:BP	cell wall organization or biogenesis	GO:0071554	0.0227696	1.64265	455	1458	38	30661	VIT_00S0194G00260,VIT_00S0238G00020,VIT_00S0414G00010,VIT_01S0026G00200,VIT_01S0150G00180,VIT_02S0012G02190,VIT_02S0012G02220,VIT_02S0025G01780,VIT_02S0025G01790,VIT_04S0023G01220,VIT_04S0044G01420,VIT_05S0062G00240,VIT_05S0062G00480,VIT_05S0062G00610,VIT_05S0077G01250,VIT_05S0077G01950,VIT_08S0040G01970,VIT_11S0052G01180,VIT_11S0052G01190,VIT_11S0052G01200,VIT_11S0052G01220,VIT_11S0052G01250,VIT…
GO:BP	cellular process	GO:0009987	0.0242546	1.61521	14483	1458	749	30661	VIT_00S0125G00210,VIT_00S0160G00090,VIT_00S0160G00100,VIT_00S0169G00060,VIT_00S0179G00220,VIT_00S0179G00260,VIT_00S0179G00350,VIT_00S0181G00150,VIT_00S0184G00120,VIT_00S0187G00120,VIT_00S0194G00120,VIT_00S0194G00260,VIT_00S0211G00030,VIT_00S0216G00060,VIT_00S0218G00120,VIT_00S0233G00030,VIT_00S0238G00020,VIT_00S0253G00150,VIT_00S0264G00110,VIT_00S0265G00040,VIT_00S0291G00060,VIT_00S0304G00060,VIT…
GO:BP	response to oxygen-containing compound	GO:1901700	0.0242546	1.61521	652	1458	50	30661	VIT_00S0179G00350,VIT_01S0026G01130,VIT_01S0146G00480,VIT_01S0244G00130,VIT_02S0012G00550,VIT_02S0025G00390,VIT_02S0025G04720,VIT_03S0091G00690,VIT_03S0180G00040,VIT_04S0008G00110,VIT_04S0008G01110,VIT_04S0023G03130,VIT_04S0044G01120,VIT_06S0004G04180,VIT_06S0004G04950,VIT_06S0004G04960,VIT_06S0004G07440,VIT_06S0009G00310,VIT_07S0005G00170,VIT_07S0031G02630,VIT_07S0104G00350,VIT_07S0129G00240,VIT…
GO:BP	regulation of cellular process	GO:0050794	0.0250972	1.60037	3696	1458	216	30661	VIT_00S0160G00090,VIT_00S0160G00100,VIT_00S0184G00120,VIT_00S0187G00120,VIT_00S0216G00060,VIT_00S0304G00060,VIT_00S0333G00020,VIT_00S0335G00010,VIT_00S0388G00030,VIT_01S0010G00560,VIT_01S0010G00740,VIT_01S0010G02270,VIT_01S0010G02940,VIT_01S0010G03890,VIT_01S0011G00610,VIT_01S0011G01800,VIT_01S0011G02470,VIT_01S0011G03070,VIT_01S0011G03470,VIT_01S0011G03730,VIT_01S0011G04220,VIT_01S0011G06360,VIT…
GO:BP	small molecule biosynthetic process	GO:0044283	0.0272315	1.56493	607	1458	47	30661	VIT_00S0181G00150,VIT_00S0194G00120,VIT_00S0391G00070,VIT_01S0011G01800,VIT_01S0011G03500,VIT_01S0244G00130,VIT_01S0244G00140,VIT_02S0012G02500,VIT_02S0025G03670,VIT_04S0008G03640,VIT_04S0023G01140,VIT_05S0062G00820,VIT_05S0094G00550,VIT_06S0004G02620,VIT_06S0004G03430,VIT_06S0004G04000,VIT_06S0061G01300,VIT_08S0007G01060,VIT_08S0007G07890,VIT_08S0040G01710,VIT_09S0002G01080,VIT_09S0002G07120,VIT…
GO:BP	response to jasmonic acid	GO:0009753	0.0277949	1.55603	53	1458	9	30661	VIT_01S0146G00480,VIT_02S0025G04720,VIT_04S0008G00110,VIT_08S0105G00380,VIT_10S0003G03790,VIT_10S0003G03800,VIT_10S0003G03810,VIT_11S0016G00710,VIT_17S0000G02230
GO:BP	heterocycle metabolic process	GO:0046483	0.0288344	1.54009	4583	1458	261	30661	VIT_00S0169G00060,VIT_00S0179G00220,VIT_00S0179G00350,VIT_00S0181G00150,VIT_00S0216G00060,VIT_00S0218G00120,VIT_00S0264G00110,VIT_00S0265G00040,VIT_00S0333G00020,VIT_00S0388G00030,VIT_00S0941G00010,VIT_01S0010G00740,VIT_01S0010G02270,VIT_01S0010G02460,VIT_01S0010G03890,VIT_01S0011G00610,VIT_01S0011G00920,VIT_01S0011G03070,VIT_01S0011G03470,VIT_01S0011G03730,VIT_01S0011G04220,VIT_01S0011G05040,VIT…
GO:BP	L-phenylalanine biosynthetic process	GO:0009094	0.0324761	1.48844	5	1458	3	30661	VIT_06S0004G03430,VIT_06S0061G01300,VIT_10S0116G01670
GO:BP	erythrose 4-phosphate/phosphoenolpyruvate family amino acid biosynthetic process	GO:1902223	0.0324761	1.48844	5	1458	3	30661	VIT_06S0004G03430,VIT_06S0061G01300,VIT_10S0116G01670
GO:BP	heterocycle biosynthetic process	GO:0018130	0.0338423	1.47054	2336	1458	143	30661	VIT_00S0181G00150,VIT_00S0216G00060,VIT_00S0333G00020,VIT_01S0010G00740,VIT_01S0010G02270,VIT_01S0010G03890,VIT_01S0011G00610,VIT_01S0011G03070,VIT_01S0011G03470,VIT_01S0011G03730,VIT_01S0011G04220,VIT_01S0011G06360,VIT_01S0026G01130,VIT_01S0026G02460,VIT_01S0026G02710,VIT_01S0244G00130,VIT_02S0012G00570,VIT_02S0012G00880,VIT_02S0025G00420,VIT_02S0025G02590,VIT_02S0025G04460,VIT_02S0025G04720,VIT…
GO:BP	protein phosphorylation	GO:0006468	0.0339162	1.46959	1653	1458	106	30661	VIT_00S0125G00210,VIT_00S0211G00030,VIT_00S0347G00080,VIT_00S0353G00050,VIT_00S0456G00020,VIT_00S0768G00040,VIT_00S0929G00020,VIT_00S2705G00010,VIT_01S0011G03910,VIT_01S0011G05580,VIT_01S0026G00580,VIT_01S0026G01780,VIT_01S0127G00130,VIT_01S0127G00670,VIT_02S0025G03700,VIT_02S0087G00170,VIT_03S0017G01550,VIT_03S0038G02850,VIT_03S0038G04170,VIT_03S0063G02600,VIT_03S0088G01180,VIT_03S0091G01060,VIT…
GO:BP	polysaccharide metabolic process	GO:0005976	0.0339909	1.46864	470	1458	38	30661	VIT_00S0238G00020,VIT_00S0340G00050,VIT_00S0414G00010,VIT_00S2526G00010,VIT_00S2620G00010,VIT_01S0026G00200,VIT_01S0150G00180,VIT_02S0012G02190,VIT_02S0012G02220,VIT_02S0025G01780,VIT_02S0025G01790,VIT_02S0087G00170,VIT_04S0023G03260,VIT_05S0062G00240,VIT_05S0062G00480,VIT_05S0062G00610,VIT_05S0077G01950,VIT_06S0004G06110,VIT_11S0052G01180,VIT_11S0052G01190,VIT_11S0052G01200,VIT_11S0052G01220,VIT…
GO:BP	monocarboxylic acid biosynthetic process	GO:0072330	0.0405547	1.39196	199	1458	20	30661	VIT_01S0244G00130,VIT_02S0012G02500,VIT_02S0025G03670,VIT_04S0023G01140,VIT_05S0094G00550,VIT_06S0004G02620,VIT_06S0004G04000,VIT_08S0007G07890,VIT_08S0040G01710,VIT_09S0002G01080,VIT_10S0003G04280,VIT_10S0042G01230,VIT_11S0016G04700,VIT_13S0019G04460,VIT_14S0060G01470,VIT_14S0128G00780,VIT_15S0048G02720,VIT_18S0001G04980,VIT_18S0001G11630,VIT_18S0001G15460
GO:BP	valine metabolic process	GO:0006573	0.0405547	1.39196	36	1458	7	30661	VIT_04S0008G06610,VIT_09S0002G07160,VIT_10S0003G01180,VIT_12S0028G00590,VIT_13S0047G00500,VIT_18S0001G14710,VIT_18S0001G14720
GO:BP	nucleobase-containing compound metabolic process	GO:0006139	0.0419016	1.37777	4313	1458	245	30661	VIT_00S0169G00060,VIT_00S0179G00220,VIT_00S0179G00350,VIT_00S0181G00150,VIT_00S0216G00060,VIT_00S0218G00120,VIT_00S0264G00110,VIT_00S0265G00040,VIT_00S0333G00020,VIT_00S0388G00030,VIT_00S0941G00010,VIT_01S0010G00740,VIT_01S0010G02270,VIT_01S0010G02460,VIT_01S0010G03890,VIT_01S0011G00610,VIT_01S0011G00920,VIT_01S0011G03070,VIT_01S0011G03470,VIT_01S0011G03730,VIT_01S0011G04220,VIT_01S0011G05040,VIT…
GO:BP	nucleobase-containing compound biosynthetic process	GO:0034654	0.0419016	1.37777	2187	1458	134	30661	VIT_00S0181G00150,VIT_00S0216G00060,VIT_00S0333G00020,VIT_01S0010G00740,VIT_01S0010G02270,VIT_01S0010G03890,VIT_01S0011G00610,VIT_01S0011G03070,VIT_01S0011G03470,VIT_01S0011G03730,VIT_01S0011G04220,VIT_01S0011G06360,VIT_01S0026G02460,VIT_01S0026G02710,VIT_01S0244G00130,VIT_02S0012G00570,VIT_02S0012G00880,VIT_02S0025G00420,VIT_02S0025G02590,VIT_02S0025G04460,VIT_02S0234G00130,VIT_03S0038G00490,VIT…
GO:BP	phosphorylation	GO:0016310	0.0419016	1.37777	1945	1458	121	30661	VIT_00S0125G00210,VIT_00S0179G00350,VIT_00S0181G00150,VIT_00S0211G00030,VIT_00S0347G00080,VIT_00S0353G00050,VIT_00S0456G00020,VIT_00S0768G00040,VIT_00S0929G00020,VIT_00S2705G00010,VIT_01S0010G02460,VIT_01S0011G03910,VIT_01S0011G05580,VIT_01S0026G00580,VIT_01S0026G01780,VIT_01S0127G00130,VIT_01S0127G00670,VIT_01S0244G00140,VIT_02S0012G01640,VIT_02S0025G03700,VIT_02S0087G00170,VIT_02S0109G00080,VIT…
GO:BP	nitrogen compound metabolic process	GO:0006807	0.0442294	1.35429	9162	1458	487	30661	VIT_00S0125G00210,VIT_00S0169G00060,VIT_00S0179G00220,VIT_00S0179G00350,VIT_00S0181G00150,VIT_00S0187G00120,VIT_00S0194G00120,VIT_00S0211G00030,VIT_00S0216G00060,VIT_00S0218G00120,VIT_00S0264G00110,VIT_00S0265G00040,VIT_00S0333G00020,VIT_00S0347G00080,VIT_00S0353G00050,VIT_00S0388G00030,VIT_00S0391G00070,VIT_00S0434G00090,VIT_00S0456G00020,VIT_00S0524G00010,VIT_00S0616G00020,VIT_00S0768G00040,VIT…
GO:BP	erythrose 4-phosphate/phosphoenolpyruvate family amino acid metabolic process	GO:1902221	0.0478142	1.32044	28	1458	6	30661	VIT_06S0004G02620,VIT_06S0004G03430,VIT_06S0061G01300,VIT_08S0040G01710,VIT_10S0116G01670,VIT_13S0019G04460
GO:BP	L-phenylalanine metabolic process	GO:0006558	0.0478142	1.32044	28	1458	6	30661	VIT_06S0004G02620,VIT_06S0004G03430,VIT_06S0061G01300,VIT_08S0040G01710,VIT_10S0116G01670,VIT_13S0019G04460
GO:CC	cell periphery	GO:0071944	0.00201784	2.69511	2700	1458	177	30661	VIT_00S0125G00210,VIT_00S0179G00260,VIT_00S0220G00150,VIT_00S0253G00040,VIT_00S0291G00060,VIT_00S0347G00080,VIT_00S0353G00050,VIT_00S0414G00010,VIT_00S0456G00020,VIT_00S0463G00030,VIT_00S0691G00010,VIT_00S0768G00040,VIT_00S0929G00020,VIT_01S0010G00560,VIT_01S0011G00560,VIT_01S0011G05950,VIT_01S0026G00200,VIT_01S0026G00580,VIT_01S0026G01780,VIT_01S0127G00130,VIT_01S0127G00670,VIT_01S0150G00210,VIT…
GO:CC	plasma membrane	GO:0005886	0.0425474	1.37113	2225	1458	141	30661	VIT_00S0125G00210,VIT_00S0179G00260,VIT_00S0291G00060,VIT_00S0347G00080,VIT_00S0353G00050,VIT_00S0414G00010,VIT_00S0456G00020,VIT_00S0463G00030,VIT_00S0691G00010,VIT_00S0768G00040,VIT_00S0929G00020,VIT_01S0010G00560,VIT_01S0011G00560,VIT_01S0011G05950,VIT_01S0026G00200,VIT_01S0026G00580,VIT_01S0026G01780,VIT_01S0127G00130,VIT_01S0127G00670,VIT_01S0150G00210,VIT_02S0012G02190,VIT_02S0025G00510,VIT…
KEGG	Plant-pathogen interaction	KEGG:04626	3.71445e-06	5.43011	192	1458	29	30661	VIT_00S0515G00020,VIT_01S0010G02930,VIT_01S0010G02940,VIT_01S0010G02970,VIT_01S0011G02470,VIT_02S0025G00510,VIT_03S0063G00530,VIT_05S0020G04420,VIT_05S0102G00450,VIT_06S0004G04000,VIT_06S0080G00450,VIT_07S0005G06220,VIT_08S0032G01220,VIT_09S0002G00270,VIT_09S0002G05870,VIT_10S0042G01230,VIT_11S0016G04700,VIT_13S0047G00260,VIT_14S0006G01400,VIT_14S0108G01000,VIT_14S0171G00150,VIT_15S0046G02190,VIT…
KEGG	Biosynthesis of secondary metabolites	KEGG:01110	0.000879807	3.05561	1140	1458	86	30661	VIT_00S0179G00350,VIT_00S0194G00120,VIT_00S0233G00030,VIT_00S0304G00080,VIT_00S0391G00070,VIT_00S1937G00010,VIT_01S0010G01090,VIT_01S0010G02010,VIT_01S0010G02460,VIT_01S0011G01800,VIT_01S0011G03500,VIT_01S0011G04630,VIT_01S0011G06600,VIT_01S0150G00210,VIT_01S0244G00140,VIT_02S0012G02340,VIT_02S0025G01030,VIT_02S0025G02920,VIT_02S0025G03100,VIT_02S0025G04720,VIT_02S0033G00270,VIT_02S0154G00110,VIT…
KEGG	Metabolic pathways	KEGG:01100	0.00305938	2.51437	2006	1458	132	30661	VIT_00S0179G00350,VIT_00S0194G00120,VIT_00S0220G00150,VIT_00S0233G00030,VIT_00S0271G00060,VIT_00S0304G00080,VIT_00S0340G00050,VIT_00S0391G00070,VIT_00S1937G00010,VIT_00S2526G00010,VIT_01S0010G01090,VIT_01S0010G02010,VIT_01S0010G02460,VIT_01S0011G01800,VIT_01S0011G03500,VIT_01S0011G04630,VIT_01S0011G06600,VIT_01S0127G00470,VIT_01S0150G00210,VIT_01S0244G00140,VIT_02S0012G00550,VIT_02S0012G01640,VIT…
KEGG	Phenylpropanoid biosynthesis	KEGG:00940	0.0137083	1.86302	158	1458	18	30661	VIT_01S0010G01090,VIT_01S0010G02010,VIT_02S0025G02920,VIT_02S0025G03100,VIT_04S0023G01290,VIT_06S0004G02620,VIT_06S0004G06110,VIT_07S0129G00360,VIT_07S0191G00050,VIT_08S0040G00780,VIT_08S0040G01710,VIT_11S0037G00440,VIT_11S0052G01090,VIT_13S0019G04460,VIT_14S0068G01920,VIT_16S0039G02040,VIT_18S0072G00160,VIT_19S0014G04750

## Sheet: GOterms for downregulated DEGs
source	term_name	term_id	adjusted_p_value	negative_log10_of_adjusted_p_value	term_size	query_size	intersection_size	effective_domain_size	intersections
GO:MF	transmembrane transporter activity	GO:0022857	2.44899e-08	7.61101	1413	607	67	30661	VIT_00S0125G00190,VIT_00S0194G00250,VIT_00S0259G00140,VIT_00S0291G00100,VIT_00S0462G00010,VIT_01S0011G02520,VIT_01S0011G02730,VIT_01S0011G06560,VIT_01S0026G01410,VIT_01S0127G00070,VIT_02S0025G00810,VIT_02S0025G02500,VIT_02S0025G05110,VIT_03S0038G02140,VIT_04S0023G00320,VIT_04S0023G01270,VIT_04S0023G02730,VIT_04S0044G00310,VIT_04S0044G00360,VIT_05S0020G00680,VIT_06S0004G00790,VIT_06S0004G00800,VIT…
GO:MF	transporter activity	GO:0005215	6.35347e-08	7.19699	1469	607	67	30661	VIT_00S0125G00190,VIT_00S0194G00250,VIT_00S0259G00140,VIT_00S0291G00100,VIT_00S0462G00010,VIT_01S0011G02520,VIT_01S0011G02730,VIT_01S0011G06560,VIT_01S0026G01410,VIT_01S0127G00070,VIT_02S0025G00810,VIT_02S0025G02500,VIT_02S0025G05110,VIT_03S0038G02140,VIT_04S0023G00320,VIT_04S0023G01270,VIT_04S0023G02730,VIT_04S0044G00310,VIT_04S0044G00360,VIT_05S0020G00680,VIT_06S0004G00790,VIT_06S0004G00800,VIT…
GO:MF	monocarboxylic acid binding	GO:0033293	4.66872e-06	5.3308	60	607	11	30661	VIT_05S0077G01530,VIT_05S0077G01540,VIT_05S0077G01550,VIT_05S0077G01560,VIT_05S0077G01570,VIT_05S0077G01650,VIT_05S0077G01670,VIT_08S0058G00470,VIT_14S0066G00400,VIT_16S0022G01150,VIT_19S0090G01470
GO:MF	enzyme inhibitor activity	GO:0004857	5.74777e-05	4.2405	152	607	15	30661	VIT_00S0270G00120,VIT_00S0323G00060,VIT_05S0020G05000,VIT_05S0077G01530,VIT_05S0077G01540,VIT_05S0077G01550,VIT_05S0077G01560,VIT_05S0077G01570,VIT_05S0077G01650,VIT_05S0077G01670,VIT_07S0005G02750,VIT_08S0058G00470,VIT_10S0116G00590,VIT_11S0016G00590,VIT_16S0022G00870
GO:MF	abscisic acid binding	GO:0010427	6.16751e-05	4.20989	37	607	8	30661	VIT_05S0077G01530,VIT_05S0077G01540,VIT_05S0077G01550,VIT_05S0077G01560,VIT_05S0077G01570,VIT_05S0077G01650,VIT_05S0077G01670,VIT_08S0058G00470
GO:MF	alcohol binding	GO:0043178	8.32849e-05	4.07943	53	607	9	30661	VIT_01S0011G02520,VIT_05S0077G01530,VIT_05S0077G01540,VIT_05S0077G01550,VIT_05S0077G01560,VIT_05S0077G01570,VIT_05S0077G01650,VIT_05S0077G01670,VIT_08S0058G00470
GO:MF	isoprenoid binding	GO:0019840	8.32849e-05	4.07943	40	607	8	30661	VIT_05S0077G01530,VIT_05S0077G01540,VIT_05S0077G01550,VIT_05S0077G01560,VIT_05S0077G01570,VIT_05S0077G01650,VIT_05S0077G01670,VIT_08S0058G00470
GO:MF	hormone binding	GO:0042562	8.89783e-05	4.05072	41	607	8	30661	VIT_05S0077G01530,VIT_05S0077G01540,VIT_05S0077G01550,VIT_05S0077G01560,VIT_05S0077G01570,VIT_05S0077G01650,VIT_05S0077G01670,VIT_08S0058G00470
GO:MF	carboxylic acid binding	GO:0031406	0.000123537	3.9082	91	607	11	30661	VIT_05S0077G01530,VIT_05S0077G01540,VIT_05S0077G01550,VIT_05S0077G01560,VIT_05S0077G01570,VIT_05S0077G01650,VIT_05S0077G01670,VIT_08S0058G00470,VIT_14S0066G00400,VIT_16S0022G01150,VIT_19S0090G01470
GO:MF	protein phosphatase inhibitor activity	GO:0004864	0.000149789	3.82452	45	607	8	30661	VIT_05S0077G01530,VIT_05S0077G01540,VIT_05S0077G01550,VIT_05S0077G01560,VIT_05S0077G01570,VIT_05S0077G01650,VIT_05S0077G01670,VIT_08S0058G00470
GO:MF	phosphatase inhibitor activity	GO:0019212	0.000161998	3.79049	46	607	8	30661	VIT_05S0077G01530,VIT_05S0077G01540,VIT_05S0077G01550,VIT_05S0077G01560,VIT_05S0077G01570,VIT_05S0077G01650,VIT_05S0077G01670,VIT_08S0058G00470
GO:MF	phosphatase regulator activity	GO:0019208	0.000776872	3.10965	57	607	8	30661	VIT_05S0077G01530,VIT_05S0077G01540,VIT_05S0077G01550,VIT_05S0077G01560,VIT_05S0077G01570,VIT_05S0077G01650,VIT_05S0077G01670,VIT_08S0058G00470
GO:MF	protein homodimerization activity	GO:0042803	0.00190691	2.71967	65	607	8	30661	VIT_05S0077G00940,VIT_06S0004G06830,VIT_10S0003G02680,VIT_14S0060G00100,VIT_14S0066G01730,VIT_14S0219G00280,VIT_16S0039G00010,VIT_19S0090G01170
GO:MF	lipid binding	GO:0008289	0.00497347	2.30334	272	607	16	30661	VIT_05S0077G01530,VIT_05S0077G01540,VIT_05S0077G01550,VIT_05S0077G01560,VIT_05S0077G01570,VIT_05S0077G01650,VIT_05S0077G01670,VIT_07S0151G00740,VIT_07S0151G00760,VIT_08S0058G00470,VIT_09S0054G01590,VIT_12S0035G02080,VIT_14S0066G00400,VIT_14S0108G00520,VIT_16S0022G01150,VIT_19S0090G01470
GO:MF	signaling receptor activity	GO:0038023	0.00596371	2.22448	307	607	17	30661	VIT_01S0010G01000,VIT_04S0044G01560,VIT_05S0077G00940,VIT_05S0077G01530,VIT_05S0077G01540,VIT_05S0077G01550,VIT_05S0077G01560,VIT_05S0077G01570,VIT_05S0077G01650,VIT_05S0077G01670,VIT_07S0031G00480,VIT_08S0058G00470,VIT_10S0003G02680,VIT_14S0006G01420,VIT_14S0060G00100,VIT_18S0122G00990,VIT_19S0014G01760
GO:MF	protein dimerization activity	GO:0046983	0.00614638	2.21138	465	607	22	30661	VIT_01S0011G00110,VIT_02S0025G02310,VIT_05S0077G00940,VIT_06S0004G06830,VIT_06S0009G00440,VIT_07S0005G02510,VIT_08S0007G02510,VIT_08S0007G08790,VIT_08S0058G00110,VIT_09S0002G04120,VIT_10S0003G02680,VIT_10S0003G03970,VIT_11S0037G00040,VIT_12S0059G02230,VIT_13S0019G00540,VIT_14S0060G00100,VIT_14S0066G01730,VIT_14S0083G01030,VIT_14S0219G00280,VIT_16S0039G00010,VIT_17S0000G00330,VIT_19S0090G01170
GO:MF	oxidoreductase activity	GO:0016491	0.00614638	2.21138	2076	607	65	30661	VIT_00S0271G00110,VIT_00S0371G00050,VIT_00S2608G00010,VIT_01S0010G01200,VIT_01S0010G03560,VIT_01S0011G02830,VIT_01S0011G04720,VIT_01S0011G04740,VIT_01S0026G02680,VIT_02S0012G02810,VIT_02S0012G02820,VIT_02S0025G00240,VIT_02S0025G03440,VIT_02S0025G04730,VIT_02S0087G00910,VIT_03S0038G00500,VIT_03S0038G04720,VIT_03S0063G01210,VIT_03S0063G01690,VIT_03S0063G01820,VIT_04S0008G05490,VIT_04S0023G01480,VIT…
GO:MF	protein histidine kinase activity	GO:0004673	0.0064208	2.19241	17	607	4	30661	VIT_01S0011G06190,VIT_05S0077G00940,VIT_10S0003G02680,VIT_14S0060G00100
GO:MF	molecular transducer activity	GO:0060089	0.0064208	2.19241	318	607	17	30661	VIT_01S0010G01000,VIT_04S0044G01560,VIT_05S0077G00940,VIT_05S0077G01530,VIT_05S0077G01540,VIT_05S0077G01550,VIT_05S0077G01560,VIT_05S0077G01570,VIT_05S0077G01650,VIT_05S0077G01670,VIT_07S0031G00480,VIT_08S0058G00470,VIT_10S0003G02680,VIT_14S0006G01420,VIT_14S0060G00100,VIT_18S0122G00990,VIT_19S0014G01760
GO:MF	growth factor activity	GO:0008083	0.0064208	2.19241	7	607	3	30661	VIT_00S1328G00020,VIT_03S0088G00290,VIT_11S0118G00650
GO:MF	molecular_function	GO:0003674	0.0064208	2.19241	19090	607	419	30661	VIT_00S0125G00190,VIT_00S0173G00220,VIT_00S0181G00020,VIT_00S0194G00250,VIT_00S0225G00230,VIT_00S0226G00070,VIT_00S0259G00140,VIT_00S0270G00120,VIT_00S0271G00110,VIT_00S0286G00020,VIT_00S0291G00100,VIT_00S0323G00060,VIT_00S0357G00060,VIT_00S0357G00080,VIT_00S0371G00050,VIT_00S0462G00010,VIT_00S0583G00010,VIT_00S0956G00030,VIT_00S1232G00010,VIT_00S1328G00020,VIT_00S1584G00010,VIT_00S1847G00010,VIT…
GO:MF	molecular function regulator	GO:0098772	0.0064208	2.19241	257	607	15	30661	VIT_00S0270G00120,VIT_00S0583G00010,VIT_05S0020G05000,VIT_05S0029G01120,VIT_05S0077G01530,VIT_05S0077G01540,VIT_05S0077G01550,VIT_05S0077G01560,VIT_05S0077G01570,VIT_05S0077G01650,VIT_05S0077G01670,VIT_05S0102G00640,VIT_08S0058G00470,VIT_13S0019G01840,VIT_19S0090G01170
GO:MF	small molecule sensor activity	GO:0140299	0.0064208	2.19241	17	607	4	30661	VIT_01S0011G06190,VIT_05S0077G00940,VIT_10S0003G02680,VIT_14S0060G00100
GO:MF	phosphotransferase activity, nitrogenous group as acceptor	GO:0016775	0.0064208	2.19241	17	607	4	30661	VIT_01S0011G06190,VIT_05S0077G00940,VIT_10S0003G02680,VIT_14S0060G00100
GO:MF	organic acid binding	GO:0043177	0.0064208	2.19241	84	607	8	30661	VIT_05S0077G01530,VIT_05S0077G01540,VIT_05S0077G01550,VIT_05S0077G01560,VIT_05S0077G01570,VIT_05S0077G01650,VIT_05S0077G01670,VIT_08S0058G00470
GO:MF	phosphorelay sensor kinase activity	GO:0000155	0.0064208	2.19241	17	607	4	30661	VIT_01S0011G06190,VIT_05S0077G00940,VIT_10S0003G02680,VIT_14S0060G00100
GO:MF	enzyme regulator activity	GO:0030234	0.0064208	2.19241	257	607	15	30661	VIT_00S0270G00120,VIT_00S0583G00010,VIT_05S0020G05000,VIT_05S0029G01120,VIT_05S0077G01530,VIT_05S0077G01540,VIT_05S0077G01550,VIT_05S0077G01560,VIT_05S0077G01570,VIT_05S0077G01650,VIT_05S0077G01670,VIT_05S0102G00640,VIT_08S0058G00470,VIT_13S0019G01840,VIT_19S0090G01170
GO:MF	potassium ion transmembrane transporter activity	GO:0015079	0.00731849	2.13558	67	607	7	30661	VIT_00S0125G00190,VIT_00S0194G00250,VIT_01S0011G06560,VIT_07S0005G02700,VIT_12S0034G02240,VIT_13S0047G00010,VIT_13S0047G00040
GO:MF	protein phosphatase regulator activity	GO:0019888	0.00731849	2.13558	88	607	8	30661	VIT_05S0077G01530,VIT_05S0077G01540,VIT_05S0077G01550,VIT_05S0077G01560,VIT_05S0077G01570,VIT_05S0077G01650,VIT_05S0077G01670,VIT_08S0058G00470
GO:MF	receptor ligand activity	GO:0048018	0.0109022	1.96249	9	607	3	30661	VIT_00S1328G00020,VIT_03S0088G00290,VIT_11S0118G00650
GO:MF	signaling receptor activator activity	GO:0030546	0.0109022	1.96249	9	607	3	30661	VIT_00S1328G00020,VIT_03S0088G00290,VIT_11S0118G00650
GO:MF	ubiquitin ligase activator activity	GO:1990757	0.0109022	1.96249	9	607	3	30661	VIT_05S0029G01120,VIT_05S0102G00640,VIT_13S0019G01840
GO:MF	identical protein binding	GO:0042802	0.0131896	1.87977	122	607	9	30661	VIT_01S0010G00240,VIT_05S0077G00940,VIT_06S0004G06830,VIT_10S0003G02680,VIT_14S0060G00100,VIT_14S0066G01730,VIT_14S0219G00280,VIT_16S0039G00010,VIT_19S0090G01170
GO:MF	ubiquitin-protein transferase activator activity	GO:0097027	0.0144431	1.84034	10	607	3	30661	VIT_05S0029G01120,VIT_05S0102G00640,VIT_13S0019G01840
GO:MF	RNA polymerase II cis-regulatory region sequence-specific DNA binding	GO:0000978	0.0162009	1.79046	208	607	12	30661	VIT_01S0011G00110,VIT_01S0026G01910,VIT_08S0007G02510,VIT_08S0007G08750,VIT_08S0007G08790,VIT_08S0032G01190,VIT_09S0002G04120,VIT_10S0003G03970,VIT_11S0016G03750,VIT_11S0037G00040,VIT_13S0019G00540,VIT_14S0083G01030
GO:MF	ubiquitin-protein transferase regulator activity	GO:0055106	0.0179812	1.74518	11	607	3	30661	VIT_05S0029G01120,VIT_05S0102G00640,VIT_13S0019G01840
GO:MF	anaphase-promoting complex binding	GO:0010997	0.0179812	1.74518	11	607	3	30661	VIT_05S0029G01120,VIT_05S0102G00640,VIT_13S0019G01840
GO:MF	sequence-specific double-stranded DNA binding	GO:1990837	0.0181588	1.74091	434	607	19	30661	VIT_01S0011G00110,VIT_01S0026G01910,VIT_04S0008G01840,VIT_06S0004G00530,VIT_06S0004G06300,VIT_08S0007G00170,VIT_08S0007G02510,VIT_08S0007G07230,VIT_08S0007G08750,VIT_08S0007G08790,VIT_08S0032G01190,VIT_09S0002G04120,VIT_10S0003G03970,VIT_10S0116G01760,VIT_11S0016G03750,VIT_11S0037G00040,VIT_12S0059G02360,VIT_13S0019G00540,VIT_14S0083G01030
GO:MF	RNA polymerase II transcription regulatory region sequence-specific DNA binding	GO:0000977	0.0181588	1.74091	243	607	13	30661	VIT_01S0011G00110,VIT_01S0026G01910,VIT_08S0007G00170,VIT_08S0007G02510,VIT_08S0007G08750,VIT_08S0007G08790,VIT_08S0032G01190,VIT_09S0002G04120,VIT_10S0003G03970,VIT_11S0016G03750,VIT_11S0037G00040,VIT_13S0019G00540,VIT_14S0083G01030
GO:MF	cis-regulatory region sequence-specific DNA binding	GO:0000987	0.018834	1.72506	215	607	12	30661	VIT_01S0011G00110,VIT_01S0026G01910,VIT_08S0007G02510,VIT_08S0007G08750,VIT_08S0007G08790,VIT_08S0032G01190,VIT_09S0002G04120,VIT_10S0003G03970,VIT_11S0016G03750,VIT_11S0037G00040,VIT_13S0019G00540,VIT_14S0083G01030
GO:MF	oxidoreductase activity, acting on paired donors, with incorporation or reduction of molecular oxygen	GO:0016705	0.0215394	1.66677	547	607	22	30661	VIT_01S0010G03560,VIT_02S0012G02810,VIT_02S0012G02820,VIT_03S0038G00500,VIT_03S0063G01690,VIT_03S0063G01820,VIT_04S0023G01480,VIT_06S0004G06730,VIT_07S0141G00890,VIT_08S0040G00820,VIT_09S0002G01090,VIT_09S0002G05980,VIT_11S0016G00570,VIT_13S0067G00660,VIT_13S0074G00390,VIT_16S0022G02150,VIT_16S0039G00910,VIT_17S0000G05110,VIT_18S0001G11430,VIT_18S0001G13770,VIT_19S0140G00140,VIT_19S0177G00030
GO:MF	heme binding	GO:0020037	0.0300133	1.52269	563	607	22	30661	VIT_00S2608G00010,VIT_01S0010G03560,VIT_02S0012G02810,VIT_02S0012G02820,VIT_03S0038G00500,VIT_03S0063G01690,VIT_03S0063G01820,VIT_04S0008G05490,VIT_04S0044G00020,VIT_07S0141G00890,VIT_08S0040G00820,VIT_09S0002G01090,VIT_09S0002G05980,VIT_10S0042G00080,VIT_12S0055G00810,VIT_13S0067G00660,VIT_13S0074G00390,VIT_16S0022G02150,VIT_16S0039G00910,VIT_17S0000G05110,VIT_18S0001G11430,VIT_18S0001G13770
GO:MF	cation channel activity	GO:0005261	0.0360464	1.44314	70	607	6	30661	VIT_00S0194G00250,VIT_00S0462G00010,VIT_07S0005G02700,VIT_12S0034G02240,VIT_12S0059G01090,VIT_18S0122G00990
GO:MF	photoreceptor activity	GO:0009881	0.0393079	1.40552	15	607	3	30661	VIT_05S0077G00940,VIT_10S0003G02680,VIT_14S0060G00100
GO:MF	DNA-binding transcription factor activity	GO:0003700	0.0414417	1.38256	844	607	29	30661	VIT_00S0226G00070,VIT_00S0956G00030,VIT_01S0011G00110,VIT_01S0026G01910,VIT_02S0025G02310,VIT_06S0009G00440,VIT_06S0080G00270,VIT_07S0005G01520,VIT_07S0005G02510,VIT_07S0031G01320,VIT_07S0129G00030,VIT_08S0007G00170,VIT_08S0007G02510,VIT_08S0007G08750,VIT_08S0007G08790,VIT_08S0032G01190,VIT_09S0002G04120,VIT_10S0003G03970,VIT_11S0016G03500,VIT_11S0016G03750,VIT_11S0037G00040,VIT_13S0019G00540,VIT…
GO:MF	transcription cis-regulatory region binding	GO:0000976	0.0442404	1.35418	409	607	17	30661	VIT_01S0011G00110,VIT_01S0026G01910,VIT_04S0008G01840,VIT_08S0007G00170,VIT_08S0007G02510,VIT_08S0007G07230,VIT_08S0007G08750,VIT_08S0007G08790,VIT_08S0032G01190,VIT_09S0002G04120,VIT_10S0003G03970,VIT_10S0116G01760,VIT_11S0016G03750,VIT_11S0037G00040,VIT_12S0059G02360,VIT_13S0019G00540,VIT_14S0083G01030
GO:MF	transcription regulatory region nucleic acid binding	GO:0001067	0.0442404	1.35418	409	607	17	30661	VIT_01S0011G00110,VIT_01S0026G01910,VIT_04S0008G01840,VIT_08S0007G00170,VIT_08S0007G02510,VIT_08S0007G07230,VIT_08S0007G08750,VIT_08S0007G08790,VIT_08S0032G01190,VIT_09S0002G04120,VIT_10S0003G03970,VIT_10S0116G01760,VIT_11S0016G03750,VIT_11S0037G00040,VIT_12S0059G02360,VIT_13S0019G00540,VIT_14S0083G01030
GO:MF	oxidoreductase activity, acting on single donors with incorporation of molecular oxygen, incorporation of two atoms of oxygen	GO:0016702	0.0442404	1.35418	52	607	5	30661	VIT_01S0011G02830,VIT_02S0087G00910,VIT_06S0004G01510,VIT_09S0002G03460,VIT_19S0014G01800
GO:MF	double-stranded DNA binding	GO:0003690	0.0476583	1.32186	557	607	21	30661	VIT_00S0583G00010,VIT_01S0011G00110,VIT_01S0026G01910,VIT_04S0008G01840,VIT_04S0008G02570,VIT_06S0004G00530,VIT_06S0004G06300,VIT_08S0007G00170,VIT_08S0007G02510,VIT_08S0007G07230,VIT_08S0007G08750,VIT_08S0007G08790,VIT_08S0032G01190,VIT_09S0002G04120,VIT_10S0003G03970,VIT_10S0116G01760,VIT_11S0016G03750,VIT_11S0037G00040,VIT_12S0059G02360,VIT_13S0019G00540,VIT_14S0083G01030
GO:MF	sequence-specific DNA binding	GO:0043565	0.0476583	1.32186	859	607	29	30661	VIT_00S0226G00070,VIT_00S0956G00030,VIT_01S0011G00110,VIT_01S0026G01910,VIT_04S0008G01840,VIT_04S0008G02570,VIT_06S0004G00530,VIT_06S0004G06300,VIT_07S0005G01520,VIT_07S0031G01320,VIT_07S0129G00030,VIT_08S0007G00170,VIT_08S0007G02510,VIT_08S0007G07230,VIT_08S0007G08750,VIT_08S0007G08790,VIT_08S0032G01190,VIT_09S0002G04120,VIT_10S0003G03970,VIT_10S0116G01760,VIT_11S0016G03750,VIT_11S0037G00040,VIT…
GO:MF	pectate lyase activity	GO:0030570	0.0482679	1.31634	17	607	3	30661	VIT_13S0019G04910,VIT_16S0039G00260,VIT_17S0000G09810
GO:MF	tetrapyrrole binding	GO:0046906	0.0482679	1.31634	596	607	22	30661	VIT_00S2608G00010,VIT_01S0010G03560,VIT_02S0012G02810,VIT_02S0012G02820,VIT_03S0038G00500,VIT_03S0063G01690,VIT_03S0063G01820,VIT_04S0008G05490,VIT_04S0044G00020,VIT_07S0141G00890,VIT_08S0040G00820,VIT_09S0002G01090,VIT_09S0002G05980,VIT_10S0042G00080,VIT_12S0055G00810,VIT_13S0067G00660,VIT_13S0074G00390,VIT_16S0022G02150,VIT_16S0039G00910,VIT_17S0000G05110,VIT_18S0001G11430,VIT_18S0001G13770
GO:BP	transmembrane transport	GO:0055085	1.25769e-06	5.90043	1485	607	66	30661	VIT_00S0125G00190,VIT_00S0194G00250,VIT_00S0259G00140,VIT_00S0291G00100,VIT_00S0462G00010,VIT_01S0011G02520,VIT_01S0011G02730,VIT_01S0011G06560,VIT_01S0026G01410,VIT_01S0127G00070,VIT_02S0025G00810,VIT_02S0025G02500,VIT_02S0025G05110,VIT_03S0038G02140,VIT_04S0023G00320,VIT_04S0023G01270,VIT_04S0023G02730,VIT_04S0044G00310,VIT_04S0044G00360,VIT_05S0020G00680,VIT_06S0004G00790,VIT_06S0004G00800,VIT…
GO:BP	regulation of protein serine/threonine phosphatase activity	GO:0080163	8.72685e-05	4.05914	31	607	8	30661	VIT_05S0077G01530,VIT_05S0077G01540,VIT_05S0077G01550,VIT_05S0077G01560,VIT_05S0077G01570,VIT_05S0077G01650,VIT_05S0077G01670,VIT_08S0058G00470
GO:BP	cellular response to hormone stimulus	GO:0032870	0.000220285	3.65702	384	607	24	30661	VIT_01S0011G00120,VIT_02S0025G03550,VIT_04S0008G05930,VIT_04S0023G00320,VIT_05S0020G01070,VIT_05S0020G01080,VIT_05S0077G01530,VIT_05S0077G01540,VIT_05S0077G01550,VIT_05S0077G01560,VIT_05S0077G01570,VIT_05S0077G01650,VIT_05S0077G01670,VIT_07S0031G02200,VIT_07S0129G01000,VIT_08S0007G07600,VIT_08S0058G00470,VIT_09S0002G05160,VIT_12S0034G02570,VIT_13S0019G02060,VIT_14S0030G02310,VIT_15S0046G00290,VIT…
GO:BP	negative regulation of molecular function	GO:0044092	0.000220285	3.65702	160	607	15	30661	VIT_00S0270G00120,VIT_00S0323G00060,VIT_05S0020G05000,VIT_05S0077G01530,VIT_05S0077G01540,VIT_05S0077G01550,VIT_05S0077G01560,VIT_05S0077G01570,VIT_05S0077G01650,VIT_05S0077G01670,VIT_07S0005G02750,VIT_08S0058G00470,VIT_10S0116G00590,VIT_11S0016G00590,VIT_16S0022G00870
GO:BP	hormone-mediated signaling pathway	GO:0009755	0.000220285	3.65702	354	607	23	30661	VIT_01S0011G00120,VIT_02S0025G03550,VIT_04S0008G05930,VIT_04S0023G00320,VIT_05S0020G01070,VIT_05S0020G01080,VIT_05S0077G01530,VIT_05S0077G01540,VIT_05S0077G01550,VIT_05S0077G01560,VIT_05S0077G01570,VIT_05S0077G01650,VIT_05S0077G01670,VIT_07S0031G02200,VIT_07S0129G01000,VIT_08S0058G00470,VIT_09S0002G05160,VIT_12S0034G02570,VIT_13S0019G02060,VIT_14S0030G02310,VIT_15S0046G00290,VIT_17S0000G02420,VIT…
GO:BP	negative regulation of catalytic activity	GO:0043086	0.000220285	3.65702	156	607	15	30661	VIT_00S0270G00120,VIT_00S0323G00060,VIT_05S0020G05000,VIT_05S0077G01530,VIT_05S0077G01540,VIT_05S0077G01550,VIT_05S0077G01560,VIT_05S0077G01570,VIT_05S0077G01650,VIT_05S0077G01670,VIT_07S0005G02750,VIT_08S0058G00470,VIT_10S0116G00590,VIT_11S0016G00590,VIT_16S0022G00870
GO:BP	cellular response to endogenous stimulus	GO:0071495	0.00023722	3.62485	389	607	24	30661	VIT_01S0011G00120,VIT_02S0025G03550,VIT_04S0008G05930,VIT_04S0023G00320,VIT_05S0020G01070,VIT_05S0020G01080,VIT_05S0077G01530,VIT_05S0077G01540,VIT_05S0077G01550,VIT_05S0077G01560,VIT_05S0077G01570,VIT_05S0077G01650,VIT_05S0077G01670,VIT_07S0031G02200,VIT_07S0129G01000,VIT_08S0007G07600,VIT_08S0058G00470,VIT_09S0002G05160,VIT_12S0034G02570,VIT_13S0019G02060,VIT_14S0030G02310,VIT_15S0046G00290,VIT…
GO:BP	negative regulation of dephosphorylation	GO:0035305	0.000317561	3.49817	46	607	8	30661	VIT_05S0077G01530,VIT_05S0077G01540,VIT_05S0077G01550,VIT_05S0077G01560,VIT_05S0077G01570,VIT_05S0077G01650,VIT_05S0077G01670,VIT_08S0058G00470
GO:BP	biological_process	GO:0008150	0.000317561	3.49817	16562	607	384	30661	VIT_00S0125G00190,VIT_00S0173G00220,VIT_00S0179G00320,VIT_00S0194G00250,VIT_00S0201G00060,VIT_00S0226G00070,VIT_00S0259G00140,VIT_00S0270G00120,VIT_00S0286G00020,VIT_00S0291G00100,VIT_00S0302G00010,VIT_00S0323G00060,VIT_00S0357G00060,VIT_00S0357G00080,VIT_00S0371G00050,VIT_00S0462G00010,VIT_00S0583G00010,VIT_00S1232G00010,VIT_00S1328G00020,VIT_00S1847G00010,VIT_00S1959G00010,VIT_00S2608G00010,VIT…
GO:BP	negative regulation of phosphatase activity	GO:0010923	0.000317561	3.49817	46	607	8	30661	VIT_05S0077G01530,VIT_05S0077G01540,VIT_05S0077G01550,VIT_05S0077G01560,VIT_05S0077G01570,VIT_05S0077G01650,VIT_05S0077G01670,VIT_08S0058G00470
GO:BP	negative regulation of phosphoprotein phosphatase activity	GO:0032515	0.000317561	3.49817	45	607	8	30661	VIT_05S0077G01530,VIT_05S0077G01540,VIT_05S0077G01550,VIT_05S0077G01560,VIT_05S0077G01570,VIT_05S0077G01650,VIT_05S0077G01670,VIT_08S0058G00470
GO:BP	negative regulation of protein dephosphorylation	GO:0035308	0.000317561	3.49817	45	607	8	30661	VIT_05S0077G01530,VIT_05S0077G01540,VIT_05S0077G01550,VIT_05S0077G01560,VIT_05S0077G01570,VIT_05S0077G01650,VIT_05S0077G01670,VIT_08S0058G00470
GO:BP	response to stimulus	GO:0050896	0.000317561	3.49817	3379	607	105	30661	VIT_00S0201G00060,VIT_00S0583G00010,VIT_00S1328G00020,VIT_01S0010G00480,VIT_01S0011G00120,VIT_01S0011G02520,VIT_01S0011G05060,VIT_01S0011G06190,VIT_01S0127G00070,VIT_02S0025G02500,VIT_02S0025G03550,VIT_02S0025G04230,VIT_02S0025G05110,VIT_03S0038G04160,VIT_03S0063G01690,VIT_03S0088G00290,VIT_03S0091G00680,VIT_04S0008G02570,VIT_04S0008G05490,VIT_04S0008G05930,VIT_04S0023G00320,VIT_04S0023G02480,VIT…
GO:BP	negative regulation of hydrolase activity	GO:0051346	0.000317561	3.49817	77	607	10	30661	VIT_00S0270G00120,VIT_05S0020G05000,VIT_05S0077G01530,VIT_05S0077G01540,VIT_05S0077G01550,VIT_05S0077G01560,VIT_05S0077G01570,VIT_05S0077G01650,VIT_05S0077G01670,VIT_08S0058G00470
GO:BP	signal transduction	GO:0007165	0.000973287	3.01176	1173	607	46	30661	VIT_00S1328G00020,VIT_01S0011G00120,VIT_01S0011G06190,VIT_02S0025G03550,VIT_03S0038G04160,VIT_03S0088G00290,VIT_04S0008G02570,VIT_04S0008G05930,VIT_04S0023G00320,VIT_05S0020G01070,VIT_05S0020G01080,VIT_05S0077G00940,VIT_05S0077G01530,VIT_05S0077G01540,VIT_05S0077G01550,VIT_05S0077G01560,VIT_05S0077G01570,VIT_05S0077G01650,VIT_05S0077G01670,VIT_05S0094G01330,VIT_06S0004G00530,VIT_06S0004G06300,VIT…
GO:BP	signaling	GO:0023052	0.00101573	2.99322	1178	607	46	30661	VIT_00S1328G00020,VIT_01S0011G00120,VIT_01S0011G06190,VIT_02S0025G03550,VIT_03S0038G04160,VIT_03S0088G00290,VIT_04S0008G02570,VIT_04S0008G05930,VIT_04S0023G00320,VIT_05S0020G01070,VIT_05S0020G01080,VIT_05S0077G00940,VIT_05S0077G01530,VIT_05S0077G01540,VIT_05S0077G01550,VIT_05S0077G01560,VIT_05S0077G01570,VIT_05S0077G01650,VIT_05S0077G01670,VIT_05S0094G01330,VIT_06S0004G00530,VIT_06S0004G06300,VIT…
GO:BP	cellular response to organic substance	GO:0071310	0.00105539	2.97659	508	607	26	30661	VIT_01S0011G00120,VIT_02S0025G03550,VIT_04S0008G05930,VIT_04S0023G00320,VIT_05S0020G01070,VIT_05S0020G01080,VIT_05S0077G01530,VIT_05S0077G01540,VIT_05S0077G01550,VIT_05S0077G01560,VIT_05S0077G01570,VIT_05S0077G01650,VIT_05S0077G01670,VIT_05S0094G01330,VIT_07S0031G02200,VIT_07S0129G01000,VIT_08S0007G07600,VIT_08S0058G00470,VIT_09S0002G05160,VIT_12S0034G02570,VIT_13S0019G02060,VIT_14S0030G02310,VIT…
GO:BP	response to organic substance	GO:0010033	0.00118942	2.92467	874	607	37	30661	VIT_01S0011G00120,VIT_02S0025G03550,VIT_02S0025G05110,VIT_04S0008G05930,VIT_04S0023G00320,VIT_04S0023G02480,VIT_05S0020G01070,VIT_05S0020G01080,VIT_05S0077G01530,VIT_05S0077G01540,VIT_05S0077G01550,VIT_05S0077G01560,VIT_05S0077G01570,VIT_05S0077G01650,VIT_05S0077G01670,VIT_05S0094G01330,VIT_06S0004G06830,VIT_07S0031G02200,VIT_07S0031G02740,VIT_07S0129G01000,VIT_08S0007G07600,VIT_08S0058G00470,VIT…
GO:BP	response to chemical	GO:0042221	0.00118942	2.92467	1377	607	51	30661	VIT_01S0011G00120,VIT_01S0127G00070,VIT_02S0025G02500,VIT_02S0025G03550,VIT_02S0025G05110,VIT_04S0008G05490,VIT_04S0008G05930,VIT_04S0023G00320,VIT_04S0023G02480,VIT_04S0044G00020,VIT_05S0020G01070,VIT_05S0020G01080,VIT_05S0077G01530,VIT_05S0077G01540,VIT_05S0077G01550,VIT_05S0077G01560,VIT_05S0077G01570,VIT_05S0077G01650,VIT_05S0077G01670,VIT_05S0094G01330,VIT_06S0004G05770,VIT_06S0004G06830,VIT…
GO:BP	response to hormone	GO:0009725	0.00128406	2.89141	646	607	30	30661	VIT_01S0011G00120,VIT_02S0025G03550,VIT_04S0008G05930,VIT_04S0023G00320,VIT_04S0023G02480,VIT_05S0020G01070,VIT_05S0020G01080,VIT_05S0077G01530,VIT_05S0077G01540,VIT_05S0077G01550,VIT_05S0077G01560,VIT_05S0077G01570,VIT_05S0077G01650,VIT_05S0077G01670,VIT_05S0094G01330,VIT_07S0031G02200,VIT_07S0031G02740,VIT_07S0129G01000,VIT_08S0007G07600,VIT_08S0058G00470,VIT_09S0002G05160,VIT_12S0034G02570,VIT…
GO:BP	cell communication	GO:0007154	0.00130307	2.88503	1387	607	51	30661	VIT_00S0286G00020,VIT_00S1328G00020,VIT_01S0011G00120,VIT_01S0011G02520,VIT_01S0011G06080,VIT_01S0011G06190,VIT_02S0025G03550,VIT_03S0038G04160,VIT_03S0088G00290,VIT_04S0008G02570,VIT_04S0008G05930,VIT_04S0023G00320,VIT_05S0020G01070,VIT_05S0020G01080,VIT_05S0077G00940,VIT_05S0077G01530,VIT_05S0077G01540,VIT_05S0077G01550,VIT_05S0077G01560,VIT_05S0077G01570,VIT_05S0077G01650,VIT_05S0077G01670,VIT…
GO:BP	response to oxygen-containing compound	GO:1901700	0.00132778	2.87687	652	607	30	30661	VIT_01S0127G00070,VIT_02S0025G03550,VIT_02S0025G05110,VIT_04S0008G05490,VIT_04S0008G05930,VIT_04S0023G02480,VIT_04S0044G00020,VIT_05S0077G01530,VIT_05S0077G01540,VIT_05S0077G01550,VIT_05S0077G01560,VIT_05S0077G01570,VIT_05S0077G01650,VIT_05S0077G01670,VIT_05S0094G01330,VIT_06S0004G05770,VIT_06S0004G06830,VIT_07S0129G01000,VIT_08S0007G07600,VIT_08S0058G00470,VIT_13S0067G00990,VIT_16S0039G00010,VIT…
GO:BP	response to endogenous stimulus	GO:0009719	0.00132778	2.87687	651	607	30	30661	VIT_01S0011G00120,VIT_02S0025G03550,VIT_04S0008G05930,VIT_04S0023G00320,VIT_04S0023G02480,VIT_05S0020G01070,VIT_05S0020G01080,VIT_05S0077G01530,VIT_05S0077G01540,VIT_05S0077G01550,VIT_05S0077G01560,VIT_05S0077G01570,VIT_05S0077G01650,VIT_05S0077G01670,VIT_05S0094G01330,VIT_07S0031G02200,VIT_07S0031G02740,VIT_07S0129G01000,VIT_08S0007G07600,VIT_08S0058G00470,VIT_09S0002G05160,VIT_12S0034G02570,VIT…
GO:BP	negative regulation of phosphate metabolic process	GO:0045936	0.00154692	2.81053	61	607	8	30661	VIT_05S0077G01530,VIT_05S0077G01540,VIT_05S0077G01550,VIT_05S0077G01560,VIT_05S0077G01570,VIT_05S0077G01650,VIT_05S0077G01670,VIT_08S0058G00470
GO:BP	negative regulation of phosphorus metabolic process	GO:0010563	0.00154692	2.81053	61	607	8	30661	VIT_05S0077G01530,VIT_05S0077G01540,VIT_05S0077G01550,VIT_05S0077G01560,VIT_05S0077G01570,VIT_05S0077G01650,VIT_05S0077G01670,VIT_08S0058G00470
GO:BP	detection of visible light	GO:0009584	0.00171693	2.76525	4	607	3	30661	VIT_05S0077G00940,VIT_10S0003G02680,VIT_14S0060G00100
GO:BP	negative regulation of protein modification process	GO:0031400	0.00181959	2.74003	63	607	8	30661	VIT_05S0077G01530,VIT_05S0077G01540,VIT_05S0077G01550,VIT_05S0077G01560,VIT_05S0077G01570,VIT_05S0077G01650,VIT_05S0077G01670,VIT_08S0058G00470
GO:BP	response to lipid	GO:0033993	0.00345772	2.46121	315	607	18	30661	VIT_02S0025G03550,VIT_04S0008G05930,VIT_04S0023G02480,VIT_05S0077G01530,VIT_05S0077G01540,VIT_05S0077G01550,VIT_05S0077G01560,VIT_05S0077G01570,VIT_05S0077G01650,VIT_05S0077G01670,VIT_05S0094G01330,VIT_07S0129G01000,VIT_08S0058G00470,VIT_13S0067G00990,VIT_16S0039G00010,VIT_17S0000G00360,VIT_18S0001G09140,VIT_18S0122G00990
GO:BP	localization	GO:0051179	0.00393311	2.40526	2837	607	85	30661	VIT_00S0125G00190,VIT_00S0194G00250,VIT_00S0259G00140,VIT_00S0291G00100,VIT_00S0302G00010,VIT_00S0357G00060,VIT_00S0357G00080,VIT_00S0462G00010,VIT_01S0011G02520,VIT_01S0011G02730,VIT_01S0011G06560,VIT_01S0026G01410,VIT_01S0127G00070,VIT_02S0025G00810,VIT_02S0025G02500,VIT_02S0025G03010,VIT_02S0025G05110,VIT_03S0038G02140,VIT_03S0038G04720,VIT_04S0023G00320,VIT_04S0023G01270,VIT_04S0023G02730,VIT…
GO:BP	cellular response to chemical stimulus	GO:0070887	0.00393311	2.40526	771	607	32	30661	VIT_01S0011G00120,VIT_01S0127G00070,VIT_02S0025G03550,VIT_02S0025G05110,VIT_04S0008G05490,VIT_04S0008G05930,VIT_04S0023G00320,VIT_04S0044G00020,VIT_05S0020G01070,VIT_05S0020G01080,VIT_05S0077G01530,VIT_05S0077G01540,VIT_05S0077G01550,VIT_05S0077G01560,VIT_05S0077G01570,VIT_05S0077G01650,VIT_05S0077G01670,VIT_05S0094G01330,VIT_07S0031G02200,VIT_07S0129G01000,VIT_08S0007G07600,VIT_08S0058G00470,VIT…
GO:BP	transport	GO:0006810	0.00393384	2.40518	2675	607	81	30661	VIT_00S0125G00190,VIT_00S0194G00250,VIT_00S0259G00140,VIT_00S0291G00100,VIT_00S0302G00010,VIT_00S0462G00010,VIT_01S0011G02520,VIT_01S0011G02730,VIT_01S0011G06560,VIT_01S0026G01410,VIT_01S0127G00070,VIT_02S0025G00810,VIT_02S0025G02500,VIT_02S0025G03010,VIT_02S0025G05110,VIT_03S0038G02140,VIT_03S0038G04720,VIT_04S0023G00320,VIT_04S0023G01270,VIT_04S0023G02730,VIT_04S0044G00310,VIT_04S0044G00360,VIT…
GO:BP	obsolete oxidation-reduction process	GO:0055114	0.00417163	2.37969	1631	607	55	30661	VIT_00S0271G00110,VIT_00S0371G00050,VIT_01S0010G01200,VIT_01S0010G03560,VIT_01S0011G02830,VIT_01S0011G04720,VIT_01S0011G04740,VIT_02S0012G02810,VIT_02S0012G02820,VIT_02S0025G00240,VIT_02S0025G03440,VIT_02S0025G04730,VIT_02S0087G00910,VIT_03S0038G00500,VIT_03S0063G01210,VIT_03S0063G01690,VIT_03S0063G01820,VIT_04S0008G05490,VIT_04S0044G00020,VIT_04S0044G00190,VIT_04S0044G01740,VIT_04S0044G02010,VIT…
GO:BP	cellular response to auxin stimulus	GO:0071365	0.00492186	2.30787	95	607	9	30661	VIT_01S0011G00120,VIT_04S0023G00320,VIT_05S0020G01070,VIT_05S0020G01080,VIT_07S0031G02200,VIT_09S0002G05160,VIT_14S0030G02310,VIT_15S0046G00290,VIT_17S0000G02420
GO:BP	auxin-activated signaling pathway	GO:0009734	0.00492186	2.30787	95	607	9	30661	VIT_01S0011G00120,VIT_04S0023G00320,VIT_05S0020G01070,VIT_05S0020G01080,VIT_07S0031G02200,VIT_09S0002G05160,VIT_14S0030G02310,VIT_15S0046G00290,VIT_17S0000G02420
GO:BP	establishment of localization	GO:0051234	0.00545997	2.26281	2712	607	81	30661	VIT_00S0125G00190,VIT_00S0194G00250,VIT_00S0259G00140,VIT_00S0291G00100,VIT_00S0302G00010,VIT_00S0462G00010,VIT_01S0011G02520,VIT_01S0011G02730,VIT_01S0011G06560,VIT_01S0026G01410,VIT_01S0127G00070,VIT_02S0025G00810,VIT_02S0025G02500,VIT_02S0025G03010,VIT_02S0025G05110,VIT_03S0038G02140,VIT_03S0038G04720,VIT_04S0023G00320,VIT_04S0023G01270,VIT_04S0023G02730,VIT_04S0044G00310,VIT_04S0044G00360,VIT…
GO:BP	biological regulation	GO:0065007	0.00656944	2.18247	4638	607	125	30661	VIT_00S0173G00220,VIT_00S0179G00320,VIT_00S0194G00250,VIT_00S0226G00070,VIT_00S0270G00120,VIT_00S0323G00060,VIT_00S0583G00010,VIT_00S1328G00020,VIT_01S0011G00110,VIT_01S0011G00120,VIT_01S0011G06190,VIT_01S0026G01910,VIT_02S0025G00810,VIT_02S0025G02310,VIT_02S0025G02500,VIT_02S0025G03550,VIT_02S0025G05070,VIT_02S0025G05110,VIT_03S0038G04160,VIT_03S0088G00290,VIT_04S0008G02570,VIT_04S0008G05930,VIT…
GO:BP	cellular response to lipid	GO:0071396	0.00777568	2.10926	201	607	13	30661	VIT_02S0025G03550,VIT_04S0008G05930,VIT_05S0077G01530,VIT_05S0077G01540,VIT_05S0077G01550,VIT_05S0077G01560,VIT_05S0077G01570,VIT_05S0077G01650,VIT_05S0077G01670,VIT_07S0129G01000,VIT_08S0058G00470,VIT_18S0001G09140,VIT_18S0122G00990
GO:BP	response to abscisic acid	GO:0009737	0.00777568	2.10926	201	607	13	30661	VIT_04S0008G05930,VIT_04S0023G02480,VIT_05S0077G01530,VIT_05S0077G01540,VIT_05S0077G01550,VIT_05S0077G01560,VIT_05S0077G01570,VIT_05S0077G01650,VIT_05S0077G01670,VIT_05S0094G01330,VIT_08S0058G00470,VIT_16S0039G00010,VIT_17S0000G00360
GO:BP	response to alcohol	GO:0097305	0.00795409	2.09941	202	607	13	30661	VIT_04S0008G05930,VIT_04S0023G02480,VIT_05S0077G01530,VIT_05S0077G01540,VIT_05S0077G01550,VIT_05S0077G01560,VIT_05S0077G01570,VIT_05S0077G01650,VIT_05S0077G01670,VIT_05S0094G01330,VIT_08S0058G00470,VIT_16S0039G00010,VIT_17S0000G00360
GO:BP	abscisic acid-activated signaling pathway	GO:0009738	0.00898809	2.04633	105	607	9	30661	VIT_04S0008G05930,VIT_05S0077G01530,VIT_05S0077G01540,VIT_05S0077G01550,VIT_05S0077G01560,VIT_05S0077G01570,VIT_05S0077G01650,VIT_05S0077G01670,VIT_08S0058G00470
GO:BP	protein-tetrapyrrole linkage	GO:0017006	0.00911156	2.04041	7	607	3	30661	VIT_05S0077G00940,VIT_10S0003G02680,VIT_14S0060G00100
GO:BP	regulation of protein dephosphorylation	GO:0035304	0.0115475	1.93751	89	607	8	30661	VIT_05S0077G01530,VIT_05S0077G01540,VIT_05S0077G01550,VIT_05S0077G01560,VIT_05S0077G01570,VIT_05S0077G01650,VIT_05S0077G01670,VIT_08S0058G00470
GO:BP	response to strigolactone	GO:1902347	0.0115475	1.93751	2	607	2	30661	VIT_13S0067G00990,VIT_18S0001G09140
GO:BP	regulation of phosphoprotein phosphatase activity	GO:0043666	0.0115475	1.93751	89	607	8	30661	VIT_05S0077G01530,VIT_05S0077G01540,VIT_05S0077G01550,VIT_05S0077G01560,VIT_05S0077G01570,VIT_05S0077G01650,VIT_05S0077G01670,VIT_08S0058G00470
GO:BP	detection of light stimulus	GO:0009583	0.0115475	1.93751	8	607	3	30661	VIT_05S0077G00940,VIT_10S0003G02680,VIT_14S0060G00100
GO:BP	phototransduction	GO:0007602	0.0115475	1.93751	8	607	3	30661	VIT_05S0077G00940,VIT_10S0003G02680,VIT_14S0060G00100
GO:BP	red, far-red light phototransduction	GO:0009585	0.0115475	1.93751	8	607	3	30661	VIT_05S0077G00940,VIT_10S0003G02680,VIT_14S0060G00100
GO:BP	auxin homeostasis	GO:0010252	0.0115475	1.93751	18	607	4	30661	VIT_04S0023G00320,VIT_04S0044G02010,VIT_05S0094G01330,VIT_17S0000G02420
GO:BP	cellular response to alcohol	GO:0097306	0.0115475	1.93751	110	607	9	30661	VIT_04S0008G05930,VIT_05S0077G01530,VIT_05S0077G01540,VIT_05S0077G01550,VIT_05S0077G01560,VIT_05S0077G01570,VIT_05S0077G01650,VIT_05S0077G01670,VIT_08S0058G00470
GO:BP	cellular response to abscisic acid stimulus	GO:0071215	0.0115475	1.93751	110	607	9	30661	VIT_04S0008G05930,VIT_05S0077G01530,VIT_05S0077G01540,VIT_05S0077G01550,VIT_05S0077G01560,VIT_05S0077G01570,VIT_05S0077G01650,VIT_05S0077G01670,VIT_08S0058G00470
GO:BP	potassium ion transmembrane transport	GO:0071805	0.0115475	1.93751	67	607	7	30661	VIT_00S0125G00190,VIT_00S0194G00250,VIT_01S0011G06560,VIT_07S0005G02700,VIT_12S0034G02240,VIT_13S0047G00010,VIT_13S0047G00040
GO:BP	regulation of phosphatase activity	GO:0010921	0.0137653	1.86121	92	607	8	30661	VIT_05S0077G01530,VIT_05S0077G01540,VIT_05S0077G01550,VIT_05S0077G01560,VIT_05S0077G01570,VIT_05S0077G01650,VIT_05S0077G01670,VIT_08S0058G00470
GO:BP	cellular response to oxygen-containing compound	GO:1901701	0.0142162	1.84722	341	607	17	30661	VIT_01S0127G00070,VIT_02S0025G03550,VIT_02S0025G05110,VIT_04S0008G05930,VIT_05S0077G01530,VIT_05S0077G01540,VIT_05S0077G01550,VIT_05S0077G01560,VIT_05S0077G01570,VIT_05S0077G01650,VIT_05S0077G01670,VIT_05S0094G01330,VIT_07S0129G01000,VIT_08S0007G07600,VIT_08S0058G00470,VIT_18S0001G09140,VIT_18S0122G00990
GO:BP	negative regulation of cell cycle	GO:0045786	0.0142558	1.84601	93	607	8	30661	VIT_00S0226G00070,VIT_04S0008G02570,VIT_06S0004G00530,VIT_06S0004G06300,VIT_07S0104G01740,VIT_07S0129G00030,VIT_13S0084G00220,VIT_18S0001G03680
GO:BP	potassium ion transport	GO:0006813	0.0147694	1.83064	72	607	7	30661	VIT_00S0125G00190,VIT_00S0194G00250,VIT_01S0011G06560,VIT_07S0005G02700,VIT_12S0034G02240,VIT_13S0047G00010,VIT_13S0047G00040
GO:BP	regulation of dephosphorylation	GO:0035303	0.0147694	1.83064	94	607	8	30661	VIT_05S0077G01530,VIT_05S0077G01540,VIT_05S0077G01550,VIT_05S0077G01560,VIT_05S0077G01570,VIT_05S0077G01650,VIT_05S0077G01670,VIT_08S0058G00470
GO:BP	regulation of anaphase-promoting complex-dependent catabolic process	GO:1905784	0.0150068	1.82371	9	607	3	30661	VIT_05S0029G01120,VIT_05S0102G00640,VIT_13S0019G01840
GO:BP	positive regulation of anaphase-promoting complex-dependent catabolic process	GO:1905786	0.0150068	1.82371	9	607	3	30661	VIT_05S0029G01120,VIT_05S0102G00640,VIT_13S0019G01840
GO:BP	phosphorelay signal transduction system	GO:0000160	0.016368	1.786	74	607	7	30661	VIT_01S0011G06190,VIT_05S0077G00940,VIT_10S0003G02680,VIT_13S0067G03510,VIT_14S0060G00100,VIT_17S0000G07580,VIT_17S0000G10110
GO:BP	cellular response to stimulus	GO:0051716	0.0163729	1.78587	2057	607	62	30661	VIT_00S0583G00010,VIT_00S1328G00020,VIT_01S0011G00120,VIT_01S0011G02520,VIT_01S0011G06190,VIT_01S0127G00070,VIT_02S0025G03550,VIT_02S0025G05110,VIT_03S0038G04160,VIT_03S0088G00290,VIT_04S0008G02570,VIT_04S0008G05490,VIT_04S0008G05930,VIT_04S0023G00320,VIT_04S0044G00020,VIT_05S0020G01070,VIT_05S0020G01080,VIT_05S0077G00940,VIT_05S0077G01530,VIT_05S0077G01540,VIT_05S0077G01550,VIT_05S0077G01560,VIT…
GO:BP	regulation of cellular process	GO:0050794	0.0174864	1.7573	3696	607	100	30661	VIT_00S0173G00220,VIT_00S0179G00320,VIT_00S0226G00070,VIT_00S0270G00120,VIT_00S0583G00010,VIT_00S1328G00020,VIT_01S0011G00110,VIT_01S0011G00120,VIT_01S0011G06190,VIT_01S0026G01910,VIT_02S0025G02310,VIT_02S0025G03550,VIT_02S0025G05070,VIT_02S0025G05110,VIT_03S0038G04160,VIT_03S0088G00290,VIT_04S0008G02570,VIT_04S0008G05930,VIT_04S0023G00320,VIT_04S0079G00280,VIT_05S0020G01070,VIT_05S0020G01080,VIT…
GO:BP	negative regulation of mitotic cell cycle	GO:0045930	0.0176898	1.75228	55	607	6	30661	VIT_00S0226G00070,VIT_06S0004G00530,VIT_06S0004G06300,VIT_07S0104G01740,VIT_07S0129G00030,VIT_18S0001G03680
GO:BP	positive regulation of ubiquitin protein ligase activity	GO:1904668	0.0194469	1.71115	10	607	3	30661	VIT_05S0029G01120,VIT_05S0102G00640,VIT_13S0019G01840
GO:BP	regulation of stomatal movement	GO:0010119	0.0200534	1.69781	38	607	5	30661	VIT_02S0025G05110,VIT_13S0047G00010,VIT_13S0047G00040,VIT_17S0000G08450,VIT_18S0001G07400
GO:BP	negative regulation of cellular process	GO:0048523	0.0226361	1.6452	530	607	22	30661	VIT_00S0226G00070,VIT_00S0270G00120,VIT_04S0008G02570,VIT_04S0008G05930,VIT_05S0020G05000,VIT_05S0077G01530,VIT_05S0077G01540,VIT_05S0077G01550,VIT_05S0077G01560,VIT_05S0077G01570,VIT_05S0077G01650,VIT_05S0077G01670,VIT_06S0004G00530,VIT_06S0004G06300,VIT_07S0104G01740,VIT_07S0129G00030,VIT_08S0007G02510,VIT_08S0058G00470,VIT_13S0073G00140,VIT_13S0084G00220,VIT_14S0108G00590,VIT_18S0001G03680
GO:BP	isoprenoid metabolic process	GO:0006720	0.0226361	1.6452	181	607	11	30661	VIT_02S0025G03440,VIT_02S0087G00910,VIT_04S0044G01740,VIT_04S0079G00680,VIT_05S0020G01240,VIT_09S0054G01230,VIT_11S0052G01730,VIT_18S0001G09140,VIT_19S0090G00530,VIT_19S0140G00140,VIT_19S0177G00030
GO:BP	negative regulation of cellular protein metabolic process	GO:0032269	0.0293301	1.53269	160	607	10	30661	VIT_00S0270G00120,VIT_05S0020G05000,VIT_05S0077G01530,VIT_05S0077G01540,VIT_05S0077G01550,VIT_05S0077G01560,VIT_05S0077G01570,VIT_05S0077G01650,VIT_05S0077G01670,VIT_08S0058G00470
GO:BP	regulation of biological process	GO:0050789	0.0293301	1.53269	4035	607	106	30661	VIT_00S0173G00220,VIT_00S0179G00320,VIT_00S0226G00070,VIT_00S0270G00120,VIT_00S0583G00010,VIT_00S1328G00020,VIT_01S0011G00110,VIT_01S0011G00120,VIT_01S0011G06190,VIT_01S0026G01910,VIT_02S0025G02310,VIT_02S0025G03550,VIT_02S0025G05070,VIT_02S0025G05110,VIT_03S0038G04160,VIT_03S0088G00290,VIT_04S0008G02570,VIT_04S0008G05930,VIT_04S0023G00320,VIT_04S0079G00280,VIT_05S0020G01070,VIT_05S0020G01080,VIT…
GO:BP	negative regulation of protein metabolic process	GO:0051248	0.0293301	1.53269	160	607	10	30661	VIT_00S0270G00120,VIT_05S0020G05000,VIT_05S0077G01530,VIT_05S0077G01540,VIT_05S0077G01550,VIT_05S0077G01560,VIT_05S0077G01570,VIT_05S0077G01650,VIT_05S0077G01670,VIT_08S0058G00470
GO:BP	regulation of ubiquitin protein ligase activity	GO:1904666	0.0307143	1.51266	12	607	3	30661	VIT_05S0029G01120,VIT_05S0102G00640,VIT_13S0019G01840
GO:BP	response to carbon dioxide	GO:0010037	0.0307143	1.51266	12	607	3	30661	VIT_02S0025G05110,VIT_17S0000G08450,VIT_18S0001G07400
GO:BP	system development	GO:0048731	0.0361171	1.44229	590	607	23	30661	VIT_00S0226G00070,VIT_01S0011G00110,VIT_02S0025G02500,VIT_02S0025G03440,VIT_02S0025G05070,VIT_05S0020G01070,VIT_05S0094G01330,VIT_06S0009G00440,VIT_06S0061G01230,VIT_07S0129G00030,VIT_08S0007G02000,VIT_08S0007G06430,VIT_08S0007G07230,VIT_08S0007G08790,VIT_08S0058G00110,VIT_11S0052G01120,VIT_14S0066G01730,VIT_14S0083G01030,VIT_16S0039G00010,VIT_16S0100G00700,VIT_18S0001G09140,VIT_19S0014G01680,VIT…
GO:BP	detection of external stimulus	GO:0009581	0.0362781	1.44036	13	607	3	30661	VIT_05S0077G00940,VIT_10S0003G02680,VIT_14S0060G00100
GO:BP	shoot axis formation	GO:0010346	0.0362781	1.44036	13	607	3	30661	VIT_08S0058G00110,VIT_18S0001G09140,VIT_19S0014G01680
GO:BP	secondary shoot formation	GO:0010223	0.0362781	1.44036	13	607	3	30661	VIT_08S0058G00110,VIT_18S0001G09140,VIT_19S0014G01680
GO:BP	morphogenesis of a branching structure	GO:0001763	0.0362781	1.44036	13	607	3	30661	VIT_08S0058G00110,VIT_18S0001G09140,VIT_19S0014G01680
GO:BP	detection of abiotic stimulus	GO:0009582	0.0362781	1.44036	13	607	3	30661	VIT_05S0077G00940,VIT_10S0003G02680,VIT_14S0060G00100
GO:BP	cell wall organization or biogenesis	GO:0071554	0.0380334	1.41983	455	607	19	30661	VIT_00S0323G00060,VIT_01S0026G02620,VIT_02S0087G00400,VIT_05S0077G00890,VIT_05S0094G00340,VIT_05S0094G00350,VIT_07S0005G02470,VIT_07S0005G02750,VIT_07S0185G00050,VIT_08S0007G04680,VIT_10S0003G02480,VIT_10S0116G00590,VIT_11S0149G00200,VIT_12S0059G00960,VIT_13S0067G02930,VIT_14S0066G01730,VIT_17S0000G06360,VIT_17S0053G00990,VIT_18S0001G05160
GO:BP	regulation of molecular function	GO:0065009	0.0381165	1.41889	561	607	22	30661	VIT_00S0270G00120,VIT_00S0323G00060,VIT_00S0583G00010,VIT_04S0008G02570,VIT_05S0020G05000,VIT_05S0029G01120,VIT_05S0077G01530,VIT_05S0077G01540,VIT_05S0077G01550,VIT_05S0077G01560,VIT_05S0077G01570,VIT_05S0077G01650,VIT_05S0077G01670,VIT_05S0102G00640,VIT_07S0005G02750,VIT_08S0058G00470,VIT_10S0116G00590,VIT_11S0016G00590,VIT_13S0019G01840,VIT_16S0022G00870,VIT_18S0001G14170,VIT_19S0090G01170
GO:BP	negative regulation of biological process	GO:0048519	0.0418025	1.3788	712	607	26	30661	VIT_00S0226G00070,VIT_00S0270G00120,VIT_04S0008G02570,VIT_04S0008G05930,VIT_05S0020G05000,VIT_05S0077G01530,VIT_05S0077G01540,VIT_05S0077G01550,VIT_05S0077G01560,VIT_05S0077G01570,VIT_05S0077G01650,VIT_05S0077G01670,VIT_06S0004G00530,VIT_06S0004G05980,VIT_06S0004G06300,VIT_07S0104G01740,VIT_07S0129G00030,VIT_08S0007G02510,VIT_08S0007G08790,VIT_08S0058G00470,VIT_11S0052G01120,VIT_13S0019G02230,VIT…
GO:BP	stomatal movement	GO:0010118	0.0459673	1.33755	48	607	5	30661	VIT_02S0025G05110,VIT_13S0047G00010,VIT_13S0047G00040,VIT_17S0000G08450,VIT_18S0001G07400
GO:BP	reproductive process	GO:0022414	0.0469362	1.32849	757	607	27	30661	VIT_00S0286G00020,VIT_01S0011G00110,VIT_01S0011G06080,VIT_02S0025G02500,VIT_04S0008G02570,VIT_05S0077G01960,VIT_05S0094G01330,VIT_06S0061G01230,VIT_07S0005G02520,VIT_07S0005G02530,VIT_07S0005G03990,VIT_08S0007G02000,VIT_08S0007G06430,VIT_08S0007G07230,VIT_08S0007G08790,VIT_11S0016G00460,VIT_11S0052G01120,VIT_12S0034G00990,VIT_14S0066G01730,VIT_14S0083G01030,VIT_15S0021G02700,VIT_16S0039G00010,VIT…
GO:BP	response to biotic stimulus	GO:0009607	0.0474875	1.32342	364	607	16	30661	VIT_01S0010G00480,VIT_03S0063G01690,VIT_05S0077G01530,VIT_05S0077G01540,VIT_05S0077G01550,VIT_05S0077G01560,VIT_05S0077G01650,VIT_05S0077G01670,VIT_07S0005G04330,VIT_10S0042G00780,VIT_12S0028G02970,VIT_16S0022G01820,VIT_17S0000G03780,VIT_18S0001G11430,VIT_18S0122G00990,VIT_19S0090G01470
GO:BP	regulation of catalytic activity	GO:0050790	0.0483316	1.31577	539	607	21	30661	VIT_00S0270G00120,VIT_00S0323G00060,VIT_04S0008G02570,VIT_05S0020G05000,VIT_05S0029G01120,VIT_05S0077G01530,VIT_05S0077G01540,VIT_05S0077G01550,VIT_05S0077G01560,VIT_05S0077G01570,VIT_05S0077G01650,VIT_05S0077G01670,VIT_05S0102G00640,VIT_07S0005G02750,VIT_08S0058G00470,VIT_10S0116G00590,VIT_11S0016G00590,VIT_13S0019G01840,VIT_16S0022G00870,VIT_18S0001G14170,VIT_19S0090G01170
GO:CC	cell periphery	GO:0071944	3.43032e-07	6.46466	2700	607	99	30661	VIT_00S0125G00190,VIT_00S0194G00250,VIT_00S0259G00140,VIT_00S0286G00020,VIT_00S0462G00010,VIT_01S0010G01000,VIT_01S0010G01870,VIT_01S0011G00120,VIT_01S0011G02520,VIT_01S0011G02730,VIT_01S0011G06080,VIT_01S0011G06560,VIT_01S0026G02620,VIT_01S0127G00070,VIT_02S0025G00260,VIT_02S0025G02500,VIT_02S0025G03550,VIT_02S0025G05110,VIT_02S0087G00400,VIT_03S0038G02140,VIT_03S0038G04720,VIT_04S0008G05010,VIT…
GO:CC	plasma membrane	GO:0005886	9.00985e-06	5.04528	2225	607	81	30661	VIT_00S0125G00190,VIT_00S0194G00250,VIT_00S0259G00140,VIT_00S0286G00020,VIT_00S0462G00010,VIT_01S0010G01000,VIT_01S0010G01870,VIT_01S0011G00120,VIT_01S0011G02520,VIT_01S0011G02730,VIT_01S0011G06080,VIT_01S0011G06560,VIT_01S0127G00070,VIT_02S0025G02500,VIT_02S0025G03550,VIT_02S0025G05110,VIT_03S0038G02140,VIT_03S0038G04720,VIT_04S0023G00320,VIT_04S0023G02730,VIT_04S0044G00020,VIT_04S0044G00310,VIT…
GO:CC	extracellular region	GO:0005576	0.000132805	3.87678	828	607	38	30661	VIT_00S0309G00050,VIT_00S0357G00060,VIT_00S0357G00080,VIT_00S1328G00020,VIT_01S0026G02620,VIT_02S0025G04230,VIT_02S0087G00400,VIT_02S0236G00060,VIT_03S0063G00860,VIT_03S0088G00290,VIT_04S0023G03540,VIT_04S0023G03550,VIT_06S0004G00910,VIT_06S0004G02560,VIT_07S0005G04330,VIT_07S0104G00280,VIT_07S0151G00740,VIT_07S0151G00760,VIT_07S0185G00050,VIT_08S0007G00760,VIT_08S0007G04680,VIT_08S0032G00470,VIT…
GO:CC	cellular anatomical entity	GO:0110165	0.000186859	3.72849	17200	607	395	30661	VIT_00S0125G00190,VIT_00S0173G00220,VIT_00S0187G00160,VIT_00S0194G00250,VIT_00S0226G00070,VIT_00S0229G00010,VIT_00S0259G00140,VIT_00S0286G00020,VIT_00S0291G00100,VIT_00S0299G00110,VIT_00S0309G00050,VIT_00S0357G00060,VIT_00S0357G00080,VIT_00S0462G00010,VIT_00S0583G00010,VIT_00S0956G00030,VIT_00S1232G00010,VIT_00S1328G00020,VIT_00S1847G00010,VIT_00S1959G00010,VIT_00S2608G00010,VIT_01S0010G00480,VIT…
GO:CC	intrinsic component of membrane	GO:0031224	0.000237103	3.62506	6607	607	177	30661	VIT_00S0125G00190,VIT_00S0187G00160,VIT_00S0194G00250,VIT_00S0229G00010,VIT_00S0259G00140,VIT_00S0286G00020,VIT_00S0291G00100,VIT_00S0299G00110,VIT_00S0462G00010,VIT_00S0583G00010,VIT_00S2608G00010,VIT_01S0010G01000,VIT_01S0010G01200,VIT_01S0010G01870,VIT_01S0010G03560,VIT_01S0011G02520,VIT_01S0011G02730,VIT_01S0011G06080,VIT_01S0011G06190,VIT_01S0011G06560,VIT_01S0026G01410,VIT_01S0026G02420,VIT…
GO:CC	integral component of membrane	GO:0016021	0.000258924	3.58683	6516	607	174	30661	VIT_00S0125G00190,VIT_00S0187G00160,VIT_00S0194G00250,VIT_00S0229G00010,VIT_00S0259G00140,VIT_00S0286G00020,VIT_00S0291G00100,VIT_00S0299G00110,VIT_00S0462G00010,VIT_00S0583G00010,VIT_00S2608G00010,VIT_01S0010G01000,VIT_01S0010G01200,VIT_01S0010G01870,VIT_01S0010G03560,VIT_01S0011G02520,VIT_01S0011G02730,VIT_01S0011G06080,VIT_01S0011G06190,VIT_01S0011G06560,VIT_01S0026G01410,VIT_01S0026G02420,VIT…
GO:CC	cellular_component	GO:0005575	0.000258924	3.58683	17353	607	396	30661	VIT_00S0125G00190,VIT_00S0173G00220,VIT_00S0187G00160,VIT_00S0194G00250,VIT_00S0226G00070,VIT_00S0229G00010,VIT_00S0259G00140,VIT_00S0286G00020,VIT_00S0291G00100,VIT_00S0299G00110,VIT_00S0309G00050,VIT_00S0357G00060,VIT_00S0357G00080,VIT_00S0462G00010,VIT_00S0583G00010,VIT_00S0956G00030,VIT_00S1232G00010,VIT_00S1328G00020,VIT_00S1847G00010,VIT_00S1959G00010,VIT_00S2608G00010,VIT_01S0010G00480,VIT…
GO:CC	membrane	GO:0016020	0.000605965	3.21755	8339	607	211	30661	VIT_00S0125G00190,VIT_00S0187G00160,VIT_00S0194G00250,VIT_00S0229G00010,VIT_00S0259G00140,VIT_00S0286G00020,VIT_00S0291G00100,VIT_00S0299G00110,VIT_00S0462G00010,VIT_00S0583G00010,VIT_00S2608G00010,VIT_01S0010G01000,VIT_01S0010G01200,VIT_01S0010G01870,VIT_01S0010G03560,VIT_01S0011G00120,VIT_01S0011G02520,VIT_01S0011G02730,VIT_01S0011G06080,VIT_01S0011G06190,VIT_01S0011G06560,VIT_01S0026G01410,VIT…
KEGG	Plant hormone signal transduction	KEGG:04075	0.000300986	3.52145	231	607	17	30661	VIT_01S0011G06190,VIT_02S0025G03550,VIT_03S0038G02140,VIT_05S0020G01070,VIT_07S0005G02510,VIT_07S0031G01320,VIT_07S0031G02740,VIT_07S0129G01000,VIT_08S0058G00470,VIT_09S0002G05160,VIT_13S0067G00330,VIT_13S0067G03510,VIT_14S0030G02310,VIT_15S0046G00290,VIT_17S0000G07580,VIT_18S0001G04470,VIT_19S0014G04690
KEGG	Biosynthesis of secondary metabolites	KEGG:01110	0.000386188	3.4132	1140	607	45	30661	VIT_00S0271G00110,VIT_01S0010G00480,VIT_01S0010G01200,VIT_02S0025G00240,VIT_02S0025G02170,VIT_02S0087G00910,VIT_02S0154G00090,VIT_03S0038G00500,VIT_03S0063G01820,VIT_04S0008G02250,VIT_04S0044G00190,VIT_04S0044G01740,VIT_04S0079G00680,VIT_05S0020G01240,VIT_06S0004G01510,VIT_06S0004G05430,VIT_06S0004G06830,VIT_06S0061G00620,VIT_07S0005G00390,VIT_08S0007G02000,VIT_08S0007G07600,VIT_08S0032G00470,VIT…
KEGG	Metabolic pathways	KEGG:01100	0.00163225	2.78721	2006	607	65	30661	VIT_00S0225G00230,VIT_00S0271G00110,VIT_00S1847G00010,VIT_01S0010G00240,VIT_01S0010G00480,VIT_01S0010G01200,VIT_01S0011G02740,VIT_01S0026G02630,VIT_02S0025G00240,VIT_02S0025G01580,VIT_02S0025G02170,VIT_02S0025G02560,VIT_02S0087G00910,VIT_02S0154G00090,VIT_03S0038G00500,VIT_03S0063G01820,VIT_04S0008G02250,VIT_04S0008G05490,VIT_04S0023G01480,VIT_04S0044G00190,VIT_04S0044G01740,VIT_04S0079G00680,VIT…
KEGG	KEGG root term	KEGG:00000	0.0023322	2.63223	4171	607	115	30661	VIT_00S0225G00230,VIT_00S0271G00110,VIT_00S1847G00010,VIT_01S0010G00240,VIT_01S0010G00480,VIT_01S0010G01200,VIT_01S0011G02730,VIT_01S0011G02740,VIT_01S0011G06190,VIT_01S0026G02630,VIT_01S0026G02680,VIT_01S0127G00070,VIT_02S0025G00240,VIT_02S0025G01490,VIT_02S0025G01580,VIT_02S0025G02170,VIT_02S0025G02560,VIT_02S0025G03550,VIT_02S0087G00910,VIT_02S0154G00090,VIT_03S0038G00500,VIT_03S0038G02140,VIT…
KEGG	Brassinosteroid biosynthesis	KEGG:00905	0.0165195	1.782	11	607	3	30661	VIT_09S0002G01090,VIT_09S0002G05980,VIT_13S0067G00660
KEGG	Terpenoid backbone biosynthesis	KEGG:00900	0.0338379	1.4706	49	607	5	30661	VIT_04S0044G01740,VIT_05S0020G01240,VIT_11S0052G01730,VIT_17S0000G06280,VIT_19S0090G00530
KEGG	Carotenoid biosynthesis	KEGG:00906	0.0411585	1.38554	33	607	4	30661	VIT_02S0025G00240,VIT_02S0087G00910,VIT_04S0079G00680,VIT_13S0156G00350
