# Supplementary material for: Unraveling the occasional occurrence of berry astringency in table grape cv. Scarlet Royal: a physiological and transcriptomic analysis
Source: Front Plant Sci. 2023 Oct 26;14:1271251. doi: 10.3389/fpls.2023.1271251 (PMC10641383; doi:10.3389/fpls.2023.1271251)
Supplement: Supplementary file 5 [file Table_5.xlsx]

## Sheet: DEGs in M21_NegativeME_TPM
GENEID	baseMean	log2FoldChange	lfcSE	stat	pvalue	padj	logFC	logCPM	F	PValue	FDR	Astr_TPM	Norm_TPM	X.pacId	transcriptName	peptideName	Pfam	Panther	KOG	ec	KO	GO	Best.hit.arabi.name	arabi.symbol	arabi.defline
VIT_200s0125g00190	1050.72	-1.54463	0.0991213	-15.5832	9.47e-55	8.31e-53	-1.51868	6.26148	238.897	4.77e-11	3.12e-09	7.26789	19.544	38049120	VIT_200s0125g00190.1	VIT_200s0125g00190.1	PF02705	PTHR30540,PTHR30540:SF14				GO:0071805,GO:0016020,GO:0015079	AT2G30070.1	ATKT1,ATKT1P,ATKUP1,KT1,KUP1	potassium transporter 1
VIT_200s0144g00290	16.3744	-1.50686	0.592096	-2.54496	0.010929	0.0252221	NA	NA	NA	NA	NA	7.9868	21.2564	38048289	VIT_200s0144g00290.1	VIT_200s0144g00290.1
VIT_200s0173g00220	101.784	-1.66819	0.319325	-5.22412	1.75e-07	1e-06	-1.69438	2.90314	31.8522	3.64e-05	0.000196335	5.4372	16.4662	38050498	VIT_200s0173g00220.1	VIT_200s0173g00220.1	PF16987	PTHR33137					AT1G15780.1
VIT_200s0174g00170	11.9266	-2.29745	0.769546	-2.98547	0.00283147	0.00764776	-2.24406	-0.00608805	8.3353	0.0107124	0.0248682	0.184667	0.844708	38048327	VIT_200s0174g00170.1	VIT_200s0174g00170.1	PF12579	PTHR14000					AT3G07565.1		Protein of unknown function (DUF3755)
VIT_200s0179g00320	191.045	-2.24186	0.221081	-10.1405	3.65e-24	8.7e-23	-2.20436	3.80936	114.134	1.07e-08	2.26e-07	0.928143	4.0538	38047332	VIT_200s0179g00320.1	VIT_200s0179g00320.1	PF14383,PF14309	PTHR31680,PTHR31680:SF2					AT3G63430.1
VIT_200s0181g00020	177.79	-1.6421	0.224503	-7.31439	2.59e-13	2.79e-12	-1.61379	3.70727	57.6892	1.07e-06	9.98e-06	1.46594	4.1989	38047804	VIT_200s0181g00020.1	VIT_200s0181g00020.1	PF00514	PTHR23315,PTHR23315:SF56				GO:0005515	AT1G61350.1		ARM repeat superfamily protein
VIT_200s0187g00160	180.462	-1.90288	0.24046	-7.9135	2.5e-15	3.19e-14	-1.89238	3.72558	65.6022	4.67e-07	4.98e-06	9.36921	32.3007	38048329	VIT_200s0187g00160.1	VIT_200s0187g00160.1
VIT_200s0194g00250	16.5644	-2.01515	0.782368	-2.57571	0.0100035	0.0233939	-2.00286	0.395907	6.81113	0.0189429	0.0400853	0.196181	0.767904	38050313	VIT_200s0194g00250.1	VIT_200s0194g00250.1	PF07885	PTHR11003,PTHR11003:SF121			K05389		AT5G55630.2	ATKCO1,ATTPK1,KCO1,TPK1	Outward rectifying potassium channel protein
VIT_200s0201g00060	91.4935	-2.14556	0.254432	-8.43274	3.38e-17	4.95e-16	-2.11693	2.75458	76.7916	1.65e-07	2.11e-06	0.639132	2.59318	38047241	VIT_200s0201g00060.1	VIT_200s0201g00060.1		PTHR34466,PTHR34466:SF2					AT5G50350.1
VIT_200s0225g00230	248.307	-5.00102	0.31498	-15.8773	9.1e-57	8.73e-55	-4.95057	4.18166	232.616	1.32e-10	6.75e-09	0.417188	12.3033	38048001	VIT_200s0225g00230.1	VIT_200s0225g00230.1	PF04864	PTHR11751,PTHR11751:SF367		2.6.1.99,2.6.1.27	K16903	GO:0016846	AT1G70560.1	SAV3,TAA1,WEI8	tryptophan aminotransferase of Arabidopsis 1
VIT_200s0229g00010	6.97913	-3.1836	0.916411	-3.47399	0.000512778	0.00163841	NA	NA	NA	NA	NA	1.24667	10.5173	38050215	VIT_200s0229g00010.1	VIT_200s0229g00010.1
VIT_200s0259g00140	30.5307	-2.31528	0.534107	-4.33487	1.46e-05	6.25e-05	-2.29085	1.22974	18.2997	0.000575	0.00206861	0.696025	3.23637	38048946	VIT_200s0259g00140.1	VIT_200s0259g00140.1	PF03169	PTHR22601,PTHR22601:SF2				GO:0055085	AT4G16370.1	ATOPT3,OPT3	oligopeptide transporter
VIT_200s0270g00120	12.305	-1.92208	0.804335	-2.38966	0.0168641	0.0369839	NA	NA	NA	NA	NA	0.403115	1.43255	38048607	VIT_200s0270g00120.1	VIT_200s0270g00120.1	PF00197	PTHR33107,PTHR33107:SF4				GO:0004866	AT1G17860.1		Kunitz family trypsin and protease inhibitor protein
VIT_200s0271g00090	22.4016	-2.59617	0.746543	-3.47758	0.000505961	0.00161928	-2.57922	0.797874	11.5728	0.00363936	0.00990835	0.707505	3.99384	38050740	VIT_200s0271g00090.1	VIT_200s0271g00090.1	PF04398	PTHR31676,PTHR31676:SF28					AT1G61667.1		Protein of unknown function, DUF538
VIT_200s0271g00110	240.256	-1.72696	0.197371	-8.7498	2.14e-18	3.41e-17	-1.72799	4.13883	81.1439	1.14e-07	1.55e-06	8.24874	26.0363	38048296	VIT_200s0271g00110.1	VIT_200s0271g00110.1	PF03358	PTHR30546	KOG3135	1.6.5.2	K03809	GO:0016491	AT4G27270.1		Quinone reductase family protein
VIT_200s0273g00030	29.0454	-1.9623	0.426948	-4.5961	4.3e-06	2.01e-05	-1.94098	1.16244	19.5993	0.000421407	0.0015791	10.1702	37.5548	38049699	VIT_200s0273g00030.1	VIT_200s0273g00030.1
VIT_200s0274g00050	17.0999	-2.48028	0.638225	-3.88621	0.000101821	0.00037551	-2.43001	0.429742	13.9021	0.00182475	0.00554447	0.55935	2.84639	38047175	VIT_200s0274g00050.1	VIT_200s0274g00050.1	PF04398	PTHR31676,PTHR31676:SF28					AT1G61667.1		Protein of unknown function, DUF538
VIT_200s0286g00020	57.5759	-3.18865	0.395645	-8.05937	7.67e-16	1.01e-14	-3.15872	2.09072	65.9316	4.52e-07	4.84e-06	0.295507	2.44303	38047094	VIT_200s0286g00020.1	VIT_200s0286g00020.1	PF11883,PF07714	PTHR27002,PTHR27002:SF9	KOG1187	2.7.11.1		GO:0004674,GO:0006468,GO:0004672	AT4G27300.1		S-locus lectin protein kinase family protein
VIT_200s0291g00100	608.347	-1.99333	0.135247	-14.7384	3.65e-49	2.58e-47	-1.96916	5.47383	231.119	6.12e-11	3.86e-09	3.56804	13.0444	38048142	VIT_200s0291g00100.1	VIT_200s0291g00100.1	PF00005,PF00664	PTHR24222,PTHR24222:SF22		3.6.3.43		GO:0016887,GO:0005524,GO:0055085,GO:0042626,GO:0016021,GO:0006810	AT1G70610.1	ATTAP1,TAP1	transporter associated with antigen processing protein 1
VIT_200s0294g00085	6.1407	-2.72132	0.935619	-2.90857	0.00363082	0.00957112	NA	NA	NA	NA	NA	0.064207	0.390987	38049066	VIT_200s0294g00085.1	VIT_200s0294g00085.1	PF13947	PTHR27009,PTHR27009:SF19				GO:0030247	AT1G18390.2		Protein kinase superfamily protein
VIT_200s0299g00110	550.155	-1.88084	0.139959	-13.4385	3.6e-41	1.91e-39	-1.85469	5.32848	205.83	1.46e-10	7.2e-09	4.26268	14.4514	38050079	VIT_200s0299g00110.1	VIT_200s0299g00110.1	PF05553	PTHR34059,PTHR34059:SF4					AT4G16790.1		hydroxyproline-rich glycoprotein family protein
VIT_200s0301g00040	1177.15	-1.58609	0.194497	-8.15483	3.5e-16	4.76e-15	-1.61537	6.424	57.6896	4.35e-06	3.27e-05	72.714	207.028	38047843	VIT_200s0301g00040.1	VIT_200s0301g00040.1		PTHR34789,PTHR34789:SF1					AT1G61255.1
VIT_200s0302g00010	58.4701	-1.56996	0.32932	-4.76729	1.87e-06	9.25e-06	-1.54695	2.12423	24.0105	0.000159539	0.000690137	1.38627	3.75205	38047985	VIT_200s0302g00010.1	VIT_200s0302g00010.1		PTHR12161,PTHR12161:SF19					AT4G35730.1		Regulator of Vps4 activity in the MVB pathway protein
VIT_200s0309g00050	9.48349	-5.31297	1.21047	-4.38918	1.14e-05	4.97e-05	-4.98444	-0.317555	25.5188	0.00011744	0.000533696	0.0283063	1.03685	38047113	VIT_200s0309g00050.1	VIT_200s0309g00050.1	PF03330,PF01357	PTHR31692,PTHR31692:SF10					AT4G17030.1	AT-EXPR,ATEXLB1,ATEXPR1,ATHEXP BETA 3.1,EXLB1,EXPR	expansin-like B1
VIT_200s0323g00060	92.809	-1.86738	0.263838	-7.07773	1.47e-12	1.47e-11	-1.85586	2.77645	54.9298	1.46e-06	1.3e-05	3.02258	10.3149	38048415	VIT_200s0323g00060.1	VIT_200s0323g00060.1	PF04043	PTHR31080,PTHR31080:SF8		3.1.1.11		GO:0004857	AT5G62350.1		Plant invertase/pectin methylesterase inhibitor superfamily protein
VIT_200s0357g00060	7.66098	-2.70756	0.866883	-3.12333	0.00178819	0.00506365	NA	NA	NA	NA	NA	0.0440673	0.261443	38048991	VIT_200s0357g00060.1	VIT_200s0357g00060.1	PF00150	PTHR10551,PTHR10551:SF13		3.2.1.58		GO:0005975,GO:0004553,GO:0051015,GO:0007015	AT1G13130.1		Cellulase (glycosyl hydrolase family 5) protein
VIT_200s0357g00080	11.5224	-2.32122	0.719302	-3.22705	0.00125074	0.00367678	-2.25747	-0.0745075	10.1297	0.00577558	0.014689	0.0851945	0.379294	38050435	VIT_200s0357g00080.1	VIT_200s0357g00080.1	PF00150	PTHR10551,PTHR10551:SF13		3.2.1.58		GO:0005975,GO:0004553,GO:0051015,GO:0007015	AT1G13130.1		Cellulase (glycosyl hydrolase family 5) protein
VIT_200s0371g00050	39.9698	-1.54722	0.4318	-3.58319	0.000339425	0.00113019	-1.52856	1.5854	13.5552	0.00201452	0.00602448	0.631914	1.69776	38050225	VIT_200s0371g00050.1	VIT_200s0371g00050.1	PF00107,PF08240	PTHR11695,PTHR11695:SF588		1.1.1.195	K00083	GO:0055114,GO:0016491,GO:0008270	AT4G37990.1	ATCAD8,CAD-B2,ELI3,ELI3-2	elicitor-activated gene 3-2
VIT_200s0425g00035	41.3095	-2.30039	0.465571	-4.94101	7.77e-07	4.08e-06	-2.27289	1.63201	24.4442	0.000145905	0.000639424	0.624894	2.79552	38049932	VIT_200s0425g00035.1	VIT_200s0425g00035.1		PTHR27009,PTHR27009:SF19					AT1G18390.2		Protein kinase superfamily protein
VIT_200s0462g00010	18.4806	-7.75733	1.15334	-6.72599	1.74e-11	1.58e-10	-8.2195	0.529641	62.4632	2.52e-06	2.06e-05	0	4.60335	38047728	VIT_200s0462g00010.1	VIT_200s0462g00010.1							AT4G35870.1		early-responsive to dehydration stress protein (ERD4)
VIT_200s0583g00010	23.1983	-1.61471	0.48058	-3.35993	0.00077963	0.00239344	-1.66591	0.855641	10.9085	0.00448555	0.011854	2.06203	6.27989	38049993	VIT_200s0583g00010.1	VIT_200s0583g00010.1	PF03849	PTHR13152				GO:0006289,GO:0005634,GO:0004003,GO:0000439	AT4G17020.1		transcription factor-related
VIT_200s0956g00030	31.8264	-2.54001	0.508078	-4.99925	5.76e-07	3.08e-06	-2.49776	1.27571	21.522	0.000271881	0.00108523	0.262134	1.38943	38050721	VIT_200s0956g00030.1	VIT_200s0956g00030.1	PF13837	PTHR21654,PTHR21654:SF7					AT5G47660.1		Homeodomain-like superfamily protein
VIT_200s1232g00010	208.833	-1.72504	0.193251	-8.92645	4.4e-19	7.42e-18	-1.74376	3.93526	100.891	2.55e-08	4.67e-07	12.6448	39.4811	38048754	VIT_200s1232g00010.1	VIT_200s1232g00010.1					K09422		AT1G49950.1	ATTRB1,TRB1	telomere repeat binding factor 1
VIT_200s1328g00020	65.6223	-1.65887	0.325164	-5.10165	3.37e-07	1.87e-06	-1.68688	2.2904	29.3496	5.67e-05	0.000286418	17.6295	54.1524	38049292	VIT_200s1328g00020.1	VIT_200s1328g00020.1	PF06404	PTHR33285,PTHR33285:SF3				GO:0008283,GO:0008083,GO:0005576	AT3G49780.1	ATPSK3 (FORMER SYMBOL),ATPSK4,PSK4	phytosulfokine 4 precursor
VIT_200s1351g00020	48.4118	-2.14264	0.334831	-6.39916	1.56e-10	1.3e-09	-2.08514	1.85765	38.1703	1.32e-05	8.33e-05	16.6802	65.9677	38050020	VIT_200s1351g00020.1	VIT_200s1351g00020.1
VIT_200s1584g00010	16.1522	-7.56187	1.19185	-6.34466	2.23e-10	1.81e-09	-8.02845	0.346956	49.3939	8.87e-06	5.96e-05	0	2.36903	38048000	VIT_200s1584g00010.1	VIT_200s1584g00010.1	PF03143	PTHR23115,PTHR23115:SF168		3.6.5.3	K03231		AT5G60390.3		GTP binding Elongation factor Tu family protein
VIT_200s1847g00010	23.7483	-1.88656	0.612672	-3.07923	0.00207538	0.00579278	-1.94585	0.900561	10.0002	0.00602872	0.0152517	2.90494	10.7143	38049331	VIT_200s1847g00010.1	VIT_200s1847g00010.1	PF00156	PTHR11776,PTHR11776:SF7		2.4.2.7		GO:0009116	AT4G12440.2	APT4	adenine phosphoribosyl transferase 4
VIT_200s1959g00010	18.8202	-1.95107	0.545391	-3.57738	0.000347057	0.00115342	-1.98784	0.583979	12.4941	0.00274886	0.0078144	1.45704	5.54125	38049282	VIT_200s1959g00010.1	VIT_200s1959g00010.1	PF01704	PTHR11952,PTHR11952:SF12		2.7.7.23		GO:0070569,GO:0008152	AT1G31070.2	GlcNAc1pUT1	N-acetylglucosamine-1-phosphate uridylyltransferase 1
VIT_200s2608g00010	14.525	-1.64343	0.632745	-2.59731	0.00939584	0.0221559	-1.60953	0.23107	6.482	0.0215609	0.0447843	0.514725	1.45681	38047374	VIT_200s2608g00010.1	VIT_200s2608g00010.1	PF00284,PF00421	PTHR33180,PTHR33180:SF8			K02704	GO:0046872,GO:0016021,GO:0015979,GO:0009523,GO:0019684,GO:0016168,GO:0016020,GO:0009767,GO:0009521	ATCG00680.1		photosystem II reaction center protein B
VIT_201s0010g00240	207.659	-2.60341	0.231824	-11.2301	2.9e-29	9.31e-28	-2.57747	3.92752	135.317	3.17e-09	8.75e-08	0.994151	5.58985	38028664	VIT_201s0010g00240.1	VIT_201s0010g00240.1	PF07722,PF06418	PTHR11550,PTHR11550:SF11		6.3.4.2	K01937	GO:0016787,GO:0006541,GO:0006221,GO:0003883	AT1G30820.1		CTP synthase family protein
VIT_201s0010g00340	48.8862	-1.60679	0.306417	-5.24381	1.57e-07	9.08e-07	-1.57706	1.87859	27.6693	7.74e-05	0.000373343	0.320115	0.900425	38026641	VIT_201s0010g00340.1	VIT_201s0010g00340.1	PF13920	PTHR10044,PTHR10044:SF103	KOG4172				AT2G34920.1	EDA18	RING/U-box superfamily protein
VIT_201s0010g00480	38.0163	-1.67785	0.471056	-3.56189	0.000368198	0.00121425	-1.66156	1.51614	13.2446	0.00220353	0.00649925	0.825193	2.45126	38028725	VIT_201s0010g00480.1	VIT_201s0010g00480.1		PTHR21145,PTHR21145:SF0	KOG0795	5.4.99.5	K01850	GO:0009073,GO:0004106	AT1G69370.1	cm-3,CM3	chorismate mutase 3
VIT_201s0010g00630	67.7278	-1.60258	0.282206	-5.67877	1.36e-08	9.03e-08	-1.58935	2.33478	33.951	2.56e-05	0.000146574	0.427441	1.19462	38027586	VIT_201s0010g00630.1	VIT_201s0010g00630.1	PF01535,PF13041	PTHR24015,PTHR24015:SF309					AT1G13630.1		Tetratricopeptide repeat (TPR)-like superfamily protein
VIT_201s0010g01000	306.538	-2.50574	0.179154	-13.9865	1.88e-44	1.16e-42	-2.48069	4.48688	215.362	1.04e-10	5.63e-09	1.51206	7.94049	38027145	VIT_201s0010g01000.1	VIT_201s0010g01000.1	PF13855,PF08263,PF00069	PTHR27001,PTHR27001:SF226	KOG1187	2.7.11.1		GO:0005515,GO:0006468,GO:0005524,GO:0004672	AT5G16000.1	NIK1	NSP-interacting kinase 1
VIT_201s0010g01200	2946.47	-2.04585	0.106676	-19.178	5.65e-82	1.03e-79	-2.02301	7.74744	427.642	5.56e-13	1.06e-10	21.2417	81.2871	38026540	VIT_201s0010g01200.1	VIT_201s0010g01200.1	PF01565	PTHR10801,PTHR10801:SF0		1.3.1.72	K09828	GO:0055114,GO:0050660,GO:0016491	AT3G19820.3	CBB1,DIM,DIM1,DWF1,EVE1	cell elongation protein / DWARF1 / DIMINUTO (DIM)
VIT_201s0010g01220	23.8383	-2.2227	0.553542	-4.01542	5.93e-05	0.000228198	-2.21877	0.896356	15.8733	0.00106434	0.00349927	0.539954	2.41431	38028617	VIT_201s0010g01220.1	VIT_201s0010g01220.1	PF11267	PTHR35126,PTHR35126:SF1					AT3G19900.1
VIT_201s0010g01870	12.8047	-2.29766	0.709062	-3.24043	0.00119351	0.00352174	NA	NA	NA	NA	NA	0.319584	1.4543	38027448	VIT_201s0010g01870.1	VIT_201s0010g01870.1	PF04535	PTHR11615,PTHR11615:SF151					AT1G17200.1		Uncharacterised protein family (UPF0497)
VIT_201s0010g02840	302.373	-3.35007	0.189986	-17.6332	1.37e-69	1.81e-67	-3.32513	4.46701	343.759	2.99e-12	3.92e-10	1.30669	12.3577	38029261	VIT_201s0010g02840.1	VIT_201s0010g02840.1	PF14363,PF00004	PTHR23070,PTHR23070:SF35			K08900	GO:0005524	AT3G50940.1		P-loop containing nucleoside triphosphate hydrolases superfamily protein
VIT_201s0010g03560	16.037	-3.34945	0.734532	-4.55998	5.12e-06	2.36e-05	-3.26421	0.353736	18.4038	0.000560606	0.00202355	0.065546	0.612113	38027991	VIT_201s0010g03560.1	VIT_201s0010g03560.1	PF00067	PTHR24298,PTHR24298:SF79	KOG0156			GO:0055114,GO:0020037,GO:0016705,GO:0005506	AT1G74110.1	CYP78A10	cytochrome P450, family 78, subfamily A, polypeptide 10
VIT_201s0011g00110	79.0273	-1.94081	0.301021	-6.44743	1.14e-10	9.59e-10	-1.92202	2.54868	47.5715	3.56e-06	2.74e-05	1.76393	6.26388	38029149	VIT_201s0011g00110.1	VIT_201s0011g00110.1	PF00319,PF01486	PTHR11945,PTHR11945:SF162	KOG0014		K09264	GO:0046983,GO:0003677,GO:0006355,GO:0005634,GO:0003700	AT5G15800.1	AGL2,SEP1	K-box region and MADS-box transcription factor family protein
VIT_201s0011g00120	21.734	-1.65698	0.541408	-3.06049	0.00220972	0.00612488	-1.62425	0.757135	8.86891	0.00886541	0.0212122	0.377929	1.0951	38028245	VIT_201s0011g00120.1	VIT_201s0011g00120.1		PTHR33541,PTHR33541:SF3					AT1G69160.1
VIT_201s0011g00150	12.4962	-2.15765	0.862257	-2.50233	0.0123378	0.0280928	NA	NA	NA	NA	NA	0.042273	0.168466	38027907	VIT_201s0011g00150.1	VIT_201s0011g00150.1	PF05965	PTHR22715,PTHR22715:SF0		2.1.1.43		GO:0005634	AT1G26330.1		DNA binding
VIT_201s0011g00550	319.727	-1.57041	0.161961	-9.69622	3.13e-22	6.63e-21	-1.55258	4.54773	107.271	1.66e-08	3.29e-07	5.51514	15.2187	38027458	VIT_201s0011g00550.1	VIT_201s0011g00550.1	PF12697	PTHR10992,PTHR10992:SF825	KOG1454	3.7.1.14			AT1G13820.1		alpha/beta-Hydrolases superfamily protein
VIT_201s0011g01300	142.55	-2.40431	0.260332	-9.23554	2.57e-20	4.78e-19	-2.36378	3.38849	96.7206	3.42e-08	5.89e-07	1.09583	5.27411	38026807	VIT_201s0011g01300.1	VIT_201s0011g01300.1	PF12708	PTHR33928,PTHR33928:SF2		3.2.1.15			AT4G20050.2	QRT3	Pectin lyase-like superfamily protein
VIT_201s0011g01780	40.8215	-3.54698	0.525817	-6.74567	1.52e-11	1.39e-10	-3.53126	1.61313	38.2037	1.31e-05	8.3e-05	0.542508	5.98261	38029234	VIT_201s0011g01780.1	VIT_201s0011g01780.1	PF14299	PTHR32278					AT5G24560.1	AtPP2-B12,PP2-B12	phloem protein 2-B12
VIT_201s0011g01790	8.03625	-3.49816	1.13622	-3.07876	0.00207867	0.00579918	NA	NA	NA	NA	NA	0.0735865	0.808388	38029142	VIT_201s0011g01790.1	VIT_201s0011g01790.1	PF14299	PTHR32278,PTHR32278:SF3					AT4G19840.1	ATPP2-A1,ATPP2A-1,PP2-A1	phloem protein 2-A1
VIT_201s0011g02520	12.2674	-1.79988	0.751939	-2.39366	0.0166814	0.0366152	NA	NA	NA	NA	NA	0.0669895	0.224302	38028604	VIT_201s0011g02520.1	VIT_201s0011g02520.1	PF03105,PF03124	PTHR10783,PTHR10783:SF35				GO:0016021	AT1G68740.1	PHO1;H1	EXS (ERD1/XPR1/SYG1) family protein
VIT_201s0011g02710	33.8615	-1.9117	0.502107	-3.80735	0.000140462	0.000504348	-1.88098	1.35122	15.0618	0.00132277	0.00419484	12.2628	42.2064	38026816	VIT_201s0011g02710.1	VIT_201s0011g02710.1		PTHR35831,PTHR35831:SF1
VIT_201s0011g02730	32.8971	-5.10581	0.639591	-7.98293	1.43e-15	1.85e-14	-4.98841	1.31177	68.4949	3.52e-07	3.92e-06	0.0297637	0.928492	38029472	VIT_201s0011g02730.1	VIT_201s0011g02730.1	PF00005,PF01061	PTHR19241,PTHR19241:SF303				GO:0016887,GO:0005524,GO:0016020	AT3G25620.2		ABC-2 type transporter family protein
VIT_201s0011g02740	626.038	-2.09515	0.166394	-12.5915	2.35e-36	1.05e-34	-2.06728	5.51587	184.934	3.23e-10	1.4e-08	2.17618	8.66265	38028299	VIT_201s0011g02740.1	VIT_201s0011g02740.1	PF00311	PTHR30523,PTHR30523:SF6		4.1.1.31	K01595	GO:0015977,GO:0008964,GO:0006099	AT1G68750.1	ATPPC4,PPC4	phosphoenolpyruvate carboxylase 4
VIT_201s0011g02830	20.1868	-1.71864	0.529753	-3.24423	0.0011777	0.00348034	-1.68371	0.658696	9.96684	0.00609583	0.0154021	0.368001	1.08276	38027714	VIT_201s0011g02830.1	VIT_201s0011g02830.1	PF02668	PTHR10696,PTHR10696:SF29				GO:0055114,GO:0016491	AT3G21360.1		2-oxoglutarate (2OG) and Fe(II)-dependent oxygenase superfamily protein
VIT_201s0011g04480	25.5732	-1.79223	0.467592	-3.83288	0.000126652	0.000458324	-1.77889	0.976363	13.9699	0.00179008	0.00544836	0.943335	3.04279	38027547	VIT_201s0011g04480.1	VIT_201s0011g04480.1	PF04729	PTHR12040			K10753	GO:0006333,GO:0005634	AT5G38110.1	ASF1B,SGA01,SGA1	anti- silencing function 1b
VIT_201s0011g04720	519.92	-2.36758	0.157182	-15.0627	2.85e-51	2.25e-49	-2.34039	5.24788	254.973	2.92e-11	2.11e-09	3.26689	15.6619	38026498	VIT_201s0011g04720.1	VIT_201s0011g04720.1	PF07732,PF00394,PF07731	PTHR11709,PTHR11709:SF89		1.3.3.5		GO:0005507,GO:0055114,GO:0016491	AT1G23010.1	LPR1	Cupredoxin superfamily protein
VIT_201s0011g04740	9.82851	-2.17218	0.816866	-2.65917	0.00783346	0.0189024	NA	NA	NA	NA	NA	0.0709525	0.279831	38027027	VIT_201s0011g04740.1	VIT_201s0011g04740.1	PF00394,PF07731	PTHR11709,PTHR11709:SF89		1.3.3.5		GO:0055114,GO:0016491,GO:0005507	AT1G23010.1	LPR1	Cupredoxin superfamily protein
VIT_201s0011g05060	206.68	-2.31307	0.189868	-12.1825	3.85e-34	1.56e-32	-2.32499	3.91941	178.316	4.23e-10	1.77e-08	8.7127	40.998	38029379	VIT_201s0011g05060.1	VIT_201s0011g05060.1	PF10604	PTHR31907,PTHR31907:SF2					AT1G70890.1	MLP43	MLP-like protein 43
VIT_201s0011g06080	100.057	-2.19456	0.303344	-7.23457	4.67e-13	4.92e-12	-2.15999	2.88924	58.3856	9.92e-07	9.38e-06	0.501658	2.12698	38028810	VIT_201s0011g06080.1	VIT_201s0011g06080.1	PF00954,PF01453,PF00069	PTHR27002,PTHR27002:SF119	KOG1187	2.7.11.1		GO:0048544,GO:0006468,GO:0005524,GO:0004672	AT1G34300.1		lectin protein kinase family protein
VIT_201s0011g06190	235.103	-1.55102	0.220383	-7.03783	1.95e-12	1.94e-11	-1.52468	4.10903	55.0789	1.44e-06	1.28e-05	1.12085	3.04434	38028712	VIT_201s0011g06190.1	VIT_201s0011g06190.1	PF00512,PF02518,PF00072,PF03924	PTHR24423,PTHR24423:SF517		2.7.13.3,3.1.3.16	K14489	GO:0007165,GO:0000155,GO:0000160	AT2G01830.2	AHK4,ATCRE1,CRE1,WOL,WOL1	CHASE domain containing histidine kinase protein
VIT_201s0011g06405	47.1121	-9.1093	1.10342	-8.25552	1.51e-16	2.12e-15	-9.61336	1.81524	116.241	7.34e-08	1.09e-06	0	23.9952	38029209	VIT_201s0011g06405.1	VIT_201s0011g06405.1	PF04535	PTHR11615,PTHR11615:SF148					AT2G39530.1		Uncharacterised protein family (UPF0497)
VIT_201s0011g06560	334.041	-2.19513	0.195694	-11.2172	3.36e-29	1.07e-27	-2.17038	4.61158	140	2.48e-09	7.17e-08	1.77955	7.57358	38027597	VIT_201s0011g06560.1	VIT_201s0011g06560.1	PF02705	PTHR30540,PTHR30540:SF5				GO:0071805,GO:0016020,GO:0015079	AT2G30070.1	ATKT1,ATKT1P,ATKUP1,KT1,KUP1	potassium transporter 1
VIT_201s0026g01410	52.4246	-1.72093	0.329438	-5.22383	1.75e-07	1e-06	-1.72726	1.96955	31.3582	3.97e-05	0.000210625	2.58393	7.94833	38028167	VIT_201s0026g01410.1	VIT_201s0026g01410.1	PF03030	PTHR31998,PTHR31998:SF14		3.6.1.1		GO:0016020,GO:0015992,GO:0009678,GO:0004427	AT1G15690.1	ATAVP3,AtVHP1;1,AVP-3,AVP1	Inorganic H pyrophosphatase family protein
VIT_201s0026g01910	40.4474	-1.75926	0.418236	-4.20637	2.6e-05	0.000106365	-1.74088	1.61163	18.1986	0.000589387	0.00211471	0.407309	1.29947	38029115	VIT_201s0026g01910.1	VIT_201s0026g01910.1	PF13921	PTHR10641,PTHR10641:SF461	KOG0048		K09422		AT2G02820.2	AtMYB88,MYB88	myb domain protein 88
VIT_201s0026g02420	44.4919	-1.62827	0.424963	-3.83156	0.000127331	0.000460685	-1.60209	1.7533	15.5467	0.00116078	0.00377783	0.248403	0.709017	38027736	VIT_201s0026g02420.1	VIT_201s0026g02420.1	PF07891	PTHR10759,PTHR10759:SF9				GO:0006412,GO:0005840,GO:0005622,GO:0003735	AT5G39785.1		Protein of unknown function (DUF1666)
VIT_201s0026g02620	1070.74	-3.44159	0.156133	-22.0427	1.12e-107	3.4e-105	-3.43571	6.28806	520.434	1.21e-13	3.2e-11	10.557	107.849	38027857	VIT_201s0026g02620.1	VIT_201s0026g02620.1	PF03330,PF01357	PTHR31867					AT1G69530.2	AT-EXP1,ATEXP1,ATEXPA1,ATHEXP ALPHA 1.2,EXP1,EXPA1	expansin A1
VIT_201s0026g02630	249.389	-1.5322	0.159407	-9.61188	7.12e-22	1.47e-20	-1.50976	4.19182	97.6919	3.19e-08	5.55e-07	3.16289	8.43463	38027179	VIT_201s0026g02630.1	VIT_201s0026g02630.1	PF01227	PTHR11109,PTHR11109:SF0	KOG2698	3.5.4.16	K01495	GO:0046654,GO:0005737,GO:0003934	AT3G07270.2		GTP cyclohydrolase I
VIT_201s0026g02680	10.6986	-2.6576	0.887738	-2.99368	0.00275635	0.00746785	NA	NA	NA	NA	NA	0.281797	1.58843	38028080	VIT_201s0026g02680.1	VIT_201s0026g02680.1	PF05757	PTHR33399,PTHR33399:SF5			K08901	GO:0019898,GO:0015979,GO:0009654,GO:0009523,GO:0005509	AT1G14150.1	PQL1,PQL2	PsbQ-like 2
VIT_201s0127g00070	115.219	-2.25417	0.244923	-9.20355	3.46e-20	6.37e-19	-2.22822	3.08435	90.653	5.34e-08	8.45e-07	0.854813	3.79373	38027261	VIT_201s0127g00070.1	VIT_201s0127g00070.1	PF07690	PTHR23515,PTHR23515:SF3	KOG0255		K02575	GO:0055085,GO:0016021	AT1G12940.1	ATNRT2.5,NRT2.5	nitrate transporter2.5
VIT_201s0137g00400	30.2818	-2.49826	0.521563	-4.78995	1.67e-06	8.35e-06	-2.46768	1.20183	21.9273	0.00024865	0.00100721	0.127719	0.666368	38029181	VIT_201s0137g00400.1	VIT_201s0137g00400.1	PF14577,PF14576	PTHR33232,PTHR33232:SF1					AT1G67790.1
VIT_201s0137g00790	56.3046	-2.37647	0.409763	-5.79962	6.65e-09	4.58e-08	-2.42618	2.06657	38.3621	1.28e-05	8.12e-05	7.86285	39.8505	38028523	VIT_201s0137g00790.1	VIT_201s0137g00790.1
VIT_201s0146g00150	375.759	-1.91378	0.204399	-9.36295	7.75e-21	1.5e-19	-1.88995	4.77894	99.4289	2.82e-08	5.01e-07	3.71244	12.7336	38029587	VIT_201s0146g00150.1	VIT_201s0146g00150.1	PF00612,PF02179	PTHR33322,PTHR33322:SF6				GO:0005515,GO:0051087	AT1G12060.1	ATBAG5,BAG5	BCL-2-associated athanogene 5
VIT_201s0146g00410	688.49	-1.65428	0.124581	-13.2788	3.07e-40	1.56e-38	-1.63622	5.65154	190.726	2.57e-10	1.14e-08	17.9695	52.5572	38029198	VIT_201s0146g00410.1	VIT_201s0146g00410.1	PF02893	PTHR31969,PTHR31969:SF3					AT5G13200.1		GRAM domain family protein
VIT_202s0012g00460	36.5574	-1.90862	0.403748	-4.72726	2.28e-06	1.11e-05	-1.87243	1.47564	22.2755	0.000230465	0.000943529	0.104252	0.361945	38045012	VIT_202s0012g00460.1	VIT_202s0012g00460.1		PTHR31513,PTHR31513:SF2					AT5G47020.1
VIT_202s0012g02810	88.3858	-3.6525	0.327091	-11.1666	5.94e-29	1.87e-27	-3.62181	2.70371	128.346	4.64e-09	1.19e-07	0.295928	3.45144	38045579	VIT_202s0012g02810.1	VIT_202s0012g02810.1	PF00067	PTHR24298,PTHR24298:SF132	KOG0156	1.14.13.152		GO:0055114,GO:0020037,GO:0016705,GO:0005506	AT2G45550.1	CYP76C4	cytochrome P450, family 76, subfamily C, polypeptide 4
VIT_202s0012g02820	246.886	-2.75502	0.175087	-15.7352	8.68e-56	7.93e-54	-2.72337	4.17663	281.316	1.38e-11	1.22e-09	1.46289	9.08511	38045518	VIT_202s0012g02820.1	VIT_202s0012g02820.1	PF00067	PTHR24298,PTHR24298:SF132	KOG0156	1.14.13.152		GO:0055114,GO:0020037,GO:0016705,GO:0005506	AT2G45550.1	CYP76C4	cytochrome P450, family 76, subfamily C, polypeptide 4
VIT_202s0025g00140	276.55	-1.85616	0.204601	-9.07211	1.17e-19	2.06e-18	-1.76479	4.33905	83.2714	9.55e-08	1.35e-06	14.2323	45.1174	38046618	VIT_202s0025g00140.1	VIT_202s0025g00140.1	PF13639	PTHR14155	KOG1493		K16281	GO:0008270,GO:0005515	AT3G61460.1	BRH1	brassinosteroid-responsive RING-H2
VIT_202s0025g00230	41.2086	-1.54016	0.360964	-4.26679	1.98e-05	8.31e-05	-1.60579	1.63529	19.5958	0.000421755	0.00157974	10.2471	29.6155	38046171	VIT_202s0025g00230.1	VIT_202s0025g00230.1							AT4G23493.1
VIT_202s0025g00240	27.4281	-2.19729	0.506608	-4.33726	1.44e-05	6.19e-05	-2.16131	1.06666	17.4282	0.000713323	0.00248629	0.377715	1.58477	38046270	VIT_202s0025g00240.1	VIT_202s0025g00240.1	PF04116	PTHR31899,PTHR31899:SF3		1.14.13.129	K15746	GO:0055114,GO:0016491,GO:0006633,GO:0005506	AT4G25700.1	B1,BCH1,BETA-OHASE 1,chy1	beta-hydroxylase 1
VIT_202s0025g00260	614.157	-2.27001	0.162612	-13.9597	2.75e-44	1.66e-42	-2.24537	5.48615	221.075	8.54e-11	4.89e-09	4.83422	21.3353	38046331	VIT_202s0025g00260.1	VIT_202s0025g00260.1	PF12708	PTHR31339,PTHR31339:SF7					AT3G61490.3		Pectin lyase-like superfamily protein
VIT_202s0025g00430	83.9712	-3.98741	0.743477	-5.3632	8.18e-08	4.9e-07	-3.91591	2.63041	65.8833	6.7e-07	6.78e-06	0.22971	3.24268	38045281	VIT_202s0025g00430.1	VIT_202s0025g00430.1	PF00759	PTHR22298,PTHR22298:SF22		3.2.1.4		GO:0005975,GO:0004553	AT4G23560.1	AtGH9B15,GH9B15	glycosyl hydrolase 9B15
VIT_202s0025g00810	149.578	-1.78181	0.222714	-8.00041	1.24e-15	1.61e-14	-1.75037	3.45924	69.2274	3.29e-07	3.73e-06	0.91013	2.86617	38045730	VIT_202s0025g00810.1	VIT_202s0025g00810.1	PF00999	PTHR32468,PTHR32468:SF34				GO:0055085,GO:0016021,GO:0015299,GO:0006812	AT5G41610.1	ATCHX18,CHX18	cation/H+ exchanger 18
VIT_202s0025g01490	232.034	-1.65139	0.170463	-9.68766	3.4e-22	7.17e-21	-1.63973	4.08768	102.522	2.28e-08	4.25e-07	4.36515	12.7549	38046145	VIT_202s0025g01490.1	VIT_202s0025g01490.1	PF01398,PF13012	PTHR10540,PTHR10540:SF7	KOG1556		K03038	GO:0005515	AT5G05780.1	AE3,ATHMOV34,RPN8A	RP non-ATPase subunit 8A
VIT_202s0025g01580	2646.71	-1.71368	0.088561	-19.3503	2.03e-83	3.78e-81	-1.6933	7.5925	399.817	9.35e-13	1.55e-10	41.2597	124.959	38045612	VIT_202s0025g01580.1	VIT_202s0025g01580.1	PF01073	PTHR10366,PTHR10366:SF308		5.1.3.2	K01784	GO:0055114,GO:0016616,GO:0006694,GO:0003854	AT4G10960.1	UGE5	UDP-D-glucose/UDP-D-galactose 4-epimerase 5
VIT_202s0025g01960	11.6524	-2.5236	0.762633	-3.30906	0.00093609	0.00282923	-2.53459	-0.0523784	11.1797	0.00411577	0.0109959	1.4299	7.84373	38045733	VIT_202s0025g01960.1	VIT_202s0025g01960.1
VIT_202s0025g01990	69.1128	-1.56935	0.419572	-3.74036	0.000183758	0.000646319	-1.55203	2.36493	15.5163	0.00117027	0.00380331	1.84728	5.05444	38046662	VIT_202s0025g01990.1	VIT_202s0025g01990.1	PF13639	PTHR22765,PTHR22765:SF50			K19039	GO:0008270,GO:0005515	AT4G24015.1		RING/U-box superfamily protein
VIT_202s0025g02030	16.1888	-1.7743	0.622285	-2.85127	0.00435454	0.0112524	-1.76174	0.364767	8.05635	0.0118503	0.0270332	0.810953	2.59058	38046224	VIT_202s0025g02030.1	VIT_202s0025g02030.1
VIT_202s0025g02170	795.162	-1.51682	0.112302	-13.5066	1.43e-41	7.72e-40	NA	NA	NA	NA	NA	7.4943	19.6805	38046532	VIT_202s0025g02170.1	VIT_202s0025g02170.1	PF01204	PTHR23403,PTHR23403:SF1		3.2.1.28	K01194	GO:0005991,GO:0004555	AT4G24040.1	ATTRE1,TRE1	trehalase 1
VIT_202s0025g02310	68.8186	-2.19206	0.348715	-6.28609	3.26e-10	2.6e-09	-2.15743	2.35703	44.1212	5.62e-06	4.05e-05	0.275511	1.17553	38044977	VIT_202s0025g02310.1	VIT_202s0025g02310.1	PF14215	PTHR13902,PTHR13902:SF63					AT1G64625.2		Serine/threonine-protein kinase WNK (With No Lysine)-related
VIT_202s0025g02500	254.505	-1.52027	0.287301	-5.29156	1.21e-07	7.12e-07	-1.50228	4.2217	29.5841	7.41e-05	0.000359339	2.00583	5.44388	38044867	VIT_202s0025g02500.1	VIT_202s0025g02500.1	PF03169	PTHR31645,PTHR31645:SF8				GO:0055085	AT4G24120.1	ATYSL1,YSL1	YELLOW STRIPE like 1
VIT_202s0025g02560	137.924	-1.84833	0.254374	-7.26618	3.7e-13	3.93e-12	-1.80927	3.34125	53.4605	1.73e-06	1.51e-05	1.84471	6.10968	38045577	VIT_202s0025g02560.1	VIT_202s0025g02560.1	PF00155	PTHR11808,PTHR11808:SF55	KOG0053	4.4.1.11	K01761	GO:0030170,GO:0009058	AT1G64660.1	ATMGL,MGL	methionine gamma-lyase
VIT_202s0025g02600	2057.99	-3.14152	0.124129	-25.3086	2.57e-141	1.5e-138	-3.11672	7.23014	662.695	1.83e-14	9.84e-12	8.23532	67.3452	38045154	VIT_202s0025g02600.1	VIT_202s0025g02600.1	PF09118,PF07250	PTHR32208,PTHR32208:SF27		1.1.3.9			AT1G14430.1		glyoxal oxidase-related protein
VIT_202s0025g02725	129.308	-3.37883	0.267966	-12.6092	1.88e-36	8.44e-35	-3.3793	3.24709	162.964	8.21e-10	2.93e-08	2.30936	22.7311	38045535	VIT_202s0025g02725.1	VIT_202s0025g02725.1	PF14009	PTHR33148,PTHR33148:SF11					AT3G10120.1
VIT_202s0025g03010	87.1811	-1.64704	0.298302	-5.52137	3.36e-08	2.13e-07	-1.64323	2.68675	35.0406	2.14e-05	0.000126194	3.88113	11.2664	38046081	VIT_202s0025g03010.1	VIT_202s0025g03010.1	PF00403	PTHR22814,PTHR22814:SF136	KOG1603			GO:0046872,GO:0030001	AT2G18196.1		Heavy metal transport/detoxification superfamily protein
VIT_202s0025g03400	3784.61	-1.83826	0.0775346	-23.7089	2.92e-124	1.25e-121	-1.81574	8.10853	514.592	1.32e-13	3.43e-11	31.7454	104.585	38045145	VIT_202s0025g03400.1	VIT_202s0025g03400.1	PF02225,PF04258	PTHR12174,PTHR12174:SF41		3.4.11.6,3.4.11.10		GO:0016021,GO:0004190	AT1G63690.1	ATSPPL2,SPPL2	SIGNAL PEPTIDE PEPTIDASE-LIKE 2
VIT_202s0025g03440	29.6204	-1.59355	0.517744	-3.07786	0.0020849	0.00581565	-1.56237	1.17929	9.16231	0.00800585	0.0194031	0.557293	1.50686	38046510	VIT_202s0025g03440.1	VIT_202s0025g03440.1	PF14226,PF03171	PTHR10209,PTHR10209:SF212	KOG0143	1.14.11.15		GO:0055114,GO:0016491	AT4G23340.1		2-oxoglutarate (2OG) and Fe(II)-dependent oxygenase superfamily protein
VIT_202s0025g03550	288.905	-1.51336	0.198461	-7.62547	2.43e-14	2.83e-13	NA	NA	NA	NA	NA	3.28449	8.80339	38046627	VIT_202s0025g03550.1	VIT_202s0025g03550.1	PF13414,PF07714	PTHR27001,PTHR27001:SF147	KOG1187	2.7.11.1,2.7.10.2	K14500	GO:0006468,GO:0004672	AT1G63500.1		Protein kinase protein with tetratricopeptide repeat domain
VIT_202s0025g04730	838.265	-2.66598	0.120676	-22.092	3.77e-108	1.16e-105	-2.63759	5.93451	505.347	1.52e-13	3.77e-11	9.07071	52.9724	38045414	VIT_202s0025g04730.1	VIT_202s0025g04730.1	PF03446,PF00389	PTHR10996,PTHR10996:SF131	KOG0069	1.1.1.79,1.1.1.81	K15919	GO:0055114,GO:0004616,GO:0051287,GO:0016616,GO:0008152	AT1G12550.1		D-isomer specific 2-hydroxyacid dehydrogenase family protein
VIT_202s0025g05060	NA	NA	NA	NA	NA	NA	-2.1295	1.26794	6.96634	0.0191183	0.0403929	0.165635	0.669424	38046874	VIT_202s0025g05060.1	VIT_202s0025g05060.1	PF00225	PTHR24115,PTHR24115:SF437	KOG0240	3.6.4.4		GO:0008017,GO:0007018,GO:0005524,GO:0003777,GO:0005871	AT1G12430.2	ARK3,PAK	armadillo repeat kinesin 3
VIT_202s0025g05070	32.7233	-1.85698	0.450537	-4.12169	3.76e-05	0.000149918	-1.85167	1.31238	19.2889	0.000453371	0.00168174	2.61049	8.64925	38045806	VIT_202s0025g05070.1	VIT_202s0025g05070.1							AT1G01950.3	ARK2	armadillo repeat kinesin 2
VIT_202s0025g05110	194.384	-2.16887	0.192162	-11.2867	1.53e-29	4.96e-28	-2.14317	3.83103	146.324	1.8e-09	5.51e-08	1.71177	7.02004	38045497	VIT_202s0025g05110.1	VIT_202s0025g05110.1	PF01554	PTHR11206,PTHR11206:SF93	KOG1347		K03327	GO:0055085,GO:0016020,GO:0015297,GO:0015238,GO:0006855	AT4G22790.1		MATE efflux family protein
VIT_202s0087g00400	3576.61	-1.69656	0.109489	-15.4952	3.74e-54	3.17e-52	-1.67178	8.02686	282.412	1.34e-11	1.2e-09	47.0843	140.892	38045655	VIT_202s0087g00400.1	VIT_202s0087g00400.1	PF03283	PTHR21562,PTHR21562:SF4				GO:0016787	AT4G19420.1		Pectinacetylesterase family protein
VIT_202s0087g00410	126.1	-1.51028	0.235136	-6.42299	1.34e-10	1.12e-09	-1.53182	3.21396	51.6452	2.15e-06	1.81e-05	8.50663	22.8378	38046573	VIT_202s0087g00410.1	VIT_202s0087g00410.1	PF00235	PTHR36780,PTHR36780:SF1					AT4G19400.1		Profilin family protein
VIT_202s0087g00910	348.086	-4.51373	0.200258	-22.5396	1.7e-112	5.63e-110	-4.47622	4.66914	597.386	4.13e-14	1.66e-11	0.568133	12.011	38045250	VIT_202s0087g00910.1	VIT_202s0087g00910.1	PF03055	PTHR10543,PTHR10543:SF46	KOG1285	1.14.99.42,1.13.11.51	K09840		AT4G19170.1	CCD4,NCED4	nine-cis-epoxycarotenoid dioxygenase 4
VIT_202s0154g00090	235.255	-1.67528	0.218488	-7.6676	1.75e-14	2.07e-13	-1.64829	4.1098	67.8953	3.73e-07	4.11e-06	2.28296	6.79861	38046788	VIT_202s0154g00090.1	VIT_202s0154g00090.1	PF08244,PF00251	PTHR31953,PTHR31953:SF17		3.2.1.26	K01193		AT1G12240.1	ATBETAFRUCT4,VAC-INV	Glycosyl hydrolases family 32 protein
VIT_202s0236g00060	11.1987	-2.41689	0.751575	-3.21577	0.00130096	0.00380552	NA	NA	NA	NA	NA	0.915995	4.44086	38045589	VIT_202s0236g00060.1	VIT_202s0236g00060.1	PF14368	PTHR33286,PTHR33286:SF7					AT4G33550.2		Bifunctional inhibitor/lipid-transfer protein/seed storage 2S albumin superfamily protein
VIT_203s0038g00500	8.12168	-2.34318	0.98198	-2.38618	0.0170243	0.0372979	NA	NA	NA	NA	NA	0.058765	0.275114	38035197	VIT_203s0038g00500.1	VIT_203s0038g00500.1	PF00067	PTHR24298,PTHR24298:SF60	KOG0156		K09755	GO:0055114,GO:0020037,GO:0016705,GO:0005506	AT4G36220.1	CYP84A1,FAH1	ferulic acid 5-hydroxylase 1
VIT_203s0038g01050	8.55844	-2.34667	0.822463	-2.85322	0.00432781	0.0111965	NA	NA	NA	NA	NA	0.134895	0.650018	38055359	VIT_203s0038g01050.1	VIT_203s0038g01050.1	PF10354	PTHR11538,PTHR11538:SF42	KOG4174		K19307		AT1G55790.1		Domain of unknown function (DUF2431)
VIT_203s0038g02140	1423.17	-2.60464	0.125868	-20.6933	3.98e-95	9.7e-93	-2.57906	6.69832	485.07	2.09e-13	4.81e-11	9.40376	53.0072	38034673	VIT_203s0038g02140.1	VIT_203s0038g02140.1	PF01490	PTHR22950,PTHR22950:SF242	KOG1303		K13946		AT2G21050.1	LAX2	like AUXIN RESISTANT 2
VIT_203s0038g04160	42.8621	-2.13621	0.408538	-5.22892	1.71e-07	9.79e-07	-2.11661	1.6891	27.7427	7.63e-05	0.000368642	0.870879	3.61524	38034456	VIT_203s0038g04160.1	VIT_203s0038g04160.1	PF03107,PF07649	PTHR13871,PTHR13871:SF41				GO:0055114,GO:0047134	AT2G16050.1		Cysteine/Histidine-rich C1 domain family protein
VIT_203s0038g04480	110.739	-2.8672	0.301168	-9.52027	1.73e-21	3.48e-20	-2.83677	3.02713	101.755	2.4e-08	4.44e-07	0.445987	3.02831	38035992	VIT_203s0038g04480.1	VIT_203s0038g04480.1	PF03765,PF00650	PTHR23324,PTHR23324:SF55	KOG1471				AT4G36490.1	ATSFH12,SFH12	SEC14-like 12
VIT_203s0038g04510	1277.37	-2.37039	0.117813	-20.1198	4.95e-90	1.1e-87	-2.34514	6.54159	453.636	3.52e-13	7.27e-11	9.0839	43.0451	38034777	VIT_203s0038g04510.1	VIT_203s0038g04510.1	PF00004,PF14363	PTHR23070,PTHR23070:SF32				GO:0005524	AT3G50930.1	BCS1	cytochrome BC1 synthesis
VIT_203s0038g04680	141.63	-1.8726	0.226909	-8.25264	1.55e-16	2.17e-15	-1.85543	3.38043	78.3147	1.45e-07	1.89e-06	2.38396	8.1748	38034400	VIT_203s0038g04680.1	VIT_203s0038g04680.1	PF05368	PTHR10366,PTHR10366:SF375					AT4G39230.1		NmrA-like negative transcriptional regulator family protein
VIT_203s0038g04720	46.4811	-4.33011	0.471128	-9.19095	3.89e-20	7.15e-19	-4.28018	1.79681	89.0409	6.05e-08	9.3e-07	0.178119	3.39101	38035245	VIT_203s0038g04720.1	VIT_203s0038g04720.1	PF05739,PF00804	PTHR19957,PTHR19957:SF128	KOG0810		K08486	GO:0005515,GO:0016020	AT2G18260.1	ATSYP112,SYP112	syntaxin of plants 112
VIT_203s0063g00720	17.9838	-2.77754	0.626616	-4.4326	9.31e-06	4.12e-05	-2.72833	0.514847	19.4113	0.000440451	0.0016391	0.178074	1.14811	38034651	VIT_203s0063g00720.1	VIT_203s0063g00720.1	PF00135	PTHR23024,PTHR23024:SF138	KOG1515	3.1.1.1			AT1G47480.1		alpha/beta-Hydrolases superfamily protein
VIT_203s0063g00860	465.13	-1.95486	0.178324	-10.9624	5.79e-28	1.74e-26	-1.9352	5.08804	141.74	2.27e-09	6.71e-08	4.24669	15.4565	38036180	VIT_203s0063g00860.1	VIT_203s0063g00860.1	PF00450	PTHR11802,PTHR11802:SF78		3.4.16.6	K16297	GO:0006508,GO:0004185	AT3G63470.1	scpl40	serine carboxypeptidase-like 40
VIT_203s0063g01210	11.8675	-2.66079	0.751966	-3.53844	0.000402496	0.00131648	NA	NA	NA	NA	NA	0.115773	0.683255	38034656	VIT_203s0063g01210.1	VIT_203s0063g01210.1	PF03171,PF14226	PTHR10209,PTHR10209:SF98	KOG0143	1.14.11.9		GO:0055114,GO:0016491	AT3G19000.1		2-oxoglutarate (2OG) and Fe(II)-dependent oxygenase superfamily protein
VIT_203s0063g01690	479.107	-5.72357	0.207165	-27.6281	5.11e-168	4.72e-165	-5.68807	5.1277	877.909	2.01e-15	3.17e-12	0.367378	17.9483	38035940	VIT_203s0063g01690.1	VIT_203s0063g01690.1	PF00067	PTHR24298,PTHR24298:SF102	KOG0156			GO:0055114,GO:0020037,GO:0016705,GO:0005506	AT4G31940.1	CYP82C4	cytochrome P450, family 82, subfamily C, polypeptide 4
VIT_203s0063g01820	24.1042	-1.88214	0.740232	-2.54263	0.011002	0.0253574	-1.84658	0.883105	6.22713	0.0238754	0.0488732	0.230535	0.765727	38034861	VIT_203s0063g01820.1	VIT_203s0063g01820.1	PF00067	PTHR24286,PTHR24286:SF76			K01723	GO:0055114,GO:0020037,GO:0016705,GO:0005506	AT5G42650.1	AOS,CYP74A,DDE2	allene oxide synthase
VIT_203s0063g02620	17.8986	-1.9609	0.559678	-3.50362	0.000458976	0.00148625	-2.02716	0.505524	12.4745	0.00276509	0.00784807	2.44856	9.60862	38035894	VIT_203s0063g02620.1	VIT_203s0063g02620.1		PTHR24078,PTHR24078:SF177					AT4G39250.1	ATRL1,RL1,RSM2	RAD-like 1
VIT_203s0088g00290	9.103	-2.76362	0.946871	-2.91868	0.00351512	0.00929825	NA	NA	NA	NA	NA	1.27537	8.15726	38034961	VIT_203s0088g00290.1	VIT_203s0088g00290.1	PF06404	PTHR33285,PTHR33285:SF1				GO:0008283,GO:0008083,GO:0005576	AT3G49780.1	ATPSK3 (FORMER SYMBOL),ATPSK4,PSK4	phytosulfokine 4 precursor
VIT_203s0091g00500	5.72122	-4.60501	1.39222	-3.30767	0.000940771	0.00284191	NA	NA	NA	NA	NA	0.128513	2.94308	38035974	VIT_203s0091g00500.1	VIT_203s0091g00500.1	PF03242	PTHR35109,PTHR35109:SF1				GO:0006950	AT3G19550.1
VIT_203s0091g00680	142.271	-2.48839	0.244436	-10.1801	2.43e-24	5.9e-23	-2.46242	3.38701	118.376	8.27e-09	1.83e-07	0.726371	3.79146	38035472	VIT_203s0091g00680.1	VIT_203s0091g00680.1	PF00651,PF03000	PTHR32370,PTHR32370:SF4				GO:0005515,GO:0009958	AT2G14820.1	NPY2	Phototropic-responsive NPH3 family protein
VIT_203s0110g00170	72.1693	-1.52386	0.356739	-4.27163	1.94e-05	8.14e-05	-1.5045	2.42718	20.6896	0.000327701	0.0012737	0.485616	1.2972	38034632	VIT_203s0110g00170.1	VIT_203s0110g00170.1	PF08263,PF00560,PF13855	PTHR27004,PTHR27004:SF1	KOG0472			GO:0005515	AT3G05660.1	AtRLP33,RLP33	receptor like protein 33
VIT_203s0180g00270	36.2574	-1.51298	0.507103	-2.98358	0.00284901	0.0076916	NA	NA	NA	NA	NA	0.456644	1.16978	38035773	VIT_203s0180g00270.1	VIT_203s0180g00270.1	PF00849	PTHR11079,PTHR11079:SF58	KOG1919	5.4.99.24		GO:0009982,GO:0009451,GO:0003723,GO:0001522	AT3G19440.1		Pseudouridine synthase family protein
VIT_204s0008g01840	10.1584	-1.94051	0.743043	-2.61157	0.00901281	0.0213733	NA	NA	NA	NA	NA	0.254325	0.884472	38067815	VIT_204s0008g01840.1	VIT_204s0008g01840.1	PF13921	PTHR10641,PTHR10641:SF564	KOG0048		K09422		AT5G35550.1	ATMYB123,ATTT2,MYB123,TT2	Duplicated homeodomain-like superfamily protein
VIT_204s0008g02250	1264.2	-1.64648	0.156948	-10.4906	9.54e-26	2.51e-24	-1.60973	6.52848	128.264	4.66e-09	1.19e-07	14.5627	41.909	38067792	VIT_204s0008g02250.1	VIT_204s0008g02250.1	PF08541,PF08392	PTHR31561,PTHR31561:SF2		2.3.1.199	K15397	GO:0016747,GO:0008610,GO:0016020,GO:0006633	AT2G26250.1	FDH,KCS10	3-ketoacyl-CoA synthase 10
VIT_204s0008g02370	223.212	-1.6211	0.18028	-8.99209	2.43e-19	4.16e-18	-1.5967	4.03342	89.9273	5.65e-08	8.81e-07	1.82349	5.18734	38068331	VIT_204s0008g02370.1	VIT_204s0008g02370.1	PF00571,PF13041,PF01535	PTHR24015,PTHR24015:SF346					AT5G10690.1		pentatricopeptide (PPR) repeat-containing protein / CBS domain-containing protein
VIT_204s0008g02570	6.51402	-2.24761	0.890586	-2.52374	0.0116114	0.0266046	NA	NA	NA	NA	NA	0.118859	0.518994	38068759	VIT_204s0008g02570.1	VIT_204s0008g02570.1	PF08784	PTHR13989,PTHR13989:SF20	KOG3108		K10739		AT2G24490.1	ATRPA2,ATRPA32A,ROR1,RPA2,RPA32A	replicon protein A2
VIT_204s0008g02590	495.521	-2.88279	0.185684	-15.5252	2.34e-54	2.02e-52	-2.86997	5.17587	297.228	9.1e-12	8.94e-10	14.5911	99.3786	38067765	VIT_204s0008g02590.1	VIT_204s0008g02590.1		PTHR33638,PTHR33638:SF1					AT4G31360.1		selenium binding
VIT_204s0008g02760	7.52081	-6.46026	1.30692	-4.94314	7.69e-07	4.04e-06	NA	NA	NA	NA	NA	0	0.80956	38068277	VIT_204s0008g02760.1	VIT_204s0008g02760.1	PF04654	PTHR31881,PTHR31881:SF6					AT4G31330.1		Protein of unknown function, DUF599
VIT_204s0008g04500	28.4752	-2.02857	0.603721	-3.36012	0.0007791	0.00239223	-2.00697	1.10783	11.793	0.00340007	0.00934091	3.37452	12.3774	38067453	VIT_204s0008g04500.1	VIT_204s0008g04500.1		PTHR36800					AT5G25570.1
VIT_204s0008g05010	994.88	-2.28243	0.163261	-13.9803	2.06e-44	1.25e-42	-2.25226	6.18302	223.71	7.81e-11	4.54e-09	12.5818	56.8054	38068482	VIT_204s0008g05010.1	VIT_204s0008g05010.1	PF04862	PTHR31265,PTHR31265:SF3					AT5G11420.1		Protein of unknown function, DUF642
VIT_204s0008g05490	13.5111	-1.69014	0.634929	-2.66194	0.00776915	0.0187728	-1.66339	0.146738	6.74668	0.0194255	0.0409132	0.205462	0.630119	38068315	VIT_204s0008g05490.1	VIT_204s0008g05490.1	PF00141	PTHR31356,PTHR31356:SF4		1.11.1.11		GO:0055114,GO:0020037,GO:0006979,GO:0004601	AT4G32320.1	APX6	ascorbate peroxidase 6
VIT_204s0008g05930	129.212	-2.1419	0.271919	-7.87695	3.35e-15	4.21e-14	-2.12375	3.24469	70.9246	2.8e-07	3.27e-06	2.0972	8.51187	38068486	VIT_204s0008g05930.1	VIT_204s0008g05930.1							AT5G10970.1		C2H2 and C2HC zinc fingers superfamily protein
VIT_204s0023g00030	37.222	-1.56558	0.438722	-3.56851	0.000359016	0.00118799	-1.53107	1.50266	12.3859	0.00283952	0.00803243	0.295278	0.793025	38068839	VIT_204s0023g00030.1	VIT_204s0023g00030.1		PTHR21717,PTHR21717:SF23					AT5G44800.1	CHR4,PKR1	chromatin remodeling 4
VIT_204s0023g00320	77.7935	-5.27833	0.436597	-12.0897	1.2e-33	4.68e-32	-5.21573	2.52261	204.528	1.53e-10	7.53e-09	0.129219	4.66423	38068528	VIT_204s0023g00320.1	VIT_204s0023g00320.1	PF03547	PTHR31752,PTHR31752:SF2			K13947	GO:0055085,GO:0016021	AT5G16530.1	PIN5	Auxin efflux carrier family protein
VIT_204s0023g01270	304.083	-1.66895	0.180002	-9.27182	1.83e-20	3.44e-19	-1.64493	4.4777	98.9692	2.91e-08	5.14e-07	3.00425	8.90676	38068288	VIT_204s0023g01270.1	VIT_204s0023g01270.1	PF07690	PTHR23505,PTHR23505:SF7	KOG1330			GO:0055085,GO:0016021	AT4G36790.1		Major facilitator superfamily protein
VIT_204s0023g01480	767.34	-3.90336	0.178093	-21.9176	1.76e-106	5.25e-104	-3.88374	5.80698	502.289	1.59e-13	3.89e-11	2.20614	30.7564	38067743	VIT_204s0023g01480.1	VIT_204s0023g01480.1	PF00743	PTHR23023,PTHR23023:SF146	KOG1399	1.14.13.168		GO:0055114,GO:0050661,GO:0050660,GO:0004499	AT5G25620.2	YUC6	Flavin-binding monooxygenase family protein
VIT_204s0023g02200	582.127	-3.61747	0.13007	-27.8118	3.13e-170	3.05e-167	-3.59427	5.40894	833	3.04e-15	3.5e-12	2.73722	30.9876	38069289	VIT_204s0023g02200.1	VIT_204s0023g02200.1	PF03492	PTHR31009,PTHR31009:SF19		2.1.1.274		GO:0008168	AT5G04370.2	NAMT1	S-adenosyl-L-methionine-dependent methyltransferases superfamily protein
VIT_204s0023g02205	8.31833	-2.37303	0.989482	-2.39826	0.0164732	0.0362036	NA	NA	NA	NA	NA	0.46102	2.2975	38068633	VIT_204s0023g02205.1	VIT_204s0023g02205.1		PTHR39708					AT4G23330.1
VIT_204s0023g02480	1118	-2.3151	0.165596	-13.9804	2.05e-44	1.25e-42	-2.3413	6.3487	213.831	1.33e-10	6.75e-09	65.4926	311.151	38066495	VIT_204s0023g02480.1	VIT_204s0023g02480.1	PF00257	PTHR33346				GO:0009415,GO:0006950	AT3G50980.1	XERO1	dehydrin xero 1
VIT_204s0023g02730	179.021	-1.78407	0.224561	-7.94469	1.95e-15	2.51e-14	-1.76165	3.71657	69.6173	3.17e-07	3.61e-06	2.44724	7.81751	38068867	VIT_204s0023g02730.1	VIT_204s0023g02730.1	PF00892	PTHR31218,PTHR31218:SF28				GO:0016021,GO:0016020,GO:0022857	AT1G75500.1	WAT1	Walls Are Thin 1
VIT_204s0023g03040	213.52	-1.78882	0.342226	-5.227	1.72e-07	9.89e-07	-1.77375	3.96476	25.8897	0.000200233	0.000838949	6.01038	19.1404	38068394	VIT_204s0023g03040.1	VIT_204s0023g03040.1	PF00903	PTHR10374,PTHR10374:SF23	KOG2944	4.4.1.5			AT1G80160.1		Lactoylglutathione lyase / glyoxalase I family protein
VIT_204s0023g03060	27.6501	-1.58035	0.455584	-3.46885	0.000522699	0.00166798	-1.55367	1.08682	11.1557	0.00414706	0.0110648	0.138753	0.372679	38067885	VIT_204s0023g03060.1	VIT_204s0023g03060.1	PF11995,PF00225	PTHR24115,PTHR24115:SF496	KOG0242	3.6.4.4	K11498	GO:0008017,GO:0007018,GO:0005524,GO:0003777,GO:0005871	AT5G66310.1		ATP binding microtubule motor family protein
VIT_204s0023g03540	156.575	-1.5929	0.220607	-7.22051	5.18e-13	5.45e-12	-1.53931	3.52506	52.7791	1.88e-06	1.62e-05	3.98786	10.9809	38066593	VIT_204s0023g03540.1	VIT_204s0023g03540.1	PF00314	PTHR31048,PTHR31048:SF3					AT1G75800.1		Pathogenesis-related thaumatin superfamily protein
VIT_204s0023g03550	77.0788	-1.66591	0.343751	-4.84626	1.26e-06	6.42e-06	-1.62351	2.51451	24.1172	0.000156055	0.00067673	1.54101	4.5041	38067832	VIT_204s0023g03550.1	VIT_204s0023g03550.1	PF00314	PTHR31048,PTHR31048:SF11					AT4G38660.1		Pathogenesis-related thaumatin superfamily protein
VIT_204s0044g00020	12925.3	-1.65004	0.0991904	-16.6351	3.88e-62	4.43e-60	-1.62516	9.88072	299.902	8.5e-12	8.61e-10	136.211	395.551	38068059	VIT_204s0044g00020.1	VIT_204s0044g00020.1	PF06628,PF00199	PTHR11465,PTHR11465:SF15		1.11.1.6,1.11.1.21	K03781	GO:0055114,GO:0020037,GO:0004096,GO:0006979	AT4G35090.1	CAT2	catalase 2
VIT_204s0044g00190	31.6499	-2.80882	0.559194	-5.02299	5.09e-07	2.74e-06	-2.76796	1.25552	24.2101	0.000153094	0.000665501	0.249375	1.60065	38068687	VIT_204s0044g00190.1	VIT_204s0044g00190.1	PF00107,PF08240	PTHR11695,PTHR11695:SF567			K00083	GO:0055114,GO:0016491,GO:0008270	AT4G39330.1	ATCAD9,CAD9	cinnamyl alcohol dehydrogenase 9
VIT_204s0044g00310	18.3292	-2.13888	0.800445	-2.67212	0.00753747	0.0182847	-2.08891	0.567322	6.94128	0.0180095	0.0384734	0.222194	0.918178	38067729	VIT_204s0044g00310.1	VIT_204s0044g00310.1	PF00892	PTHR31218,PTHR31218:SF15				GO:0016021,GO:0016020,GO:0022857	AT5G64700.1		nodulin MtN21 /EamA-like transporter family protein
VIT_204s0044g00360	9.82237	-6.84355	1.31806	-5.19216	2.08e-07	1.18e-06	NA	NA	NA	NA	NA	0	0.639461	38067239	VIT_204s0044g00360.1	VIT_204s0044g00360.1	PF00892	PTHR31218,PTHR31218:SF7				GO:0016021,GO:0016020,GO:0022857	AT1G25270.1		nodulin MtN21 /EamA-like transporter family protein
VIT_204s0044g00650	14.6429	-1.84568	0.762995	-2.41899	0.0155635	0.0344718	NA	NA	NA	NA	NA	0.254254	0.840989	38066760	VIT_204s0044g00650.1	VIT_204s0044g00650.1	PF00069	PTHR27002,PTHR27002:SF142	KOG1187	2.7.11.1		GO:0006468,GO:0005524,GO:0004672	AT5G60900.1	RLK1	receptor-like protein kinase 1
VIT_204s0044g01560	827.763	-1.66205	0.136221	-12.2012	3.06e-34	1.24e-32	-1.63421	5.91811	166.036	7.16e-10	2.64e-08	5.29341	15.4334	38067937	VIT_204s0044g01560.1	VIT_204s0044g01560.1	PF00069	PTHR27001,PTHR27001:SF35	KOG1187	2.7.11.1		GO:0006468,GO:0005524,GO:0004672	AT1G77280.1		Protein kinase protein with adenine nucleotide alpha hydrolases-like domain
VIT_204s0044g01740	35.2875	-1.91883	0.404926	-4.73873	2.15e-06	1.06e-05	-1.87246	1.41971	21.6419	0.000264763	0.00106341	0.316046	1.09178	38068386	VIT_204s0044g01740.1	VIT_204s0044g01740.1	PF00368	PTHR10572,PTHR10572:SF9		1.1.1.34	K00021	GO:0055114,GO:0050662,GO:0015936,GO:0004420	AT1G76490.1	HMG1,HMGR1	hydroxy methylglutaryl CoA reductase 1
VIT_204s0044g01800	35.0466	-1.5452	0.511669	-3.01992	0.00252838	0.00691423	-1.54093	1.41366	9.32879	0.00756047	0.0185222	1.51695	4.1044	38068353	VIT_204s0044g01800.1	VIT_204s0044g01800.1	PF05327	PTHR12790					AT2G34750.1		RNA polymerase I specific transcription initiation factor RRN3 protein
VIT_204s0044g02010	73.7629	-8.31318	1.0435	-7.9666	1.63e-15	2.1e-14	-7.96609	2.44191	248.717	3.52e-11	2.44e-09	0.0206887	6.29511	38066738	VIT_204s0044g02010.1	VIT_204s0044g02010.1	PF14226,PF03171	PTHR10209,PTHR10209:SF108	KOG0143			GO:0055114,GO:0016491	AT1G14130.1		2-oxoglutarate (2OG) and Fe(II)-dependent oxygenase superfamily protein
VIT_204s0079g00280	16.1159	-1.86461	0.781693	-2.38535	0.0170631	0.0373643	NA	NA	NA	NA	NA	0.110007	0.365155	38067471	VIT_204s0079g00280.1	VIT_204s0079g00280.1	PF02365	PTHR31989,PTHR31989:SF6				GO:0006355,GO:0003677	AT1G65910.1	anac028,NAC028	NAC domain containing protein 28
VIT_204s0079g00680	71.1306	-2.8161	0.322463	-8.73311	2.48e-18	3.93e-17	-2.78789	2.39754	82.917	9.83e-08	1.38e-06	0.436093	2.8778	38066713	VIT_204s0079g00680.1	VIT_204s0079g00680.1	PF00494	PTHR31480,PTHR31480:SF2	KOG4411	2.5.1.32		GO:0016740,GO:0009058	AT5G17230.2	PSY	PHYTOENE SYNTHASE
VIT_205s0020g00330	7.5554	-4.95639	1.37381	-3.60776	0.000308853	0.00103944	NA	NA	NA	NA	NA	0.0191075	0.51659	38073644	VIT_205s0020g00330.1	VIT_205s0020g00330.1	PF01501	PTHR11183,PTHR11183:SF33	KOG1950	2.4.1.123	K18819	GO:0016757,GO:0047216,GO:0006012	AT1G56600.1	AtGolS2,GolS2	galactinol synthase 2
VIT_205s0020g00450	913.258	-1.68775	0.101594	-16.6126	5.64e-62	6.35e-60	-1.6669	6.0587	284.079	1.28e-11	1.16e-09	6.21247	18.4207	38073873	VIT_205s0020g00450.1	VIT_205s0020g00450.1	PF00145	PTHR23068,PTHR23068:SF11		2.1.1.37			AT3G17310.1		S-adenosyl-L-methionine-dependent methyltransferases superfamily protein
VIT_205s0020g00480	37.0451	-2.73219	0.396255	-6.89505	5.38e-12	5.15e-11	-2.69583	1.48619	47.2372	3.72e-06	2.84e-05	0.331145	2.02927	38073067	VIT_205s0020g00480.1	VIT_205s0020g00480.1	PF00153	PTHR24089,PTHR24089:SF296					AT5G15640.1		Mitochondrial substrate carrier family protein
VIT_205s0020g01070	20.4383	-7.90274	1.1369	-6.95112	3.62e-12	3.51e-11	-8.35703	0.658593	70.9097	1.25e-06	1.14e-05	0	2.97773	38071664	VIT_205s0020g01070.1	VIT_205s0020g01070.1	PF02309	PTHR31734,PTHR31734:SF3			K14484	GO:0006355,GO:0005634	AT3G17600.1	IAA31	indole-3-acetic acid inducible 31
VIT_205s0020g01080	1281.77	-3.53611	0.338411	-10.4492	1.48e-25	3.83e-24	-3.5081	6.54891	159.11	7.12e-08	1.06e-06	2.59765	28.0244	38073342	VIT_205s0020g01080.1	VIT_205s0020g01080.1		PTHR37729,PTHR37729:SF1
VIT_205s0020g01240	23.9446	-2.0772	0.607588	-3.41876	0.000629069	0.00196735	-2.04162	0.881939	11.0026	0.00435308	0.0115494	0.420604	1.61248	38074547	VIT_205s0020g01240.1	VIT_205s0020g01240.1	PF00348	PTHR12001,PTHR12001:SF52	KOG0776	2.5.1.29,2.5.1.10,2.5.1.1	K13789	GO:0008299	AT4G36810.1	GGPS1	geranylgeranyl pyrophosphate synthase 1
VIT_205s0020g02920	23.3106	-3.30424	0.633535	-5.21555	1.83e-07	1.05e-06	-3.25494	0.85242	25.3812	0.000120709	0.000545937	0.122559	1.16113	38072824	VIT_205s0020g02920.1	VIT_205s0020g02920.1	PF11250	PTHR33155,PTHR33155:SF4					AT5G19260.1		Protein of unknown function (DUF3049)
VIT_205s0020g03340	56.0799	-1.66066	0.322515	-5.1491	2.62e-07	1.47e-06	-1.64288	2.07	27.4408	8.08e-05	0.00038771	1.10462	3.23139	38072534	VIT_205s0020g03340.1	VIT_205s0020g03340.1	PF05910	PTHR31972,PTHR31972:SF4					AT5G28150.1		Plant protein of unknown function (DUF868)
VIT_205s0020g04960	11.9151	-2.13295	0.754133	-2.82835	0.00467884	0.0119846	-2.09248	0.00154638	8.11344	0.0116066	0.0265714	0.348165	1.41387	38074023	VIT_205s0020g04960.1	VIT_205s0020g04960.1		PTHR36805					AT5G52070.1		Agenet domain-containing protein
VIT_205s0020g05000	16.0328	-2.22214	0.70617	-3.14675	0.00165098	0.00470854	-2.24754	0.352979	10.3582	0.00535801	0.0137866	1.20594	5.48056	38073796	VIT_205s0020g05000.1	VIT_205s0020g05000.1	PF00280	PTHR33091,PTHR33091:SF14				GO:0009611,GO:0004867	AT5G43580.1		Serine protease inhibitor, potato inhibitor I-type family protein
VIT_205s0029g00400	501.901	-3.63269	0.164291	-22.1113	2.46e-108	7.71e-106	-3.60442	5.19675	573.624	5.67e-14	1.98e-11	0.617498	7.10108	38074017	VIT_205s0029g00400.1	VIT_205s0029g00400.1	PF12711,PF00225	PTHR24115,PTHR24115:SF413	KOG4280	3.6.4.4	K10400	GO:0008017,GO:0007018,GO:0005524,GO:0003777,GO:0005871	AT3G23670.1	KINESIN-12B,PAKRP1L	phragmoplast-associated kinesin-related protein, putative
VIT_205s0049g00550	NA	NA	NA	NA	NA	NA	-1.50514	6.8078	35.6195	9.97e-05	0.000464036	121.153	330.239	38072903	VIT_205s0049g00550.1	VIT_205s0049g00550.1		PTHR34629,PTHR34629:SF1
VIT_205s0049g00780	247.144	-2.51788	0.275966	-9.12388	7.25e-20	1.3e-18	-2.47521	4.17678	79.5062	2.33e-07	2.83e-06	4.4998	23.555	38073161	VIT_205s0049g00780.1	VIT_205s0049g00780.1		PTHR34629,PTHR34629:SF1					AT5G61610.1		Oleosin family protein
VIT_205s0049g02310	122.023	-1.67026	0.29929	-5.58074	2.39e-08	1.54e-07	-1.64538	3.1726	34.3421	2.4e-05	0.000138815	1.12152	3.2984	38072564	VIT_205s0049g02310.1	VIT_205s0049g02310.1	PF07690	PTHR31585,PTHR31585:SF12				GO:0055085,GO:0016021	AT2G33280.1		Major facilitator superfamily protein
VIT_205s0051g01060	8.2399	-2.26264	0.94774	-2.38741	0.0169676	0.037183	NA	NA	NA	NA	NA	0.180271	0.80398	38073195	VIT_205s0051g01060.1	VIT_205s0051g01060.1		PTHR33176
VIT_205s0062g00140	149.075	-4.11313	0.261657	-15.7195	1.11e-55	1.01e-53	-4.08384	3.44942	286.518	1.2e-11	1.11e-09	0.127484	2.04785	38073272	VIT_205s0062g00140.1	VIT_205s0062g00140.1		PTHR12044,PTHR12044:SF14					AT4G14180.1	AtPRD1,PRD1	putative recombination initiation defect 1
VIT_205s0077g00575	54.339	-1.73246	0.330848	-5.23643	1.64e-07	9.42e-07	-1.72128	2.01968	29.3828	5.63e-05	0.000284965	2.1568	6.63564	38072286	VIT_205s0077g00575.1	VIT_205s0077g00575.1
VIT_205s0077g00660	10.725	-1.98477	0.845354	-2.34785	0.0188819	0.0408225	NA	NA	NA	NA	NA	0.763178	2.87827	38072624	VIT_205s0077g00660.1	VIT_205s0077g00660.1
VIT_205s0077g00890	9.53976	-3.98841	1.012	-3.94114	8.11e-05	0.000303871	NA	NA	NA	NA	NA	0.0380018	0.556402	38072772	VIT_205s0077g00890.1	VIT_205s0077g00890.1	PF01095	PTHR31321		3.1.1.11		GO:0042545,GO:0030599,GO:0005618	AT3G17060.1		Pectin lyase-like superfamily protein
VIT_205s0077g00940	962.658	-1.84394	0.195808	-9.41711	4.64e-21	9.09e-20	-1.81685	6.1363	90.8266	1.42e-07	1.87e-06	3.67647	12.2724	38074098	VIT_205s0077g00940.1	VIT_205s0077g00940.1	PF02518,PF00512,PF01590,PF08446,PF00989,PF00360	PTHR24423,PTHR24423:SF563			K12121	GO:0007165,GO:0000155,GO:0005515,GO:0006355,GO:0018298,GO:0009584	AT2G18790.1	HY3,OOP1,PHYB	phytochrome B
VIT_205s0077g01070	1511.04	-1.90939	0.170645	-11.1892	4.6e-29	1.46e-27	-1.9077	6.78364	139.201	6.02e-09	1.43e-07	66.5117	234.419	38073695	VIT_205s0077g01070.1	VIT_205s0077g01070.1	PF00582	PTHR31964,PTHR31964:SF23				GO:0006950	AT3G17020.1		Adenine nucleotide alpha hydrolases-like superfamily protein
VIT_205s0077g01530	70.7187	-3.39504	0.507241	-6.69314	2.18e-11	1.96e-10	-3.41917	2.38555	41.7719	1.12e-05	7.25e-05	1.36429	14.0529	38073505	VIT_205s0077g01530.1	VIT_205s0077g01530.1	PF00407	PTHR31213,PTHR31213:SF14				GO:0009607,GO:0006952	AT1G24020.1	MLP423	MLP-like protein 423
VIT_205s0077g01540	140.778	-4.89083	0.365055	-13.3975	6.25e-41	3.26e-39	-4.87382	3.36385	178.232	4.24e-10	1.77e-08	1.01245	28.0733	38071882	VIT_205s0077g01540.1	VIT_205s0077g01540.1	PF00407	PTHR31213,PTHR31213:SF14				GO:0009607,GO:0006952	AT1G24020.2	MLP423	MLP-like protein 423
VIT_205s0077g01550	51.5914	-2.5447	0.571814	-4.45021	8.58e-06	3.82e-05	-2.5858	1.93947	19.9057	0.000465673	0.00172104	1.60489	9.41686	38072219	VIT_205s0077g01550.1	VIT_205s0077g01550.1	PF00407	PTHR31213,PTHR31213:SF14				GO:0009607,GO:0006952	AT1G24020.1	MLP423	MLP-like protein 423
VIT_205s0077g01560	72.4396	-2.70448	0.385549	-7.01463	2.31e-12	2.27e-11	-2.70317	2.42173	49.4866	2.8e-06	2.24e-05	2.11181	13.1219	38072494	VIT_205s0077g01560.1	VIT_205s0077g01560.1	PF00407	PTHR31213,PTHR31213:SF14				GO:0009607,GO:0006952	AT1G24020.1	MLP423	MLP-like protein 423
VIT_205s0077g01570	703.621	-3.86782	0.166004	-23.2996	4.47e-120	1.83e-117	-3.84971	5.68248	580.432	5.17e-14	1.86e-11	3.24702	44.3307	38072791	VIT_205s0077g01570.1	VIT_205s0077g01570.1	PF00407	PTHR31213,PTHR31213:SF14				GO:0009607,GO:0006952	AT1G24020.1	MLP423	MLP-like protein 423
VIT_205s0077g01650	87.3996	-2.47586	0.329781	-7.50757	6.02e-14	6.81e-13	-2.48097	2.69373	60.3559	8.02e-07	7.9e-06	2.94704	15.5011	38073133	VIT_205s0077g01650.1	VIT_205s0077g01650.1	PF00407	PTHR31213,PTHR31213:SF14				GO:0009607,GO:0006952	AT1G24020.2	MLP423	MLP-like protein 423
VIT_205s0077g01960	19.0679	-2.44006	0.717687	-3.3999	0.000674108	0.00209737	-2.386	0.582463	10.4051	0.00527649	0.0136159	0.090829	0.434818	38073890	VIT_205s0077g01960.1	VIT_205s0077g01960.1	PF16869,PF06278,PF16858	PTHR14324,PTHR14324:SF3	KOG2359		K11490		AT3G16730.1
VIT_205s0094g00340	38984.6	-1.50376	0.0909573	-16.5326	2.14e-61	2.31e-59	NA	NA	NA	NA	NA	988.205	2602.44	38071759	VIT_205s0094g00340.1	VIT_205s0094g00340.1	PF00187,PF00182	PTHR22595,PTHR22595:SF37	KOG4742	3.2.1.14	K01183	GO:0008061,GO:0016998,GO:0006032,GO:0004568	AT3G54420.1	ATCHITIV,ATEP3,CHIV,EP3	homolog of carrot EP3-3 chitinase
VIT_205s0094g00350	2271.94	-1.62745	0.111038	-14.6567	1.22e-48	8.32e-47	-1.60503	7.37295	244.18	4.04e-11	2.72e-09	29.5347	84.7023	38074012	VIT_205s0094g00350.1	VIT_205s0094g00350.1	PF14244,PF00182	PTHR22595,PTHR22595:SF60	KOG4742	3.2.1.14	K01183	GO:0016998,GO:0006032,GO:0004568	AT3G54420.1	ATCHITIV,ATEP3,CHIV,EP3	homolog of carrot EP3-3 chitinase
VIT_205s0094g00990	12.6274	-1.84409	0.671821	-2.74492	0.00605258	0.0150615	-1.7898	0.0600645	6.98409	0.0177141	0.0379639	0.134337	0.437491	38072948	VIT_205s0094g00990.1	VIT_205s0094g00990.1	PF00201	PTHR11926,PTHR11926:SF299	KOG1192		K13691	GO:0016758,GO:0008152	AT2G43820.1	ATSAGT1,GT,SAGT1,SGT1,UGT74F2	UDP-glucosyltransferase 74F2
VIT_205s0094g01330	306.688	-2.19031	0.186628	-11.7362	8.31e-32	3.01e-30	-2.15543	4.48861	154.045	1.24e-09	4.06e-08	1.1114	4.65768	38072593	VIT_205s0094g01330.1	VIT_205s0094g01330.1	PF03372	PTHR11200,PTHR11200:SF133	KOG0565	3.1.3.56			AT2G43900.1		Endonuclease/exonuclease/phosphatase family protein
VIT_205s0102g00640	8.79164	-4.67465	1.22251	-3.82382	0.000131397	0.000473898	NA	NA	NA	NA	NA	0.0177323	0.40771	38071990	VIT_205s0102g00640.1	VIT_205s0102g00640.1	PF00400	PTHR19918	KOG0305		K03363	GO:0005515	AT4G33270.1	CDC20.1	Transducin family protein / WD-40 repeat family protein
VIT_206s0004g00530	22.1311	-1.72973	0.62719	-2.7579	0.00581741	0.0145381	-1.66338	0.79996	6.96263	0.0178614	0.0382237	0.163548	0.484889	38061424	VIT_206s0004g00530.1	VIT_206s0004g00530.1	PF00628,PF01426,PF00004	PTHR10763,PTHR10763:SF23				GO:0005515,GO:0003682,GO:0005524	AT4G14700.1	ATORC1A,ORC1A	origin recognition complex 1
VIT_206s0004g00790	361.664	-2.06881	0.180699	-11.4489	2.38e-30	8.14e-29	-2.04005	4.72593	139.989	2.48e-09	7.17e-08	3.32814	12.8495	38061485	VIT_206s0004g00790.1	VIT_206s0004g00790.1	PF00324	PTHR11785,PTHR11785:SF359	KOG1287			GO:0055085,GO:0016020,GO:0006810,GO:0015171,GO:0003333	AT3G13620.1		Amino acid permease family protein
VIT_206s0004g00800	3562.54	-2.35948	0.0787665	-29.9553	3.75e-197	9.4e-194	-2.33524	8.02157	790.304	4.6e-15	4.12e-12	26.9771	127.852	38061199	VIT_206s0004g00800.1	VIT_206s0004g00800.1	PF00324	PTHR11785,PTHR11785:SF378	KOG1287			GO:0055085,GO:0016020,GO:0006810,GO:0015171,GO:0003333	AT3G13620.1		Amino acid permease family protein
VIT_206s0004g00810	216.277	-1.74645	0.205186	-8.51156	1.72e-17	2.57e-16	-1.72533	3.98901	82.9463	9.81e-08	1.38e-06	2.30919	7.25868	38061344	VIT_206s0004g00810.1	VIT_206s0004g00810.1		PTHR36330,PTHR36330:SF1					AT1G55280.1		Lipase/lipooxygenase, PLAT/LH2 family protein
VIT_206s0004g00910	905.326	-2.77473	0.10938	-25.3677	5.73e-142	3.47e-139	-2.77684	6.04571	662.26	1.84e-14	9.84e-12	20.7724	133.994	38062837	VIT_206s0004g00910.1	VIT_206s0004g00910.1	PF14368	PTHR33044,PTHR33044:SF28					AT1G55260.1		Bifunctional inhibitor/lipid-transfer protein/seed storage 2S albumin superfamily protein
VIT_206s0004g01040	30.8799	-1.75083	0.506752	-3.455	0.000550289	0.00174618	-1.75687	1.2375	11.9312	0.00325896	0.00901474	1.13865	3.66692	38061172	VIT_206s0004g01040.1	VIT_206s0004g01040.1	PF03018	PTHR21495,PTHR21495:SF77					AT3G13650.1		Disease resistance-responsive (dirigent-like protein) family protein
VIT_206s0004g01510	10000.2	-2.04818	0.10921	-18.7545	1.78e-78	2.97e-76	-2.02068	9.51055	377.502	1.46e-12	2.12e-10	43.3901	165.198	38061042	VIT_206s0004g01510.1	VIT_206s0004g01510.1	PF01477,PF00305	PTHR11771,PTHR11771:SF42		1.13.11.12	K00454	GO:0005515,GO:0055114,GO:0046872,GO:0016702	AT3G45140.1	ATLOX2,LOX2	lipoxygenase 2
VIT_206s0004g01680	19.6351	-1.73103	0.535386	-3.23323	0.00122399	0.00360139	-1.69253	0.639061	9.55554	0.00699841	0.0173373	0.15923	0.490517	38062177	VIT_206s0004g01680.1	VIT_206s0004g01680.1		PTHR31029,PTHR31029:SF3					AT5G12900.1
VIT_206s0004g01770	831.809	-1.63525	0.125814	-12.9974	1.27e-38	6.02e-37	-1.60588	5.92478	180.484	3.87e-10	1.63e-08	4.67554	13.2936	38062881	VIT_206s0004g01770.1	VIT_206s0004g01770.1	PF07944	PTHR31151,PTHR31151:SF0					AT5G12950.1		Putative glycosyl hydrolase of unknown function (DUF1680)
VIT_206s0004g01890	279.946	-1.82512	0.213678	-8.54145	1.33e-17	2.01e-16	-1.80031	4.35952	82.4116	1.02e-07	1.43e-06	1.26516	4.16905	38061611	VIT_206s0004g01890.1	VIT_206s0004g01890.1	PF12710,PF00403,PF00122	PTHR24093,PTHR24093:SF315		3.6.3.4,3.6.3.54	K17686	GO:0046872,GO:0030001,GO:0000166	AT1G63440.1	HMA5	heavy metal atpase 5
VIT_206s0004g01990	51.2072	-1.58329	0.466667	-3.39277	0.0006919	0.0021474	-1.5827	1.93431	12.6232	0.00264504	0.00755792	1.75028	5.04681	38062839	VIT_206s0004g01990.1	VIT_206s0004g01990.1		PTHR35022
VIT_206s0004g02560	45.8767	-3.81174	0.529629	-7.19699	6.16e-13	6.43e-12	-3.7795	1.78302	51.9298	2.08e-06	1.76e-05	0.421793	5.6687	38062261	VIT_206s0004g02560.1	VIT_206s0004g02560.1		PTHR33191,PTHR33191:SF6
VIT_206s0004g02680	331.296	-2.56632	0.204924	-12.5233	5.57e-36	2.44e-34	-2.55022	4.597	174.297	5.01e-10	2.01e-08	4.56089	25.1649	38062650	VIT_206s0004g02680.1	VIT_206s0004g02680.1	PF03641	PTHR31223,PTHR31223:SF17			K06966		AT2G28305.1	ATLOG1,LOG1	Putative lysine decarboxylase family protein
VIT_206s0004g04420	10.9026	-2.83416	0.855151	-3.31423	0.000918975	0.00278133	NA	NA	NA	NA	NA	0.374909	2.48536	38061734	VIT_206s0004g04420.1	VIT_206s0004g04420.1	PF12681	PTHR21366,PTHR21366:SF11					AT1G07645.1	ATDSI-1VOC,DSI-1VOC	dessication-induced 1VOC superfamily protein
VIT_206s0004g04640	38.636	-4.4364	0.532857	-8.32569	8.38e-17	1.2e-15	-4.44754	1.54255	81.9688	1.06e-07	1.47e-06	1.79016	39.0473	38062798	VIT_206s0004g04640.1	VIT_206s0004g04640.1	PF01439	PTHR33543				GO:0046872	AT3G09390.1	ATMT-1,ATMT-K,MT2A	metallothionein 2A
VIT_206s0004g05430	121.692	-2.61168	0.290358	-8.99471	2.37e-19	4.06e-18	-2.59631	3.16456	87.4756	6.83e-08	1.03e-06	1.39867	8.05061	38063186	VIT_206s0004g05430.1	VIT_206s0004g05430.1	PF08659	PTHR24322,PTHR24322:SF354	KOG0725	1.1.1.206,1.1.1.236	K08081		AT2G29260.1		NAD(P)-binding Rossmann-fold superfamily protein
VIT_206s0004g05770	72.5522	-1.83932	0.340675	-5.39903	6.7e-08	4.07e-07	-1.84624	2.42631	33.7067	2.67e-05	0.000151461	4.39835	14.8309	38063092	VIT_206s0004g05770.1	VIT_206s0004g05770.1	PF00011	PTHR11527,PTHR11527:SF158	KOG0710		K13993		AT1G07400.1		HSP20-like chaperones superfamily protein
VIT_206s0004g05980	191.949	-1.54082	0.219548	-7.01815	2.25e-12	2.22e-11	-1.51994	3.81635	56.2841	1.25e-06	1.14e-05	3.56551	9.45722	38061704	VIT_206s0004g05980.1	VIT_206s0004g05980.1							AT3G46960.1		RNA helicase, ATP-dependent, SK12/DOB1 protein
VIT_206s0004g06300	7.51059	-1.97425	0.792742	-2.49041	0.0127597	0.0289297	NA	NA	NA	NA	NA	0.0637755	0.229813	38061564	VIT_206s0004g06300.1	VIT_206s0004g06300.1	PF09079,PF13401	PTHR10763	KOG2227				AT2G29680.2	ATCDC6,CDC6	cell division control 6
VIT_206s0004g06600	68.0067	-1.75213	0.265669	-6.59514	4.25e-11	3.72e-10	-1.78047	2.3359	49.0343	2.96e-06	2.35e-05	5.97675	19.2836	38062463	VIT_206s0004g06600.1	VIT_206s0004g06600.1	PF07011	PTHR33469,PTHR33469:SF1					AT2G40080.1	ELF4	Protein of unknown function (DUF1313)
VIT_206s0004g06670	12.1862	-4.26571	1.01174	-4.2162	2.48e-05	0.000102122	-4.13158	0.00347697	17.3768	0.000722595	0.00251288	0.0200725	0.372545	38061833	VIT_206s0004g06670.1	VIT_206s0004g06670.1	PF00168,PF09279,PF00387,PF00388	PTHR10336,PTHR10336:SF105		3.1.4.11	K05857	GO:0005515,GO:0035556,GO:0007165,GO:0006629,GO:0004435	AT3G08510.2	ATPLC2,PLC2	phospholipase C 2
VIT_206s0004g06730	9.53379	-4.68071	1.13672	-4.11772	3.83e-05	0.000152286	-4.44067	-0.315908	18.6209	0.000531878	0.00193377	0.0207925	0.497345	38061432	VIT_206s0004g06730.1	VIT_206s0004g06730.1	PF11960,PF00487	PTHR32100,PTHR32100:SF20			K10257	GO:0055114,GO:0016717,GO:0006629	AT5G05580.1	FAD8	fatty acid desaturase 8
VIT_206s0004g06830	2425.82	-1.69585	0.095751	-17.711	3.45e-70	4.77e-68	-1.66853	7.46747	310.64	6.49e-12	6.93e-10	20.6915	61.5587	38061089	VIT_206s0004g06830.1	VIT_206s0004g06830.1	PF12481,PF00733	PTHR11772,PTHR11772:SF13		6.3.5.4	K01953	GO:0006529,GO:0004066	AT3G47340.1	ASN1,AT-ASN1,DIN6	glutamine-dependent asparagine synthase 1
VIT_206s0004g06935	31.327	-2.07839	0.59302	-3.50476	0.000457018	0.00148073	-2.0663	1.27611	12.5316	0.0027183	0.00774117	0.618498	2.50741	38062094	VIT_206s0004g06935.1	VIT_206s0004g06935.1	PF13639	PTHR14155,PTHR14155:SF100				GO:0008270,GO:0005515	AT4G40070.1		RING/U-box superfamily protein
VIT_206s0009g00440	370.181	-2.23075	0.16487	-13.5304	1.04e-41	5.61e-40	-2.20701	4.75938	215.049	1.05e-10	5.66e-09	1.3154	5.75942	38060938	VIT_206s0009g00440.1	VIT_206s0009g00440.1	PF14215	PTHR13902,PTHR13902:SF66					AT2G27230.1	LHW	transcription factor-related
VIT_206s0009g01140	636.28	-2.20154	0.123147	-17.8774	1.77e-71	2.53e-69	-2.19515	5.53802	363.4	1.95e-12	2.71e-10	8.09096	34.7473	38062349	VIT_206s0009g01140.1	VIT_206s0009g01140.1	PF01490	PTHR22950,PTHR22950:SF280	KOG1303		K15015		AT3G28960.1		Transmembrane amino acid transporter family protein
VIT_206s0009g01562	8.2394	-4.53084	1.09541	-4.1362	3.53e-05	0.000141458	-4.29979	-0.478175	21.0602	0.000301393	0.00118686	0.403176	9.07763	38063353	VIT_206s0009g01562.1	VIT_206s0009g01562.1
VIT_206s0009g02380	70.1815	-1.76359	0.377716	-4.66909	3.03e-06	1.44e-05	-1.75049	2.38862	24.2676	0.000151292	0.000659268	1.06075	3.45065	38061216	VIT_206s0009g02380.1	VIT_206s0009g02380.1	PF04227	PTHR10584,PTHR10584:SF201			K16329	GO:0016798	AT1G50510.1		indigoidine synthase A family protein
VIT_206s0009g03270	8.65557	-2.48768	0.838494	-2.96685	0.00300869	0.00808609	NA	NA	NA	NA	NA	0.735252	3.8817	38062368	VIT_206s0009g03270.1	VIT_206s0009g03270.1
VIT_206s0061g00240	8.77848	-4.55239	1.18975	-3.82634	0.000130064	0.000469509	NA	NA	NA	NA	NA	0.009943	0.226219	38061996	VIT_206s0061g00240.1	VIT_206s0061g00240.1	PF00005,PF01061	PTHR19241,PTHR19241:SF247		3.6.3.44		GO:0016887,GO:0005524,GO:0016020	AT3G21090.1		ABC-2 type transporter family protein
VIT_206s0061g00330	8.70392	-5.18797	1.22654	-4.22977	2.34e-05	9.66e-05	-4.86565	-0.407176	23.4709	0.000178545	0.000759818	0.0438023	1.49801	38061532	VIT_206s0061g00330.1	VIT_206s0061g00330.1		PTHR37230,PTHR37230:SF1					AT3G45050.3
VIT_206s0061g00620	23.9704	-1.80136	0.550942	-3.26961	0.00107698	0.00321627	-1.76233	0.888235	9.9596	0.00611053	0.0154368	0.144677	0.466025	38060926	VIT_206s0061g00620.1	VIT_206s0061g00620.1	PF00106	PTHR24322,PTHR24322:SF442	KOG1208	1.1.1.208	K15095	GO:0016491,GO:0008152	AT3G61220.1		NAD(P)-binding Rossmann-fold superfamily protein
VIT_206s0061g00730	8.6215	-2.43606	1.05551	-2.30795	0.0210021	0.0447775	NA	NA	NA	NA	NA	0.172384	0.846749	38062503	VIT_206s0061g00730.1	VIT_206s0061g00730.1	PF00230	PTHR19139,PTHR19139:SF52	KOG0223		K09873	GO:0016020,GO:0006810,GO:0005215	AT2G36830.1	GAMMA-TIP,GAMMA-TIP1,TIP1;1	gamma tonoplast intrinsic protein
VIT_206s0061g01230	462.13	-3.54337	0.187945	-18.8532	2.76e-79	4.75e-77	-3.51437	5.07737	377.318	1.46e-12	2.12e-10	1.49403	16.1975	38062008	VIT_206s0061g01230.1	VIT_206s0061g01230.1	PF13632	PTHR32044,PTHR32044:SF17		2.4.1.32	K13680		AT5G22740.1	ATCSLA02,ATCSLA2,CSLA02,CSLA2	cellulose synthase-like A02
VIT_206s0061g01340	73.2635	-2.32135	0.311991	-7.44045	1e-13	1.11e-12	-2.28335	2.44037	62.0326	6.72e-07	6.8e-06	0.491669	2.27574	38063295	VIT_206s0061g01340.1	VIT_206s0061g01340.1	PF00300	PTHR23029,PTHR23029:SF43	KOG0235	3.1.3.63	K15634		AT5G22620.2		phosphoglycerate/bisphosphoglycerate mutase family protein
VIT_206s0061g01470	10.1314	-2.11567	0.851242	-2.48539	0.012941	0.0292879	NA	NA	NA	NA	NA	0.0328005	0.133026	38062513	VIT_206s0061g01470.1	VIT_206s0061g01470.1	PF08370,PF00005,PF01061	PTHR19241,PTHR19241:SF261		3.6.3.34		GO:0016887,GO:0005524,GO:0016020	AT2G36380.1	ATPDR6,PDR6	pleiotropic drug resistance 6
VIT_206s0080g00040	11.5048	-2.20369	0.763353	-2.88685	0.00389121	0.0101796	NA	NA	NA	NA	NA	0.0275135	0.115609	38062101	VIT_206s0080g00040.1	VIT_206s0080g00040.1	PF14510,PF08370,PF00005,PF01061	PTHR19241,PTHR19241:SF261		3.6.3.34		GO:0016887,GO:0005524,GO:0016020	AT1G66950.1	ATPDR11,PDR11	pleiotropic drug resistance 11
VIT_206s0080g00270	469.356	-2.19199	0.123854	-17.6983	4.32e-70	5.93e-68	-2.17345	5.09968	332.904	3.82e-12	4.74e-10	5.61538	23.798	38061886	VIT_206s0080g00270.1	VIT_206s0080g00270.1	PF13912	PTHR10593,PTHR10593:SF27					AT1G08290.1	WIP3	WIP domain protein 3
VIT_206s0080g00280	23.8586	-1.72245	0.516184	-3.33688	0.000847243	0.00258069	-1.69406	0.880948	10.7044	0.00478885	0.0125281	0.270848	0.837908	38063539	VIT_206s0080g00280.1	VIT_206s0080g00280.1	PF01758	PTHR18640,PTHR18640:SF9				GO:0016020	AT3G56160.1		Sodium Bile acid symporter family
VIT_206s0080g00680	84.8013	-2.92401	0.346403	-8.44107	3.14e-17	4.62e-16	-2.9566	2.64378	85.291	8.11e-08	1.19e-06	4.24876	30.8842	38063695	VIT_206s0080g00680.1	VIT_206s0080g00680.1		PTHR36245,PTHR36245:SF1
VIT_206s0080g00750	18.3722	-3.16968	0.597834	-5.30194	1.15e-07	6.74e-07	-3.10507	0.525347	27.0738	8.67e-05	0.000411368	3.96982	33.2457	38060917	VIT_206s0080g00750.1	VIT_206s0080g00750.1	PF04520	PTHR33083,PTHR33083:SF16					AT3G15040.1		Protein of unknown function, DUF584
VIT_206s0080g01160	44.1267	-3.51755	0.526943	-6.67539	2.47e-11	2.2e-10	-3.47646	1.71687	44.5461	5.3e-06	3.86e-05	0.18924	1.95168	38061113	VIT_206s0080g01160.1	VIT_206s0080g01160.1	PF14543	PTHR13683,PTHR13683:SF225	KOG1339	3.4.23.12		GO:0006508,GO:0004190	AT3G52500.1		Eukaryotic aspartyl protease family protein
VIT_207s0005g00390	354.204	-1.57957	0.142489	-11.0856	1.47e-28	4.59e-27	-1.55553	4.69605	132.288	3.73e-09	9.94e-08	2.11425	5.84324	38057603	VIT_207s0005g00390.1	VIT_207s0005g00390.1	PF00232	PTHR10353,PTHR10353:SF29		3.2.1.21	K01188	GO:0005975,GO:0004553	AT1G02850.2	BGLU11	beta glucosidase 11
VIT_207s0005g00830	43.6974	-5.38889	0.608568	-8.85503	8.37e-19	1.39e-17	-5.27661	1.70757	78.0138	1.48e-07	1.93e-06	0.0307205	1.20398	38056610	VIT_207s0005g00830.1	VIT_207s0005g00830.1	PF02225,PF05922,PF00082	PTHR10795,PTHR10795:SF424		3.4.14.10		GO:0006508,GO:0004252	AT3G14240.1		Subtilase family protein
VIT_207s0005g01080	15.1787	-2.91326	0.68969	-4.22401	2.4e-05	9.88e-05	-2.85695	0.29395	15.4141	0.00120275	0.00388537	0.238318	1.68591	38056302	VIT_207s0005g01080.1	VIT_207s0005g01080.1		PTHR35985,PTHR35985:SF1					AT1G02700.1
VIT_207s0005g01470	160.822	-1.90279	0.230819	-8.24363	1.67e-16	2.34e-15	-1.86786	3.56107	72.2935	2.47e-07	2.95e-06	2.72999	9.39493	38055403	VIT_207s0005g01470.1	VIT_207s0005g01470.1		PTHR31460,PTHR31460:SF0					AT2G16760.1		Calcium-dependent phosphotriesterase superfamily protein
VIT_207s0005g01520	56.8313	-1.96008	0.427646	-4.5834	4.57e-06	2.13e-05	-1.93964	2.0881	21.1533	0.000295165	0.00116489	1.28645	4.62821	38057557	VIT_207s0005g01520.1	VIT_207s0005g01520.1	PF03106	PTHR31282,PTHR31282:SF28				GO:0043565,GO:0006355,GO:0003700	AT2G34830.1	AtWRKY35,MEE24,WRKY35	WRKY DNA-binding protein 35
VIT_207s0005g01680	706.224	-3.11506	0.148829	-20.9304	2.83e-97	7.2e-95	-3.08362	5.68857	464.894	2.91e-13	6.42e-11	1.6649	13.3122	38055477	VIT_207s0005g01680.1	VIT_207s0005g01680.1	PF05691	PTHR31268,PTHR31268:SF8		2.4.1.67	K06611		AT4G01970.1	AtSTS,STS	stachyose synthase
VIT_207s0005g02060	116.679	-2.46661	0.26221	-9.40699	5.11e-21	9.98e-20	-2.43611	3.1004	101.149	2.5e-08	4.6e-07	0.498965	2.5503	38056199	VIT_207s0005g02060.1	VIT_207s0005g02060.1	PF00955	PTHR11453,PTHR11453:SF44				GO:0016021,GO:0006820,GO:0016020,GO:0005452	AT3G62270.1		HCO3- transporter family
VIT_207s0005g02470	163.234	-3.44546	0.280274	-12.2932	9.85e-35	4.09e-33	-3.41495	3.583	164.534	7.65e-10	2.79e-08	0.315602	3.21866	38058119	VIT_207s0005g02470.1	VIT_207s0005g02470.1	PF03552	PTHR13301,PTHR13301:SF74		2.4.1.12	K10999	GO:0030244,GO:0016760,GO:0016020	AT5G05170.1	ATCESA3,ATH-B,CESA3,CEV1,IXR1	Cellulose synthase family protein
VIT_207s0005g02510	20.3212	-3.38485	0.685301	-4.93921	7.84e-07	4.12e-06	-3.32099	0.675376	21.532	0.000271282	0.00108311	0.0631493	0.619501	38057715	VIT_207s0005g02510.1	VIT_207s0005g02510.1	PF00010	PTHR12565,PTHR12565:SF178	KOG4304		K12126	GO:0046983	AT2G46970.1	PIL1	phytochrome interacting factor 3-like 1
VIT_207s0005g02520	161.937	-2.12711	0.213068	-9.98325	1.8e-23	4.12e-22	-2.14289	3.56967	120.465	7.3e-09	1.65e-07	6.89437	28.3811	38056149	VIT_207s0005g02520.1	VIT_207s0005g02520.1		PTHR36027,PTHR36027:SF1					AT2G46980.2
VIT_207s0005g02530	342.972	-1.95419	0.220951	-8.84444	9.2e-19	1.52e-17	-1.93155	4.65146	86.5484	7.34e-08	1.09e-06	2.60802	9.37798	38056069	VIT_207s0005g02530.1	VIT_207s0005g02530.1		PTHR36027					AT2G46980.2
VIT_207s0005g02670	396.629	-2.23234	0.146728	-15.2141	2.85e-52	2.35e-50	-2.20855	4.85796	259.809	2.53e-11	1.89e-09	3.75867	16.4102	38055951	VIT_207s0005g02670.1	VIT_207s0005g02670.1	PF02458	PTHR31147,PTHR31147:SF1		2.3.1.162		GO:0016747	AT3G62160.1		HXXXD-type acyl-transferase family protein
VIT_207s0005g02700	682.116	-1.54298	0.112473	-13.7186	7.85e-43	4.51e-41	-1.51367	5.63907	201.268	1.72e-10	8.16e-09	10.9511	29.3634	38056091	VIT_207s0005g02700.1	VIT_207s0005g02700.1	PF07885	PTHR11003,PTHR11003:SF146			K05389		AT4G01840.1	ATKCO5,ATTPK5,KCO5,TPK5	Ca2+ activated outward rectifying K+ channel 5
VIT_207s0005g02750	74.7207	-3.5424	0.905934	-3.91022	9.22e-05	0.000342451	-3.51289	2.46334	39.3637	1.86e-05	0.000112167	0.155582	1.6684	38055804	VIT_207s0005g02750.1	VIT_207s0005g02750.1	PF04043,PF01095	PTHR31707,PTHR31707:SF9		3.1.1.11	K01051	GO:0004857,GO:0042545,GO:0030599,GO:0005618	AT3G05610.1		Plant invertase/pectin methylesterase inhibitor superfamily
VIT_207s0005g03990	15.3376	-3.20365	0.78219	-4.09574	4.21e-05	0.000166162	-3.13253	0.292232	15.3498	0.00122371	0.00394358	0.0761635	0.639837	38055602	VIT_207s0005g03990.1	VIT_207s0005g03990.1		PTHR33318,PTHR33318:SF3					AT1G04030.1
VIT_207s0005g04200	6.2409	-2.5189	0.974408	-2.58506	0.0097362	0.0228503	NA	NA	NA	NA	NA	1.7513	8.77732	38057868	VIT_207s0005g04200.1	VIT_207s0005g04200.1
VIT_207s0005g04320	30.785	-2.71824	0.487794	-5.57252	2.51e-08	1.61e-07	-2.66643	1.23309	28.6994	6.38e-05	0.000316564	6.76503	40.4039	38057568	VIT_207s0005g04320.1	VIT_207s0005g04320.1
VIT_207s0005g04330	19.1082	-3.30887	0.657222	-5.03463	4.79e-07	2.59e-06	-3.2465	0.574009	21.247	0.00028904	0.00114324	0.232242	2.14874	38057394	VIT_207s0005g04330.1	VIT_207s0005g04330.1	PF03330	PTHR22595,PTHR22595:SF33					AT4G30380.1		Barwin-related endoglucanase
VIT_207s0005g05680	58.5224	-3.42349	0.505828	-6.76809	1.3e-11	1.2e-10	-3.38031	2.11875	39.6109	1.2e-05	7.71e-05	0.419871	4.04332	38056213	VIT_207s0005g05680.1	VIT_207s0005g05680.1	PF13414	PTHR36326,PTHR36326:SF1					AT5G48850.1	ATSDI1	Tetratricopeptide repeat (TPR)-like superfamily protein
VIT_207s0031g00480	317.738	-1.60145	0.202299	-7.91625	2.45e-15	3.13e-14	-1.57999	4.54022	71.1731	2.74e-07	3.21e-06	3.4435	9.71963	38056673	VIT_207s0031g00480.1	VIT_207s0031g00480.1	PF00069	PTHR27001,PTHR27001:SF110	KOG1187	2.7.11.1		GO:0006468,GO:0005524,GO:0004672	AT4G02630.1		Protein kinase superfamily protein
VIT_207s0031g00950	10.9122	-3.08982	0.867059	-3.56356	0.000365863	0.00120791	NA	NA	NA	NA	NA	0.0913618	0.73381	38056930	VIT_207s0031g00950.1	VIT_207s0031g00950.1	PF00929	PTHR30231,PTHR30231:SF6		2.7.7.7			AT4G39810.1		Polynucleotidyl transferase, ribonuclease H-like superfamily protein
VIT_207s0031g01320	182.585	-2.85686	0.328625	-8.69336	3.52e-18	5.51e-17	-2.84452	3.74254	76.722	2.97e-07	3.42e-06	1.46473	10.0532	38055632	VIT_207s0031g01320.1	VIT_207s0031g01320.1	PF00170,PF14144	PTHR22952,PTHR22952:SF180			K14431	GO:0043565,GO:0006355,GO:0003700,GO:0006351	AT5G65210.3	TGA1	bZIP transcription factor family protein
VIT_207s0031g01920	54.8037	-2.05743	0.40813	-5.04112	4.63e-07	2.51e-06	-2.02619	2.02653	27.2624	8.36e-05	0.000399146	0.318071	1.19806	38057993	VIT_207s0031g01920.1	VIT_207s0031g01920.1	PF00069	PTHR24056,PTHR24056:SF193		2.7.11.22,2.7.11.23		GO:0006468,GO:0005524,GO:0004672	AT1G53050.1		Protein kinase superfamily protein
VIT_207s0031g02200	215.361	-1.90295	0.205353	-9.26671	1.92e-20	3.59e-19	-1.88035	3.98009	96.7366	3.41e-08	5.89e-07	2.38284	8.29906	38056339	VIT_207s0031g02200.1	VIT_207s0031g02200.1	PF03547	PTHR31651,PTHR31651:SF3	KOG2722			GO:0055085,GO:0016021	AT2G17500.1		Auxin efflux carrier family protein
VIT_207s0031g02740	214.481	-2.20572	0.211236	-10.442	1.59e-25	4.12e-24	-2.27024	3.97352	127.838	4.77e-09	1.2e-07	28.3685	128.787	38057262	VIT_207s0031g02740.1	VIT_207s0031g02740.1	PF02519	PTHR31374,PTHR31374:SF18			K14488	GO:0009733	AT5G53590.1		SAUR-like auxin-responsive protein family
VIT_207s0031g02770	14.2523	-2.39162	0.640993	-3.73112	0.000190634	0.000667961	-2.38666	0.215455	13.1313	0.00227737	0.00667427	0.547816	2.72304	38057132	VIT_207s0031g02770.1	VIT_207s0031g02770.1		PTHR33674,PTHR33674:SF4					AT4G08330.1
VIT_207s0095g00170	38.2696	-1.52993	0.359624	-4.25425	2.1e-05	8.75e-05	-1.54873	1.53579	18.3759	0.000564425	0.0020342	12.0605	33.3392	38055631	VIT_207s0095g00170.1	VIT_207s0095g00170.1		PTHR22950,PTHR22950:SF298					AT1G48640.1		Transmembrane amino acid transporter family protein
VIT_207s0104g00280	102.67	-2.06348	0.282453	-7.30558	2.76e-13	2.96e-12	-2.09661	2.9159	61.5881	7.04e-07	7.07e-06	9.84572	39.4218	38057172	VIT_207s0104g00280.1	VIT_207s0104g00280.1		PTHR34377					AT3G63095.1		Tetratricopeptide repeat (TPR)-like superfamily protein
VIT_207s0104g01450	13.3486	-2.00422	0.622312	-3.2206	0.00127924	0.00374887	-1.93769	0.116461	9.64709	0.00678508	0.0168737	4.272	15.0953	38057319	VIT_207s0104g01450.1	VIT_207s0104g01450.1
VIT_207s0104g01740	20.0526	-2.74211	0.628264	-4.36458	1.27e-05	5.52e-05	-2.70081	0.635207	18.8877	0.000498816	0.00182926	0.127055	0.763464	38058210	VIT_207s0104g01740.1	VIT_207s0104g01740.1	PF07714	PTHR11042,PTHR11042:SF69	KOG0601	2.7.10.2	K06632	GO:0006468,GO:0004672	AT1G02970.1	ATWEE1,WEE1	WEE1 kinase homolog
VIT_207s0129g00030	34.0544	-1.79511	0.399012	-4.49889	6.83e-06	3.09e-05	-1.75688	1.37479	19.1916	0.000463949	0.00171562	0.369155	1.19233	38056234	VIT_207s0129g00030.1	VIT_207s0129g00030.1	PF03514	PTHR31636,PTHR31636:SF9				GO:0048366,GO:0043565,GO:0009956,GO:0008356,GO:0005634,GO:0003700	AT4G37650.1	SGR7,SHR	GRAS family transcription factor
VIT_207s0129g00380	7.26687	-2.97156	1.01503	-2.92756	0.00341631	0.00905872	NA	NA	NA	NA	NA	0.0272308	0.191285	38056611	VIT_207s0129g00380.1	VIT_207s0129g00380.1	PF00651,PF03000	PTHR32370,PTHR32370:SF14				GO:0005515	AT5G67385.1		Phototropic-responsive NPH3 family protein
VIT_207s0129g00470	31.2649	-2.07618	0.431967	-4.80634	1.54e-06	7.74e-06	-2.05014	1.26052	22.3758	0.000225512	0.000927258	0.47434	1.86775	38055774	VIT_207s0129g00470.1	VIT_207s0129g00470.1	PF06799	PTHR34214,PTHR34214:SF3					AT5G67370.1		Protein of unknown function (DUF1230)
VIT_207s0129g00480	115.572	-2.05283	0.262376	-7.82398	5.12e-15	6.29e-14	-2.0344	3.0871	69.0781	3.33e-07	3.77e-06	0.916898	3.51971	38056164	VIT_207s0129g00480.1	VIT_207s0129g00480.1	PF00226	PTHR24078,PTHR24078:SF250					AT4G37480.1		Chaperone DnaJ-domain superfamily protein
VIT_207s0129g00490	2612.18	-1.76607	0.118175	-14.9445	1.69e-50	1.3e-48	-1.73648	7.57475	263.707	2.26e-11	1.78e-09	17.7906	56.1553	38056907	VIT_207s0129g00490.1	VIT_207s0129g00490.1	PF05922,PF02225,PF00082	PTHR10795,PTHR10795:SF335		3.4.14.10		GO:0006508,GO:0004252	AT5G67360.1	ARA12	Subtilase family protein
VIT_207s0129g01000	162.615	-1.62196	0.262528	-6.17825	6.48e-10	5.01e-09	-1.64544	3.57629	42.3954	7.12e-06	4.94e-05	8.02387	23.4658	38057442	VIT_207s0129g01000.1	VIT_207s0129g01000.1	PF00646	PTHR12874,PTHR12874:SF10			K14495	GO:0005515	AT4G24210.1	SLY1	F-box family protein
VIT_207s0130g00060	135.891	-2.21084	0.219788	-10.0589	8.39e-24	1.95e-22	-2.18383	3.32003	107.572	1.63e-08	3.24e-07	0.644518	2.74034	38055757	VIT_207s0130g00060.1	VIT_207s0130g00060.1		PTHR35118,PTHR35118:SF1		2.7.11.1			AT2G40980.1		Protein kinase superfamily protein
VIT_207s0141g00890	16.9915	-1.72358	0.746187	-2.30985	0.0208963	0.0445844	NA	NA	NA	NA	NA	0.182679	0.533898	38056398	VIT_207s0141g00890.1	VIT_207s0141g00890.1	PF00067	PTHR24296,PTHR24296:SF11	KOG0157		K13407	GO:0055114,GO:0020037,GO:0016705,GO:0005506	AT3G48520.1	CYP94B3	cytochrome P450, family 94, subfamily B, polypeptide 3
VIT_207s0151g00310	10.6753	-2.76003	1.1647	-2.36974	0.0178005	0.0387662	NA	NA	NA	NA	NA	0.0465315	0.300487	38057619	VIT_207s0151g00310.1	VIT_207s0151g00310.1	PF00069	PTHR24362,PTHR24362:SF277	KOG0589	2.7.11.1	K08857	GO:0006468,GO:0005524,GO:0004672	AT3G04810.1	ATNEK2,NEK2	NIMA-related kinase 2
VIT_207s0151g00480	104.437	-1.51591	0.31224	-4.85494	1.2e-06	6.18e-06	-1.52432	2.94515	33.4489	2.78e-05	0.000157017	10.4257	27.5999	38071522	VIT_207s0151g00480.1	VIT_207s0151g00480.1	PF00249	PTHR21717,PTHR21717:SF27					AT1G49950.3	ATTRB1,TRB1	telomere repeat binding factor 1
VIT_207s0151g00640	335.524	-3.37004	0.921375	-3.65762	0.000254564	0.000872797	-3.31964	4.61847	9.26078	0.0209761	0.0436877	1.23259	12.0562	38056674	VIT_207s0151g00640.1	VIT_207s0151g00640.1	PF00190	PTHR31189,PTHR31189:SF3				GO:0045735	AT3G22640.1	PAP85	cupin family protein
VIT_207s0151g00740	44.5431	-2.00313	0.405085	-4.94495	7.62e-07	4.01e-06	-1.97995	1.74425	25.1206	0.000127187	0.000570906	0.692226	2.5987	38057059	VIT_207s0151g00740.1	VIT_207s0151g00740.1	PF14368	PTHR33044,PTHR33044:SF36					AT2G48130.1		Bifunctional inhibitor/lipid-transfer protein/seed storage 2S albumin superfamily protein
VIT_207s0151g00760	182.7	-4.23648	0.285827	-14.8218	1.06e-49	7.71e-48	-4.15316	3.73912	215.529	1.03e-10	5.62e-09	2.19776	36.8052	38057166	VIT_207s0151g00760.1	VIT_207s0151g00760.1	PF14368	PTHR33044,PTHR33044:SF23					AT3G22600.1		Bifunctional inhibitor/lipid-transfer protein/seed storage 2S albumin superfamily protein
VIT_207s0151g00860	13.3902	-3.72581	0.785688	-4.7421	2.12e-06	1.04e-05	-3.62551	0.119626	21.1801	0.0002934	0.00115935	0.0533925	0.65346	38071568	VIT_207s0151g00860.1	VIT_207s0151g00860.1	PF00561	PTHR10992,PTHR10992:SF709	KOG1454	3.8.1.5			AT4G12830.1		alpha/beta-Hydrolases superfamily protein
VIT_207s0185g00050	180.571	-3.12979	0.310139	-10.0916	6.02e-24	1.41e-22	-3.10676	3.72657	101.358	3.37e-08	5.83e-07	1.66838	13.5154	38056296	VIT_207s0185g00050.1	VIT_207s0185g00050.1	PF06955,PF00722	PTHR31062,PTHR31062:SF43		2.4.1.207	K08235	GO:0048046,GO:0016762,GO:0006073,GO:0005618,GO:0005975,GO:0004553	AT4G13080.1	XTH1	xyloglucan endotransglucosylase/hydrolase 1
VIT_208s0007g00170	34.4466	-1.54399	0.377701	-4.08785	4.35e-05	0.000171318	-1.5257	1.39378	16.1047	0.00100148	0.00332997	0.700799	1.88509	38025265	VIT_208s0007g00170.1	VIT_208s0007g00170.1	PF02319,PF08781	PTHR12548,PTHR12548:SF14	KOG2829		K04683	GO:0006355,GO:0005667,GO:0003700,GO:0007049	AT5G03415.1	ATDPB,DPB	Transcription factor DP
VIT_208s0007g00710	29.1274	-2.21011	0.531147	-4.16101	3.17e-05	0.00012831	-2.22919	1.15137	16.6592	0.000867192	0.00293806	1.83179	8.19801	38024585	VIT_208s0007g00710.1	VIT_208s0007g00710.1		PTHR36389,PTHR36389:SF1					AT5G02160.1
VIT_208s0007g00760	14.1523	-2.45267	0.884159	-2.77401	0.00553702	0.0139187	-2.41021	0.190971	7.54385	0.0143197	0.0317537	0.263383	1.35901	38025786	VIT_208s0007g00760.1	VIT_208s0007g00760.1	PF00314	PTHR31048,PTHR31048:SF21					AT5G02140.1		Pathogenesis-related thaumatin superfamily protein
VIT_208s0007g02000	48.2035	-6.11061	0.672892	-9.08111	1.07e-19	1.91e-18	-5.96679	1.84762	140.39	2.43e-09	7.07e-08	0.0297395	1.92919	38024516	VIT_208s0007g02000.1	VIT_208s0007g02000.1	PF12710,PF01553	PTHR15486,PTHR15486:SF20		2.3.1.198,2.3.1.15	K13508	GO:0016746,GO:0008152	AT2G38110.1	ATGPAT6,GPAT6	glycerol-3-phosphate acyltransferase 6
VIT_208s0007g02510	181.909	-1.78398	0.239683	-7.44309	9.84e-14	1.09e-12	-1.75831	3.74074	61.3087	7.25e-07	7.26e-06	1.93427	6.15037	38025602	VIT_208s0007g02510.1	VIT_208s0007g02510.1	PF02319,PF16421	PTHR12081,PTHR12081:SF47	KOG2577		K06620	GO:0006355,GO:0005667,GO:0003700	AT2G36010.1	ATE2FA,E2F3	E2F transcription factor 3
VIT_208s0007g02770	289.636	-2.07314	0.164641	-12.5919	2.34e-36	1.04e-34	-2.04722	4.40657	171.718	5.59e-10	2.14e-08	2.9407	11.4914	38025636	VIT_208s0007g02770.1	VIT_208s0007g02770.1	PF07687,PF01546	PTHR11014,PTHR11014:SF108			K14664	GO:0016787,GO:0008152	AT3G02875.1	ILR1	Peptidase M20/M25/M40 family protein
VIT_208s0007g03090	10.3829	-2.1371	0.709587	-3.01175	0.00259743	0.00708541	-2.07946	-0.186119	8.82816	0.00899291	0.0214758	0.0423365	0.169253	38025049	VIT_208s0007g03090.1	VIT_208s0007g03090.1	PF00225	PTHR24115,PTHR24115:SF536		3.6.4.4	K10398	GO:0008017,GO:0007018,GO:0005524,GO:0003777,GO:0005871	AT2G36200.1		P-loop containing nucleoside triphosphate hydrolases superfamily protein
VIT_208s0007g03260	44.1102	-2.97672	0.450227	-6.6116	3.8e-11	3.33e-10	-2.97632	1.72114	43.5235	6.09e-06	4.33e-05	1.06899	7.99814	38025164	VIT_208s0007g03260.1	VIT_208s0007g03260.1	PF14009	PTHR33148,PTHR33148:SF2					AT3G10120.1
VIT_208s0007g04680	52.8448	-3.0176	0.438465	-6.88219	5.89e-12	5.63e-11	-2.98646	1.97218	51.6674	2.14e-06	1.81e-05	0.595581	4.33847	38025361	VIT_208s0007g04680.1	VIT_208s0007g04680.1	PF03330,PF01357	PTHR31867,PTHR31867:SF12					AT5G02260.1	ATEXP9,ATEXPA9,ATHEXP ALPHA 1.10,EXP9,EXPA9	expansin A9
VIT_208s0007g05270	53.4707	-2.10222	0.41733	-5.03731	4.72e-07	2.55e-06	-2.12408	1.99759	27.967	7.32e-05	0.000355651	2.50175	10.2517	38023523	VIT_208s0007g05270.1	VIT_208s0007g05270.1
VIT_208s0007g05720	194.54	-2.30184	0.213449	-10.784	4.1e-27	1.17e-25	-2.26822	3.83256	115.455	9.87e-09	2.11e-07	65.9381	295.026	38024967	VIT_208s0007g05720.1	VIT_208s0007g05720.1	PF12734	PTHR31568,PTHR31568:SF9					AT5G04080.1
VIT_208s0007g05810	312.403	-2.58442	0.233761	-11.0558	2.05e-28	6.36e-27	-2.55165	4.51642	132.754	3.64e-09	9.78e-08	0.811252	4.52133	38022977	VIT_208s0007g05810.1	VIT_208s0007g05810.1	PF07839	PTHR33923,PTHR33923:SF3		2.7.11.17		GO:0005516	AT5G04020.1		calmodulin binding
VIT_208s0007g05830	97.588	-3.79195	0.297304	-12.7544	2.94e-37	1.36e-35	-3.77431	2.84307	176.18	4.62e-10	1.89e-08	0.926502	11.9553	38025811	VIT_208s0007g05830.1	VIT_208s0007g05830.1		PTHR38223,PTHR38223:SF1
VIT_208s0007g06430	11.7734	-3.03264	1.04934	-2.89004	0.00385199	0.0100875	NA	NA	NA	NA	NA	0.440169	3.37328	38024701	VIT_208s0007g06430.1	VIT_208s0007g06430.1	PF03760	PTHR33493,PTHR33493:SF2				GO:0009790	AT5G06760.1	LEA4-5	Late Embryogenesis Abundant 4-5
VIT_208s0007g07230	288.898	-1.54848	0.140078	-11.0545	2.09e-28	6.42e-27	-1.52201	4.40332	124.468	5.78e-09	1.39e-07	5.86858	15.7783	38023783	VIT_208s0007g07230.1	VIT_208s0007g07230.1	PF00249	PTHR10641,PTHR10641:SF455	KOG0048		K09422		AT3G13540.1	ATMYB5,MYB5	myb domain protein 5
VIT_208s0007g07600	62.8539	-2.12792	0.337823	-6.29894	3e-10	2.4e-09	-2.09965	2.23096	44.0182	5.7e-06	4.09e-05	0.516485	2.10962	38024028	VIT_208s0007g07600.1	VIT_208s0007g07600.1	PF02887,PF00224	PTHR11817,PTHR11817:SF34		2.7.1.40	K00873	GO:0030955,GO:0006096,GO:0004743,GO:0000287	AT5G56350.1		Pyruvate kinase family protein
VIT_208s0007g07940	25.1831	-1.58773	0.509806	-3.11438	0.00184333	0.00520329	-1.54714	0.959123	9.39516	0.00739081	0.0181947	10.5134	28.844	38025040	VIT_208s0007g07940.1	VIT_208s0007g07940.1
VIT_208s0007g08750	83.2651	-2.82664	0.318945	-8.86248	7.83e-19	1.3e-17	-2.80058	2.62176	86.9373	7.12e-08	1.06e-06	1.26822	8.30724	38023716	VIT_208s0007g08750.1	VIT_208s0007g08750.1	PF00447	PTHR10015	KOG0627		K09419	GO:0043565,GO:0006355,GO:0005634,GO:0003700	AT2G41690.1	AT-HSFB3,HSFB3	heat shock transcription factor B3
VIT_208s0007g08790	22.1786	-4.51223	0.82287	-5.48353	4.17e-08	2.6e-07	-4.40213	0.76153	28.0146	7.25e-05	0.000352812	0.164904	3.27802	38023549	VIT_208s0007g08790.1	VIT_208s0007g08790.1	PF01486,PF00319	PTHR11945,PTHR11945:SF175	KOG0014			GO:0006355,GO:0005634,GO:0003700,GO:0046983,GO:0003677	AT5G13790.1	AGL15	AGAMOUS-like 15
VIT_208s0007g08910	126.168	-1.70073	0.294377	-5.77738	7.59e-09	5.21e-08	-1.6776	3.21904	37.0573	1.56e-05	9.62e-05	1.18321	3.62522	38025959	VIT_208s0007g08910.1	VIT_208s0007g08910.1	PF00201	PTHR11926,PTHR11926:SF276		2.4.1.203	K13495	GO:0016758,GO:0008152	AT2G36770.1		UDP-Glycosyltransferase superfamily protein
VIT_208s0032g00470	152.309	-1.92981	0.199198	-9.68786	3.4e-22	7.16e-21	-1.90204	3.48466	104.508	1.99e-08	3.8e-07	1.04234	3.67828	38024884	VIT_208s0032g00470.1	VIT_208s0032g00470.1	PF01915,PF00933	PTHR30620,PTHR30620:SF39		3.2.1.58	K05349	GO:0005975,GO:0004553	AT5G20950.1		Glycosyl hydrolase family protein
VIT_208s0032g01190	7.48962	-2.18642	0.948466	-2.30522	0.0211541	0.0450413	NA	NA	NA	NA	NA	0.0967593	0.390126	38024948	VIT_208s0032g01190.1	VIT_208s0032g01190.1	PF02045	PTHR12632,PTHR12632:SF7	KOG1561		K08064	GO:0006355,GO:0003700	AT5G06510.2	NF-YA10	nuclear factor Y, subunit A10
VIT_208s0032g01238	6.18736	-2.48445	1.05728	-2.34986	0.0187804	0.040628	NA	NA	NA	NA	NA	0.0562573	0.289046	38025141	VIT_208s0032g01238.1	VIT_208s0032g01238.1	PF13234			3.6.4.13			AT1G59760.1		RNA helicase, ATP-dependent, SK12/DOB1 protein
VIT_208s0040g00800	292.927	-5.12281	0.248118	-20.6467	1.05e-94	2.52e-92	-5.09077	4.41873	428.931	5.43e-13	1.06e-10	0.456923	14.7567	38023287	VIT_208s0040g00800.1	VIT_208s0040g00800.1	PF00892	PTHR31218,PTHR31218:SF9				GO:0016021,GO:0016020,GO:0022857	AT5G07050.1		nodulin MtN21 /EamA-like transporter family protein
VIT_208s0040g00820	9.3555	-2.86797	0.831925	-3.44739	0.000566034	0.00179193	NA	NA	NA	NA	NA	0.0515448	0.349661	38026111	VIT_208s0040g00820.1	VIT_208s0040g00820.1	PF00067	PTHR24296	KOG0157			GO:0055114,GO:0020037,GO:0016705,GO:0005506	AT3G56630.1	CYP94D2	cytochrome P450, family 94, subfamily D, polypeptide 2
VIT_208s0040g01470	27.3943	-4.87116	0.683949	-7.1221	1.06e-12	1.08e-11	-4.76248	1.06085	52.9774	1.83e-06	1.58e-05	0.0440895	1.19785	38025255	VIT_208s0040g01470.1	VIT_208s0040g01470.1	PF00201	PTHR11926,PTHR11926:SF383		2.4.1.203		GO:0016758,GO:0008152	AT2G36970.1		UDP-Glycosyltransferase superfamily protein
VIT_208s0040g01660	13.5809	-5.3053	1.08807	-4.87588	1.08e-06	5.58e-06	NA	NA	NA	NA	NA	0.436026	16.9782	38024197	VIT_208s0040g01660.1	VIT_208s0040g01660.1		PTHR36040,PTHR36040:SF1					AT3G53235.1
VIT_208s0040g02520	145.691	-1.82653	0.264202	-6.91336	4.73e-12	4.55e-11	-1.80038	3.42414	53.784	1.67e-06	1.47e-05	1.49215	4.95384	38023967	VIT_208s0040g02520.1	VIT_208s0040g02520.1	PF03372	PTHR11200,PTHR11200:SF115	KOG0565				AT2G37440.1		DNAse I-like superfamily protein
VIT_208s0040g02530	5.32696	-3.05206	1.07566	-2.83738	0.0045485	0.0116934	NA	NA	NA	NA	NA	0.123237	0.979937	38023725	VIT_208s0040g02530.1	VIT_208s0040g02530.1
VIT_208s0040g02840	56.7465	-1.52578	0.312365	-4.8846	1.04e-06	5.35e-06	NA	NA	NA	NA	NA	0.430726	1.15369	38026343	VIT_208s0040g02840.1	VIT_208s0040g02840.1	PF00005,PF01061	PTHR19241,PTHR19241:SF258				GO:0016887,GO:0005524,GO:0016020	AT2G37360.1		ABC-2 type transporter family protein
VIT_208s0040g03320	300.344	-1.961	0.179969	-10.8963	1.2e-27	3.53e-26	-1.93391	4.45867	125.358	5.49e-09	1.34e-07	2.85661	10.2013	38023164	VIT_208s0040g03320.1	VIT_208s0040g03320.1	PF01960	PTHR23100,PTHR23100:SF0	KOG2786	2.3.1.35,2.3.1.1	K00620	GO:0006526,GO:0004358	AT2G37500.1		arginine biosynthesis protein ArgJ family
VIT_208s0040g03400	77.8439	-3.15831	0.317105	-9.9598	2.29e-23	5.17e-22	-3.13072	2.524	110.988	1.3e-08	2.67e-07	0.582865	4.81687	38026180	VIT_208s0040g03400.1	VIT_208s0040g03400.1	PF00106	PTHR24320,PTHR24320:SF81	KOG1208	1.1.1.300,1.1.1.330		GO:0016491,GO:0008152	AT5G02540.1		NAD(P)-binding Rossmann-fold superfamily protein
VIT_208s0058g00330	51.1083	-1.58064	0.3966	-3.98548	6.73e-05	0.000256283	-1.60538	1.9316	17.6489	0.000675053	0.00236879	7.23684	20.6545	38024662	VIT_208s0058g00330.1	VIT_208s0058g00330.1		PTHR35730,PTHR35730:SF1					AT3G08880.1
VIT_208s0058g00340	11.9467	-1.94591	0.708778	-2.74544	0.00604299	0.0150398	NA	NA	NA	NA	NA	4.30463	16.1037	38024841	VIT_208s0058g00340.1	VIT_208s0058g00340.1
VIT_208s0058g00350	21.7039	-2.83758	0.638876	-4.44152	8.93e-06	3.96e-05	-2.80421	0.762018	19.0843	0.000475932	0.00175653	0.260711	1.75567	38025831	VIT_208s0058g00350.1	VIT_208s0058g00350.1	PF03227	PTHR13234,PTHR13234:SF8	KOG3160		K08059		AT5G01580.1	OSH1	gamma interferon responsive lysosomal thiol (GILT) reductase family protein
VIT_208s0058g00470	227.753	-1.85559	0.170072	-10.9107	1.03e-27	3.03e-26	-1.84024	4.06038	120.803	7.15e-09	1.63e-07	7.19701	24.2691	38023014	VIT_208s0058g00470.1	VIT_208s0058g00470.1	PF10604	PTHR31213,PTHR31213:SF3			K14496		AT2G38310.1	PYL4,RCAR10	PYR1-like 4
VIT_209s0002g00520	20.1397	-2.06347	0.642478	-3.21174	0.00131934	0.00385608	-2.03258	0.643527	9.99511	0.00603883	0.0152749	0.294139	1.09852	38070656	VIT_209s0002g00520.1	VIT_209s0002g00520.1	PF00657	PTHR22835,PTHR22835:SF183				GO:0016788	AT1G53920.1	GLIP5	GDSL-motif lipase 5
VIT_209s0002g00550	447.234	-1.66583	0.15625	-10.6613	1.54e-26	4.24e-25	-1.64785	5.03079	131.351	3.93e-09	1.03e-07	6.58855	19.5039	38069806	VIT_209s0002g00550.1	VIT_209s0002g00550.1	PF00657	PTHR22835,PTHR22835:SF183				GO:0016788	AT5G40990.1	GLIP1	GDSL lipase 1
VIT_209s0002g01090	445.394	-1.95936	0.178661	-10.9669	5.51e-28	1.66e-26	-1.92472	5.02554	133.843	3.43e-09	9.34e-08	4.32463	15.5815	38070793	VIT_209s0002g01090.1	VIT_209s0002g01090.1	PF00067	PTHR24298,PTHR24298:SF51		1.14.13.21		GO:0055114,GO:0020037,GO:0016705,GO:0005506	AT5G07990.1	CYP75B1,D501,TT7	Cytochrome P450 superfamily protein
VIT_209s0002g01170	15.4324	-2.17882	0.741015	-2.94032	0.00327875	0.00873088	-2.12512	0.328884	7.93027	0.0124094	0.028078	0.219506	0.915462	38070078	VIT_209s0002g01170.1	VIT_209s0002g01170.1	PF12697	PTHR10992,PTHR10992:SF828	KOG1454	3.1.1.3			AT1G17430.1		alpha/beta-Hydrolases superfamily protein
VIT_209s0002g01320	27.3782	-3.01116	1.21638	-2.47552	0.0133042	0.0300054	-2.93589	1.05874	14.4552	0.00156258	0.00484243	0.445462	3.25392	38069950	VIT_209s0002g01320.1	VIT_209s0002g01320.1	PF07883	PTHR31238,PTHR31238:SF21					AT5G20630.1	ATGER3,GER3,GLP3,GLP3A,GLP3B	germin 3
VIT_209s0002g01470	128.988	-1.51818	0.225848	-6.72214	1.79e-11	1.62e-10	-1.50189	3.24905	50.1365	2.58e-06	2.1e-05	2.4399	6.56399	38070992	VIT_209s0002g01470.1	VIT_209s0002g01470.1	PF01648	PTHR12215,PTHR12215:SF10	KOG0945	2.7.8.7		GO:0008897,GO:0000287	AT3G11470.1		4\'-phosphopantetheinyl transferase superfamily
VIT_209s0002g03460	10.5901	-2.54354	0.824891	-3.08349	0.00204586	0.00571402	-2.47352	-0.136882	9.26865	0.00771801	0.018839	0.125728	0.685108	38069625	VIT_209s0002g03460.1	VIT_209s0002g03460.1	PF02668	PTHR10696,PTHR10696:SF21				GO:0055114,GO:0016491	AT3G21360.1		2-oxoglutarate (2OG) and Fe(II)-dependent oxygenase superfamily protein
VIT_209s0002g03470	58.5001	-2.0259	0.325256	-6.22862	4.71e-10	3.7e-09	-2.0024	2.12177	41.3614	8.25e-06	5.57e-05	0.502647	1.86751	38071210	VIT_209s0002g03470.1	VIT_209s0002g03470.1		PTHR37238,PTHR37238:SF1					AT4G12540.1
VIT_209s0002g04120	260.513	-2.21752	0.151299	-14.6565	1.22e-48	8.32e-47	-2.19505	4.25324	227.555	6.87e-11	4.15e-09	3.28467	14.0824	38071407	VIT_209s0002g04120.1	VIT_209s0002g04120.1		PTHR16223,PTHR16223:SF50					AT4G29100.1		basic helix-loop-helix (bHLH) DNA-binding superfamily protein
VIT_209s0002g04720	10.0687	-4.05992	0.91042	-4.45939	8.22e-06	3.67e-05	-3.90549	-0.239744	22.0949	0.0002397	0.000976872	0.06085	0.955938	38070994	VIT_209s0002g04720.1	VIT_209s0002g04720.1	PF00400	PTHR19876			K17302	GO:0005515	AT1G52360.1		Coatomer, beta\' subunit
VIT_209s0002g05160	1311.13	-1.72774	0.170268	-10.1472	3.41e-24	8.19e-23	-1.70242	6.5798	107.825	3.31e-08	5.73e-07	24.5494	75.1728	38070469	VIT_209s0002g05160.1	VIT_209s0002g05160.1	PF02309	PTHR31734,PTHR31734:SF34			K14484	GO:0006355,GO:0005634	AT1G04250.1	AXR3,IAA17	AUX/IAA transcriptional regulator family protein
VIT_209s0002g05980	110.54	-3.76571	0.394409	-9.54774	1.33e-21	2.71e-20	-3.72187	3.01997	82.5009	1.45e-07	1.89e-06	0.323086	4.0169	38070581	VIT_209s0002g05980.1	VIT_209s0002g05980.1	PF00067	PTHR24282,PTHR24282:SF14	KOG0157		K15639	GO:0055114,GO:0020037,GO:0016705,GO:0005506	AT2G26710.1	BAS1,CYP72B1,CYP734A1	Cytochrome P450 superfamily protein
VIT_209s0002g06070	57.5121	-2.15202	0.419993	-5.12394	2.99e-07	1.67e-06	-2.1522	2.0978	30.0519	4.99e-05	0.000256879	2.60281	11.0409	38070823	VIT_209s0002g06070.1	VIT_209s0002g06070.1		PTHR23241					AT1G52690.2		Late embryogenesis abundant protein (LEA) family protein
VIT_209s0002g06300	37.0988	-1.76711	0.505943	-3.49271	0.000478145	0.00154235	-1.71936	1.49162	12.3867	0.00283881	0.00803184	0.623031	1.90592	38070223	VIT_209s0002g06300.1	VIT_209s0002g06300.1	PF00646	PTHR32133,PTHR32133:SF97				GO:0005515	AT1G27340.1		Galactose oxidase/kelch repeat superfamily protein
VIT_209s0002g06890	22.0377	-1.57585	0.615718	-2.55937	0.0104862	0.0243638	-1.54006	0.769788	6.43081	0.0220043	0.0455526	0.397403	1.09015	38070449	VIT_209s0002g06890.1	VIT_209s0002g06890.1	PF02298	PTHR33021,PTHR33021:SF5				GO:0009055	AT1G45063.1		copper ion binding;electron carriers
VIT_209s0002g08300	352.202	-1.70543	0.187482	-9.09653	9.33e-20	1.66e-18	-1.68002	4.68969	94.4845	4.02e-08	6.73e-07	2.09848	6.36484	38069944	VIT_209s0002g08300.1	VIT_209s0002g08300.1	PF00931	PTHR23155,PTHR23155:SF494	KOG4658			GO:0043531	AT3G14460.1		LRR and NB-ARC domains-containing disease resistance protein
VIT_209s0018g01680	166.338	-1.50446	0.248019	-6.06591	1.31e-09	9.85e-09	NA	NA	NA	NA	NA	1.72395	4.56001	38071207	VIT_209s0018g01680.1	VIT_209s0018g01680.1		PTHR33494,PTHR33494:SF1					AT2G24100.1
VIT_209s0054g00790	52.0177	-1.52312	0.409663	-3.71799	0.000200814	0.000701516	-1.50428	1.96404	14.9612	0.00135948	0.00429604	0.907266	2.44224	38069654	VIT_209s0054g00790.1	VIT_209s0054g00790.1	PF00153	PTHR24089,PTHR24089:SF359	KOG0752		K14684		AT3G20240.1		Mitochondrial substrate carrier family protein
VIT_209s0054g00960	71.9751	-1.78425	0.339869	-5.24982	1.52e-07	8.8e-07	-1.84858	2.42282	31.1815	4.09e-05	0.000216165	6.45023	22.1642	38071479	VIT_209s0054g00960.1	VIT_209s0054g00960.1							AT2G28625.1
VIT_209s0054g01230	7.99479	-5.8073	1.29969	-4.46822	7.89e-06	3.53e-05	NA	NA	NA	NA	NA	0.00300775	0.188854	38069884	VIT_209s0054g01230.1	VIT_209s0054g01230.1	PF00432	PTHR11764,PTHR11764:SF16		5.4.99.39	K15813	GO:0003824	AT1G78950.1		Terpenoid cyclases family protein
VIT_209s0054g01590	2022.59	-1.81883	0.108818	-16.7145	1.03e-62	1.19e-60	-1.79982	7.20488	326.417	4.45e-12	5.31e-10	26.5962	87.1126	38070100	VIT_209s0054g01590.1	VIT_209s0054g01590.1	PF01852	PTHR19308,PTHR19308:SF13	KOG2761			GO:0008289	AT3G13062.2		Polyketide cyclase/dehydrase and lipid transport superfamily protein
VIT_210s0003g00040	12.1836	-1.91306	0.833324	-2.2957	0.0216931	0.0460771	NA	NA	NA	NA	NA	0.180459	0.618063	38055061	VIT_210s0003g00040.1	VIT_210s0003g00040.1	PF02701	PTHR31992,PTHR31992:SF8				GO:0006355,GO:0003677	AT1G28310.1		Dof-type zinc finger DNA-binding family protein
VIT_210s0003g00320	57.8587	-1.75454	0.3134	-5.59841	2.16e-08	1.4e-07	-1.73582	2.11199	33.718	2.66e-05	0.000151232	1.42555	4.42461	38054370	VIT_210s0003g00320.1	VIT_210s0003g00320.1	PF05078	PTHR31621,PTHR31621:SF0					AT5G46090.1		Protein of unknown function (DUF679)
VIT_210s0003g01040	49.7903	-1.64887	0.386773	-4.26315	2.02e-05	8.43e-05	-1.61983	1.90011	18.8487	0.0005035	0.00184475	0.692716	1.95436	38054228	VIT_210s0003g01040.1	VIT_210s0003g01040.1	PF01764	PTHR31828,PTHR31828:SF1	KOG4569	3.1.1.32		GO:0006629	AT4G18550.1		alpha/beta-Hydrolases superfamily protein
VIT_210s0003g01410	39.8044	-3.40158	0.507288	-6.70543	2.01e-11	1.81e-10	-3.35075	1.57025	45.4814	4.68e-06	3.47e-05	0.166786	1.56718	38053673	VIT_210s0003g01410.1	VIT_210s0003g01410.1	PF14531,PF03822	PTHR24347,PTHR24347:SF168	KOG0583	2.7.11.1	K07198	GO:0007165	AT5G45820.1	CIPK20,PKS18,SnRK3.6	CBL-interacting protein kinase 20
VIT_210s0003g01830	127.482	-2.18521	0.263404	-8.29602	1.08e-16	1.53e-15	-2.16748	3.22743	78.9654	1.37e-07	1.8e-06	2.16311	9.09065	38053732	VIT_210s0003g01830.1	VIT_210s0003g01830.1	PF00230	PTHR19139,PTHR19139:SF144	KOG0223		K09874	GO:0016020,GO:0006810,GO:0005215	AT4G18910.1	ATNLM2,NIP1;2,NLM2	NOD26-like intrinsic protein 1;2
VIT_210s0003g01880	34.0233	-1.5353	0.483207	-3.17731	0.0014865	0.00428611	-1.51759	1.36379	10.2158	0.00561396	0.0143534	0.185074	0.48737	38053677	VIT_210s0003g01880.1	VIT_210s0003g01880.1	PF07714,PF11721	PTHR27006,PTHR27006:SF3	KOG1187	2.7.11.1		GO:0006468,GO:0004672	AT1G29750.2	RKF1	receptor-like kinase in flowers 1
VIT_210s0003g02480	67.4504	-2.06511	0.34312	-6.01862	1.76e-09	1.3e-08	-2.04901	2.32578	40.0334	9.99e-06	6.59e-05	1.09237	4.3429	38053636	VIT_210s0003g02480.1	VIT_210s0003g02480.1	PF06955,PF00722	PTHR31062,PTHR31062:SF34		2.4.1.207	K08235	GO:0048046,GO:0016762,GO:0006073,GO:0005618,GO:0005975,GO:0004553	AT3G23730.1	XTH16	xyloglucan endotransglucosylase/hydrolase 16
VIT_210s0003g02620	219.013	-1.55342	0.188489	-8.2414	1.7e-16	2.38e-15	-1.54746	4.0046	75.1335	1.91e-07	2.38e-06	12.9023	35.485	38054343	VIT_210s0003g02620.1	VIT_210s0003g02620.1	PF05512	PTHR33294		3.2.1.78			AT5G46530.1		AWPM-19-like family protein
VIT_210s0003g02680	36.7807	-1.62598	0.420209	-3.86945	0.000109082	0.000400188	-1.58737	1.48577	14.3674	0.00160117	0.00494248	0.159437	0.45203	38054941	VIT_210s0003g02680.1	VIT_210s0003g02680.1	PF00512,PF02518,PF01590,PF08446,PF00989,PF00360	PTHR24423,PTHR24423:SF563			K12123	GO:0007165,GO:0000155,GO:0005515,GO:0006355,GO:0018298,GO:0009584	AT4G18130.1	PHYE	phytochrome E
VIT_210s0003g02840	932.075	-2.06787	0.108346	-19.0859	3.31e-81	5.99e-79	-2.04981	6.08843	399.347	9.43e-13	1.55e-10	10.5483	41.1645	38054055	VIT_210s0003g02840.1	VIT_210s0003g02840.1	PF16913	PTHR31376,PTHR31376:SF17				GO:0016021,GO:0005215	AT4G18210.1	ATPUP10,PUP10	purine permease 10
VIT_210s0003g02960	168.572	-5.1896	0.287484	-18.0518	7.64e-73	1.12e-70	-5.2285	3.62585	496.355	1.75e-13	4.14e-11	1.87976	67.6381	38054750	VIT_210s0003g02960.1	VIT_210s0003g02960.1	PF07983	PTHR31044,PTHR31044:SF19		3.2.1.39			AT1G78520.1		Carbohydrate-binding X8 domain superfamily protein
VIT_210s0003g03970	15.0924	-2.96345	0.687048	-4.31331	1.61e-05	6.84e-05	-2.88949	0.270668	15.9617	0.00103981	0.00343116	0.287587	2.03264	38054348	VIT_210s0003g03970.1	VIT_210s0003g03970.1	PF00319	PTHR11945,PTHR11945:SF157				GO:0046983,GO:0003677	AT5G60440.1	AGL62	AGAMOUS-like 62
VIT_210s0042g00080	8.32537	-3.72578	0.973384	-3.82766	0.000129368	0.000467285	NA	NA	NA	NA	NA	0.0409513	0.486677	38053628	VIT_210s0042g00080.1	VIT_210s0042g00080.1	PF00141	PTHR31517,PTHR31517:SF5		1.11.1.7	K00430	GO:0055114,GO:0020037,GO:0006979,GO:0004601	AT4G37520.1		Peroxidase superfamily protein
VIT_210s0042g00430	10.049	-1.70251	0.683546	-2.4907	0.0127493	0.02891	-1.75017	-0.213872	6.8072	0.0189719	0.0401256	2.42112	7.76423	38054579	VIT_210s0042g00430.1	VIT_210s0042g00430.1	PF00085	PTHR10438,PTHR10438:SF270		5.3.4.1		GO:0045454,GO:0015035,GO:0006662	AT1G50320.1	ATHX,ATX,THX	thioredoxin X
VIT_210s0042g00780	27.6444	-1.92807	0.42161	-4.57311	4.81e-06	2.23e-05	-1.89217	1.09163	18.9299	0.000493796	0.00181456	0.264937	0.938246	38054132	VIT_210s0042g00780.1	VIT_210s0042g00780.1	PF03732	PTHR33176,PTHR33176:SF1
VIT_210s0042g00960	112.073	-3.5251	0.283354	-12.4406	1.57e-35	6.78e-34	-3.49038	3.04372	180.84	3.81e-10	1.61e-08	0.402478	4.29371	38053718	VIT_210s0042g00960.1	VIT_210s0042g00960.1	PF13370,PF00226	PTHR24078	KOG0716				AT5G23240.1		DNAJ heat shock N-terminal domain-containing protein
VIT_210s0071g00230	134.705	-1.88553	0.252826	-7.4578	8.8e-14	9.82e-13	-1.85591	3.31017	62.2971	6.54e-07	6.63e-06	0.663878	2.27584	38054328	VIT_210s0071g00230.1	VIT_210s0071g00230.1	PF00560,PF13855	PTHR27004,PTHR27004:SF21	KOG0472			GO:0005515	AT2G34930.1		disease resistance family protein / LRR family protein
VIT_210s0071g00870	11.0422	-3.6855	0.808752	-4.55702	5.19e-06	2.39e-05	-3.5792	-0.11088	21.2816	0.000286819	0.0011353	0.0889335	1.07777	38053818	VIT_210s0071g00870.1	VIT_210s0071g00870.1	PF00505	PTHR13711,PTHR13711:SF147	KOG0381				AT5G23420.1	HMGB6	high-mobility group box 6
VIT_210s0071g00940	223.837	-1.60175	0.172796	-9.26958	1.87e-20	3.5e-19	-1.57937	4.03674	89.2905	5.93e-08	9.14e-07	1.49927	4.17619	38054775	VIT_210s0071g00940.1	VIT_210s0071g00940.1	PF00326,PF02897	PTHR11757,PTHR11757:SF10		3.4.21.83	K01354	GO:0008236,GO:0006508,GO:0070008,GO:0004252	AT1G50380.1		Prolyl oligopeptidase family protein
VIT_210s0116g00530	749.357	-1.79201	0.134363	-13.3371	1.41e-40	7.27e-39	-1.75468	5.77392	211.425	1.19e-10	6.27e-09	13.5922	42.7679	38054540	VIT_210s0116g00530.1	VIT_210s0116g00530.1	PF01946	PTHR10617,PTHR10617:SF115	KOG2960		K03146		AT5G54770.1	THI1,THI4,TZ	thiazole biosynthetic enzyme, chloroplast (ARA6) (THI1) (THI4)
VIT_210s0116g00590	307.695	-2.45319	0.167935	-14.608	2.5e-48	1.69e-46	-2.42745	4.49228	230.377	6.26e-11	3.93e-09	1.97938	10.0782	38054237	VIT_210s0116g00590.1	VIT_210s0116g00590.1	PF04043,PF01095	PTHR31707,PTHR31707:SF32		3.1.1.11	K01051	GO:0004857,GO:0042545,GO:0030599,GO:0005618	AT1G11580.1	ATPMEPCRA,PMEPCRA	methylesterase PCR A
VIT_210s0116g00630	8.71829	-3.65186	1.1537	-3.16534	0.001549	0.00444514	NA	NA	NA	NA	NA	0.16937	1.82963	38044802	VIT_210s0116g00630.1	VIT_210s0116g00630.1		PTHR33728,PTHR33728:SF1					AT1G11120.2
VIT_210s0116g01760	21.5607	-2.6974	0.662473	-4.07172	4.67e-05	0.000182462	-2.72896	0.743325	15.825	0.00107801	0.00354252	2.40161	15.0078	38055066	VIT_210s0116g01760.1	VIT_210s0116g01760.1	PF00249	PTHR10641,PTHR10641:SF669					AT2G46410.1	CPC	Homeodomain-like superfamily protein
VIT_211s0016g00050	74.0193	-2.57317	0.299162	-8.60127	7.88e-18	1.22e-16	-2.54768	2.45209	82.41	1.02e-07	1.43e-06	0.354467	1.94644	38064769	VIT_211s0016g00050.1	VIT_211s0016g00050.1		PTHR38390					AT5G07380.2
VIT_211s0016g00460	16.5849	-1.70857	0.666476	-2.56359	0.0103596	0.0241237	-1.68159	0.402029	6.42973	0.0220138	0.0455617	0.0810765	0.240218	38064501	VIT_211s0016g00460.1	VIT_211s0016g00460.1	PF11995,PF00225	PTHR24115,PTHR24115:SF509	KOG0242	3.6.4.4	K11498	GO:0008017,GO:0007018,GO:0005524,GO:0003777,GO:0005871	AT3G43210.1	ATNACK2,NACK2,TES	ATP binding microtubule motor family protein
VIT_211s0016g00590	293.782	-1.62169	0.188441	-8.6058	7.58e-18	1.17e-16	-1.57744	4.42549	77.4611	1.56e-07	2.01e-06	14.9419	41.8508	38064744	VIT_211s0016g00590.1	VIT_211s0016g00590.1	PF04043	PTHR31080,PTHR31080:SF26		3.1.1.11		GO:0004857	AT5G20740.1		Plant invertase/pectin methylesterase inhibitor superfamily protein
VIT_211s0016g00930	148.661	-2.20906	0.261804	-8.43786	3.23e-17	4.74e-16	-2.19778	3.44456	85.1514	8.2e-08	1.2e-06	3.71785	15.7859	38064673	VIT_211s0016g00930.1	VIT_211s0016g00930.1	PF04525	PTHR31087,PTHR31087:SF3					AT2G05910.1		Protein of unknown function (DUF567)
VIT_211s0016g01280	62.3597	-2.25992	0.291361	-7.75643	8.74e-15	1.06e-13	-2.23471	2.21379	63.6104	5.71e-07	5.91e-06	0.823659	3.67343	38064419	VIT_211s0016g01280.1	VIT_211s0016g01280.1	PF05132	PTHR13408,PTHR13408:SF3	KOG3122		K03026	GO:0006383,GO:0005666,GO:0003899,GO:0003677	AT5G09380.1		RNA polymerase III RPC4
VIT_211s0016g02080	694.253	-1.84033	0.107874	-17.0601	2.94e-65	3.51e-63	-1.83158	5.66348	313.336	6.08e-12	6.57e-10	14.2126	47.3452	38064071	VIT_211s0016g02080.1	VIT_211s0016g02080.1	PF12695	PTHR10992,PTHR10992:SF808	KOG4667	3.1.1.73	K06889		AT3G47590.1		alpha/beta-Hydrolases superfamily protein
VIT_211s0016g03090	12.1869	-2.0095	0.717135	-2.80212	0.00507678	0.0128873	NA	NA	NA	NA	NA	5.92493	21.7148	38065612	VIT_211s0016g03090.1	VIT_211s0016g03090.1
VIT_211s0016g03500	54.4459	-1.79088	0.383496	-4.66987	3.01e-06	1.44e-05	-1.79218	2.02762	23.5634	0.000175113	0.000747503	1.86421	6.18034	38065149	VIT_211s0016g03500.1	VIT_211s0016g03500.1		PTHR33388,PTHR33388:SF4					AT4G28840.1
VIT_211s0016g03750	45.2797	-1.71837	0.392493	-4.37807	1.2e-05	5.2e-05	-1.69015	1.77337	20.8821	0.000313726	0.00122673	0.19618	0.610946	38064265	VIT_211s0016g03750.1	VIT_211s0016g03750.1	PF00249	PTHR10641,PTHR10641:SF599	KOG0048		K09420		AT5G11510.1	AtMYB3R4,MYB3R-4	myb domain protein 3r-4
VIT_211s0016g04160	353.643	-2.58802	0.250938	-10.3134	6.13e-25	1.53e-23	-2.5603	4.69506	104.918	3.96e-08	6.64e-07	2.07629	11.7181	38064321	VIT_211s0016g04160.1	VIT_211s0016g04160.1	PF00916	PTHR11814,PTHR11814:SF54	KOG0236		K17471	GO:0016021,GO:0015116,GO:0008272,GO:0055085,GO:0016020,GO:0008271,GO:1902358	AT5G19600.1	SULTR3;5	sulfate transporter 3;5
VIT_211s0016g04200	468.621	-1.99402	0.197087	-10.1175	4.62e-24	1.09e-22	-1.97018	5.09882	112.965	1.15e-08	2.41e-07	5.33701	19.7936	38064492	VIT_211s0016g04200.1	VIT_211s0016g04200.1	PF03348	PTHR10383	KOG2592			GO:0016020	AT3G24460.1		Serinc-domain containing serine and sphingolipid biosynthesis protein
VIT_211s0016g04590	211.616	-1.67176	0.226949	-7.36624	1.76e-13	1.91e-12	-1.64937	3.95836	63.6993	5.66e-07	5.87e-06	0.6701	1.98764	38064502	VIT_211s0016g04590.1	VIT_211s0016g04590.1	PF14510,PF08370,PF00005,PF01061	PTHR19241,PTHR19241:SF219		3.6.3.25		GO:0016887,GO:0005524,GO:0016020	AT1G15520.1	ABCG40,ATABCG40,ATPDR12,PDR12	pleiotropic drug resistance 12
VIT_211s0016g04880	11.0872	-1.88894	0.740991	-2.54922	0.0107966	0.0249658	NA	NA	NA	NA	NA	0.0460617	0.158602	38064925	VIT_211s0016g04880.1	VIT_211s0016g04880.1	PF00564,PF07714	PTHR23257,PTHR23257:SF331	KOG0581	2.7.11.1		GO:0005515,GO:0006468,GO:0004672	AT5G57610.1		Protein kinase superfamily protein with octicosapeptide/Phox/Bem1p domain
VIT_211s0037g00040	3030.56	-3.35998	0.116979	-28.7229	1.97e-181	2.47e-178	-3.31768	7.78841	937.914	1.2e-15	2.41e-12	13.6352	127.979	38063878	VIT_211s0037g00040.1	VIT_211s0037g00040.1	PF00010	PTHR16223,PTHR16223:SF28				GO:0046983	AT2G24260.1	LRL1	LJRHL1-like 1
VIT_211s0052g00540	777.591	-1.52	0.165672	-9.17479	4.52e-20	8.25e-19	NA	NA	NA	NA	NA	20.5568	54.0477	38064463	VIT_211s0052g00540.1	VIT_211s0052g00540.1	PF00005	PTHR24220	KOG2355	3.6.3.27		GO:0016887,GO:0005524	AT1G67940.1	ATNAP3,AtSTAR1,NAP3	non-intrinsic ABC protein 3
VIT_211s0052g00970	3382.69	-1.6131	0.0971533	-16.6037	6.55e-62	7.33e-60	-1.57279	7.9466	273.606	1.71e-11	1.41e-09	41.793	116.727	38064675	VIT_211s0052g00970.1	VIT_211s0052g00970.1	PF00004,PF14363	PTHR23070,PTHR23070:SF17			K08900	GO:0005524,GO:0034551	AT5G57480.1		P-loop containing nucleoside triphosphate hydrolases superfamily protein
VIT_211s0052g01120	16.4359	-3.7311	0.677258	-5.50913	3.61e-08	2.28e-07	-3.66164	0.37938	27.6911	7.71e-05	0.000372031	0.287785	3.53966	38065539	VIT_211s0052g01120.1	VIT_211s0052g01120.1							AT5G57520.1	ATZFP2,ZFP2	zinc finger protein 2
VIT_211s0052g01730	50.7549	-1.64028	0.38921	-4.21438	2.5e-05	0.000102879	-1.6141	1.93159	19.2469	0.000457898	0.00169619	0.340032	0.985985	38064329	VIT_211s0052g01730.1	VIT_211s0052g01730.1	PF02780,PF02779,PF13292	PTHR11624,PTHR11624:SF84		2.2.1.7	K01662	GO:0008152,GO:0003824,GO:0016114,GO:0008661	AT4G15560.1	CLA,CLA1,DEF,DXPS2,DXS	Deoxyxylulose-5-phosphate synthase
VIT_211s0103g00370	406.858	-2.07771	0.182149	-11.4066	3.87e-30	1.31e-28	-2.05053	4.89632	147.359	1.71e-09	5.26e-08	2.18574	8.58801	38065080	VIT_211s0103g00370.1	VIT_211s0103g00370.1	PF12710,PF00122	PTHR24093,PTHR24093:SF318		3.6.3.5,3.6.3.3	K01534	GO:0046872,GO:0000166	AT4G30110.1	ATHMA2,HMA2	heavy metal atpase 2
VIT_211s0118g00580	92.8568	-1.77877	0.27677	-6.42688	1.3e-10	1.09e-09	-1.83888	2.77767	44.5468	5.3e-06	3.86e-05	12.8866	43.8527	38063942	VIT_211s0118g00580.1	VIT_211s0118g00580.1		PTHR33132,PTHR33132:SF5					AT5G11090.1		serine-rich protein-related
VIT_211s0118g00630	9.69033	-2.92733	0.894355	-3.27312	0.00106368	0.00318089	NA	NA	NA	NA	NA	0.113505	0.828091	38065572	VIT_211s0118g00630.1	VIT_211s0118g00630.1	PF08847	PTHR35724,PTHR35724:SF1					AT2G47910.1	CRR6	chlororespiratory reduction 6
VIT_211s0118g00650	46.5401	-3.677	0.42816	-8.5879	8.86e-18	1.36e-16	-3.6826	1.80118	83.481	9.39e-08	1.33e-06	0.848474	10.6139	38065447	VIT_211s0118g00650.1	VIT_211s0118g00650.1		PTHR33743,PTHR33743:SF5
VIT_211s0149g00200	111.371	-2.00275	0.289265	-6.92358	4.4e-12	4.24e-11	-1.97031	3.03598	51.1635	2.28e-06	1.9e-05	1.87936	6.90896	38063741	VIT_211s0149g00200.1	VIT_211s0149g00200.1	PF13839	PTHR13533					AT3G03210.1
VIT_211s0206g00110	109.104	-2.3628	0.2774	-8.51765	1.63e-17	2.44e-16	-2.33862	3.00532	78.7363	1.39e-07	1.84e-06	0.74614	3.57554	38065798	VIT_211s0206g00110.1	VIT_211s0206g00110.1	PF05577	PTHR11010,PTHR11010:SF31		3.4.16.2	K01285	GO:0008236,GO:0006508	AT2G24280.1		alpha/beta-Hydrolases superfamily protein
VIT_212s0028g01060	51.5355	-1.62249	0.43209	-3.75498	0.000173353	0.00061248	-1.61899	1.9563	15.2633	0.00125254	0.00401879	20.455	59.9623	38043963	VIT_212s0028g01060.1	VIT_212s0028g01060.1
VIT_212s0028g01090	763.932	-1.88504	0.106734	-17.6612	8.35e-70	1.11e-67	-1.87449	5.80166	322.259	4.9e-12	5.68e-10	17.1247	59.0007	38043775	VIT_212s0028g01090.1	VIT_212s0028g01090.1	PF02453	PTHR10994,PTHR10994:SF62	KOG1792				AT3G10260.3		Reticulon family protein
VIT_212s0028g01570	56.1534	-1.72782	0.404994	-4.26629	1.99e-05	8.33e-05	-1.71766	2.0743	19.6851	0.000413026	0.00155065	1.61979	5.10371	38043173	VIT_212s0028g01570.1	VIT_212s0028g01570.1	PF13639	PTHR22763	KOG4172			GO:0008270,GO:0005515	AT3G58720.2		RING/U-box superfamily protein
VIT_212s0028g02970	7.38772	-1.97723	0.863266	-2.2904	0.021998	0.046645	NA	NA	NA	NA	NA	0.0657868	0.243705	38042457	VIT_212s0028g02970.1	VIT_212s0028g02970.1	PF03094	PTHR31942,PTHR31942:SF16			K08472	GO:0016021,GO:0006952	AT2G39200.1	ATMLO12,MLO12	Seven transmembrane MLO family protein
VIT_212s0028g03043	16.1469	-5.09058	0.943551	-5.39512	6.85e-08	4.15e-07	-4.93955	0.351604	37.4455	1.47e-05	9.16e-05	0.179451	5.7638	38043726	VIT_212s0028g03043.1	VIT_212s0028g03043.1		PTHR14614,PTHR14614:SF7					AT5G44170.1		S-adenosyl-L-methionine-dependent methyltransferases superfamily protein
VIT_212s0028g03110	15.6753	-2.74819	0.726999	-3.78019	0.000156712	0.000557899	-2.71548	0.343216	13.1366	0.0022739	0.0066653	0.231914	1.51592	38042417	VIT_212s0028g03110.1	VIT_212s0028g03110.1	PF13578	PTHR10509,PTHR10509:SF29	KOG1663	2.1.1.104	K00588	GO:0008171	AT4G26220.1		S-adenosyl-L-methionine-dependent methyltransferases superfamily protein
VIT_212s0034g00990	12.2215	-1.95955	0.662585	-2.95743	0.00310211	0.00829829	-1.91359	0.0301745	8.60048	0.00974482	0.0229927	0.106706	0.391332	38043160	VIT_212s0034g00990.1	VIT_212s0034g00990.1				3.4.22.49			AT4G22970.1	AESP,ESP,RSW4	homolog of separase
VIT_212s0034g01140	87.8281	-3.28856	0.863181	-3.80982	0.000139067	0.000499644	-3.32375	2.69525	42.4857	1.23e-05	7.88e-05	3.23813	30.4021	38042868	VIT_212s0034g01140.1	VIT_212s0034g01140.1	PF02298	PTHR33021,PTHR33021:SF61				GO:0009055	AT2G02850.1	ARPN	plantacyanin
VIT_212s0034g01840	14.1168	-2.14377	0.62459	-3.43229	0.000598504	0.00188149	-2.0993	0.189278	11.0003	0.0043563	0.0115533	0.120847	0.500195	38043045	VIT_212s0034g01840.1	VIT_212s0034g01840.1	PF08541,PF08392	PTHR31561,PTHR31561:SF20		2.3.1.199	K15397	GO:0016747,GO:0008610,GO:0016020,GO:0006633	AT1G71160.1	KCS7	3-ketoacyl-CoA synthase 7
VIT_212s0034g02240	3703.68	-2.79855	0.113322	-24.6956	1.19e-134	6.34e-132	-2.77519	8.07759	652.994	2.06e-14	1.04e-11	11.0553	70.9611	38042849	VIT_212s0034g02240.1	VIT_212s0034g02240.1	PF07885,PF00027,PF12796,PF11834	PTHR10217,PTHR10217:SF493					AT4G22200.1	AKT2,AKT2/3,AKT3,KT2/3	potassium transport 2/3
VIT_212s0034g02570	25.2083	-4.55734	0.689229	-6.61223	3.79e-11	3.32e-10	-4.4677	0.96133	43.5058	6.11e-06	4.34e-05	0.017355	0.393879	38043793	VIT_212s0034g02570.1	VIT_212s0034g02570.1	PF08263,PF00069,PF13855	PTHR27000,PTHR27000:SF196	KOG1187	2.7.11.1		GO:0006468,GO:0005524,GO:0004672,GO:0005515	AT1G35710.1		Protein kinase family protein with leucine-rich repeat domain
VIT_212s0035g02080	365.646	-2.24817	0.21606	-10.4053	2.35e-25	6e-24	-2.2294	4.73898	123.166	6.23e-09	1.47e-07	7.57448	33.0556	38044736	VIT_212s0035g02080.1	VIT_212s0035g02080.1	PF01852	PTHR19308,PTHR19308:SF14	KOG2761			GO:0008289	AT5G49800.1		Polyketide cyclase/dehydrase and lipid transport superfamily protein
VIT_212s0055g00810	44.2754	-1.58516	0.407696	-3.88809	0.000101037	0.000372855	-1.56407	1.74332	16.1561	0.000988092	0.00328888	0.81872	2.31816	38043832	VIT_212s0055g00810.1	VIT_212s0055g00810.1	PF00141	PTHR31235,PTHR31235:SF16		1.11.1.7	K00430	GO:0055114,GO:0020037,GO:0006979,GO:0004601	AT4G25980.1		Peroxidase superfamily protein
VIT_212s0057g00240	74.448	-2.36958	0.314147	-7.54288	4.6e-14	5.24e-13	-2.33634	2.46121	60.1773	8.17e-07	8.03e-06	0.581199	2.75074	38043159	VIT_212s0057g00240.1	VIT_212s0057g00240.1		PTHR36386					AT4G28230.1
VIT_212s0057g00430	21.9491	-2.52502	0.58356	-4.32692	1.51e-05	6.46e-05	-2.5025	0.776508	15.1447	0.00129337	0.00412271	0.538059	2.86988	38043112	VIT_212s0057g00430.1	VIT_212s0057g00430.1	PF04526	PTHR23130,PTHR23130:SF81					AT5G47530.1		Auxin-responsive family protein
VIT_212s0057g00470	470.025	-2.4161	0.184607	-13.0878	3.87e-39	1.87e-37	-2.40057	5.10031	199.935	1.81e-10	8.48e-09	3.92804	19.4134	38042929	VIT_212s0057g00470.1	VIT_212s0057g00470.1	PF00168	PTHR31208,PTHR31208:SF2				GO:0005515	AT5G55530.1		Calcium-dependent lipid-binding (CaLB domain) family protein
VIT_212s0057g00930	37.6851	-5.72758	0.727666	-7.87117	3.51e-15	4.4e-14	-5.58691	1.49386	69.7307	3.13e-07	3.58e-06	0.036116	1.71335	38042888	VIT_212s0057g00930.1	VIT_212s0057g00930.1	PF02458	PTHR31642,PTHR31642:SF10		2.3.1.188	K15400	GO:0016747	AT5G41040.1		HXXXD-type acyl-transferase family protein
VIT_212s0057g00940	530.541	-2.34581	0.132676	-17.6808	5.9e-70	8.03e-68	-2.32408	5.27632	344.575	2.94e-12	3.88e-10	3.10897	14.5975	38042555	VIT_212s0057g00940.1	VIT_212s0057g00940.1	PF00479,PF02781	PTHR23429,PTHR23429:SF1		1.1.1.49		GO:0055114,GO:0050661,GO:0006006,GO:0004345	AT5G35790.1	G6PD1	glucose-6-phosphate dehydrogenase 1
VIT_212s0057g01390	31.7058	-2.55821	0.408653	-6.26011	3.85e-10	3.05e-09	-2.52298	1.2676	37.9425	1.36e-05	8.58e-05	0.356485	1.9318	38044102	VIT_212s0057g01390.1	VIT_212s0057g01390.1	PF05910	PTHR31972,PTHR31972:SF2					AT2G04220.1		Plant protein of unknown function (DUF868)
VIT_212s0057g01410	22.6089	-4.56445	0.734351	-6.21563	5.11e-10	4e-09	-4.44742	0.803791	39.9079	1.02e-05	6.7e-05	0.0298703	0.639376	38043209	VIT_212s0057g01410.1	VIT_212s0057g01410.1	PF10354,PF03016	PTHR11062,PTHR11062:SF90	KOG1021	2.4.2.41			AT3G07620.1		Exostosin family protein
VIT_212s0059g00960	30.4123	-1.81331	0.675472	-2.6845	0.00726385	0.0176845	-1.76842	1.20636	6.70044	0.0197804	0.0415574	0.187338	0.57423	38043708	VIT_212s0059g00960.1	VIT_212s0059g00960.1	PF03552	PTHR13301,PTHR13301:SF53		2.4.1.12		GO:0030244,GO:0016760,GO:0016020	AT2G32530.1	ATCSLB03,ATCSLB3,CSLB03	cellulose synthase-like B3
VIT_212s0059g01090	228.187	-1.5382	0.165205	-9.31085	1.27e-20	2.42e-19	-1.51883	4.06495	96.2378	3.54e-08	6.03e-07	1.57646	4.25074	38042943	VIT_212s0059g01090.1	VIT_212s0059g01090.1	PF14703,PF13967,PF02714	PTHR13018,PTHR13018:SF46				GO:0016020	AT3G21620.1		ERD (early-responsive to dehydration stress) family protein
VIT_212s0059g01810	63.3215	-1.63681	0.312008	-5.24606	1.55e-07	8.98e-07	-1.59309	2.23594	29.8972	5.13e-05	0.000262754	2.70186	7.63595	38043814	VIT_212s0059g01810.1	VIT_212s0059g01810.1	PF13326	PTHR34041,PTHR34041:SF1			K08902	GO:0010207	AT1G03600.1	PSB27	photosystem II family protein
VIT_212s0059g02360	32.3459	-3.12272	0.526063	-5.93602	2.92e-09	2.09e-08	-3.10888	1.28819	34.8042	2.23e-05	0.000130425	0.851707	6.93413	38042342	VIT_212s0059g02360.1	VIT_212s0059g02360.1	PF00249	PTHR10641,PTHR10641:SF657					AT2G46410.1	CPC	Homeodomain-like superfamily protein
VIT_212s0059g02430	22.7949	-1.53226	0.570505	-2.68579	0.00723588	0.0176327	-1.55342	0.832336	8.02432	0.0119896	0.0272967	2.43454	6.57966	38042435	VIT_212s0059g02430.1	VIT_212s0059g02430.1	PF02392	PTHR33288				GO:0016021,GO:0015979,GO:0009579,GO:0009522	ATCG00520.1		unfolded protein binding
VIT_212s0134g00470	135.88	-1.88679	0.203534	-9.27015	1.86e-20	3.49e-19	-1.83852	3.32002	91.745	4.92e-08	7.94e-07	4.89941	16.3943	38043651	VIT_212s0134g00470.1	VIT_212s0134g00470.1		PTHR34379,PTHR34379:SF1
VIT_212s0142g00760	10.4265	-6.19539	1.20074	-5.15965	2.47e-07	1.4e-06	-5.86541	-0.204962	35.7834	1.91e-05	0.000114306	0.00287775	0.253097	38019017	VIT_212s0142g00760.1	VIT_212s0142g00760.1	PF00560,PF00069	PTHR27000,PTHR27000:SF196	KOG1187	2.7.11.1		GO:0005515,GO:0006468,GO:0005524,GO:0004672	AT4G08850.1		Leucine-rich repeat receptor-like protein kinase family protein
VIT_213s0019g00540	545.635	-3.29482	0.1765	-18.6676	9.09e-78	1.5e-75	-3.27727	5.31449	399.686	9.37e-13	1.55e-10	4.36868	39.7911	38051370	VIT_213s0019g00540.1	VIT_213s0019g00540.1		PTHR16223					AT2G31730.1		basic helix-loop-helix (bHLH) DNA-binding superfamily protein
VIT_213s0019g00890	174.052	-2.1095	0.212584	-9.92315	3.3e-23	7.41e-22	-2.07731	3.67429	122.59	6.44e-09	1.5e-07	65.1382	259.026	38052156	VIT_213s0019g00890.1	VIT_213s0019g00890.1
VIT_213s0019g00900	346.79	-1.77313	0.190258	-9.31963	1.17e-20	2.23e-19	-1.80515	4.66493	92.3011	4.72e-08	7.67e-07	96.5582	319.868	38052848	VIT_213s0019g00900.1	VIT_213s0019g00900.1
VIT_213s0019g01840	260.728	-2.71022	0.188236	-14.398	5.32e-47	3.51e-45	-2.68351	4.25228	224.451	7.62e-11	4.5e-09	1.64364	9.90766	38052752	VIT_213s0019g01840.1	VIT_213s0019g01840.1	PF08662	PTHR19918,PTHR19918:SF7			K03364		AT5G13840.1	FZR3	FIZZY-related 3
VIT_213s0019g02060	7.80464	-2.05723	0.891069	-2.30872	0.0209594	0.0446972	NA	NA	NA	NA	NA	0.190359	0.732366	38052528	VIT_213s0019g02060.1	VIT_213s0019g02060.1	PF03195	PTHR31529,PTHR31529:SF6					AT5G06080.1	LBD33	LOB domain-containing protein 33
VIT_213s0019g02230	63.7774	-1.73805	0.316614	-5.4895	4.03e-08	2.52e-07	-1.72068	2.25009	32.2127	3.42e-05	0.000186587	0.708326	2.20771	38050949	VIT_213s0019g02230.1	VIT_213s0019g02230.1	PF01909	PTHR12271,PTHR12271:SF40	KOG2277	2.7.7.19		GO:0016779	AT2G39740.1		Nucleotidyltransferase family protein
VIT_213s0019g03335	17.0869	-2.19559	0.703589	-3.12056	0.00180506	0.00510978	-2.2402	0.470499	10.2151	0.00561528	0.0143545	3.40095	15.6715	38052711	VIT_213s0019g03335.1	VIT_213s0019g03335.1		PTHR34061					AT4G10810.1
VIT_213s0019g03870	1686.77	-1.51226	0.0951528	-15.893	7.09e-57	6.83e-55	NA	NA	NA	NA	NA	10.7282	28.215	38053117	VIT_213s0019g03870.1	VIT_213s0019g03870.1	PF00153	PTHR24089,PTHR24089:SF300	KOG0768				AT2G35800.1		mitochondrial substrate carrier family protein
VIT_213s0019g03980	21.8909	-1.73632	0.472039	-3.67834	0.000234753	0.000809778	-1.71067	0.770915	12.2112	0.00299293	0.00839416	0.520164	1.62491	38051822	VIT_213s0019g03980.1	VIT_213s0019g03980.1	PF02270	PTHR10445,PTHR10445:SF2	KOG2905	3.6.4.12	K03139	GO:0006367,GO:0006366,GO:0005674	AT3G52270.1		Transcription initiation factor IIF, beta subunit
VIT_213s0019g04910	27.4009	-2.49957	0.522694	-4.78209	1.73e-06	8.65e-06	-2.43267	1.067	19.754	0.000406436	0.00152983	0.219859	1.1291	38050829	VIT_213s0019g04910.1	VIT_213s0019g04910.1	PF00544	PTHR31683,PTHR31683:SF11		4.2.2.2	K01728		AT5G04310.1		Pectin lyase-like superfamily protein
VIT_213s0019g05150	52.5342	-1.77274	0.364809	-4.85935	1.18e-06	6.05e-06	-1.83792	1.97613	28.1686	7.05e-05	0.000344347	6.07221	20.4368	38051168	VIT_213s0019g05150.1	VIT_213s0019g05150.1	PF13259	PTHR33373					AT3G54880.1
VIT_213s0019g05180	26.3261	-1.82317	0.500378	-3.64359	0.000268863	0.000916873	-1.79007	1.02369	12.7962	0.00251282	0.0072366	0.237392	0.773875	38051224	VIT_213s0019g05180.1	VIT_213s0019g05180.1	PF07731,PF07732,PF00394	PTHR11709,PTHR11709:SF125	KOG1263	1.10.3.3		GO:0055114,GO:0016491,GO:0005507	AT4G12420.1	SKU5	Cupredoxin superfamily protein
VIT_213s0047g00010	17.967	-1.95376	0.682167	-2.86405	0.00418267	0.010845	-1.93424	0.514249	8.07481	0.0117709	0.0268901	0.157623	0.59061	38051926	VIT_213s0047g00010.1	VIT_213s0047g00010.1	PF00083	PTHR23504,PTHR23504:SF29	KOG2615			GO:0055085,GO:0022857,GO:0016021	AT5G13750.1	ZIFL1	zinc induced facilitator-like 1
VIT_213s0047g00040	24.2628	-2.66184	0.55003	-4.83944	1.3e-06	6.62e-06	-2.62283	0.907268	22.5605	0.000216693	0.000896256	0.126976	0.758422	38051346	VIT_213s0047g00040.1	VIT_213s0047g00040.1	PF00083	PTHR23504,PTHR23504:SF29	KOG2615			GO:0055085,GO:0022857,GO:0016021	AT5G13750.1	ZIFL1	zinc induced facilitator-like 1
VIT_213s0064g00460	1332.77	-1.80855	0.121244	-14.9166	2.57e-50	1.95e-48	-1.78944	6.60411	239.811	4.63e-11	3.07e-09	19.5191	63.7458	38051051	VIT_213s0064g00460.1	VIT_213s0064g00460.1	PF04862	PTHR31265,PTHR31265:SF2					AT3G08030.1		Protein of unknown function, DUF642
VIT_213s0064g00910	83.5445	-1.80806	0.386402	-4.67923	2.88e-06	1.38e-05	-1.80648	2.6198	25.664	0.000114097	0.000521003	5.10048	16.3415	38052921	VIT_213s0064g00910.1	VIT_213s0064g00910.1		PTHR34190,PTHR34190:SF4					AT1G07985.1		Expressed protein
VIT_213s0064g01260	130.88	-2.56762	0.247111	-10.3906	2.74e-25	6.98e-24	-2.51402	3.26388	113.602	1.11e-08	2.33e-07	1.48906	8.02209	38051117	VIT_213s0064g01260.1	VIT_213s0064g01260.1	PF08263,PF00560,PF13855	PTHR27000,PTHR27000:SF151	KOG4579	3.2.1.15		GO:0005515	AT3G20820.1		Leucine-rich repeat (LRR) family protein
VIT_213s0067g00330	359.123	-2.21342	0.166295	-13.3102	2.02e-40	1.04e-38	-2.18562	4.71381	203.727	1.57e-10	7.61e-09	2.98376	12.738	38051275	VIT_213s0067g00330.1	VIT_213s0067g00330.1	PF01490	PTHR22950,PTHR22950:SF260	KOG1303		K13946		AT2G38120.1	AUX1,MAP1,PIR1,WAV5	Transmembrane amino acid transporter family protein
VIT_213s0067g00630	57.2682	-2.45934	0.413122	-5.95307	2.63e-09	1.9e-08	-2.46772	2.08273	40.1223	9.86e-06	6.53e-05	3.79495	19.4987	38052122	VIT_213s0067g00630.1	VIT_213s0067g00630.1	PF03226	PTHR13848,PTHR13848:SF5	KOG3399				AT2G40110.1		Yippee family putative zinc-binding protein
VIT_213s0067g00660	2140.44	-2.94877	0.149751	-19.6911	2.57e-86	5.3e-84	-2.92199	7.28674	409.059	7.83e-13	1.37e-10	11.9842	85.9591	38051808	VIT_213s0067g00660.1	VIT_213s0067g00660.1	PF00067	PTHR24286,PTHR24286:SF44	KOG0157		K09588	GO:0055114,GO:0020037,GO:0016705,GO:0005506	AT5G05690.1	CBB3,CPD,CYP90,CYP90A,CYP90A1,DWF3	Cytochrome P450 superfamily protein
VIT_213s0067g00810	12.8001	-1.72668	0.69441	-2.48655	0.012899	0.0292041	NA	NA	NA	NA	NA	0.0882975	0.273848	38051545	VIT_213s0067g00810.1	VIT_213s0067g00810.1	PF00931	PTHR23155,PTHR23155:SF402	KOG4658			GO:0043531	AT1G50180.1		NB-ARC domain-containing disease resistance protein
VIT_213s0067g01770	9.58057	-1.94081	0.759125	-2.55665	0.0105687	0.0245063	-1.96519	-0.279436	7.06217	0.0171894	0.0370217	0.760743	2.91532	38066293	VIT_213s0067g01770.1	VIT_213s0067g01770.1		PTHR10556,PTHR10556:SF35					AT5G16010.1		3-oxo-5-alpha-steroid 4-dehydrogenase family protein
VIT_213s0067g01950	108.545	-1.51626	0.288549	-5.25475	1.48e-07	8.58e-07	NA	NA	NA	NA	NA	0.440331	1.16489	38051083	VIT_213s0067g01950.1	VIT_213s0067g01950.1	PF00271,PF00176	PTHR10799,PTHR10799:SF660		1.14.11.6	K10875	GO:0005524	AT5G20420.1	CHR42	chromatin remodeling 42
VIT_213s0067g02930	581.481	-1.74661	0.185704	-9.40538	5.18e-21	1.01e-19	-1.70794	5.40853	96.8307	3.39e-08	5.86e-07	17.3211	53.4218	38050917	VIT_213s0067g02930.1	VIT_213s0067g02930.1	PF03330,PF01357	PTHR31867,PTHR31867:SF22					AT2G40610.1	ATEXP8,ATEXPA8,ATHEXP ALPHA 1.11,EXP8,EXPA8	expansin A8
VIT_213s0067g03510	169.97	-4.82621	0.267776	-18.0233	1.28e-72	1.85e-70	-4.81741	3.63674	451.477	3.65e-13	7.44e-11	0.887042	23.6204	38066238	VIT_213s0067g03510.1	VIT_213s0067g03510.1	PF00072	PTHR26402,PTHR26402:SF574			K14492	GO:0000160	AT3G57040.1	ARR9,ATRR4	response regulator 9
VIT_213s0067g03750	88.0272	-1.70053	0.415864	-4.08915	4.33e-05	0.000170568	-1.66019	2.70354	17.2198	0.000817943	0.00280124	0.643953	1.96489	38051336	VIT_213s0067g03750.1	VIT_213s0067g03750.1	PF00005,PF01061	PTHR19241,PTHR19241:SF180				GO:0016887,GO:0005524,GO:0016020	AT2G39350.1		ABC-2 type transporter family protein
VIT_213s0067g03890	29.047	-2.84426	0.579361	-4.90931	9.14e-07	4.76e-06	-2.80223	1.15002	19.6942	0.000412149	0.00154772	0.164772	1.09871	38053109	VIT_213s0067g03890.1	VIT_213s0067g03890.1	PF08541,PF08392	PTHR31561,PTHR31561:SF24		2.3.1.199	K15397	GO:0016747,GO:0008610,GO:0016020,GO:0006633	AT5G04530.1	KCS19	3-ketoacyl-CoA synthase 19
VIT_213s0073g00050	43.5254	-2.86467	0.616714	-4.64506	3.4e-06	1.61e-05	-2.81002	1.70834	20.8994	0.000347113	0.00133684	0.215656	1.42942	38052822	VIT_213s0073g00050.1	VIT_213s0073g00050.1	PF13906,PF00324	PTHR11785,PTHR11785:SF331	KOG1286			GO:0055085,GO:0016020,GO:0006810,GO:0015171,GO:0003333	AT5G04770.1	ATCAT6,CAT6	cationic amino acid transporter 6
VIT_213s0073g00140	8.15873	-4.47957	1.18918	-3.76693	0.000165264	0.000586563	NA	NA	NA	NA	NA	0.0458932	0.882729	38052646	VIT_213s0073g00140.1	VIT_213s0073g00140.1	PF04844	PTHR33057,PTHR33057:SF1					AT5G04820.1	ATOFP13,OFP13	ovate family protein 13
VIT_213s0073g00150	37.6732	-2.85676	0.40261	-7.0956	1.29e-12	1.3e-11	-2.81077	1.50932	50.4416	2.49e-06	2.04e-05	0.107306	0.715834	38051237	VIT_213s0073g00150.1	VIT_213s0073g00150.1	PF02861	PTHR11638,PTHR11638:SF69	KOG1051			GO:0019538	AT3G52490.1		Double Clp-N motif-containing P-loop nucleoside triphosphate hydrolases superfamily protein
VIT_213s0074g00390	433.452	-1.80708	0.183539	-9.84579	7.15e-23	1.58e-21	-1.78245	4.98662	109.944	1.39e-08	2.83e-07	4.22428	13.7842	38052712	VIT_213s0074g00390.1	VIT_213s0074g00390.1	PF00067	PTHR24298,PTHR24298:SF47	KOG0156			GO:0055114,GO:0020037,GO:0016705,GO:0005506	AT5G04660.1	CYP77A4	cytochrome P450, family 77, subfamily A, polypeptide 4
VIT_213s0074g00730	149.566	-2.58989	0.275605	-9.39711	5.61e-21	1.09e-19	-2.54755	3.45651	99.6347	2.78e-08	4.97e-07	1.21704	6.71247	38051902	VIT_213s0074g00730.1	VIT_213s0074g00730.1	PF07714,PF00069	PTHR24351,PTHR24351:SF96		2.7.11.1		GO:0006468,GO:0004672,GO:0005524	AT3G44610.1		Protein kinase superfamily protein
VIT_213s0084g00090	48.0858	-1.75593	0.396344	-4.43031	9.41e-06	4.16e-05	-1.73237	1.85138	20.3617	0.000353148	0.00135537	0.59921	1.91939	38051132	VIT_213s0084g00090.1	VIT_213s0084g00090.1	PF00892	PTHR31218,PTHR31218:SF19				GO:0016021,GO:0016020,GO:0022857	AT5G07050.1		nodulin MtN21 /EamA-like transporter family protein
VIT_213s0084g00220	25.5286	-1.55817	0.639163	-2.43783	0.0147757	0.0329437	NA	NA	NA	NA	NA	0.213481	0.57801	38051153	VIT_213s0084g00220.1	VIT_213s0084g00220.1		PTHR15321,PTHR15321:SF3
VIT_213s0156g00100	52.2783	-2.59532	0.457955	-5.66719	1.45e-08	9.63e-08	-2.62943	1.95669	32.9335	3.03e-05	0.000168529	2.84953	16.6345	38052737	VIT_213s0156g00100.1	VIT_213s0156g00100.1		PTHR33306,PTHR33306:SF3					AT2G31940.1
VIT_213s0156g00350	303.929	-1.68672	0.18425	-9.15449	5.46e-20	9.87e-19	-1.66178	4.47534	91.2626	5.1e-08	8.17e-07	3.33683	9.77978	38052353	VIT_213s0156g00350.1	VIT_213s0156g00350.1	PF01494	PTHR13789,PTHR13789:SF227	KOG2614	1.14.13.90	K09838	GO:0071949	AT5G67030.1	ABA1,ATABA1,ATZEP,IBS3,LOS6,NPQ2,ZEP	zeaxanthin epoxidase (ZEP) (ABA1)
VIT_214s0006g00520	47.9017	-1.88477	0.409676	-4.60065	4.21e-06	1.97e-05	-1.85781	1.85246	23.0583	0.000194807	0.000819409	0.436809	1.52116	38022424	VIT_214s0006g00520.1	VIT_214s0006g00520.1	PF07983,PF00332	PTHR32227,PTHR32227:SF52		3.2.1.39		GO:0005975,GO:0004553	AT1G66250.1		O-Glycosyl hydrolases family 17 protein
VIT_214s0006g00860	15.506	-1.95977	0.729651	-2.6859	0.00723351	0.0176302	-1.90521	0.349431	6.98223	0.0177268	0.037986	0.317785	1.15401	38019356	VIT_214s0006g00860.1	VIT_214s0006g00860.1	PF09334	PTHR11946,PTHR11946:SF76		6.1.1.9		GO:0006418,GO:0005524,GO:0004812,GO:0000166	AT5G16715.1	EMB2247	ATP binding;valine-tRNA ligases;aminoacyl-tRNA ligases;nucleotide binding;ATP binding;aminoacyl-tRNA ligases
VIT_214s0006g01420	127.771	-2.39202	0.243441	-9.82588	8.71e-23	1.91e-21	-2.3634	3.22944	106.141	1.79e-08	3.48e-07	0.841593	4.049	38022040	VIT_214s0006g01420.1	VIT_214s0006g01420.1	PF00069	PTHR27001,PTHR27001:SF52	KOG1187	2.7.11.1		GO:0006468,GO:0005524,GO:0004672	AT5G37790.1		Protein kinase superfamily protein
VIT_214s0006g02766	33.0681	-2.28139	0.440805	-5.1755	2.27e-07	1.29e-06	-2.25326	1.32428	25.7919	0.000111242	0.00050941	0.588437	2.66094	38019414	VIT_214s0006g02766.1	VIT_214s0006g02766.1		PTHR31722,PTHR31722:SF10					AT1G67050.1
VIT_214s0030g01700	29.373	-3.18566	0.602009	-5.29171	1.21e-07	7.11e-07	-3.13951	1.17644	27.6183	7.81e-05	0.000376284	0.223111	1.93182	38019462	VIT_214s0030g01700.1	VIT_214s0030g01700.1	PF05910	PTHR31972,PTHR31972:SF6		1.1.1.170			AT5G28150.1		Plant protein of unknown function (DUF868)
VIT_214s0030g01880	118.2	-1.76933	0.306628	-5.77027	7.91e-09	5.42e-08	-1.74612	3.12815	36.3906	1.73e-05	0.000105512	1.5842	5.05021	38020524	VIT_214s0030g01880.1	VIT_214s0030g01880.1	PF00612,PF13178	PTHR32295,PTHR32295:SF8				GO:0005515	AT4G14750.1	IQD19	IQ-domain 19
VIT_214s0030g02310	194.398	-3.90263	0.269344	-14.4894	1.41e-47	9.44e-46	-3.89749	3.83104	222.655	8.09e-11	4.67e-09	1.91012	27.1233	38020100	VIT_214s0030g02310.1	VIT_214s0030g02310.1	PF02309	PTHR31734,PTHR31734:SF23			K14484	GO:0006355,GO:0005634	AT5G43700.1	ATAUX2-11,IAA4	AUX/IAA transcriptional regulator family protein
VIT_214s0060g00100	593.067	-2.62401	0.20761	-12.6391	1.29e-36	5.81e-35	-2.59673	5.43769	170.535	1.19e-09	3.94e-08	1.42485	8.1672	38021607	VIT_214s0060g00100.1	VIT_214s0060g00100.1	PF02518,PF00512,PF01590,PF08446,PF00989,PF00360	PTHR24423,PTHR24423:SF519			K12120	GO:0007165,GO:0000155,GO:0005515,GO:0006355,GO:0018298,GO:0009584	AT1G09570.1	FHY2,FRE1,HY8,PHYA	phytochrome A
VIT_214s0060g00160	82.2696	-1.85432	0.313558	-5.9138	3.34e-09	2.38e-08	-1.80904	2.60746	34.5938	2.31e-05	0.000134213	30.2754	97.8022	38020717	VIT_214s0060g00160.1	VIT_214s0060g00160.1		PTHR23198,PTHR23198:SF4					AT1G10390.2		Nucleoporin autopeptidase
VIT_214s0060g00990	41.192	-2.85033	0.483044	-5.90076	3.62e-09	2.56e-08	-2.81775	1.62651	32.1008	3.49e-05	0.000189736	0.817013	5.50189	38021132	VIT_214s0060g00990.1	VIT_214s0060g00990.1	PF01612	PTHR13620,PTHR13620:SF7		3.6.4.12		GO:0008408,GO:0006139,GO:0003676	AT3G12440.1		Polynucleotidyl transferase, ribonuclease H-like superfamily protein
VIT_214s0060g02630	19.7186	-1.91502	0.577573	-3.31563	0.000914362	0.00276832	-1.87363	0.62066	10.6453	0.00488098	0.0127485	0.186697	0.630234	38021158	VIT_214s0060g02630.1	VIT_214s0060g02630.1	PF03140	PTHR31549,PTHR31549:SF27					AT3G50130.1		Plant protein of unknown function (DUF247)
VIT_214s0066g00400	71.6497	-2.4947	0.450285	-5.54026	3.02e-08	1.93e-07	-2.47629	2.40025	32.4737	3.28e-05	0.000179522	0.834565	4.32162	38022597	VIT_214s0066g00400.1	VIT_214s0066g00400.1	PF16036	PTHR28039,PTHR28039:SF5					AT3G63170.1		Chalcone-flavanone isomerase family protein
VIT_214s0066g00820	248.252	-1.73343	0.174205	-9.9505	2.51e-23	5.67e-22	-1.71509	4.18494	106.469	1.75e-08	3.42e-07	3.61249	11.0357	38021852	VIT_214s0066g00820.1	VIT_214s0066g00820.1	PF02485	PTHR31042,PTHR31042:SF6				GO:0016020,GO:0008375	AT5G14550.1		Core-2/I-branching beta-1,6-N-acetylglucosaminyltransferase family protein
VIT_214s0066g01640	19.8579	-3.40182	0.607302	-5.60152	2.12e-08	1.38e-07	-3.34208	0.642193	32.4979	3.26e-05	0.000178848	0.109471	1.10005	38019592	VIT_214s0066g01640.1	VIT_214s0066g01640.1	PF00892	PTHR31218,PTHR31218:SF48				GO:0016021,GO:0016020,GO:0022857	AT5G40230.1		nodulin MtN21 /EamA-like transporter family protein
VIT_214s0066g01730	16.0342	-2.42744	0.680848	-3.56532	0.000363408	0.00120071	NA	NA	NA	NA	NA	0.0752005	0.372509	38021102	VIT_214s0066g01730.1	VIT_214s0066g01730.1	PF13632	PTHR32044,PTHR32044:SF11		2.4.2.39,2.4.1.168			AT3G28180.1	ATCSLC04,ATCSLC4,CSLC04,CSLC4	Cellulose-synthase-like C4
VIT_214s0068g01390	29.0908	-1.70991	0.448021	-3.8166	0.000135304	0.000486923	-1.67847	1.15288	13.6174	0.00197889	0.00593336	0.353571	1.06626	38020761	VIT_214s0068g01390.1	VIT_214s0068g01390.1	PF03097	PTHR23032,PTHR23032:SF2					AT5G14020.1		Endosomal targeting BRO1-like domain-containing protein
VIT_214s0068g01670	468.713	-1.54652	0.130441	-11.8561	2e-32	7.5e-31	-1.52389	5.09889	155.189	1.17e-09	3.93e-08	5.92242	16.0734	38021666	VIT_214s0068g01670.1	VIT_214s0068g01670.1	PF01842	PTHR31096,PTHR31096:SF12		2.7.7.59		GO:0016597,GO:0008152	AT3G01990.1	ACR6	ACT domain repeat 6
VIT_214s0083g00120	70.4369	-4.00892	0.499046	-8.03316	9.5e-16	1.25e-14	-3.94627	2.39048	64.3956	5.28e-07	5.53e-06	0.29282	4.38865	38021092	VIT_214s0083g00120.1	VIT_214s0083g00120.1	PF13921	PTHR10641,PTHR10641:SF658			K09422		AT2G37630.1	AS1,ATMYB91,ATPHAN,MYB91	myb-like HTH transcriptional regulator family protein
VIT_214s0083g00200	126.971	-1.68115	0.230064	-7.30732	2.73e-13	2.93e-12	-1.66453	3.22594	61.0397	7.46e-07	7.42e-06	1.00581	3.01294	38021157	VIT_214s0083g00200.1	VIT_214s0083g00200.1	PF02791,PF10497	PTHR31169,PTHR31169:SF1					AT5G38690.1		Zinc-finger domain of monoamine-oxidase A repressor R1 protein
VIT_214s0083g00320	679.753	-1.76819	0.148422	-11.9133	1.01e-32	3.83e-31	-1.74582	5.63482	156.237	1.12e-09	3.81e-08	8.89225	28.2454	38020004	VIT_214s0083g00320.1	VIT_214s0083g00320.1	PF01073	PTHR10366,PTHR10366:SF445	KOG1502	1.2.1.44		GO:0055114,GO:0016616,GO:0006694,GO:0003854	AT5G14700.1		NAD(P)-binding Rossmann-fold superfamily protein
VIT_214s0083g01030	13.3016	-2.56547	0.786032	-3.26382	0.00109921	0.00327375	NA	NA	NA	NA	NA	0.203692	1.14758	38022753	VIT_214s0083g01030.1	VIT_214s0083g01030.1	PF00319,PF01486	PTHR11945,PTHR11945:SF218	KOG0014		K09264	GO:0046983,GO:0003677,GO:0006355,GO:0005634,GO:0003700	AT5G60910.1	AGL8,FUL	AGAMOUS-like 8
VIT_214s0108g00520	14.7231	-2.32999	0.762975	-3.05382	0.00225945	0.00624695	-2.37714	0.243569	9.24839	0.00777192	0.0189419	1.20715	5.94183	38020199	VIT_214s0108g00520.1	VIT_214s0108g00520.1	PF14368	PTHR33076,PTHR33076:SF12					AT4G33355.1		Bifunctional inhibitor/lipid-transfer protein/seed storage 2S albumin superfamily protein
VIT_214s0108g00590	275.633	-4.12494	0.240272	-17.1678	4.62e-66	5.6e-64	-4.09353	4.33182	284.268	1.28e-11	1.16e-09	0.457435	7.26652	38019847	VIT_214s0108g00590.1	VIT_214s0108g00590.1	PF00004,PF01434	PTHR23076,PTHR23076:SF54			K03798	GO:0005524,GO:0006508,GO:0004222	AT5G15250.1	ATFTSH6,FTSH6	FTSH protease 6
VIT_214s0108g00990	129.871	-2.19783	0.278506	-7.89151	2.99e-15	3.78e-14	-2.19937	3.25179	79.5067	1.31e-07	1.74e-06	27.8822	119.043	38022661	VIT_214s0108g00990.1	VIT_214s0108g00990.1		PTHR37908,PTHR37908:SF1					AT5G15265.1
VIT_214s0128g00070	17.1133	-2.15988	0.60819	-3.55132	0.000383302	0.00126027	-2.12959	0.448515	11.4015	0.00383879	0.0103757	0.364511	1.50811	38021691	VIT_214s0128g00070.1	VIT_214s0128g00070.1	PF00657	PTHR22835,PTHR22835:SF208		3.2.1.51		GO:0016788	AT1G54790.2		GDSL-like Lipase/Acylhydrolase superfamily protein
VIT_214s0219g00280	24.5623	-2.18183	0.670168	-3.25565	0.00113135	0.00335864	-2.15664	0.919674	10.5002	0.00511572	0.0132499	0.253986	1.09908	38021259	VIT_214s0219g00280.1	VIT_214s0219g00280.1	PF01210,PF07479	PTHR11728,PTHR11728:SF8		1.1.1.8	K00006	GO:0055114,GO:0051287,GO:0046168,GO:0016616,GO:0005975,GO:0004367,GO:0009331,GO:0006072	AT5G40610.1		NAD-dependent glycerol-3-phosphate dehydrogenase family protein
VIT_215s0021g00880	9.44428	-2.13314	0.821539	-2.59652	0.00941739	0.0221858	NA	NA	NA	NA	NA	0.198676	0.834523	38041389	VIT_215s0021g00880.1	VIT_215s0021g00880.1		PTHR34537,PTHR34537:SF2					AT1G02180.1		ferredoxin-related
VIT_215s0021g02700	20202.8	-2.75181	0.139989	-19.6574	5e-86	9.96e-84	-2.73617	10.5243	373.702	6.04e-12	6.57e-10	254.488	1598.33	38040239	VIT_215s0021g02700.1	VIT_215s0021g02700.1	PF03330,PF01357	PTHR31692,PTHR31692:SF3					AT1G65680.1	ATEXPB2,ATHEXP BETA 1.4,EXPB2	expansin B2
VIT_215s0024g00730	35.671	-4.28214	0.533962	-8.01954	1.06e-15	1.39e-14	-4.20984	1.4277	68.0591	3.67e-07	4.06e-06	0.045539	0.829679	38041497	VIT_215s0024g00730.1	VIT_215s0024g00730.1	PF13962	PTHR24177,PTHR24177:SF47	KOG4412				AT3G18670.1		Ankyrin repeat family protein
VIT_215s0046g00130	35.433	-1.82365	0.500952	-3.64037	0.000272249	0.000927453	-1.78774	1.4254	13.6807	0.00194338	0.00584538	0.334052	1.10858	38040103	VIT_215s0046g00130.1	VIT_215s0046g00130.1	PF11744	PTHR31086,PTHR31086:SF4				GO:0015743	AT4G00910.1		Aluminium activated malate transporter family protein
VIT_215s0046g00190	132.721	-1.96233	0.245145	-8.0048	1.2e-15	1.56e-14	-1.93449	3.2895	67.6926	3.81e-07	4.18e-06	1.03162	3.70296	38041812	VIT_215s0046g00190.1	VIT_215s0046g00190.1	PF00394,PF07732,PF07731	PTHR11709,PTHR11709:SF33		1.10.3.2	K05909	GO:0055114,GO:0016491,GO:0005507	AT2G46570.1	LAC6	laccase 6
VIT_215s0046g00290	168.481	-4.56776	0.738463	-6.1855	6.19e-10	4.81e-09	-4.55095	3.62731	102.159	1.2e-07	1.62e-06	0.187097	4.22496	38041090	VIT_215s0046g00290.1	VIT_215s0046g00290.1	PF02309,PF02362,PF06507	PTHR31384,PTHR31384:SF17			K14486	GO:0006355,GO:0005634,GO:0003677,GO:0009725	AT2G46530.1	ARF11	auxin response factor 11
VIT_215s0046g00360	289.107	-1.61866	0.200049	-8.09131	5.9e-16	7.89e-15	-1.56652	4.40392	68.6224	3.48e-07	3.88e-06	3.80943	10.716	38040572	VIT_215s0046g00360.1	VIT_215s0046g00360.1	PF00026	PTHR13683,PTHR13683:SF308	KOG1339	3.4.23.12		GO:0006508,GO:0004190	AT1G01300.1		Eukaryotic aspartyl protease family protein
VIT_215s0048g00270	726.189	-2.02645	0.155447	-13.0363	7.61e-39	3.64e-37	-1.99198	5.72987	198.029	1.94e-10	8.97e-09	4.16483	15.6973	38041521	VIT_215s0048g00270.1	VIT_215s0048g00270.1	PF03514	PTHR31636,PTHR31636:SF11					AT4G00150.1	ATHAM3,HAM3	GRAS family transcription factor
VIT_215s0048g00370	71.8324	-2.59945	0.317725	-8.18147	2.8e-16	3.86e-15	-2.56079	2.41386	68.6502	3.47e-07	3.88e-06	0.289973	1.60813	38041533	VIT_215s0048g00370.1	VIT_215s0048g00370.1	PF02780,PF02779,PF00456	PTHR11624,PTHR11624:SF81		2.2.1.1	K00615	GO:0008152,GO:0003824	AT2G45290.1		Transketolase
VIT_215s0048g00860	100.897	-2.01173	0.248401	-8.09871	5.55e-16	7.44e-15	-1.98917	2.89699	71.7836	2.59e-07	3.06e-06	0.559123	2.09725	38041041	VIT_215s0048g00860.1	VIT_215s0048g00860.1	PF03999	PTHR19321,PTHR19321:SF7	KOG4302		K16732	GO:0008017,GO:0000910,GO:0000226	AT5G51600.1	ATMAP65-3,MAP65-3,PLE	Microtubule associated protein (MAP65/ASE1) family protein
VIT_215s0048g01000	105.934	-1.51276	0.283333	-5.33915	9.34e-08	5.56e-07	NA	NA	NA	NA	NA	1.77439	4.70485	38041766	VIT_215s0048g01000.1	VIT_215s0048g01000.1	PF01370	PTHR10366,PTHR10366:SF425	KOG1502	1.1.1.348		GO:0050662,GO:0003824	AT2G45400.1	BEN1	NAD(P)-binding Rossmann-fold superfamily protein
VIT_216s0022g00870	278.734	-2.19732	0.195554	-11.2364	2.7e-29	8.68e-28	-2.19245	4.34897	150.13	1.49e-09	4.74e-08	7.52988	32.0384	38033584	VIT_216s0022g00870.1	VIT_216s0022g00870.1	PF04043	PTHR31080,PTHR31080:SF19		3.1.1.11		GO:0004857	AT5G62360.1		Plant invertase/pectin methylesterase inhibitor superfamily protein
VIT_216s0022g01150	10.6363	-2.09318	0.815803	-2.56579	0.0102941	0.0239967	NA	NA	NA	NA	NA	1.48098	5.59827	38032003	VIT_216s0022g01150.1	VIT_216s0022g01150.1	PF01756			1.3.3.6		GO:0055114,GO:0006635,GO:0005777,GO:0003997	AT3G06690.1		acyl-CoA oxidases;oxidoreductases, acting on the CH-CH group of donors;FAD binding;oxidoreductases;acyl-CoA oxidases
VIT_216s0022g01820	34.4821	-2.21453	0.468762	-4.7242	2.31e-06	1.13e-05	-2.16949	1.38598	20.6727	0.000328958	0.00127796	0.173431	0.725717	38032129	VIT_216s0022g01820.1	VIT_216s0022g01820.1	PF03999	PTHR19321,PTHR19321:SF7			K16732	GO:0008017,GO:0000910,GO:0000226	AT5G51600.1	ATMAP65-3,MAP65-3,PLE	Microtubule associated protein (MAP65/ASE1) family protein
VIT_216s0022g02000	30.9429	-2.18471	0.45333	-4.81926	1.44e-06	7.27e-06	-2.14971	1.23703	21.0096	0.000304837	0.00119703	0.416317	1.73185	38031887	VIT_216s0022g02000.1	VIT_216s0022g02000.1	PF05097	PTHR37767,PTHR37767:SF1					AT5G51680.1		hydroxyproline-rich glycoprotein family protein
VIT_216s0022g02150	121.983	-1.82066	0.222356	-8.18807	2.65e-16	3.67e-15	-1.79456	3.16588	72.0979	2.51e-07	3e-06	1.1682	3.77262	38032498	VIT_216s0022g02150.1	VIT_216s0022g02150.1	PF00067	PTHR24296,PTHR24296:SF19	KOG0157	1.14.13.109		GO:0055114,GO:0020037,GO:0016705,GO:0005506	AT2G45510.1	CYP704A2	cytochrome P450, family 704, subfamily A, polypeptide 2
VIT_216s0022g02430	68.9526	-2.49983	0.455522	-5.48783	4.07e-08	2.54e-07	-2.47682	2.34142	32.55	3.23e-05	0.000177516	1.47055	7.47736	38032473	VIT_216s0022g02430.1	VIT_216s0022g02430.1	PF07859	PTHR23024,PTHR23024:SF173		3.1.1.1		GO:0016787,GO:0008152	AT5G62180.1	AtCXE20,CXE20	carboxyesterase 20
VIT_216s0039g00010	585.875	-1.84173	0.180702	-10.192	2.15e-24	5.25e-23	-1.81531	5.42102	112.827	1.16e-08	2.43e-07	3.69977	12.3152	38033724	VIT_216s0039g00010.1	VIT_216s0039g00010.1	PF00005,PF01061	PTHR19241,PTHR19241:SF271		3.6.3.25		GO:0016887,GO:0005524,GO:0016020	AT1G17840.1	ABCG11,ATWBC11,COF1,DSO,WBC11	white-brown complex homolog protein 11
VIT_216s0039g00220	15.1868	-2.6268	0.753828	-3.48461	0.000492858	0.00158398	-2.56371	0.286817	10.9891	0.00437179	0.0115895	0.257862	1.4203	38033540	VIT_216s0039g00220.1	VIT_216s0039g00220.1	PF00230	PTHR19139,PTHR19139:SF30	KOG0223		K09873	GO:0016020,GO:0006810,GO:0005215	AT1G17810.1	BETA-TIP	beta-tonoplast intrinsic protein
VIT_216s0039g00260	875.251	-5.09458	0.143688	-35.4558	2.36e-275	1.38e-271	-5.07256	5.99658	1434.88	4.14e-17	3.57e-13	1.85327	58.6784	38034030	VIT_216s0039g00260.1	VIT_216s0039g00260.1	PF00544	PTHR31683,PTHR31683:SF8		4.2.2.2	K01728		AT5G09280.1		Pectin lyase-like superfamily protein
VIT_216s0039g00910	140.451	-1.77331	0.261534	-6.78042	1.2e-11	1.11e-10	-1.73663	3.36887	50.1844	2.57e-06	2.09e-05	1.4197	4.42132	38032763	VIT_216s0039g00910.1	VIT_216s0039g00910.1	PF00067	PTHR24298,PTHR24298:SF45	KOG0156			GO:0055114,GO:0020037,GO:0016705,GO:0005506	AT1G64940.1	CYP89A6	cytochrome P450, family 87, subfamily A, polypeptide 6
VIT_216s0039g01670	158.67	-1.69324	0.204727	-8.27071	1.33e-16	1.87e-15	-1.67282	3.54297	75.7765	1.8e-07	2.27e-06	3.14575	9.44668	38034049	VIT_216s0039g01670.1	VIT_216s0039g01670.1	PF01370	PTHR10366,PTHR10366:SF428	KOG1502	1.2.1.44		GO:0050662,GO:0003824	AT2G23910.1		NAD(P)-binding Rossmann-fold superfamily protein
VIT_216s0039g02550	317.515	-2.3402	0.157927	-14.8183	1.12e-49	8.1e-48	-2.37075	4.5366	248.395	3.55e-11	2.45e-09	17.9695	87.3999	38031923	VIT_216s0039g02550.1	VIT_216s0039g02550.1		PTHR35122,PTHR35122:SF2					AT5G17165.1
VIT_216s0039g02820	15.915	-2.02422	0.541466	-3.73841	0.000185191	0.000650579	-1.97898	0.349814	12.6634	0.00261364	0.00748013	0.165362	0.615804	38032419	VIT_216s0039g02820.1	VIT_216s0039g02820.1	PF11250	PTHR33155,PTHR33155:SF8					AT1G03170.1		Protein of unknown function (DUF3049)
VIT_216s0050g00430	12.4267	-3.21987	0.805596	-3.99687	6.42e-05	0.000244891	-3.15468	0.020555	14.7572	0.00143753	0.00450515	0.229407	2.02695	38032005	VIT_216s0050g00430.1	VIT_216s0050g00430.1	PF06521	PTHR33649,PTHR33649:SF2					AT5G52390.1		PAR1 protein
VIT_216s0050g01650	43.0128	-1.58983	0.395023	-4.02466	5.71e-05	0.000220192	-1.58589	1.69284	17.4144	0.000715806	0.00249332	1.76784	4.99694	38032720	VIT_216s0050g01650.1	VIT_216s0050g01650.1	PF03168	PTHR31852,PTHR31852:SF19					AT2G46150.1		Late embryogenesis abundant (LEA) hydroxyproline-rich glycoprotein family
VIT_216s0050g02650	7.2343	-2.24365	0.924272	-2.42748	0.0152043	0.0337615	NA	NA	NA	NA	NA	0.107969	0.481046	38032021	VIT_216s0050g02650.1	VIT_216s0050g02650.1		PTHR34967,PTHR34967:SF1					AT5G24130.1
VIT_216s0050g02750	20.1487	-2.33019	0.643017	-3.62384	0.00029026	0.000983467	-2.33028	0.66333	13.2462	0.00220248	0.00649734	0.280403	1.39197	38032041	VIT_216s0050g02750.1	VIT_216s0050g02750.1		PTHR27009,PTHR27009:SF18					AT5G53110.1		RING/U-box superfamily protein
VIT_216s0098g01540	149.937	-1.76288	0.23624	-7.46224	8.51e-14	9.51e-13	-1.74963	3.46044	64.5999	5.17e-07	5.43e-06	4.15586	13.1277	38033319	VIT_216s0098g01540.1	VIT_216s0098g01540.1	PF13599	PTHR14136,PTHR14136:SF11					AT5G53490.1		Tetratricopeptide repeat (TPR)-like superfamily protein
VIT_216s0100g00010	28.4422	-1.72874	0.631436	-2.73778	0.0061855	0.0153357	-1.68845	1.13409	7.27325	0.0158578	0.034593	0.555408	1.69714	38033018	VIT_216s0100g00010.1	VIT_216s0100g00010.1	PF00135	PTHR23024,PTHR23024:SF173	KOG1515	3.1.1.1			AT5G62180.1	AtCXE20,CXE20	carboxyesterase 20
VIT_216s0100g00700	90.1136	-5.17561	0.394447	-13.1212	2.49e-39	1.22e-37	-5.14299	2.72927	194.642	2.21e-10	1e-08	0.460459	15.691	38033322	VIT_216s0100g00700.1	VIT_216s0100g00700.1	PF01161	PTHR11362,PTHR11362:SF22	KOG3346				AT5G62040.1		PEBP (phosphatidylethanolamine-binding protein) family protein
VIT_217s0000g00330	15.7553	-2.29182	0.582616	-3.93367	8.37e-05	0.000312934	-2.24079	0.331964	14.2501	0.00165449	0.00508661	0.104497	0.468184	38029843	VIT_217s0000g00330.1	VIT_217s0000g00330.1	PF00010	PTHR31945,PTHR31945:SF2				GO:0046983	AT3G26744.1	ATICE1,ICE1,SCRM	basic helix-loop-helix (bHLH) DNA-binding superfamily protein
VIT_217s0000g00360	322.228	-1.74928	0.167289	-10.4566	1.37e-25	3.55e-24	-1.72009	4.56065	118.332	8.29e-09	1.83e-07	1.59015	4.91556	38030192	VIT_217s0000g00360.1	VIT_217s0000g00360.1	PF00782,PF09192	PTHR10159,PTHR10159:SF346	KOG1718	3.1.3.16,3.1.3.48	K14165	GO:0008138,GO:0006470	AT5G23720.1	PHS1	dual specificity protein phosphatase family protein
VIT_217s0000g00830	2192.18	-3.8342	0.289805	-13.2303	5.87e-40	2.93e-38	-3.82467	7.3203	300.459	3.69e-10	1.57e-08	10.3045	138.059	38031160	VIT_217s0000g00830.1	VIT_217s0000g00830.1	PF03083	PTHR10791,PTHR10791:SF22	KOG1623		K15382	GO:0016021	AT5G50790.1		Nodulin MtN3 family protein
VIT_217s0000g01160	119.298	-2.47965	0.274069	-9.04753	1.46e-19	2.57e-18	-2.45008	3.13713	89.3471	5.9e-08	9.11e-07	0.668261	3.46113	38030112	VIT_217s0000g01160.1	VIT_217s0000g01160.1	PF06813	PTHR21576,PTHR21576:SF44					AT5G14120.1		Major facilitator superfamily protein
VIT_217s0000g02120	10.1762	-2.38242	0.967702	-2.46194	0.0138188	0.0310328	NA	NA	NA	NA	NA	0.343974	1.5857	38030998	VIT_217s0000g02120.1	VIT_217s0000g02120.1		PTHR33544,PTHR33544:SF5					AT3G17950.1
VIT_217s0000g02420	170.738	-3.99977	0.224255	-17.8358	3.73e-71	5.28e-69	-3.9661	3.64409	413.293	7.23e-13	1.28e-10	0.348719	5.14165	38031067	VIT_217s0000g02420.1	VIT_217s0000g02420.1	PF03547	PTHR31752,PTHR31752:SF12			K13947	GO:0055085,GO:0016021	AT1G73590.1	ATPIN1,PIN1	Auxin efflux carrier family protein
VIT_217s0000g03630	30.1923	-2.63742	0.431186	-6.11665	9.56e-10	7.27e-09	-2.68069	1.20371	36.624	1.67e-05	0.000102228	1.8596	11.4295	38031484	VIT_217s0000g03630.1	VIT_217s0000g03630.1	PF14327	PTHR23139,PTHR23139:SF54					AT1G73840.1	ESP1	hydroxyproline-rich glycoprotein family protein
VIT_217s0000g03640	163.464	-1.51713	0.20751	-7.31112	2.65e-13	2.85e-12	NA	NA	NA	NA	NA	2.54247	6.74711	38030980	VIT_217s0000g03640.1	VIT_217s0000g03640.1	PF14304,PF14327	PTHR23139,PTHR23139:SF54				GO:0031124	AT1G73840.1	ESP1	hydroxyproline-rich glycoprotein family protein
VIT_217s0000g03780	57.6739	-2.16945	0.306538	-7.07727	1.47e-12	1.48e-11	-2.21163	2.10177	56.5603	1.21e-06	1.11e-05	5.09469	22.2448	38030333	VIT_217s0000g03780.1	VIT_217s0000g03780.1		PTHR35735,PTHR35735:SF2
VIT_217s0000g03960	15.8589	-2.63696	0.651066	-4.05022	5.12e-05	0.000198999	-2.57424	0.342303	15.1973	0.00127506	0.00407645	0.192756	1.11059	38031812	VIT_217s0000g03960.1	VIT_217s0000g03960.1	PF04749	PTHR15907,PTHR15907:SF49					AT1G49030.1		PLAC8 family protein
VIT_217s0000g05110	79280.2	-2.89604	0.107707	-26.8881	3.03e-159	2.41e-156	-2.871	12.497	736.536	8e-15	5.86e-12	393.481	2698.09	38031839	VIT_217s0000g05110.1	VIT_217s0000g05110.1	PF00067	PTHR24298,PTHR24298:SF112	KOG0156	1.14.13.21		GO:0055114,GO:0020037,GO:0016705,GO:0005506	AT1G74110.1	CYP78A10	cytochrome P450, family 78, subfamily A, polypeptide 10
VIT_217s0000g05820	481.227	-1.66045	0.145623	-11.4024	4.07e-30	1.37e-28	-1.68362	5.13626	145.278	1.9e-09	5.78e-08	27.9724	84.7132	38030390	VIT_217s0000g05820.1	VIT_217s0000g05820.1	PF00179	PTHR24067,PTHR24067:SF120		6.3.2.19			AT2G02760.1	ATUBC2,UBC2	ubiquiting-conjugating enzyme 2
VIT_217s0000g05980	19.3925	-1.64577	0.584646	-2.81498	0.00487803	0.0124349	-1.61424	0.622423	7.46529	0.014748	0.0325376	0.137213	0.404652	38030711	VIT_217s0000g05980.1	VIT_217s0000g05980.1	PF00415	PTHR22870,PTHR22870:SF183	KOG1427				AT5G19420.2		Regulator of chromosome condensation (RCC1) family with FYVE zinc finger domain
VIT_217s0000g06210	241.509	-5.58142	0.295538	-18.8856	1.5e-79	2.6e-77	-5.58077	4.14238	427.424	5.58e-13	1.06e-10	0.999264	45.8847	38031047	VIT_217s0000g06210.1	VIT_217s0000g06210.1	PF02704	PTHR23201,PTHR23201:SF21					AT1G74670.1		Gibberellin-regulated family protein
VIT_217s0000g06280	408.836	-1.54776	0.162569	-9.5206	1.72e-21	3.47e-20	-1.50906	4.90283	100.823	2.56e-08	4.69e-07	5.16803	13.899	38031214	VIT_217s0000g06280.1	VIT_217s0000g06280.1	PF01494	PTHR10617,PTHR10617:SF116		1.3.1.83	K10960	GO:0071949	AT1G74470.1		Pyridine nucleotide-disulphide oxidoreductase family protein
VIT_217s0000g06360	27.7771	-1.53486	0.538036	-2.85271	0.00433485	0.0112086	-1.51104	1.09143	7.85962	0.0127358	0.0286916	0.638845	1.73396	38030409	VIT_217s0000g06360.1	VIT_217s0000g06360.1	PF03330,PF01357	PTHR31867					AT1G69530.2	AT-EXP1,ATEXP1,ATEXPA1,ATHEXP ALPHA 1.2,EXP1,EXPA1	expansin A1
VIT_217s0000g06630	95.5627	-3.14124	0.349211	-8.99524	2.36e-19	4.05e-18	-3.12338	2.81642	84.1366	8.9e-08	1.28e-06	0.692562	5.79322	38030949	VIT_217s0000g06630.1	VIT_217s0000g06630.1		PTHR33133,PTHR33133:SF3					AT5G61340.1
VIT_217s0000g07570	9.30927	-2.80551	1.00346	-2.79583	0.00517672	0.0131075	NA	NA	NA	NA	NA	0.0281092	0.171973	38030435	VIT_217s0000g07570.1	VIT_217s0000g07570.1	PF02181	PTHR23213,PTHR23213:SF239					AT1G70140.1	ATFH8,FH8	formin 8
VIT_217s0000g07580	141.949	-2.21471	0.304686	-7.26883	3.63e-13	3.86e-12	-2.1999	3.37918	59.2357	9.04e-07	8.7e-06	2.52126	10.8813	38030770	VIT_217s0000g07580.1	VIT_217s0000g07580.1	PF00072	PTHR26402,PTHR26402:SF526			K14492	GO:0000160	AT3G48100.1	ARR5,ATRR2,IBC6,RR5	response regulator 5
VIT_217s0000g08450	31.9131	-2.05328	0.478696	-4.28933	1.79e-05	7.57e-05	-2.01991	1.27386	17.7004	0.000666445	0.00234573	0.621306	2.32383	38029957	VIT_217s0000g08450.1	VIT_217s0000g08450.1	PF00484	PTHR11002,PTHR11002:SF18	KOG1578	4.2.1.1	K01673	GO:0008270,GO:0004089	AT5G14740.2	BETA CA2,CA18,CA2	carbonic anhydrase 2
VIT_217s0000g08910	106.096	-2.31723	0.286544	-8.08684	6.12e-16	8.16e-15	-2.30682	2.9664	68.4711	3.53e-07	3.92e-06	1.36382	6.37992	38030592	VIT_217s0000g08910.1	VIT_217s0000g08910.1	PF08234	PTHR14281,PTHR14281:SF0	KOG4657		K11550		AT3G48210.1
VIT_217s0000g09470	101.748	-2.30566	0.287805	-8.01121	1.14e-15	1.48e-14	-2.29237	2.9039	68.7682	3.43e-07	3.85e-06	2.70332	12.4338	38031110	VIT_217s0000g09470.1	VIT_217s0000g09470.1	PF16974	PTHR34806,PTHR34806:SF1					AT4G24730.4		Calcineurin-like metallo-phosphoesterase superfamily protein
VIT_217s0000g09810	85.2199	-4.55873	0.386713	-11.7884	4.48e-32	1.65e-30	-4.51255	2.65232	159.313	9.69e-10	3.4e-08	0.195031	4.27508	38031464	VIT_217s0000g09810.1	VIT_217s0000g09810.1	PF00544	PTHR31683,PTHR31683:SF28		4.2.2.2	K01728		AT1G67750.1		Pectate lyase family protein
VIT_217s0000g09900	90.1991	-2.07685	0.340336	-6.10234	1.05e-09	7.91e-09	-2.04858	2.73495	40.8435	8.88e-06	5.96e-05	2.13247	8.14712	38031230	VIT_217s0000g09900.1	VIT_217s0000g09900.1	PF08241	PTHR10108,PTHR10108:SF874				GO:0008168,GO:0008152	AT1G24480.1		S-adenosyl-L-methionine-dependent methyltransferases superfamily protein
VIT_217s0000g10090	660.495	-4.73609	0.160546	-29.4998	2.89e-191	5.64e-188	-4.69731	5.58966	968.636	9.27e-16	2.21e-12	1.09866	26.6167	38029937	VIT_217s0000g10090.1	VIT_217s0000g10090.1	PF00860	PTHR11119,PTHR11119:SF25			K06901	GO:0055085,GO:0016020,GO:0006810,GO:0005215,GO:0006863,GO:0005345	AT5G50300.1	ATAZG2,AZG2	Xanthine/uracil permease family protein
VIT_217s0000g10110	36.2478	-1.80939	0.534757	-3.38357	0.00071551	0.00221324	-1.7773	1.47017	11.391	0.00385142	0.0104	0.434068	1.40229	38031105	VIT_217s0000g10110.1	VIT_217s0000g10110.1	PF00249,PF00072	PTHR26402,PTHR26402:SF610				GO:0000160	AT1G67710.1	ARR11	response regulator 11
VIT_217s0053g00990	48.1812	-1.84491	0.332148	-5.55447	2.78e-08	1.78e-07	-1.82733	1.85003	32.0936	3.5e-05	0.000189894	1.2422	4.11691	38030752	VIT_217s0053g00990.1	VIT_217s0053g00990.1	PF03330,PF01357	PTHR31867					AT2G03090.1	ATEXP15,ATEXPA15,ATHEXP ALPHA 1.3,EXP15,EXPA15	expansin A15
VIT_218s0001g01570	51.1651	-3.3211	1.03397	-3.212	0.00131816	0.00385328	-3.20016	1.93164	14.8646	0.0022437	0.00659599	1.11973	10.1748	38019296	VIT_218s0001g01570.1	VIT_218s0001g01570.1	PF00011	PTHR11527,PTHR11527:SF133	KOG0710		K13993		AT1G53540.1		HSP20-like chaperones superfamily protein
VIT_218s0001g03180	5.70702	-6.0649	1.34902	-4.49579	6.93e-06	3.13e-05	NA	NA	NA	NA	NA	0	0.325191	38036636	VIT_218s0001g03180.1	VIT_218s0001g03180.1	PF00892	PTHR31218,PTHR31218:SF38				GO:0016021,GO:0016020,GO:0022857	AT4G08290.1		nodulin MtN21 /EamA-like transporter family protein
VIT_218s0001g03290	714.354	-1.58489	0.136395	-11.6198	3.27e-31	1.15e-29	-1.56268	5.70517	155.197	1.17e-09	3.93e-08	9.69128	26.9102	38036925	VIT_218s0001g03290.1	VIT_218s0001g03290.1	PF02493	PTHR23084,PTHR23084:SF136	KOG0231	2.7.1.68			AT1G21920.1		Histone H3 K4-specific methyltransferase SET7/9 family protein
VIT_218s0001g03680	202.904	-1.50987	0.169966	-8.88335	6.49e-19	1.08e-17	NA	NA	NA	NA	NA	1.21615	3.21187	38037678	VIT_218s0001g03680.1	VIT_218s0001g03680.1	PF07714	PTHR22974,PTHR22974:SF21	KOG0596	2.7.12.2	K08866	GO:0006468,GO:0004672,GO:0051304,GO:0007093,GO:0004712	AT1G77720.1	PPK1	putative protein kinase 1
VIT_218s0001g04280	27.8528	-1.76725	0.511884	-3.45244	0.00055555	0.00176224	-1.7455	1.08509	11.3954	0.00384617	0.0103893	0.237366	0.744274	38019209	VIT_218s0001g04280.1	VIT_218s0001g04280.1	PF01397,PF03936	PTHR31225,PTHR31225:SF15		4.2.3.73,4.2.3.86	K15803	GO:0016829,GO:0010333,GO:0008152,GO:0000287	AT5G23960.2	ATTPS21,TPS21	terpene synthase 21
VIT_218s0001g04470	214.359	-1.73794	0.188821	-9.20414	3.44e-20	6.34e-19	-1.71865	3.97353	96.2591	3.53e-08	6.03e-07	3.11432	9.68773	38036347	VIT_218s0001g04470.1	VIT_218s0001g04470.1	PF00170,PF14144	PTHR22952,PTHR22952:SF180			K14431	GO:0043565,GO:0006355,GO:0003700,GO:0006351	AT5G10030.2	OBF4,TGA4	TGACG motif-binding factor 4
VIT_218s0001g05040	142.459	-2.4762	0.26321	-9.4077	5.07e-21	9.92e-20	-2.43731	3.38736	94.2442	4.09e-08	6.82e-07	5.20611	26.863	38039805	VIT_218s0001g05040.1	VIT_218s0001g05040.1	PF01190	PTHR31614,PTHR31614:SF5					AT4G08685.1	SAH7	Pollen Ole e 1 allergen and extensin family protein
VIT_218s0001g05160	33.5933	-1.60128	0.400611	-3.99709	6.41e-05	0.000244717	-1.56446	1.35273	14.932	0.00137035	0.004327	0.221643	0.619878	38039895	VIT_218s0001g05160.1	VIT_218s0001g05160.1	PF14310,PF00933,PF01915	PTHR30620,PTHR30620:SF8		3.2.1.55,3.2.1.37		GO:0005975,GO:0004553	AT1G78060.1		Glycosyl hydrolase family protein
VIT_218s0001g05420	518.2	-1.71786	0.148835	-11.542	8.1e-31	2.81e-29	-1.68868	5.24281	151.574	1.39e-09	4.47e-08	5.26054	15.8962	38038217	VIT_218s0001g05420.1	VIT_218s0001g05420.1	PF00083	PTHR23505,PTHR23505:SF15	KOG1330			GO:0055085,GO:0022857,GO:0016021	AT1G78130.1	UNE2	Major facilitator superfamily protein
VIT_218s0001g07400	189.74	-1.71819	0.201642	-8.52099	1.58e-17	2.38e-16	-1.70305	3.79809	85.6978	7.85e-08	1.15e-06	3.36797	10.2461	38036461	VIT_218s0001g07400.1	VIT_218s0001g07400.1	PF00484	PTHR11002,PTHR11002:SF19	KOG1578	4.2.1.1	K01673	GO:0008270,GO:0004089	AT4G33580.1	ATBCA5,BCA5	beta carbonic anhydrase 5
VIT_218s0001g08240	20.3789	-3.33036	0.566536	-5.87847	4.14e-09	2.92e-08	-3.26107	0.665691	33.7206	2.66e-05	0.000151221	0.0361052	0.327917	38038306	VIT_218s0001g08240.1	VIT_218s0001g08240.1	PF08263,PF00069	PTHR27000,PTHR27000:SF224	KOG1187	2.7.11.1		GO:0006468,GO:0005524,GO:0004672	AT5G49660.1		Leucine-rich repeat transmembrane protein kinase family protein
VIT_218s0001g08430	19.8267	-2.48114	0.775337	-3.20008	0.00137388	0.00398693	-2.41816	0.639369	9.65152	0.00677493	0.016851	0.179585	0.91992	38039249	VIT_218s0001g08430.1	VIT_218s0001g08430.1	PF01063	PTHR11825,PTHR11825:SF42	KOG0975	2.6.1.42	K00826	GO:0008152,GO:0003824	AT1G10070.2	ATBCAT-2,BCAT-2	branched-chain amino acid transaminase 2
VIT_218s0001g09140	765.35	-1.8515	0.125932	-14.7024	6.23e-49	4.32e-47	-1.81573	5.80367	242.012	4.32e-11	2.88e-09	19.8208	65.0572	38039215	VIT_218s0001g09140.1	VIT_218s0001g09140.1	PF00561	PTHR10992,PTHR10992:SF891	KOG1454				AT3G03990.1		alpha/beta-Hydrolases superfamily protein
VIT_218s0001g10540	16.0877	-1.82424	0.632244	-2.88534	0.00390991	0.0102239	-1.78527	0.375863	7.94576	0.0123391	0.0279582	0.114313	0.383981	38037615	VIT_218s0001g10540.1	VIT_218s0001g10540.1	PF08553	PTHR31913,PTHR31913:SF1					AT4G33400.1		Vacuolar import/degradation, Vid27-related protein
VIT_218s0001g10730	1143.44	-1.69429	0.0956429	-17.7147	3.23e-70	4.5e-68	-1.67005	6.38287	313.822	6.01e-12	6.57e-10	14.6194	43.5901	38037708	VIT_218s0001g10730.1	VIT_218s0001g10730.1	PF05705	PTHR12265,PTHR12265:SF3	KOG2521				AT5G44250.1		Protein of unknown function DUF829, transmembrane 53
VIT_218s0001g11430	13.1574	-2.63254	0.763	-3.45025	0.000560063	0.00177559	-2.5202	0.120402	10.4637	0.00517677	0.0133886	0.0820162	0.448904	38037881	VIT_218s0001g11430.1	VIT_218s0001g11430.1	PF00067	PTHR24298,PTHR24298:SF98	KOG0156			GO:0055114,GO:0020037,GO:0016705,GO:0005506	AT4G31940.1	CYP82C4	cytochrome P450, family 82, subfamily C, polypeptide 4
VIT_218s0001g11600	591.997	-2.77506	0.157126	-17.6613	8.33e-70	1.11e-67	-2.73866	5.43446	334.944	3.65e-12	4.61e-10	4.12037	25.9742	38036592	VIT_218s0001g11600.1	VIT_218s0001g11600.1	PF00400	PTHR22844,PTHR22844:SF145	KOG0266	2.7.11.7		GO:0005515	AT2G26490.1		Transducin/WD40 repeat-like superfamily protein
VIT_218s0001g11760	1525.89	-1.75325	0.0965117	-18.1662	9.57e-74	1.45e-71	-1.72624	6.79904	330.946	4e-12	4.92e-10	16.0607	49.8134	38036810	VIT_218s0001g11760.1	VIT_218s0001g11760.1	PF01554	PTHR11206,PTHR11206:SF115	KOG1347		K03327	GO:0055085,GO:0016020,GO:0015297,GO:0015238,GO:0006855	AT1G47530.1		MATE efflux family protein
VIT_218s0001g11770	12.5285	-3.03585	0.791387	-3.83612	0.000124995	0.000452701	NA	NA	NA	NA	NA	0.0757353	0.578211	38037676	VIT_218s0001g11770.1	VIT_218s0001g11770.1	PF00646,PF08387,PF07723	PTHR32212,PTHR32212:SF134				GO:0005515	AT1G13570.1		F-box/RNI-like superfamily protein
VIT_218s0001g12680	4831.02	-2.30953	0.100081	-23.0767	7.95e-118	3.03e-115	-2.32312	8.46042	580.174	5.19e-14	1.86e-11	199.358	937.524	38037233	VIT_218s0001g12680.1	VIT_218s0001g12680.1		PTHR33872,PTHR33872:SF2					AT1G19530.1
VIT_218s0001g12750	1894.39	-1.7555	0.113231	-15.5037	3.27e-54	2.8e-52	-1.73533	7.11018	272.056	1.78e-11	1.46e-09	26.8181	83.1455	38040040	VIT_218s0001g12750.1	VIT_218s0001g12750.1	PF00294	PTHR10584,PTHR10584:SF153	KOG2854	2.7.1.20			AT1G19600.1		pfkB-like carbohydrate kinase family protein
VIT_218s0001g12990	28.7828	-1.67901	0.598303	-2.80628	0.00501167	0.0127459	-1.64353	1.12815	7.71128	0.0134535	0.0300605	0.357726	1.05265	38038404	VIT_218s0001g12990.1	VIT_218s0001g12990.1	PF02458	PTHR31642,PTHR31642:SF5		2.3.1.188		GO:0016747	AT1G27620.1		HXXXD-type acyl-transferase family protein
VIT_218s0001g13360	31.6107	-3.66715	0.552756	-6.63429	3.26e-11	2.88e-10	-3.6116	1.26431	42.345	7.18e-06	4.97e-05	0.143589	1.71461	38037476	VIT_218s0001g13360.1	VIT_218s0001g13360.1	PF00892	PTHR31218,PTHR31218:SF53				GO:0016021,GO:0016020,GO:0022857	AT1G75500.1	WAT1	Walls Are Thin 1
VIT_218s0001g13770	57.4728	-1.73797	0.380892	-4.56289	5.05e-06	2.33e-05	-1.71797	2.09928	22.4564	0.000221616	0.000912403	0.563235	1.75013	38039310	VIT_218s0001g13770.1	VIT_218s0001g13770.1	PF00067	PTHR24298,PTHR24298:SF86				GO:0055114,GO:0020037,GO:0016705,GO:0005506	AT4G31500.1	ATR4,CYP83B1,RED1,RNT1,SUR2	cytochrome P450, family 83, subfamily B, polypeptide 1
VIT_218s0001g14170	14.1815	-1.77803	0.710815	-2.5014	0.0123703	0.0281523	-1.74582	0.190742	6.16477	0.0244843	0.0499356	0.15587	0.498571	38036272	VIT_218s0001g14170.1	VIT_218s0001g14170.1	PF02984,PF00134	PTHR10177,PTHR10177:SF250	KOG0653		K05868	GO:0005634	AT1G76310.1	CYCB2;4	CYCLIN B2;4
VIT_218s0001g14200	6.07699	-5.40502	1.30914	-4.12867	3.65e-05	0.000145789	NA	NA	NA	NA	NA	0.0387562	1.94179	38038998	VIT_218s0001g14200.1	VIT_218s0001g14200.1		PTHR35111,PTHR35111:SF2					AT1G75717.1
VIT_218s0001g14910	26.9218	-2.89789	0.529006	-5.47799	4.3e-08	2.68e-07	-2.85414	1.04282	27.797	7.55e-05	0.000365325	0.196093	1.36568	38038502	VIT_218s0001g14910.1	VIT_218s0001g14910.1	PF00107,PF08240	PTHR11695,PTHR11695:SF556	KOG0023		K00083	GO:0055114,GO:0016491,GO:0008270	AT4G39330.1	ATCAD9,CAD9	cinnamyl alcohol dehydrogenase 9
VIT_218s0001g14980	16.8456	-3.17518	0.722036	-4.39754	1.09e-05	4.8e-05	-3.10981	0.397666	17.028	0.000789175	0.00271658	0.0783568	0.640028	38036472	VIT_218s0001g14980.1	VIT_218s0001g14980.1	PF00676	PTHR11516,PTHR11516:SF33		1.2.4.4	K00166	GO:0016624,GO:0008152	AT1G21400.1		Thiamin diphosphate-binding fold (THDP-binding) superfamily protein
VIT_218s0001g15000	395.911	-1.5808	0.160953	-9.82149	9.1e-23	1.99e-21	-1.55639	4.85434	112.292	1.2e-08	2.5e-07	4.35273	11.9017	38038957	VIT_218s0001g15000.1	VIT_218s0001g15000.1	PF01842	PTHR31096,PTHR31096:SF5		2.7.7.59		GO:0016597,GO:0008152	AT1G76990.5	ACR3	ACT domain repeat 3
VIT_218s0001g15330	91.2612	-2.89462	0.29596	-9.78042	1.37e-22	2.97e-21	-2.87309	2.74756	100.65	2.59e-08	4.73e-07	1.13788	7.88261	38037806	VIT_218s0001g15330.1	VIT_218s0001g15330.1	PF03083	PTHR10791,PTHR10791:SF44	KOG1623		K15382		AT1G21460.1		Nodulin MtN3 family protein
VIT_218s0041g00340	114.563	-1.58499	0.224212	-7.06917	1.56e-12	1.56e-11	-1.57037	3.08108	55.9866	1.29e-06	1.18e-05	0.621205	1.73983	38036502	VIT_218s0041g00340.1	VIT_218s0041g00340.1	PF08263,PF00560,PF13855	PTHR27004,PTHR27004:SF1	KOG0472			GO:0005515	AT1G45616.1	AtRLP6,RLP6	receptor like protein 6
VIT_218s0041g02080	267.972	-1.61196	0.148696	-10.8406	2.21e-27	6.4e-26	-1.58682	4.29426	126.732	5.08e-09	1.26e-07	3.90035	10.9984	38039224	VIT_218s0041g02080.1	VIT_218s0041g02080.1	PF00724	PTHR22893,PTHR22893:SF44	KOG0134	1.3.1.42	K05894	GO:0055114,GO:0016491,GO:0010181	AT1G76690.1	ATOPR2,OPR2	12-oxophytodienoate reductase 2
VIT_218s0072g00530	131.38	-3.94398	0.3021	-13.0552	5.93e-39	2.86e-37	-3.91438	3.26697	183.342	3.44e-10	1.48e-08	0.652827	9.20523	38036874	VIT_218s0072g00530.1	VIT_218s0072g00530.1		PTHR11527,PTHR11527:SF169					AT1G76770.1		HSP20-like chaperones superfamily protein
VIT_218s0072g00540	15.016	-1.98757	0.689101	-2.8843	0.00392286	0.0102501	-1.92994	0.288449	7.08424	0.0170444	0.0367918	0.126933	0.449588	38038243	VIT_218s0072g00540.1	VIT_218s0072g00540.1		PTHR11527,PTHR11527:SF169					AT1G76770.1		HSP20-like chaperones superfamily protein
VIT_218s0075g00270	43.3639	-4.79622	0.553066	-8.67206	4.24e-18	6.62e-17	-4.74828	1.70185	73.6505	2.18e-07	2.67e-06	0.252501	6.60202	38036757	VIT_218s0075g00270.1	VIT_218s0075g00270.1		PTHR33696,PTHR33696:SF1					AT1G22680.1
VIT_218s0076g00210	60.0628	-3.03084	0.378169	-8.0145	1.11e-15	1.45e-14	-3.00302	2.15289	71.0904	2.76e-07	3.23e-06	0.237603	1.79188	38036832	VIT_218s0076g00210.1	VIT_218s0076g00210.1	PF00561	PTHR10794,PTHR10794:SF56	KOG1838	2.3.1.84			AT1G34340.1		alpha/beta-Hydrolases superfamily protein
VIT_218s0076g00250	101.253	-2.3777	0.436569	-5.44634	5.14e-08	3.17e-07	-2.32514	2.89585	27.0053	0.000126825	0.000569598	0.851488	3.97168	38038053	VIT_218s0076g00250.1	VIT_218s0076g00250.1	PF13347	PTHR19432,PTHR19432:SF38			K15378		AT1G22710.1	ATSUC2,SUC2,SUT1	sucrose-proton symporter 2
VIT_218s0089g01270	4018.91	-1.64609	0.143892	-11.4398	2.65e-30	9.02e-29	-1.62018	8.1944	144.885	3.05e-09	8.47e-08	199.886	571.74	38038198	VIT_218s0089g01270.1	VIT_218s0089g01270.1	PF00011	PTHR11527,PTHR11527:SF135	KOG3591		K13993		AT4G10250.1	ATHSP22.0	HSP20-like chaperones superfamily protein
VIT_218s0089g01420	5.9066	-2.25357	0.966486	-2.33171	0.0197159	0.0423904	NA	NA	NA	NA	NA	0.064296	0.282299	38036541	VIT_218s0089g01420.1	VIT_218s0089g01420.1	PF12697	PTHR10992,PTHR10992:SF752	KOG1454				AT5G38520.1		alpha/beta-Hydrolases superfamily protein
VIT_218s0117g00070	47.8891	-2.12483	0.40528	-5.24287	1.58e-07	9.12e-07	-2.13246	1.83815	29.243	5.78e-05	0.000290842	1.88078	7.67924	38038505	VIT_218s0117g00070.1	VIT_218s0117g00070.1	PF13676	PTHR11017,PTHR11017:SF155				GO:0007165,GO:0005515	AT4G11170.1		Disease resistance protein (TIR-NBS-LRR class) family
VIT_218s0122g00420	13.5782	-1.71119	0.729041	-2.34719	0.0189158	0.0408855	NA	NA	NA	NA	NA	0.118564	0.346286	38019039	VIT_218s0122g00420.1	VIT_218s0122g00420.1	PF07732,PF00394,PF07731	PTHR11709,PTHR11709:SF94		1.10.3.2	K05909	GO:0005507,GO:0055114,GO:0016491	AT5G09360.1	LAC14	laccase 14
VIT_218s0122g00790	6.66806	-3.3391	1.06477	-3.13599	0.00171277	0.00486737	NA	NA	NA	NA	NA	0.0392368	0.374221	38037092	VIT_218s0122g00790.1	VIT_218s0122g00790.1	PF08246,PF00112	PTHR12411,PTHR12411:SF353	KOG1543	3.4.22.6	K16290	GO:0008234,GO:0006508	AT4G35350.1	XCP1	xylem cysteine peptidase 1
VIT_218s0122g00990	312.379	-2.929	0.246751	-11.8703	1.69e-32	6.35e-31	-2.90208	4.5154	150.927	1.44e-09	4.59e-08	0.741201	5.29676	38037491	VIT_218s0122g00990.1	VIT_218s0122g00990.1	PF13458,PF00497,PF00060	PTHR18966,PTHR18966:SF222	KOG1052		K05387	GO:0016020,GO:0004970	AT1G42540.1	ATGLR3.3,GLR3.3	glutamate receptor 3.3
VIT_219s0014g00440	109.751	-8.30523	0.871428	-9.5306	1.56e-21	3.16e-20	-8.09245	3.01113	303.92	7.68e-12	8.07e-10	0.0807465	24.9321	38060527	VIT_219s0014g00440.1	VIT_219s0014g00440.1	PF13839	PTHR32285,PTHR32285:SF42					AT3G14850.2	TBL41	TRICHOME BIREFRINGENCE-LIKE 41
VIT_219s0014g01090	9.58299	-2.74835	0.793354	-3.46422	0.000531763	0.00169352	-2.76712	-0.279646	12.6115	0.00265428	0.00757894	0.818056	5.44623	38059532	VIT_219s0014g01090.1	VIT_219s0014g01090.1		PTHR37180,PTHR37180:SF1
VIT_219s0014g01180	16.1116	-2.69463	0.702371	-3.83648	0.000124809	0.000452153	-2.65483	0.363492	14.0609	0.00174471	0.00533041	0.247054	1.49954	38059384	VIT_219s0014g01180.1	VIT_219s0014g01180.1		PTHR31723					AT1G78780.2		pathogenesis-related family protein
VIT_219s0014g01680	41.0925	-1.74515	0.394437	-4.42441	9.67e-06	4.26e-05	-1.7203	1.64038	20.6067	0.000333927	0.0012941	0.635911	1.97083	38058825	VIT_219s0014g01680.1	VIT_219s0014g01680.1	PF03634	PTHR31072,PTHR31072:SF3					AT3G15030.3	MEE35,TCP4	TCP family transcription factor 4
VIT_219s0014g01760	9.27763	-6.02301	1.25327	-4.80586	1.54e-06	7.75e-06	NA	NA	NA	NA	NA	0.0021065	0.145976	38060464	VIT_219s0014g01760.1	VIT_219s0014g01760.1	PF00497,PF00060,PF01094	PTHR18966,PTHR18966:SF209	KOG1052			GO:0016020,GO:0004970	AT4G35290.1	ATGLR3.2,ATGLUR2,GLR3.2,GLUR2	glutamate receptor 2
VIT_219s0014g01800	11483.3	-2.24756	0.0766452	-29.3242	5.1e-189	8.13e-186	-2.2203	9.7097	783.93	4.9e-15	4.16e-12	96.1408	420.628	38058710	VIT_219s0014g01800.1	VIT_219s0014g01800.1	PF04209	PTHR11056,PTHR11056:SF0		1.13.11.5	K00451	GO:0055114,GO:0006570,GO:0006559,GO:0004411	AT5G54080.2	HGO	homogentisate 1,2-dioxygenase
VIT_219s0014g02770	4474.18	-1.96571	0.0698405	-28.1457	2.71e-174	2.79e-171	-1.93786	8.35006	645.23	2.26e-14	1.07e-11	9.53957	34.2398	38060363	VIT_219s0014g02770.1	VIT_219s0014g02770.1	PF11145	PTHR33389,PTHR33389:SF1					AT4G21700.1		Protein of unknown function (DUF2921)
VIT_219s0014g03740	1379.51	-1.89158	0.128371	-14.7352	3.83e-49	2.7e-47	-1.87259	6.65237	263.098	2.3e-11	1.79e-09	30.2821	102.808	38060101	VIT_219s0014g03740.1	VIT_219s0014g03740.1	PF00635	PTHR10809,PTHR10809:SF58	KOG0439			GO:0005789	AT5G54110.1	ATMAMI,MAMI	membrane-associated mannitol-induced
VIT_219s0014g04690	9.00315	-2.58319	0.873678	-2.95668	0.0031097	0.00831606	NA	NA	NA	NA	NA	0.0418215	0.238295	38060257	VIT_219s0014g04690.1	VIT_219s0014g04690.1	PF03321	PTHR31901,PTHR31901:SF2			K14487		AT5G54510.1	DFL1,GH3.6	Auxin-responsive GH3 family protein
VIT_219s0015g00270	14.8873	-2.38683	0.75995	-3.14077	0.00168502	0.00479316	NA	NA	NA	NA	NA	0.269697	1.27742	38060050	VIT_219s0015g00270.1	VIT_219s0015g00270.1		PTHR34947,PTHR34947:SF2					AT3G13130.1
VIT_219s0015g00280	5.10374	-5.14534	1.35704	-3.7916	0.000149679	0.000534924	NA	NA	NA	NA	NA	0.0108158	0.426194	38059686	VIT_219s0015g00280.1	VIT_219s0015g00280.1	PF04406	PTHR10848,PTHR10848:SF3		5.99.1.3		GO:0006259,GO:0005694,GO:0005524,GO:0003824,GO:0003677,GO:0000737	AT3G13170.1	ATSPO11-1	Spo11/DNA topoisomerase VI, subunit A protein
VIT_219s0015g00490	26.4494	-3.0124	0.503023	-5.98859	2.12e-09	1.54e-08	-2.93766	1.02071	34.0019	2.54e-05	0.000145508	0.436758	3.1715	38060125	VIT_219s0015g00490.1	VIT_219s0015g00490.1
VIT_219s0015g01000	169.058	-2.41278	0.239406	-10.0782	6.9e-24	1.61e-22	-2.39313	3.63265	111.029	1.3e-08	2.67e-07	1.84788	9.21274	38058870	VIT_219s0015g01000.1	VIT_219s0015g01000.1	PF13639	PTHR14155,PTHR14155:SF83				GO:0008270,GO:0005515	AT5G55970.1		RING/U-box superfamily protein
VIT_219s0015g01430	1732.3	-2.76466	0.111957	-24.6939	1.24e-134	6.41e-132	-2.74767	6.9806	699.363	1.2e-14	8.4e-12	15.913	99.9983	38059309	VIT_219s0015g01430.1	VIT_219s0015g01430.1	PF00651	PTHR24413,PTHR24413:SF43			K10523	GO:0005515	AT1G55760.1		BTB/POZ domain-containing protein
VIT_219s0027g01090	40.5673	-1.7251	0.366273	-4.70986	2.48e-06	1.2e-05	-1.6955	1.61924	21.8436	0.00025326	0.00102256	0.219607	0.670268	38058434	VIT_219s0027g01090.1	VIT_219s0027g01090.1	PF03476,PF03473,PF00266	PTHR14237,PTHR14237:SF19	KOG2142	2.8.1.9	K15631	GO:0030170,GO:0030151,GO:0003824	AT1G16540.1	ABA3,ACI2,ATABA3,LOS5,SIR3	molybdenum cofactor sulfurase (LOS5) (ABA3)
VIT_219s0027g01220	20.7382	-1.69114	0.699669	-2.41706	0.0156464	0.034638	NA	NA	NA	NA	NA	0.441121	1.31787	38059192	VIT_219s0027g01220.1	VIT_219s0027g01220.1	PF01409	PTHR11538,PTHR11538:SF41		6.1.1.20	K01889	GO:0043039,GO:0005737,GO:0005524,GO:0004812,GO:0000049	AT3G58140.1		phenylalanyl-tRNA synthetase class IIc family protein
VIT_219s0085g00920	997.351	-4.55693	0.151297	-30.1191	2.72e-199	7.96e-196	-4.52672	6.18462	885.427	1.88e-15	3.17e-12	0.847505	18.3537	38058510	VIT_219s0085g00920.1	VIT_219s0085g00920.1	PF00083	PTHR24064,PTHR24064:SF242	KOG0255			GO:0055085,GO:0022857,GO:0016021	AT1G79360.1	2-Oct,ATOCT2,OCT2	organic cation/carnitine transporter 2
VIT_219s0090g00400	34.4159	-1.64388	0.487707	-3.37063	0.000749969	0.00230884	-1.62603	1.38139	11.6167	0.00359015	0.00979629	1.03606	2.96508	38058836	VIT_219s0090g00400.1	VIT_219s0090g00400.1	PF13639	PTHR14155,PTHR14155:SF71				GO:0008270,GO:0005515	AT3G20395.1		RING/U-box superfamily protein
VIT_219s0090g00530	233.167	-1.5355	0.214655	-7.15331	8.47e-13	8.7e-12	-1.5182	4.09281	55.5062	1.37e-06	1.23e-05	5.87514	15.5277	38058481	VIT_219s0090g00530.1	VIT_219s0090g00530.1	PF00348	PTHR12001,PTHR12001:SF57			K13789	GO:0008299	AT4G38460.1	GGR	geranylgeranyl reductase
VIT_219s0090g00920	125.874	-1.80132	0.253185	-7.11463	1.12e-12	1.14e-11	-1.77692	3.215	54.8385	1.48e-06	1.31e-05	0.621583	1.99212	38060702	VIT_219s0090g00920.1	VIT_219s0090g00920.1	PF02922,PF00128,PF02806	PTHR10357,PTHR10357:SF119		2.4.1.18	K00700	GO:0005975,GO:0004553,GO:0043169,GO:0003824	AT3G20440.2	BE1,EMB2729	Alpha amylase family protein
VIT_219s0090g01170	9.2303	-2.32211	0.898663	-2.58396	0.00976742	0.0229059	NA	NA	NA	NA	NA	0.759137	3.57914	38058493	VIT_219s0090g01170.1	VIT_219s0090g01170.1	PF03650	PTHR14154,PTHR14154:SF2	KOG1589			GO:0006850,GO:0005743	AT4G22310.1		Uncharacterised protein family (UPF0041)
VIT_219s0090g01390	170.681	-3.45629	0.589889	-5.85921	4.65e-09	3.26e-08	-3.44913	3.64292	72.7339	8.44e-07	8.24e-06	1.01008	10.4923	38058928	VIT_219s0090g01390.1	VIT_219s0090g01390.1	PF13813	PTHR31595,PTHR31595:SF8		2.3.1.75			AT5G55340.1		MBOAT (membrane bound O-acyl transferase) family protein
VIT_219s0090g01470	530.978	-1.65241	0.161469	-10.2336	1.4e-24	3.44e-23	-1.7009	5.27735	174.567	4.95e-10	2e-08	73.273	223.071	38060094	VIT_219s0090g01470.1	VIT_219s0090g01470.1	PF14368	PTHR33122,PTHR33122:SF4					AT5G55410.1		Bifunctional inhibitor/lipid-transfer protein/seed storage 2S albumin superfamily protein
VIT_219s0093g00190	2028.45	-2.16752	0.163064	-13.2925	2.56e-40	1.31e-38	-2.15366	7.20796	208.384	2.46e-10	1.11e-08	46.4998	192.764	38060279	VIT_219s0093g00190.1	VIT_219s0093g00190.1	PF00043,PF02798	PTHR11260,PTHR11260:SF230	KOG0406	2.5.1.18	K00799	GO:0005515	AT1G78380.1	ATGSTU19,GST8,GSTU19	glutathione S-transferase TAU 19
VIT_219s0177g00030	30.6821	-3.05277	0.586706	-5.20323	1.96e-07	1.12e-06	-3.02947	1.22987	26.378	9.91e-05	0.00046189	0.231809	1.86372	38058425	VIT_219s0177g00030.1	VIT_219s0177g00030.1	PF14226,PF03171	PTHR10209,PTHR10209:SF90	KOG0143	1.14.11.13	K04125	GO:0055114,GO:0016491	AT4G21200.1	ATGA2OX8,GA2OX8	gibberellin 2-oxidase 8

## Sheet: DEGs in M30_PositiveME_TPM
GENEID	baseMean	log2FoldChange	lfcSE	stat	pvalue	padj	logFC	logCPM	F	PValue	FDR	TPM_Astr	TPM_Norm	X.pacId	transcriptName	peptideName	Pfam	Panther	KOG	ec	KO	GO	Best.hit.arabi.name	arabi.symbol	arabi.defline
VIT_200s0125g00210	180.992	2.00744	0.232622	8.62961	6.16e-18	9.55e-17	2.02348	3.7457	85.6629	7.88e-08	1.15e-06	2.87795	0.662529	38049732	VIT_200s0125g00210.1	VIT_200s0125g00210.1	PF00560,PF07714,PF11721	PTHR27006,PTHR27006:SF1	KOG1187	2.7.11.1		GO:0005515,GO:0006468,GO:0004672	AT1G56130.1		Leucine-rich repeat transmembrane protein kinase
VIT_200s0160g00120	23.5133	2.38139	0.507425	4.69309	2.69e-06	1.3e-05	2.36686	0.911177	22.3494	0.000226801	0.00093137	30.2217	5.55012	38048937	VIT_200s0160g00120.1	VIT_200s0160g00120.1
VIT_200s0169g00060	8.5051	3.60583	0.950968	3.79174	0.000149594	0.000534731	3.38017	-0.343807	14.3193	0.00162281	0.00500256	5.39911	0.477515	38049759	VIT_200s0169g00060.1	VIT_200s0169g00060.1
VIT_200s0179g00220	53.3895	4.13393	0.45036	9.17917	4.34e-20	7.93e-19	4.13461	2.03866	74.3657	2.04e-07	2.53e-06	1.05394	0.0558265	38049603	VIT_200s0179g00220.1	VIT_200s0179g00220.1	PF14432,PF01535,PF13041	PTHR24015,PTHR24015:SF356					AT3G63370.1	OTP86	Tetratricopeptide repeat (TPR)-like superfamily protein
VIT_200s0179g00260	245.599	1.55277	0.218984	7.0908	1.33e-12	1.34e-11	1.58071	4.1798	59.9617	8.36e-07	8.18e-06	3.43728	1.08991	38050179	VIT_200s0179g00260.1	VIT_200s0179g00260.1	PF00690,PF12710,PF00689,PF00122	PTHR24093,PTHR24093:SF292		3.6.3.8	K01537	GO:0046872,GO:0000166	AT3G63380.1		ATPase E1-E2 type family protein / haloacid dehalogenase-like hydrolase family protein
VIT_200s0179g00350	109.129	1.75282	0.358418	4.89043	1.01e-06	5.21e-06	1.77477	3.03079	27.5724	7.88e-05	0.000379109	3.24791	0.910768	38050588	VIT_200s0179g00350.1	VIT_200s0179g00350.1	PF02887,PF00224	PTHR11817,PTHR11817:SF14	KOG2323	2.7.1.40	K00873	GO:0030955,GO:0006096,GO:0004743,GO:0000287	AT3G22960.1	PKP-ALPHA,PKP1	Pyruvate kinase family protein
VIT_200s0181g00080	26.4515	2.98206	0.58567	5.0917	3.55e-07	1.96e-06	2.94591	1.09109	24.2987	0.000150328	0.000655955	4.50259	0.527391	38047127	VIT_200s0181g00080.1	VIT_200s0181g00080.1		PTHR34049					AT1G61340.1		F-box family protein
VIT_200s0181g00150	14.6805	2.50134	0.65838	3.79923	0.000145147	0.000519577	2.48195	0.313033	12.6508	0.00262345	0.00750423	0.648221	0.109066	38047627	VIT_200s0181g00150.1	VIT_200s0181g00150.1	PF00646	PTHR32212,PTHR32212:SF60				GO:0005515	AT5G02930.1		F-box/RNI-like superfamily protein
VIT_200s0187g00120	13.1113	3.55495	0.882192	4.02968	5.59e-05	0.00021578	3.49457	0.155179	15.1704	0.00128439	0.00409934	5.0679	0.417196	38049510	VIT_200s0187g00120.1	VIT_200s0187g00120.1	PF16845	PTHR11413,PTHR11413:SF26				GO:0004869	AT5G47550.1		Cystatin/monellin superfamily protein
VIT_200s0194g00120	14.9352	2.08007	0.783703	2.65416	0.00795072	0.0191601	2.06054	0.329839	6.92907	0.0180948	0.0386307	1.02449	0.231652	38047133	VIT_200s0194g00120.1	VIT_200s0194g00120.1	PF00132,PF06426	PTHR23416,PTHR23416:SF56	KOG4750	2.3.1.30	K00640	GO:0009001,GO:0006535,GO:0005737	AT3G13110.1	ATSERAT2;2,SAT-1,SAT-A,SAT-M,SAT3,SERAT2;2	serine acetyltransferase 2;2
VIT_200s0194g00260	526.909	1.76088	0.131432	13.3976	6.24e-41	3.26e-39	1.77587	5.27206	209.226	1.29e-10	6.66e-09	20.1052	5.49464	38048816	VIT_200s0194g00260.1	VIT_200s0194g00260.1	PF07058	PTHR31246,PTHR31246:SF5				GO:0008017,GO:0007010	AT4G17220.1	ATMAP70-5,MAP70-5	microtubule-associated proteins 70-5
VIT_200s0199g00270	8.29778	2.24364	0.876816	2.55885	0.0105019	0.0243871	NA	NA	NA	NA	NA	2.76359	0.557435	38048918	VIT_200s0199g00270.1	VIT_200s0199g00270.1	PF03959	PTHR22778,PTHR22778:SF19					AT4G24380.1
VIT_200s0199g00310	329.698	2.80498	0.258306	10.8591	1.8e-27	5.26e-26	2.83107	4.60049	119.227	1.7e-08	3.35e-07	59.0585	7.66756	38047350	VIT_200s0199g00310.1	VIT_200s0199g00310.1
VIT_200s0203g00020	61.5009	6.04816	0.624854	9.67931	3.69e-22	7.77e-21	5.87912	2.23163	121.378	6.92e-09	1.59e-07	57.3192	0.885083	38050500	VIT_200s0203g00020.1	VIT_200s0203g00020.1	PF12609	PTHR33090,PTHR33090:SF1					AT4G28240.1		Wound-responsive family protein
VIT_200s0203g00050	165.806	2.90218	0.264789	10.9603	5.93e-28	1.78e-26	2.91651	3.62218	127.349	4.91e-09	1.23e-07	13.7024	1.66914	38049606	VIT_200s0203g00050.1	VIT_200s0203g00050.1	PF12609	PTHR36382					AT4G21445.1
VIT_200s0207g00180	4.84647	5.64841	1.39269	4.05576	5e-05	0.000194598	NA	NA	NA	NA	NA	1.17885	0	38049674	VIT_200s0207g00180.1	VIT_200s0207g00180.1	PF14009	PTHR33052,PTHR33052:SF17					AT2G23690.1
VIT_200s0211g00030	56.0339	1.78885	0.336483	5.31634	1.06e-07	6.26e-07	1.80787	2.10087	33.3279	2.84e-05	0.000159425	0.924147	0.243665	38049990	VIT_200s0211g00030.1	VIT_200s0211g00030.1	PF11721,PF07714	PTHR27003,PTHR27003:SF9	KOG1187	2.7.11.1		GO:0006468,GO:0004672	AT1G67720.1		Leucine-rich repeat protein kinase family protein
VIT_200s0214g00090	690.677	3.26639	0.163243	20.0093	4.57e-89	9.89e-87	3.27298	5.6619	419.595	6.44e-13	1.17e-10	48.1648	4.67898	38049659	VIT_200s0214g00090.1	VIT_200s0214g00090.1	PF14299	PTHR32278,PTHR32278:SF6					AT2G02360.1	AtPP2-B10,PP2-B10	phloem protein 2-B10
VIT_200s0214g00150	179.888	1.75254	0.30525	5.74135	9.39e-09	6.36e-08	1.77669	3.73411	37.6098	1.73e-05	0.000105581	11.4959	3.05399	38050743	VIT_200s0214g00150.1	VIT_200s0214g00150.1	PF14299	PTHR32278,PTHR32278:SF6					AT2G02230.1	AtPP2-B1,PP2-B1	phloem protein 2-B1
VIT_200s0216g00060	132.935	3.58151	0.296064	12.0971	1.09e-33	4.31e-32	3.59184	3.31487	156.609	1.1e-09	3.76e-08	8.10374	0.633335	38049812	VIT_200s0216g00060.1	VIT_200s0216g00060.1	PF16135	PTHR31413,PTHR31413:SF4				GO:0007165	AT3G07250.1		nuclear transport factor 2 (NTF2) family protein / RNA recognition motif (RRM)-containing protein
VIT_200s0218g00170	83.2696	1.61963	0.35402	4.57496	4.76e-06	2.22e-05	1.62859	2.6474	23.0939	0.000193342	0.000813884	5.35097	1.64778	38049152	VIT_200s0218g00170.1	VIT_200s0218g00170.1	PF00201	PTHR11926,PTHR11926:SF199		2.4.1.273		GO:0016758,GO:0008152	AT5G65550.1		UDP-Glycosyltransferase superfamily protein
VIT_200s0220g00060	14.343	1.76926	0.643802	2.74814	0.00599347	0.0149314	1.73901	0.28455	7.44171	0.0148794	0.0327916	0.566882	0.156886	38048978	VIT_200s0220g00060.1	VIT_200s0220g00060.1	PF13041	PTHR24015,PTHR24015:SF586					AT5G24830.1		Tetratricopeptide repeat (TPR)-like superfamily protein
VIT_200s0229g00120	7.13237	6.20845	1.30051	4.77386	1.81e-06	8.98e-06	NA	NA	NA	NA	NA	0.275845	0	38050751	VIT_200s0229g00120.1	VIT_200s0229g00120.1	PF04784,PF14389	PTHR23054,PTHR23054:SF26					AT5G47380.1		Protein of unknown function, DUF547
VIT_200s0233g00030	180.504	2.82055	0.233163	12.0969	1.1e-33	4.31e-32	2.83579	3.7433	156.095	1.12e-09	3.82e-08	9.0462	1.17462	38047149	VIT_200s0233g00030.1	VIT_200s0233g00030.1	PF02358	PTHR10788,PTHR10788:SF38		3.1.3.12	K01087	GO:0005992,GO:0003824	AT4G22590.1		Haloacid dehalogenase-like hydrolase (HAD) superfamily protein
VIT_200s0238g00020	NA	NA	NA	NA	NA	NA	2.93822	0.583397	8.6237	0.0100906	0.0236553	1.36235	0.163848	38050220	VIT_200s0238g00020.1	VIT_200s0238g00020.1	PF04669	PTHR31444,PTHR31444:SF2		2.1.1.112	K18801		AT4G09990.1		Protein of unknown function (DUF579)
VIT_200s0253g00040	9.98205	3.52885	0.895762	3.93949	8.17e-05	0.000305829	3.45863	-0.160954	15.7463	0.00110071	0.00360782	0.358574	0.0289433	38047641	VIT_200s0253g00040.1	VIT_200s0253g00040.1	PF07731,PF07732,PF00394	PTHR11709,PTHR11709:SF26		1.10.3.3		GO:0055114,GO:0016491,GO:0005507	AT5G66920.1	sks17	SKU5 similar 17
VIT_200s0253g00150	8.62664	6.48072	1.25505	5.1637	2.42e-07	1.37e-06	7.15711	-0.316542	32.0056	7.78e-05	0.000374994	1.5092	0	38048333	VIT_200s0253g00150.1	VIT_200s0253g00150.1	PF12146	PTHR10992,PTHR10992:SF56					AT2G23600.1	ACL,ATME8,ATMES2,ME8,MES2	acetone-cyanohydrin lyase
VIT_200s0259g00110	9.61763	6.63819	1.22948	5.3992	6.69e-08	4.07e-07	7.31975	-0.184398	35.6531	4.63e-05	0.000240994	0.932909	0	38049940	VIT_200s0259g00110.1	VIT_200s0259g00110.1	PF00403	PTHR22814,PTHR22814:SF94	KOG1603			GO:0046872,GO:0030001	AT5G50740.1		Heavy metal transport/detoxification superfamily protein
VIT_200s0264g00110	13.1922	1.86856	0.702619	2.65942	0.00782749	0.0188917	1.86765	0.172197	6.5753	0.0207788	0.0433498	0.409803	0.105904	38048850	VIT_200s0264g00110.1	VIT_200s0264g00110.1	PF13041,PF01535	PTHR24015,PTHR24015:SF883					AT3G12770.1	MEF22	mitochondrial editing factor 22
VIT_200s0265g00040	18.0754	1.60247	0.621283	2.57928	0.00990051	0.023184	1.60022	0.558021	6.74433	0.0194433	0.0409365	1.44401	0.43277	38047422	VIT_200s0265g00040.1	VIT_200s0265g00040.1	PF01535,PF14432	PTHR24015,PTHR24015:SF46					AT2G33760.1		Pentatricopeptide repeat (PPR) superfamily protein
VIT_200s0265g00060	490.15	1.57026	0.126693	12.3942	2.81e-35	1.19e-33	1.59272	5.16838	173.459	5.19e-10	2.06e-08	10.6003	3.29979	38047037	VIT_200s0265g00060.1	VIT_200s0265g00060.1	PF11145	PTHR33389,PTHR33389:SF1					AT4G21700.1		Protein of unknown function (DUF2921)
VIT_200s0271g00060	21.876	4.52318	0.715098	6.32526	2.53e-10	2.05e-09	4.45979	0.836389	38.5826	1.24e-05	7.9e-05	0.764344	0.0304813	38049608	VIT_200s0271g00060.1	VIT_200s0271g00060.1	PF01397,PF03936	PTHR31225,PTHR31225:SF0		4.2.3.25	K15086	GO:0016829,GO:0010333,GO:0008152,GO:0000287	AT1G61680.1	ATTPS14,TPS14	terpene synthase 14
VIT_200s0271g00070	NA	NA	NA	NA	NA	NA	1.51391	1.42014	13.8765	0.00183806	0.00557545	1.52788	0.504494	38047946	VIT_200s0271g00070.1	VIT_200s0271g00070.1	PF01535,PF13041	PTHR24015,PTHR24015:SF773					AT1G55890.1		Tetratricopeptide repeat (TPR)-like superfamily protein
VIT_200s0291g00060	15.103	2.71554	0.751602	3.613	0.000302671	0.00102098	2.70437	0.342038	12.1798	0.00302152	0.00846111	0.49824	0.0686255	38047687	VIT_200s0291g00060.1	VIT_200s0291g00060.1	PF01384	PTHR11101	KOG2493		K14640	GO:0016020,GO:0006817,GO:0005315	AT3G26570.2	ORF02,PHT2;1	phosphate transporter 2;1
VIT_200s0301g00070	10.5686	3.00404	0.79305	3.78796	0.000151892	0.000542061	2.93624	-0.100793	14.4897	0.00154766	0.0048031	16.7899	2.02407	38049602	VIT_200s0301g00070.1	VIT_200s0301g00070.1		PTHR36615,PTHR36615:SF2
VIT_200s0301g00080	38.3713	3.74189	0.58969	6.34552	2.22e-10	1.8e-09	3.74235	1.57381	37.1244	1.54e-05	9.54e-05	64.135	4.39045	38047093	VIT_200s0301g00080.1	VIT_200s0301g00080.1		PTHR36615,PTHR36615:SF2
VIT_200s0301g00090	119.888	2.6678	0.28361	9.4066	5.12e-21	1e-19	2.69148	3.16153	101.983	2.36e-08	4.39e-07	4.06875	0.586363	38048804	VIT_200s0301g00090.1	VIT_200s0301g00090.1	PF00070	PTHR22912		1.6.5.9	K17871	GO:0055114,GO:0016491	AT2G29990.1	NDA2	alternative NAD(P)H dehydrogenase 2
VIT_200s0304g00060	28.811	2.6001	0.546128	4.76098	1.93e-06	9.53e-06	2.61183	1.19893	21.5407	0.000270757	0.00108155	0.724145	0.10552	38047253	VIT_200s0304g00060.1	VIT_200s0304g00060.1	PF13371,PF00085,PF07719,PF13414	PTHR22904,PTHR22904:SF358	KOG0907,KOG0548		K09527	GO:0045454	AT5G65160.1		tetratricopeptide repeat (TPR)-containing protein
VIT_200s0304g00080	49.9915	3.62768	0.513297	7.06741	1.58e-12	1.58e-11	3.61807	1.94217	43.3605	6.23e-06	4.41e-05	2.8059	0.219955	38050363	VIT_200s0304g00080.1	VIT_200s0304g00080.1	PF02358	PTHR10788,PTHR10788:SF19		3.1.3.12	K01087	GO:0005992,GO:0003824	AT5G65140.1		Haloacid dehalogenase-like hydrolase (HAD) superfamily protein
VIT_200s0317g00070	4.59819	3.38399	1.3085	2.58615	0.00970538	0.0227848	NA	NA	NA	NA	NA	0.296532	0.0262712	38050051	VIT_200s0317g00070.1	VIT_200s0317g00070.1	PF03018	PTHR21495,PTHR21495:SF41					AT1G07730.2		Disease resistance-responsive (dirigent-like protein) family protein
VIT_200s0323g00076	9.41271	4.49202	1.14672	3.91728	8.96e-05	0.000333489	NA	NA	NA	NA	NA	1.29663	0.055398	38050090	VIT_200s0323g00076.1	VIT_200s0323g00076.1	PF04043	PTHR31080,PTHR31080:SF19		3.1.1.11		GO:0004857	AT5G62350.1		Plant invertase/pectin methylesterase inhibitor superfamily protein
VIT_200s0333g00020	43.4583	1.53264	0.360884	4.24691	2.17e-05	9.01e-05	1.55534	1.74946	20.2503	0.000362292	0.00138569	1.6578	0.521849	38048122	VIT_200s0333g00020.1	VIT_200s0333g00020.1		PTHR37262,PTHR37262:SF1					AT5G48470.1
VIT_200s0335g00010	6.92747	3.26918	1.1228	2.91165	0.00359529	0.009486	NA	NA	NA	NA	NA	1.45019	0.155119	38048747	VIT_200s0335g00010.1	VIT_200s0335g00010.1	PF13676	PTHR11017				GO:0007165,GO:0005515	AT5G46450.1		Disease resistance protein (TIR-NBS-LRR class) family
VIT_200s0337g00040	7.85221	5.59688	1.2461	4.49154	7.07e-06	3.18e-05	5.37716	-0.441758	26.6589	9.39e-05	0.000440152	0.841935	0.0135532	38049048	VIT_200s0337g00040.1	VIT_200s0337g00040.1	PF04720	PTHR31579,PTHR31579:SF4					AT3G07350.1		Protein of unknown function (DUF506)
VIT_200s0340g00050	452.035	2.08208	0.196627	10.589	3.35e-26	9.05e-25	2.10856	5.05275	133.839	3.43e-09	9.34e-08	22.8664	4.91558	38048608	VIT_200s0340g00050.1	VIT_200s0340g00050.1	PF00759	PTHR22298,PTHR22298:SF36		3.2.1.4		GO:0005975,GO:0004553	AT1G65610.1	ATGH9A2,KOR2	Six-hairpin glycosidases superfamily protein
VIT_200s0340g00060	55.0139	2.3	0.393477	5.84533	5.06e-09	3.52e-08	2.24181	2.08092	34.6911	2.27e-05	0.000132448	13.4962	2.70852	38047227	VIT_200s0340g00060.1	VIT_200s0340g00060.1		PTHR22298,PTHR22298:SF19		3.2.1.4			AT1G65610.1	ATGH9A2,KOR2	Six-hairpin glycosidases superfamily protein
VIT_200s0347g00040	170.091	2.50673	0.304182	8.2409	1.71e-16	2.38e-15	2.44998	3.65659	71.3602	2.69e-07	3.17e-06	71.2287	12.1772	38048748	VIT_200s0347g00040.1	VIT_200s0347g00040.1	PF13833	PTHR23050,PTHR23050:SF170					AT5G54490.1	PBP1	pinoid-binding protein 1
VIT_200s0347g00080	68.6977	1.52452	0.419757	3.63191	0.000281329	0.000955788	1.53723	2.38441	14.2709	0.0016449	0.005061	0.955577	0.300193	38048157	VIT_200s0347g00080.1	VIT_200s0347g00080.1	PF01453,PF08276,PF00954,PF00069,PF07714	PTHR27002,PTHR27002:SF84	KOG1187	2.7.11.1		GO:0048544,GO:0006468,GO:0005524,GO:0004672	AT1G11300.1		protein serine/threonine kinases;protein kinases;ATP binding;sugar binding;kinases;carbohydrate binding
VIT_200s0353g00050	25.4727	4.23697	0.714658	5.92866	3.05e-09	2.19e-08	4.18295	1.0294	31.7099	3.73e-05	0.000200197	0.552153	0.0283118	38049926	VIT_200s0353g00050.1	VIT_200s0353g00050.1	PF11883,PF08276,PF00954,PF01453,PF07714	PTHR27002,PTHR27002:SF66	KOG1187	2.7.11.1		GO:0004674,GO:0048544,GO:0006468,GO:0004672	AT4G21390.1	B120	S-locus lectin protein kinase family protein
VIT_200s0388g00030	11.377	2.24611	0.788003	2.85038	0.00436668	0.0112748	2.26787	0.0097068	8.40036	0.0104653	0.0243747	0.427401	0.0814445	38047041	VIT_200s0388g00030.1	VIT_200s0388g00030.1	PF05188,PF01624	PTHR11361,PTHR11361:SF34			K08736	GO:0030983,GO:0006298,GO:0005524	AT4G25540.1	ATMSH3,MSH3	homolog of DNA mismatch repair protein MSH3
VIT_200s0391g00010	14.1132	1.59502	0.566111	2.8175	0.00483989	0.0123466	1.60329	0.255027	7.71259	0.013447	0.0300501	0.148597	0.0453655	38047768	VIT_200s0391g00010.1	VIT_200s0391g00010.1	PF13812,PF12854,PF01535,PF13041,PF00201	PTHR11926,PTHR11926:SF269	KOG1192	2.4.1.324		GO:0016758,GO:0008152	AT1G22360.1	AtUGT85A2,UGT85A2	UDP-glucosyl transferase 85A2
VIT_200s0391g00070	3091.56	1.83102	0.11993	15.2673	1.26e-52	1.05e-50	1.86387	7.81852	288.692	1.14e-11	1.06e-09	101.969	26.2381	38050703	VIT_200s0391g00070.1	VIT_200s0391g00070.1	PF01474	PTHR21337,PTHR21337:SF7		2.5.1.54	K01626	GO:0009073,GO:0003849	AT4G39980.1	DHS1	3-deoxy-D-arabino-heptulosonate 7-phosphate synthase 1
VIT_200s0399g00020	28.5524	3.01755	0.55754	5.41226	6.22e-08	3.79e-07	2.99338	1.17522	23.9996	0.000159898	0.000691161	11.4363	1.32185	38048116	VIT_200s0399g00020.1	VIT_200s0399g00020.1	PF14368	PTHR33076,PTHR33076:SF6					AT5G59320.1	LTP3	lipid transfer protein 3
VIT_200s0399g00040	7.18381	2.54058	0.972437	2.61259	0.00898591	0.021313	NA	NA	NA	NA	NA	4.67844	0.853178	38050176	VIT_200s0399g00040.1	VIT_200s0399g00040.1	PF01786	PTHR31803,PTHR31803:SF10		1.10.3.11		GO:0055114,GO:0009916	AT4G22260.1	IM,IM1	Alternative oxidase family protein
VIT_200s0414g00010	15.783	1.81986	0.683786	2.66145	0.0077806	0.018794	1.83478	0.386519	7.36786	0.0152995	0.0335478	0.26486	0.0719873	38050761	VIT_200s0414g00010.1	VIT_200s0414g00010.1	PF03552	PTHR13301,PTHR13301:SF67		2.4.1.12		GO:0030244,GO:0016760,GO:0016020	AT1G55850.1	ATCSLE1,CSLE1	cellulose synthase like E1
VIT_200s0434g00090	48.9292	2.15529	0.437293	4.92871	8.28e-07	4.34e-06	2.11963	1.91391	24.7788	0.000136284	0.000603918	10.2913	2.23613	38048814	VIT_200s0434g00090.1	VIT_200s0434g00090.1	PF00026	PTHR13683,PTHR13683:SF232		3.4.23.12		GO:0006508,GO:0004190	AT2G17760.1		Eukaryotic aspartyl protease family protein
VIT_200s0456g00020	13.86	2.16473	0.732867	2.95379	0.003139	0.00838676	2.11493	0.237049	7.74795	0.0132719	0.0297248	0.551347	0.117274	38049874	VIT_200s0456g00020.1	VIT_200s0456g00020.1	PF07714,PF08276,PF00954	PTHR27002,PTHR27002:SF148		2.7.11.1		GO:0006468,GO:0004672,GO:0048544	AT1G11410.1		S-locus lectin protein kinase family protein
VIT_200s0463g00030	397.823	4.17279	0.220924	18.8879	1.43e-79	2.52e-77	4.19826	4.87233	344.573	2.94e-12	3.88e-10	7.40683	0.373831	38049512	VIT_200s0463g00030.1	VIT_200s0463g00030.1	PF00122,PF00689	PTHR24093,PTHR24093:SF325		3.6.3.8	K01537	GO:0046872,GO:0000166	AT3G63380.1		ATPase E1-E2 type family protein / haloacid dehalogenase-like hydrolase family protein
VIT_200s0463g00040	12.3038	2.89033	0.856714	3.37374	0.00074155	0.00228493	2.90653	0.10337	11.2114	0.00407478	0.0108981	18.731	2.24767	38049757	VIT_200s0463g00040.1	VIT_200s0463g00040.1
VIT_200s0477g00010	164.754	3.93504	0.316363	12.4384	1.62e-35	6.96e-34	3.88384	3.61448	147.979	1.66e-09	5.13e-08	39.7096	2.57963	38047683	VIT_200s0477g00010.1	VIT_200s0477g00010.1
VIT_200s0487g00010	701.66	2.69453	0.113414	23.7584	9e-125	3.95e-122	2.72055	5.68457	622.439	2.99e-14	1.27e-11	16.5096	2.34475	38050536	VIT_200s0487g00010.1	VIT_200s0487g00010.1	PF05659,PF00931	PTHR23155,PTHR23155:SF543	KOG4658			GO:0043531	AT5G66900.1		Disease resistance protein (CC-NBS-LRR class) family
VIT_200s0487g00050	212.999	2.40565	0.223894	10.7446	6.28e-27	1.76e-25	2.43048	3.97427	132.347	3.72e-09	9.93e-08	4.37769	0.752683	38050365	VIT_200s0487g00050.1	VIT_200s0487g00050.1	PF00931,PF05659	PTHR23155,PTHR23155:SF543	KOG4658			GO:0043531	AT5G66900.1		Disease resistance protein (CC-NBS-LRR class) family
VIT_200s0556g00010	5.31255	5.026	1.33486	3.76518	0.000166432	0.000590347	NA	NA	NA	NA	NA	0.258815	0.0059955	38048320	VIT_200s0556g00010.1	VIT_200s0556g00010.1	PF03372	PTHR11200,PTHR11200:SF106	KOG0565				AT5G65090.1	BST1,DER4,MRH3	DNAse I-like superfamily protein
VIT_200s0615g00010	121.995	2.14452	0.343056	6.25123	4.07e-10	3.22e-09	2.15109	3.18473	42.6015	6.92e-06	4.82e-05	8.23641	1.77549	38047495	VIT_200s0615g00010.1	VIT_200s0615g00010.1	PF08240,PF00107	PTHR11695,PTHR11695:SF588	KOG0023	1.1.1.195		GO:0055114,GO:0016491,GO:0008270	AT4G37990.1	ATCAD8,CAD-B2,ELI3,ELI3-2	elicitor-activated gene 3-2
VIT_200s0615g00030	54.7913	2.08162	0.444907	4.67878	2.89e-06	1.38e-05	2.0973	2.05796	24.2278	0.000152537	0.000663257	2.54014	0.553033	38048080	VIT_200s0615g00030.1	VIT_200s0615g00030.1	PF00107,PF08240	PTHR11695,PTHR11695:SF588	KOG0023	1.1.1.195	K00083	GO:0055114,GO:0016491,GO:0008270	AT4G37990.1	ATCAD8,CAD-B2,ELI3,ELI3-2	elicitor-activated gene 3-2
VIT_200s0616g00020	NA	NA	NA	NA	NA	NA	1.50283	3.3437	36.7817	1.63e-05	0.000100017	11.8883	3.87075	38050368	VIT_200s0616g00020.1	VIT_200s0616g00020.1	PF01245	PTHR15680,PTHR15680:SF10			K02884	GO:0006412,GO:0005840,GO:0005622,GO:0003735	AT5G47190.1		Ribosomal protein L19 family protein
VIT_200s0691g00010	193.066	2.85403	0.32365	8.81827	1.16e-18	1.9e-17	2.88023	3.84215	76.3434	3.35e-07	3.78e-06	3.97914	0.489425	38050354	VIT_200s0691g00010.1	VIT_200s0691g00010.1	PF00122,PF00689	PTHR24093,PTHR24093:SF325		3.6.3.8	K01537	GO:0046872,GO:0000166	AT3G63380.1		ATPase E1-E2 type family protein / haloacid dehalogenase-like hydrolase family protein
VIT_200s0768g00040	65.4742	1.87586	0.339671	5.52258	3.34e-08	2.12e-07	1.86493	2.31563	31.7939	3.68e-05	0.000197918	8.37701	2.19614	38049726	VIT_200s0768g00040.1	VIT_200s0768g00040.1		PTHR27001,PTHR27001:SF123		2.7.11.1			AT5G10520.1	RBK1	ROP binding protein kinases 1
VIT_200s0802g00020	13.978	4.64515	1.0215	4.5474	5.43e-06	2.5e-05	4.57209	0.233708	21.4787	0.000274506	0.00109317	2.48386	0.08354	38050649	VIT_200s0802g00020.1	VIT_200s0802g00020.1	PF14009	PTHR33413,PTHR33413:SF1					AT5G67620.1
VIT_200s0804g00020	25.6236	2.14645	0.471135	4.5559	5.22e-06	2.41e-05	2.14836	1.03156	20.8062	0.000319155	0.00124584	0.924923	0.194131	38048233	VIT_200s0804g00020.1	VIT_200s0804g00020.1	PF04784,PF14389	PTHR23054,PTHR23054:SF29					AT4G37080.3		Protein of unknown function, DUF547
VIT_200s0865g00020	4.92823	5.6732	1.38777	4.08799	4.35e-05	0.000171271	NA	NA	NA	NA	NA	0.855922	0	38048196	VIT_200s0865g00020.1	VIT_200s0865g00020.1	PF06749	PTHR31769,PTHR31769:SF14					AT4G21310.1		Protein of unknown function (DUF1218)
VIT_200s0914g00010	37.4212	1.70702	0.52585	3.24621	0.00116954	0.00345973	1.61174	1.54299	8.83095	0.00898413	0.021458	11.1265	3.53991	38047171	VIT_200s0914g00010.1	VIT_200s0914g00010.1		PTHR22957,PTHR22957:SF211					AT2G43490.2		Ypt/Rab-GAP domain of gyp1p superfamily protein
VIT_200s0945g00010	14.7011	3.71172	0.743867	4.98977	6.05e-07	3.22e-06	3.6427	0.31602	24.9793	0.000130862	0.000584469	2.24113	0.162904	38050324	VIT_200s0945g00010.1	VIT_200s0945g00010.1	PF04784	PTHR23054,PTHR23054:SF29					AT4G37080.2		Protein of unknown function, DUF547
VIT_200s1429g00010	7.00802	2.29633	0.905676	2.53549	0.0112289	0.0258464	2.19903	-0.582823	6.51246	0.0213019	0.0443034	1.02745	0.203449	38049638	VIT_200s1429g00010.1	VIT_200s1429g00010.1	PF13374	PTHR19959,PTHR19959:SF158					AT4G10840.1		Tetratricopeptide repeat (TPR)-like superfamily protein
VIT_200s1466g00010	26.7	2.19607	0.503702	4.35986	1.3e-05	5.63e-05	2.11041	1.08671	18.1126	0.000601932	0.00215348	17.9529	3.85043	38049656	VIT_200s1466g00010.1	VIT_200s1466g00010.1		PTHR35324
VIT_200s1568g00005	4.80947	2.6552	1.12563	2.35887	0.0183308	0.039768	NA	NA	NA	NA	NA	1.03492	0.160696	38049574	VIT_200s1568g00005.1	VIT_200s1568g00005.1
VIT_200s1682g00010	50.1069	3.78027	0.477792	7.91196	2.53e-15	3.23e-14	3.77407	1.94295	53.2948	1.77e-06	1.53e-05	96.6149	6.56109	38050787	VIT_200s1682g00010.1	VIT_200s1682g00010.1		PTHR10638,PTHR10638:SF39		1.4.3.21		GO:0055114,GO:0048038,GO:0009308,GO:0008131,GO:0005507	AT1G62810.1		Copper amine oxidase family protein
VIT_200s1787g00005	104.748	1.57689	0.268489	5.87322	4.27e-09	3e-08	1.57989	2.96857	38.5798	1.24e-05	7.9e-05	8.02521	2.50533	38050096	VIT_200s1787g00005.1	VIT_200s1787g00005.1	PF11145	PTHR33389,PTHR33389:SF1					AT4G21700.1		Protein of unknown function (DUF2921)
VIT_200s1851g00005	10.4902	2.73696	0.982668	2.78524	0.00534888	0.0135077	2.68183	-0.0679479	8.34293	0.0106831	0.0248061	1.06381	0.151569	38047840	VIT_200s1851g00005.1	VIT_200s1851g00005.1	PF13855	PTHR11017,PTHR11017:SF169				GO:0005515	AT4G19500.1		nucleoside-triphosphatases;transmembrane receptors;nucleotide binding;ATP binding
VIT_200s1937g00010	215.832	2.97068	0.289359	10.2664	9.98e-25	2.46e-23	2.98689	4.00074	110.892	1.69e-08	3.34e-07	11.1593	1.32163	38049458	VIT_200s1937g00010.1	VIT_200s1937g00010.1	PF02727,PF02728,PF01179	PTHR10638,PTHR10638:SF38		1.4.3.21		GO:0055114,GO:0048038,GO:0009308,GO:0008131,GO:0005507	AT1G62810.1		Copper amine oxidase family protein
VIT_200s2188g00010	51.2369	1.85869	0.394597	4.71036	2.47e-06	1.2e-05	1.87348	1.97461	24.7106	0.000138184	0.000610908	2.17536	0.535164	38048998	VIT_200s2188g00010.1	VIT_200s2188g00010.1	PF03600	PTHR10283,PTHR10283:SF101	KOG1281		K14445	GO:0055085,GO:0016021	AT5G47560.1	ATSDAT,ATTDT,TDT	tonoplast dicarboxylate transporter
VIT_200s2349g00010	1412.76	1.69553	0.0962143	17.6224	1.66e-69	2.17e-67	1.73423	6.69016	312.056	6.27e-12	6.74e-10	99.1481	27.9176	38050043	VIT_200s2349g00010.1	VIT_200s2349g00010.1	PF00153	PTHR24089,PTHR24089:SF392	KOG0759		K15104		AT2G22500.1	ATPUMP5,DIC1,UCP5	uncoupling protein 5
VIT_201s0010g00560	94.126	2.24661	0.286306	7.84691	4.26e-15	5.3e-14	2.25947	2.82343	66.8143	4.15e-07	4.5e-06	4.03041	0.799466	38028500	VIT_201s0010g00560.1	VIT_201s0010g00560.1		PTHR33914,PTHR33914:SF2					AT2G03810.4		18S pre-ribosomal assembly protein gar2-related
VIT_201s0010g00740	53.7771	2.04877	0.362738	5.64808	1.62e-08	1.07e-07	2.07323	2.04585	36.3395	1.75e-05	0.000106177	1.62917	0.360127	38028949	VIT_201s0010g00740.1	VIT_201s0010g00740.1	PF00010	PTHR12565,PTHR12565:SF159				GO:0046983	AT1G68920.3		basic helix-loop-helix (bHLH) DNA-binding superfamily protein
VIT_201s0010g00760	37.6631	1.95348	0.36494	5.35287	8.66e-08	5.17e-07	1.91263	1.54659	28.6124	6.49e-05	0.000320994	9.47716	2.37163	38027516	VIT_201s0010g00760.1	VIT_201s0010g00760.1
VIT_201s0010g00790	30.5394	3.47426	0.669689	5.18787	2.13e-07	1.21e-06	3.41048	1.2737	24.2013	0.000153372	0.000666349	3.54282	0.314754	38026615	VIT_201s0010g00790.1	VIT_201s0010g00790.1
VIT_201s0010g00800	67.8707	4.1679	0.411382	10.1315	4.01e-24	9.53e-23	4.13211	2.37259	104.912	1.94e-08	3.72e-07	14.8876	0.766723	38029040	VIT_201s0010g00800.1	VIT_201s0010g00800.1
VIT_201s0010g01140	21.138	2.76258	0.608136	4.5427	5.55e-06	2.55e-05	2.78345	0.795942	18.2723	0.000578861	0.00208111	2.48861	0.337804	38027823	VIT_201s0010g01140.1	VIT_201s0010g01140.1
VIT_201s0010g01170	28.4438	3.25252	0.539995	6.02324	1.71e-09	1.26e-08	3.20569	1.18509	28.9424	6.11e-05	0.000304504	3.61196	0.367808	38028637	VIT_201s0010g01170.1	VIT_201s0010g01170.1	PF02325	PTHR33219,PTHR33219:SF1			K02221	GO:0016020	AT5G36120.1	atylmg3,CCB3,YLMG3	cofactor assembly, complex C (B6F)
VIT_201s0010g02010	8.90177	6.52523	1.24663	5.23431	1.66e-07	9.51e-07	7.2054	-0.284114	32.9346	6.79e-05	0.000334129	0.681963	0	38029256	VIT_201s0010g02010.1	VIT_201s0010g02010.1	PF00141	PTHR31388,PTHR31388:SF37		1.11.1.7	K00430	GO:0055114,GO:0020037,GO:0006979,GO:0004601	AT1G14550.1		Peroxidase superfamily protein
VIT_201s0010g02270	19.69	2.85319	0.688737	4.14263	3.43e-05	0.000137989	NA	NA	NA	NA	NA	0.721792	0.0897773	38028998	VIT_201s0010g02270.1	VIT_201s0010g02270.1	PF03514	PTHR31636,PTHR31636:SF24					AT1G50420.1	SCL-3,SCL3	scarecrow-like 3
VIT_201s0010g02460	11073.7	2.28484	0.115818	19.7279	1.24e-86	2.6e-84	2.30502	9.65825	480.628	2.25e-13	5.03e-11	662.343	124.742	38026952	VIT_201s0010g02460.1	VIT_201s0010g02460.1	PF00044,PF02800	PTHR10836,PTHR10836:SF59	KOG0657	1.2.1.12		GO:0055114,GO:0016620	AT3G04120.1	GAPC,GAPC-1,GAPC1	glyceraldehyde-3-phosphate dehydrogenase C subunit 1
VIT_201s0010g02930	16.1988	3.81365	0.934873	4.07933	4.52e-05	0.000177336	3.72192	0.450741	15.3953	0.00120884	0.00390269	4.5301	0.312615	38029473	VIT_201s0010g02930.1	VIT_201s0010g02930.1	PF13833,PF13499	PTHR10891,PTHR10891:SF621	KOG0027		K13448		AT1G76650.1	CML38	calmodulin-like 38
VIT_201s0010g02940	NA	NA	NA	NA	NA	NA	2.85661	0.975388	8.73322	0.0102157	0.0239	6.33675	0.736544	38027105	VIT_201s0010g02940.1	VIT_201s0010g02940.1	PF13499,PF13833	PTHR10891,PTHR10891:SF621	KOG0027		K13448		AT5G42380.1	CML37,CML39	calmodulin like 37
VIT_201s0010g02970	10.2443	5.98727	1.19355	5.01638	5.27e-07	2.83e-06	5.71181	-0.122229	34.2876	2.42e-05	0.000139705	3.00094	0.0403543	38026630	VIT_201s0010g02970.1	VIT_201s0010g02970.1	PF13833,PF13499	PTHR10891,PTHR10891:SF621	KOG0027		K13448		AT1G76650.1	CML38	calmodulin-like 38
VIT_201s0010g03540	3.87223	5.32196	1.49572	3.55812	0.000373518	0.00123041	NA	NA	NA	NA	NA	0.132167	0	38028334	VIT_201s0010g03540.1	VIT_201s0010g03540.1	PF03999	PTHR19321,PTHR19321:SF3	KOG4302		K16732	GO:0008017,GO:0000910,GO:0000226	AT1G27920.1	MAP65-8	microtubule-associated protein 65-8
VIT_201s0010g03890	9.74394	1.98065	0.741762	2.67019	0.00758075	0.018377	NA	NA	NA	NA	NA	6.30268	1.58663	38027608	VIT_201s0010g03890.1	VIT_201s0010g03890.1	PF01486					GO:0006355,GO:0005634,GO:0003700	AT2G45650.1	AGL6	AGAMOUS-like 6
VIT_201s0011g00560	918.02	1.93854	0.183723	10.5514	5e-26	1.34e-24	1.94471	6.06904	140.169	2.87e-09	8.08e-08	115.994	28.0621	38044858	VIT_201s0011g00560.1	VIT_201s0011g00560.1	PF05558	PTHR38522,PTHR38522:SF2				GO:0051716,GO:0046658	AT4G20260.3	ATPCAP1,PCAP1	plasma-membrane associated cation-binding protein 1
VIT_201s0011g01160	1280.77	2.12205	0.137114	15.4765	5e-54	4.22e-52	2.1341	6.54909	297.763	8.97e-12	8.87e-10	109.356	23.2688	38027546	VIT_201s0011g01160.1	VIT_201s0011g01160.1	PF13419	PTHR12725,PTHR12725:SF61	KOG3085				AT5G44730.2		Haloacid dehalogenase-like hydrolase (HAD) superfamily protein
VIT_201s0011g01800	71.3126	1.91194	0.315814	6.05403	1.41e-09	1.06e-08	1.92927	2.43278	40.0919	9.9e-06	6.55e-05	3.52242	0.858989	38027667	VIT_201s0011g01800.1	VIT_201s0011g01800.1	PF00459	PTHR20854,PTHR20854:SF17	KOG2951	3.1.3.25	K01092	GO:0046854	AT1G31190.1	IMPL1	myo-inositol monophosphatase like 1
VIT_201s0011g01810	NA	NA	NA	NA	NA	NA	1.52384	3.15	21.5729	0.000268835	0.00107521	20.1044	6.59199	38026577	VIT_201s0011g01810.1	VIT_201s0011g01810.1		PTHR35584
VIT_201s0011g02470	66.7423	3.62833	0.409344	8.86377	7.74e-19	1.29e-17	3.60556	2.33909	91.2994	5.09e-08	8.16e-07	13.3496	1.02575	38029351	VIT_201s0011g02470.1	VIT_201s0011g02470.1	PF13499	PTHR10891,PTHR10891:SF638	KOG0027		K13448		AT3G25600.1		Calcium-binding EF-hand family protein
VIT_201s0011g02790	473.653	2.68308	0.176583	15.1945	3.85e-52	3.14e-50	2.60604	5.1201	222.839	8.04e-11	4.66e-09	226.501	35.3943	38027083	VIT_201s0011g02790.1	VIT_201s0011g02790.1		PTHR33599,PTHR33599:SF3					AT1G68765.1	IDA	Putative membrane lipoprotein
VIT_201s0011g02890	NA	NA	NA	NA	NA	NA	3.05507	0.599588	10.387	0.00530785	0.0136771	4.01335	0.440633	38028723	VIT_201s0011g02890.1	VIT_201s0011g02890.1		PTHR33237,PTHR33237:SF6					AT1G49000.1
VIT_201s0011g02900	11.7436	6.92664	1.23309	5.61729	1.94e-08	1.26e-07	7.64292	0.0607131	36.3957	4.18e-05	0.000220292	26.7848	0	38028171	VIT_201s0011g02900.1	VIT_201s0011g02900.1
VIT_201s0011g03050	7.49383	3.02879	1.14268	2.65059	0.00803511	0.0193316	NA	NA	NA	NA	NA	0.51898	0.0545628	38026884	VIT_201s0011g03050.1	VIT_201s0011g03050.1	PF01501	PTHR13778,PTHR13778:SF4		2.4.1.43		GO:0016757	AT1G13250.1	GATL3	galacturonosyltransferase-like 3
VIT_201s0011g03070	15.9638	2.12936	0.82625	2.57713	0.00996233	0.0233132	2.15693	0.393013	6.82603	0.0188332	0.0399162	0.927512	0.189207	38027440	VIT_201s0011g03070.1	VIT_201s0011g03070.1	PF00847,PF02362	PTHR31140,PTHR31140:SF3			K09287	GO:0006355,GO:0003700,GO:0003677	AT1G25560.1	EDF1,TEM1	AP2/B3 transcription factor family protein
VIT_201s0011g03330	543.691	3.64644	0.195481	18.6537	1.18e-77	1.93e-75	3.66793	5.31783	387.525	1.19e-12	1.83e-10	23.5664	1.75661	38027182	VIT_201s0011g03330.1	VIT_201s0011g03330.1		PTHR12161,PTHR12161:SF16					AT1G13340.1		Regulator of Vps4 activity in the MVB pathway protein
VIT_201s0011g03470	107.077	2.07034	0.25122	8.24111	1.71e-16	2.38e-15	2.08187	3.00422	76.1116	1.75e-07	2.22e-06	6.79189	1.51218	38027210	VIT_201s0011g03470.1	VIT_201s0011g03470.1	PF00847	PTHR31190,PTHR31190:SF17				GO:0006355,GO:0003700	AT1G68550.1		Integrase-type DNA-binding superfamily protein
VIT_201s0011g03500	11.6157	6.90827	1.22032	5.66103	1.5e-08	9.95e-08	7.58286	0.0316611	39.0016	2.97e-05	0.000165687	0.835808	0	38026795	VIT_201s0011g03500.1	VIT_201s0011g03500.1	PF02574	PTHR21091,PTHR21091:SF114	KOG1579	2.1.1.10	K00547		AT3G25900.1	ATHMT-1,HMT-1	Homocysteine S-methyltransferase family protein
VIT_201s0011g03650	10.3638	2.03684	0.89022	2.28802	0.0221362	0.0468764	NA	NA	NA	NA	NA	1.35484	0.280139	38027512	VIT_201s0011g03650.1	VIT_201s0011g03650.1	PF05678	PTHR33143,PTHR33143:SF11					AT1G68450.1		VQ motif-containing protein
VIT_201s0011g03660	1069.8	1.55525	0.143661	10.8258	2.6e-27	7.48e-26	1.57524	6.28979	144.636	1.96e-09	5.96e-08	65.6136	20.4682	38026694	VIT_201s0011g03660.1	VIT_201s0011g03660.1		PTHR36715,PTHR36715:SF1					AT1G25400.2
VIT_201s0011g03730	37.6997	8.60707	1.07677	7.99344	1.31e-15	1.7e-14	9.27958	1.56457	155.362	1.3e-08	2.67e-07	3.22367	0	38029438	VIT_201s0011g03730.1	VIT_201s0011g03730.1	PF00249	PTHR10641,PTHR10641:SF510	KOG0048		K09422		AT1G68320.1	AtMYB62,BW62B,BW62C,MYB62	myb domain protein 62
VIT_201s0011g03850	171.828	5.06018	0.321455	15.7415	7.86e-56	7.22e-54	5.06579	3.6747	256.804	2.76e-11	2.02e-09	9.23047	0.258994	38027076	VIT_201s0011g03850.1	VIT_201s0011g03850.1	PF02485	PTHR31042,PTHR31042:SF7				GO:0016020,GO:0008375	AT1G68390.1		Core-2/I-branching beta-1,6-N-acetylglucosaminyltransferase family protein
VIT_201s0011g03910	728.39	4.06453	0.149562	27.1763	1.24e-162	1.04e-159	4.08822	5.73884	794.823	4.4e-15	4.12e-12	35.6605	1.93852	38028242	VIT_201s0011g03910.1	VIT_201s0011g03910.1	PF00481	PTHR13832,PTHR13832:SF158	KOG0698	3.1.3.16		GO:0003824,GO:0006470,GO:0004722	AT1G68410.1		Protein phosphatase 2C family protein
VIT_201s0011g04220	23.4316	3.00763	0.59425	5.06122	4.17e-07	2.27e-06	3.00158	0.922583	22.1155	0.000238626	0.000972987	0.818946	0.0944003	38026514	VIT_201s0011g04220.1	VIT_201s0011g04220.1	PF00249	PTHR31442,PTHR31442:SF9			K14491		AT3G62670.1	ARR20,MEE41,RR20	response regulator 20
VIT_201s0011g04390	68.9964	2.40766	0.290966	8.27471	1.29e-16	1.81e-15	2.42122	2.39092	78.3904	1.44e-07	1.88e-06	1.69568	0.296494	38026812	VIT_201s0011g04390.1	VIT_201s0011g04390.1	PF01535,PF13041	PTHR24015,PTHR24015:SF724					AT1G22960.1		Pentatricopeptide repeat (PPR) superfamily protein
VIT_201s0011g04550	605.537	3.56862	0.225378	15.8339	1.81e-56	1.7e-54	3.57403	5.47254	256.796	8.71e-11	4.97e-09	110.342	8.53692	38026863	VIT_201s0011g04550.1	VIT_201s0011g04550.1	PF14009	PTHR33052,PTHR33052:SF23					AT3G03280.1
VIT_201s0011g04560	12.0942	1.58208	0.60656	2.60829	0.00909964	0.0215443	1.57864	0.0651148	6.80359	0.0189986	0.0401664	0.647664	0.197356	38026640	VIT_201s0011g04560.1	VIT_201s0011g04560.1	PF13847	PTHR12843,PTHR12843:SF5	KOG1271	2.1.1.64,2.1.1.114,2.1.1.222		GO:0008168	AT1G66680.1	AR401	S-adenosyl-L-methionine-dependent methyltransferases superfamily protein
VIT_201s0011g04590	61.5232	1.87692	0.367924	5.10138	3.37e-07	1.87e-06	1.89006	2.22657	30.4465	4.66e-05	0.00024232	4.65641	1.15262	38028887	VIT_201s0011g04590.1	VIT_201s0011g04590.1	PF12906,PF12428	PTHR23012,PTHR23012:SF89		6.3.2.19		GO:0008270	AT2G01275.1		RING/FYVE/PHD zinc finger superfamily protein
VIT_201s0011g04630	1128.79	1.61917	0.0921158	17.5776	3.66e-69	4.76e-67	1.63314	6.36696	319.806	5.2e-12	5.92e-10	85.8889	26.0135	38029180	VIT_201s0011g04630.1	VIT_201s0011g04630.1	PF06026	PTHR11934,PTHR11934:SF7	KOG3075	5.3.1.6	K01807	GO:0009052,GO:0004751	AT2G01290.1	RPI2	ribose-5-phosphate isomerase 2
VIT_201s0011g04650	488.236	2.59271	0.164103	15.7993	3.14e-56	2.94e-54	2.58077	5.16318	325.485	4.54e-12	5.38e-10	109.368	17.1455	38028050	VIT_201s0011g04650.1	VIT_201s0011g04650.1		PTHR33782,PTHR33782:SF1					AT2G01300.1
VIT_201s0011g04660	203.004	3.8785	0.234825	16.5165	2.79e-61	2.99e-59	3.85011	3.91183	333.093	3.81e-12	4.74e-10	50.528	3.30121	38029578	VIT_201s0011g04660.1	VIT_201s0011g04660.1		PTHR33782,PTHR33782:SF5					AT2G01300.1
VIT_201s0011g04690	61.4686	2.06478	0.305676	6.75482	1.43e-11	1.31e-10	2.0832	2.22564	51.0761	2.3e-06	1.91e-05	1.96505	0.43239	38028707	VIT_201s0011g04690.1	VIT_201s0011g04690.1	PF13812,PF12854,PF13041	PTHR24015,PTHR24015:SF261					AT1G71060.1		Tetratricopeptide repeat (TPR)-like superfamily protein
VIT_201s0011g04850	NA	NA	NA	NA	NA	NA	1.50938	3.15091	41.6329	7.93e-06	5.39e-05	3.11219	1.03617	38026505	VIT_201s0011g04850.1	VIT_201s0011g04850.1	PF06886	PTHR31358,PTHR31358:SF2					AT1G70950.1		TPX2 (targeting protein for Xklp2) protein family
VIT_201s0011g05030	34.1849	2.60941	0.574593	4.54132	5.59e-06	2.56e-05	2.61504	1.42345	18.5982	0.000534802	0.00194309	3.41128	0.512273	38029097	VIT_201s0011g05030.1	VIT_201s0011g05030.1		PTHR35100,PTHR35100:SF1					AT1G23110.2
VIT_201s0011g05040	9.33666	2.0532	0.790591	2.59705	0.00940285	0.0221635	2.0335	-0.245871	6.72194	0.0196145	0.0412411	0.25841	0.0571455	38028000	VIT_201s0011g05040.1	VIT_201s0011g05040.1	PF14432,PF01535,PF13041	PTHR24015,PTHR24015:SF565					AT2G01510.1		Tetratricopeptide repeat (TPR)-like superfamily protein
VIT_201s0011g05470	485.095	1.50927	0.126361	11.9441	6.97e-33	2.65e-31	1.51525	5.15292	151.104	1.43e-09	4.56e-08	60.229	19.7313	38027449	VIT_201s0011g05470.1	VIT_201s0011g05470.1	PF04749	PTHR15907,PTHR15907:SF56					AT1G14870.1	PCR2	PLANT CADMIUM RESISTANCE 2
VIT_201s0011g05580	78.923	2.72207	0.286357	9.50585	1.98e-21	3.97e-20	2.74336	2.57505	109.93	1.4e-08	2.83e-07	2.42555	0.337076	38028792	VIT_201s0011g05580.1	VIT_201s0011g05580.1	PF08263,PF13855,PF00069	PTHR27008,PTHR27008:SF19	KOG1187	2.7.11.1		GO:0005515,GO:0006468,GO:0005524,GO:0004672	AT1G48480.1	RKL1	receptor-like kinase 1
VIT_201s0011g05950	166.371	3.55286	0.26723	13.2952	2.47e-40	1.27e-38	3.57742	3.63039	206.809	1.41e-10	7.03e-09	5.47446	0.423344	38029507	VIT_201s0011g05950.1	VIT_201s0011g05950.1	PF01823	PTHR33199,PTHR33199:SF4					AT1G14780.1		MAC/Perforin domain-containing protein
VIT_201s0011g06140	126.23	4.17613	0.406367	10.2768	8.97e-25	2.22e-23	4.19397	3.2379	104.008	3.5e-08	5.99e-07	6.02001	0.303978	38026813	VIT_201s0011g06140.1	VIT_201s0011g06140.1	PF04564	PTHR22849,PTHR22849:SF9		6.3.2.19		GO:0016567,GO:0004842	AT5G37490.1		ARM repeat superfamily protein
VIT_201s0011g06360	7.16736	3.62761	1.13591	3.19356	0.0014053	0.00406924	NA	NA	NA	NA	NA	1.31717	0.10238	38027169	VIT_201s0011g06360.1	VIT_201s0011g06360.1	PF04770	PTHR31948,PTHR31948:SF7					AT1G75240.1	AtHB33,HB33	homeobox protein 33
VIT_201s0011g06565	8.06087	5.63456	1.23639	4.55727	5.18e-06	2.39e-05	5.33197	-0.40885	26.262	0.000101415	0.000471243	6.19262	0.107927	38026983	VIT_201s0011g06565.1	VIT_201s0011g06565.1
VIT_201s0011g06600	516.94	2.28602	0.13945	16.3931	2.14e-60	2.26e-58	2.31102	5.24511	314.401	5.92e-12	6.54e-10	19.1602	3.61441	38029431	VIT_201s0011g06600.1	VIT_201s0011g06600.1	PF00282	PTHR11999,PTHR11999:SF92		4.1.1.15	K01580	GO:0030170,GO:0019752,GO:0016831	AT5G17330.1	GAD,GAD1	glutamate decarboxylase
VIT_201s0026g00190	278.86	1.74085	0.179008	9.72499	2.36e-22	5.04e-21	1.77094	4.36191	111.238	1.28e-08	2.65e-07	6.52337	1.78471	38029207	VIT_201s0026g00190.1	VIT_201s0026g00190.1	PF04564,PF00514	PTHR23315,PTHR23315:SF116		6.3.2.19		GO:0016567,GO:0004842,GO:0005515	AT1G60190.1		ARM repeat superfamily protein
VIT_201s0026g00200	18.2086	3.16122	0.655029	4.82607	1.39e-06	7.05e-06	3.12907	0.604045	21.0953	0.000299025	0.00117811	1.26542	0.132146	38028908	VIT_201s0026g00200.1	VIT_201s0026g00200.1	PF06955,PF00722	PTHR31062,PTHR31062:SF25		2.4.1.207	K08235	GO:0048046,GO:0016762,GO:0006073,GO:0005618,GO:0005975,GO:0004553	AT1G10550.1	XET,XTH33	xyloglucan:xyloglucosyl transferase 33
VIT_201s0026g00300	13.3146	2.29974	0.636745	3.61172	0.000304175	0.00102527	2.28496	0.175844	13.2629	0.00219183	0.00646829	0.587497	0.110554	38027065	VIT_201s0026g00300.1	VIT_201s0026g00300.1	PF13639	PTHR14155,PTHR14155:SF128				GO:0008270,GO:0005515	AT5G40250.1		RING/U-box superfamily protein
VIT_201s0026g00580	13.9489	3.64056	0.868723	4.1907	2.78e-05	0.000113613	3.56132	0.23346	16.5307	0.000896395	0.00302428	0.818613	0.0657163	38027023	VIT_201s0026g00580.1	VIT_201s0026g00580.1	PF00069	PTHR27001,PTHR27001:SF150	KOG1187	2.7.11.1	K04733	GO:0006468,GO:0005524,GO:0004672	AT1G24030.2		Protein kinase superfamily protein
VIT_201s0026g00930	NA	NA	NA	NA	NA	NA	1.50395	1.96377	17.9452	0.00062724	0.00222819	2.28633	0.74088	38029113	VIT_201s0026g00930.1	VIT_201s0026g00930.1	PF01753	PTHR12197,PTHR12197:SF166					AT1G70150.1		zinc ion binding
VIT_201s0026g00940	53.5382	2.31059	0.328158	7.04109	1.91e-12	1.89e-11	2.30958	2.0381	52.8301	1.86e-06	1.61e-05	5.58909	1.05952	38027174	VIT_201s0026g00940.1	VIT_201s0026g00940.1	PF00072	PTHR26402,PTHR26402:SF526			K14492	GO:0000160	AT1G59940.1	ARR3	response regulator 3
VIT_201s0026g00980	473.069	3.68706	0.16315	22.5992	4.41e-113	1.49e-110	3.71306	5.11882	552.579	7.58e-14	2.39e-11	27.2752	1.94561	38028628	VIT_201s0026g00980.1	VIT_201s0026g00980.1	PF01501	PTHR13778,PTHR13778:SF7		2.4.1.43		GO:0016757	AT1G70090.1	GATL9,LGT8	glucosyl transferase family 8
VIT_201s0026g01030	687.255	2.30327	0.197402	11.6679	1.86e-31	6.63e-30	2.3253	5.65475	142.862	5.05e-09	1.25e-07	16.3148	3.08249	38027452	VIT_201s0026g01030.1	VIT_201s0026g01030.1	PF13704	PTHR21461,PTHR21461:SF16					AT1G27200.1		Domain of unknown function (DUF23)
VIT_201s0026g01130	39.3928	2.28146	0.416372	5.47939	4.27e-08	2.66e-07	2.27019	1.62002	29.3341	5.68e-05	0.000287139	4.99505	0.972628	38029427	VIT_201s0026g01130.1	VIT_201s0026g01130.1		PTHR35474,PTHR35474:SF2					AT1G69935.1	SHW1	short hypocotyl in white light1
VIT_201s0026g01250	71.0632	2.38343	0.295578	8.06363	7.41e-16	9.8e-15	2.39402	2.42586	74.1012	2.09e-07	2.58e-06	4.78361	0.844005	38029065	VIT_201s0026g01250.1	VIT_201s0026g01250.1	PF14380,PF13947	PTHR33355,PTHR33355:SF2				GO:0030247	AT1G10380.1		Putative membrane lipoprotein
VIT_201s0026g01280	46.2797	2.37032	0.489631	4.84103	1.29e-06	6.57e-06	2.37777	1.83711	24.7919	0.000135922	0.000602726	1.06295	0.192758	38027279	VIT_201s0026g01280.1	VIT_201s0026g01280.1	PF01535,PF13041	PTHR24015,PTHR24015:SF380					AT1G05670.1		Pentatricopeptide repeat (PPR-like) superfamily protein
VIT_201s0026g01460	988.355	1.57617	0.178274	8.84125	9.47e-19	1.56e-17	1.53974	6.17539	90.4892	7.08e-08	1.06e-06	294.005	95.07	38028081	VIT_201s0026g01460.1	VIT_201s0026g01460.1	PF13098	PTHR10438,PTHR10438:SF278	KOG0907	1.6.5.4	K03671	GO:0045454,GO:0015035,GO:0006662	AT5G39950.1	ATH2,ATTRX2,ATTRXH2,TRX2,TRXH2	thioredoxin 2
VIT_201s0026g01780	15.9855	3.07775	0.689865	4.46138	8.14e-06	3.63e-05	3.05536	0.433254	18.3705	0.000565166	0.00203596	0.39379	0.0438895	38028550	VIT_201s0026g01780.1	VIT_201s0026g01780.1	PF07714	PTHR27003,PTHR27003:SF43	KOG1187	2.7.11.1		GO:0006468,GO:0004672	AT1G14390.1		Leucine-rich repeat protein kinase family protein
VIT_201s0026g01890	223.383	1.76707	0.206688	8.54945	1.24e-17	1.88e-16	1.7866	4.04348	84.6899	8.51e-08	1.23e-06	12.1983	3.28802	38027697	VIT_201s0026g01890.1	VIT_201s0026g01890.1	PF08449	PTHR10778,PTHR10778:SF10	KOG1581			GO:0055085	AT1G14360.1	ATUTR3,UTR3	UDP-galactose transporter 3
VIT_201s0026g02130	22.1714	2.19358	0.661761	3.31476	0.000917216	0.00277648	2.19409	0.836874	10.1289	0.00577702	0.014689	0.631263	0.123882	38028835	VIT_201s0026g02130.1	VIT_201s0026g02130.1	PF01535,PF13041	PTHR24015,PTHR24015:SF480					AT1G26900.1		Pentatricopeptide repeat (PPR) superfamily protein
VIT_201s0026g02290	30.24	1.58247	0.42515	3.72215	0.000197532	0.000690648	1.59001	1.24613	13.7437	0.00190877	0.00574879	1.92915	0.593951	38027472	VIT_201s0026g02290.1	VIT_201s0026g02290.1	PF05460	PTHR13394,PTHR13394:SF0	KOG4557		K02608	GO:0006260,GO:0005664,GO:0003677	AT1G26840.1	ATORC6,ORC6	origin recognition complex protein 6
VIT_201s0026g02460	62.0279	2.81786	0.419559	6.71624	1.86e-11	1.69e-10	2.80537	2.24387	45.0627	4.95e-06	3.64e-05	7.1073	0.959919	38028672	VIT_201s0026g02460.1	VIT_201s0026g02460.1	PF04770	PTHR31948,PTHR31948:SF8					AT1G69600.1	ATHB29,ZFHD1	zinc finger homeodomain 1
VIT_201s0026g02710	899.762	1.82467	0.143294	12.7337	3.84e-37	1.76e-35	1.84066	6.04059	203.195	1.6e-10	7.71e-09	62.905	16.3465	38029224	VIT_201s0026g02710.1	VIT_201s0026g02710.1	PF02365	PTHR31719,PTHR31719:SF40				GO:0006355,GO:0003677	AT1G69490.1	ANAC029,ATNAP,NAP	NAC-like, activated by AP3/PI
VIT_201s0026g02740	38.4303	1.76309	0.430763	4.09296	4.26e-05	0.000167978	1.76609	1.56962	17.1324	0.000768537	0.00265576	5.24829	1.45207	38027042	VIT_201s0026g02740.1	VIT_201s0026g02740.1		PTHR37206,PTHR37206:SF2
VIT_201s0127g00130	24.3722	1.74774	0.489105	3.57336	0.000352435	0.00116885	1.75557	0.954964	13.0035	0.00236412	0.00687844	0.590573	0.164807	38027439	VIT_201s0127g00130.1	VIT_201s0127g00130.1	PF01657,PF00069	PTHR27002,PTHR27002:SF82	KOG1187	2.7.11.1		GO:0006468,GO:0005524,GO:0004672	AT1G70530.1	CRK3	cysteine-rich RLK (RECEPTOR-like protein kinase) 3
VIT_201s0127g00470	6964.89	3.52542	0.145806	24.1788	3.72e-129	1.76e-126	3.54582	8.99014	583.832	1.94e-13	4.54e-11	477.826	38.0926	38027673	VIT_201s0127g00470.1	VIT_201s0127g00470.1	PF01501	PTHR11183,PTHR11183:SF53	KOG1950	2.4.1.123	K18819	GO:0016757	AT1G60470.1	AtGolS4,GolS4	galactinol synthase 4
VIT_201s0127g00590	5684.47	1.75349	0.100935	17.3724	1.34e-67	1.69e-65	1.77905	8.69673	342.085	3.1e-12	4.01e-10	161.484	43.7061	38029495	VIT_201s0127g00590.1	VIT_201s0127g00590.1	PF07649,PF13905	PTHR13871,PTHR13871:SF7	KOG2501	1.8.1.8	K17609	GO:0055114,GO:0047134	AT1G60420.1		DC1 domain-containing protein
VIT_201s0127g00670	166.59	2.59965	0.235145	11.0555	2.06e-28	6.37e-27	2.62791	3.62908	136.311	3.01e-09	8.39e-08	4.61235	0.690144	38028230	VIT_201s0127g00670.1	VIT_201s0127g00670.1	PF07714	PTHR27001,PTHR27001:SF36	KOG1187	2.7.11.1		GO:0006468,GO:0004672	AT1G70460.1	RHS10	root hair specific 10
VIT_201s0127g00700	159.423	3.10368	0.549297	5.65028	1.6e-08	1.06e-07	3.1312	3.56775	65.6514	1.13e-06	1.05e-05	10.8134	1.15561	38028899	VIT_201s0127g00700.1	VIT_201s0127g00700.1	PF07816	PTHR33095,PTHR33095:SF3					AT1G23710.1		Protein of unknown function (DUF1645)
VIT_201s0137g00510	14.366	2.59482	0.909565	2.85282	0.00433335	0.0112076	2.60342	0.290777	8.37886	0.0105462	0.0245237	0.519792	0.0733402	38026733	VIT_201s0137g00510.1	VIT_201s0137g00510.1	PF00067	PTHR24298,PTHR24298:SF144	KOG0156	1.14.13.68		GO:0055114,GO:0020037,GO:0016705,GO:0005506	AT3G26300.1	CYP71B34	cytochrome P450, family 71, subfamily B, polypeptide 34
VIT_201s0146g00110	178.955	1.89547	0.22036	8.60169	7.86e-18	1.21e-16	1.90624	3.72721	86.9805	7.1e-08	1.06e-06	13.9183	3.51745	38026885	VIT_201s0146g00110.1	VIT_201s0146g00110.1	PF00160	PTHR11071,PTHR11071:SF11	KOG0880	5.2.1.8	K03768	GO:0006457,GO:0003755,GO:0000413	AT5G13120.1	ATCYP20-2,CYP20-2	cyclophilin 20-2
VIT_201s0146g00320	14.9483	4.75955	0.942839	5.0481	4.46e-07	2.42e-06	4.66069	0.33073	26.8077	9.12e-05	0.000429427	25.121	0.824167	38027021	VIT_201s0146g00320.1	VIT_201s0146g00320.1
VIT_201s0146g00440	182.269	2.85719	0.21114	13.5322	1.01e-41	5.48e-40	2.89061	3.75759	206.879	1.4e-10	7.03e-09	6.31333	0.788352	38027525	VIT_201s0146g00440.1	VIT_201s0146g00440.1	PF11443	PTHR31373,PTHR31373:SF0					AT5G13210.1		Uncharacterised conserved protein UCP015417, vWA
VIT_201s0150g00180	114.208	3.07501	0.329939	9.31995	1.16e-20	2.23e-19	3.09468	3.09777	89.5323	5.82e-08	9.02e-07	5.58083	0.595795	38029135	VIT_201s0150g00180.1	VIT_201s0150g00180.1	PF03016	PTHR11062,PTHR11062:SF105	KOG1021	2.4.2.41			AT5G61840.1	GUT1	Exostosin family protein
VIT_201s0150g00210	203.458	1.84029	0.235153	7.82592	5.04e-15	6.2e-14	1.86117	3.91325	69.1325	3.32e-07	3.75e-06	7.35873	1.9219	38026522	VIT_201s0150g00210.1	VIT_201s0150g00210.1	PF00067	PTHR24286,PTHR24286:SF24		1.14.13.70	K05917	GO:0055114,GO:0020037,GO:0016705,GO:0005506	AT1G11680.1	CYP51,CYP51A2,CYP51G1,EMB1738	CYTOCHROME P450 51G1
VIT_201s0150g00330	64.8466	6.94465	0.769328	9.02691	1.77e-19	3.07e-18	6.81055	2.31141	187.595	2.91e-10	1.26e-08	1.24511	0.00929825	38027263	VIT_201s0150g00330.1	VIT_201s0150g00330.1	PF04564	PTHR22849,PTHR22849:SF33		6.3.2.19		GO:0016567,GO:0004842	AT1G76390.2		ARM repeat superfamily protein
VIT_201s0244g00130	48.6592	2.4041	0.352845	6.81348	9.53e-12	8.92e-11	2.42019	1.90128	54.0786	1.61e-06	1.42e-05	1.83498	0.320141	38026558	VIT_201s0244g00130.1	VIT_201s0244g00130.1	PF00010	PTHR31945,PTHR31945:SF13				GO:0046983	AT3G26744.1	ATICE1,ICE1,SCRM	basic helix-loop-helix (bHLH) DNA-binding superfamily protein
VIT_201s0244g00140	9.92282	5.94112	1.20079	4.94769	7.51e-07	3.96e-06	5.69768	-0.153582	33.6021	2.71e-05	0.000153668	0.403261	0.00498225	38027915	VIT_201s0244g00140.1	VIT_201s0244g00140.1	PF00696	PTHR21499,PTHR21499:SF34		2.7.2.4	K00928		AT5G13280.1	AK,AK-LYS1,AK1	aspartate kinase 1
VIT_202s0012g00550	396.304	3.05272	0.236518	12.9069	4.11e-38	1.94e-36	3.07521	4.86515	171.465	1.14e-09	3.87e-08	11.6086	1.25743	38044961	VIT_202s0012g00550.1	VIT_202s0012g00550.1	PF03372	PTHR11200,PTHR11200:SF107	KOG0565	3.1.3.56			AT4G18010.2	5PTASE2,AT5PTASE2,IP5PII	myo-inositol polyphosphate 5-phosphatase 2
VIT_202s0012g00570	64.6968	2.07555	0.461727	4.49518	6.95e-06	3.14e-05	2.09896	2.30303	22.1016	0.000239352	0.000975697	2.0226	0.4466	38045472	VIT_202s0012g00570.1	VIT_202s0012g00570.1	PF00249,PF00072	PTHR31312,PTHR31312:SF2				GO:0000160	AT4G18020.3	APRR2,PRR2	CheY-like two-component responsive regulator family protein
VIT_202s0012g00840	55.884	2.1184	0.319591	6.62847	3.39e-11	2.99e-10	2.13536	2.09277	49.3527	2.84e-06	2.28e-05	1.60477	0.33935	38046541	VIT_202s0012g00840.1	VIT_202s0012g00840.1	PF13041,PF01535	PTHR24015,PTHR24015:SF701					AT3G29230.1		Tetratricopeptide repeat (TPR)-like superfamily protein
VIT_202s0012g00880	45.2277	2.75705	0.525762	5.24392	1.57e-07	9.08e-07	2.79287	1.80603	29.5887	5.43e-05	0.000275836	4.36232	0.592259	38045458	VIT_202s0012g00880.1	VIT_202s0012g00880.1	PF03479	PTHR31100,PTHR31100:SF14					AT4G17800.1		Predicted AT-hook DNA-binding family protein
VIT_202s0012g00890	32.725	2.02934	0.396386	5.11961	3.06e-07	1.71e-06	1.98911	1.3604	25.8286	0.000110437	0.0005063	10.2833	2.39801	38045485	VIT_202s0012g00890.1	VIT_202s0012g00890.1	PF02519	PTHR35296				GO:0009733	AT2G35290.1
VIT_202s0012g01640	384.388	1.67439	0.136086	12.3039	8.63e-35	3.6e-33	1.69684	4.81984	171.99	5.52e-10	2.12e-08	19.6037	5.62619	38044907	VIT_202s0012g01640.1	VIT_202s0012g01640.1	PF05770	PTHR14217,PTHR14217:SF5		2.7.1.158,2.7.1.134,2.7.1.159	K00913	GO:0052726,GO:0052725,GO:0047325,GO:0032957,GO:0005622,GO:0005524,GO:0000287	AT5G16760.1		Inositol 1,3,4-trisphosphate 5/6-kinase family protein
VIT_202s0012g01660	81.7401	3.39164	0.367771	9.22216	2.91e-20	5.39e-19	3.40899	2.63229	86.0716	7.62e-08	1.13e-06	1.17164	0.103144	38046049	VIT_202s0012g01660.1	VIT_202s0012g01660.1	PF00005,PF00664	PTHR24221,PTHR24221:SF138		3.6.3.44	K05658	GO:0016887,GO:0005524,GO:0055085,GO:0042626,GO:0016021,GO:0006810	AT4G25960.1	PGP2	P-glycoprotein 2
VIT_202s0012g02190	886.071	2.70909	0.207566	13.0517	6.22e-39	2.99e-37	2.73617	6.02017	165.964	5.12e-09	1.26e-07	13.84	1.97595	38045590	VIT_202s0012g02190.1	VIT_202s0012g02190.1	PF13632,PF14570	PTHR13301,PTHR13301:SF32		2.4.1.12,2.4.2.24			AT3G03050.1	ATCSLD3,CSLD3,KJK	cellulose synthase-like D3
VIT_202s0012g02220	7234.53	1.57826	0.131348	12.0159	2.93e-33	1.13e-31	1.61428	9.04428	178.33	4.23e-10	1.77e-08	437.288	133.493	38045536	VIT_202s0012g02220.1	VIT_202s0012g02220.1	PF06955,PF00722	PTHR31062,PTHR31062:SF16		2.4.1.207	K08235	GO:0048046,GO:0016762,GO:0006073,GO:0005618,GO:0005975,GO:0004553	AT1G32170.1	XTH30,XTR4	xyloglucan endotransglucosylase/hydrolase 30
VIT_202s0012g02340	9.54429	3.4919	0.962539	3.6278	0.000285841	0.000969805	3.39662	-0.227017	13.6424	0.00196482	0.00589886	0.37449	0.0330792	38046549	VIT_202s0012g02340.1	VIT_202s0012g02340.1	PF00067	PTHR24298,PTHR24298:SF121	KOG0156	1.14.13.152		GO:0055114,GO:0020037,GO:0016705,GO:0005506	AT2G45550.1	CYP76C4	cytochrome P450, family 76, subfamily C, polypeptide 4
VIT_202s0012g02500	7.23881	2.77452	0.960693	2.88804	0.0038765	0.0101441	2.71674	-0.52727	8.88034	0.00883003	0.0211495	9.90951	1.37832	38046341	VIT_202s0012g02500.1	VIT_202s0012g02500.1	PF03405	PTHR31155		1.14.19.2		GO:0055114,GO:0045300,GO:0006631	AT1G43800.1		Plant stearoyl-acyl-carrier-protein desaturase family protein
VIT_202s0025g00070	444.838	1.66875	0.135025	12.3588	4.36e-35	1.85e-33	1.66172	5.0286	162.17	8.51e-10	3.01e-08	57.6253	17.1457	38046164	VIT_202s0025g00070.1	VIT_202s0025g00070.1	PF00179	PTHR24067,PTHR24067:SF141	KOG0416	6.3.2.19			AT1G63800.1	UBC5	ubiquitin-conjugating enzyme 5
VIT_202s0025g00350	67.8206	1.84023	0.429311	4.28646	1.82e-05	7.66e-05	1.81392	2.35763	20.3343	0.000355372	0.00136181	16.6372	4.45038	38045377	VIT_202s0025g00350.1	VIT_202s0025g00350.1	PF00403	PTHR22814,PTHR22814:SF127	KOG1603			GO:0046872,GO:0030001	AT1G01490.2		Heavy metal transport/detoxification superfamily protein
VIT_202s0025g00390	51.0017	1.84595	0.524366	3.52035	0.00043097	0.00140229	1.83989	1.96367	15.1281	0.00129919	0.00413554	31.3249	7.83396	38045315	VIT_202s0025g00390.1	VIT_202s0025g00390.1	PF10172	PTHR31879,PTHR31879:SF2	KOG4816		K11792		AT5G41560.1
VIT_202s0025g00420	60.3581	2.70112	0.330053	8.1839	2.75e-16	3.79e-15	2.70766	2.20276	72.7698	2.36e-07	2.85e-06	3.99945	0.572452	38046695	VIT_202s0025g00420.1	VIT_202s0025g00420.1	PF03106	PTHR32096,PTHR32096:SF30				GO:0043565,GO:0006355,GO:0003700	AT4G01250.1	AtWRKY22,WRKY22	WRKY family transcription factor
VIT_202s0025g00500	52.6433	1.93017	0.404518	4.77152	1.83e-06	9.07e-06	1.93633	2.00026	26.2681	0.000101296	0.000470959	5.52664	1.3578	38046402	VIT_202s0025g00500.1	VIT_202s0025g00500.1	PF04525	PTHR31087,PTHR31087:SF14					AT5G41590.1		Protein of unknown function (DUF567)
VIT_202s0025g00510	183.352	1.98956	0.205205	9.69543	3.15e-22	6.67e-21	2.0243	3.76305	110.363	1.36e-08	2.76e-07	3.16233	0.728683	38044945	VIT_202s0025g00510.1	VIT_202s0025g00510.1	PF01794,PF08022,PF08414,PF08030	PTHR11972,PTHR11972:SF69		1.6.3.1	K13447	GO:0055114,GO:0016491,GO:0050664,GO:0004601	AT1G64060.1	ATRBOH F,ATRBOHF,RBOH F,RBOHAP108,RBOHF	respiratory burst oxidase protein F
VIT_202s0025g00860	12.5172	3.28048	0.798543	4.10808	3.99e-05	0.000158382	3.22809	0.13988	16.8122	0.000833823	0.00284655	0.738432	0.070378	38046639	VIT_202s0025g00860.1	VIT_202s0025g00860.1	PF03417	PTHR34180
VIT_202s0025g01030	15.866	4.89962	0.948889	5.16354	2.42e-07	1.37e-06	4.74811	0.408144	28.2681	6.92e-05	0.000338941	1.21741	0.0387443	38045831	VIT_202s0025g01030.1	VIT_202s0025g01030.1	PF01263	PTHR11122,PTHR11122:SF10	KOG1594	5.1.3.15	K01792	GO:0016853,GO:0005975	AT4G23730.1		Galactose mutarotase-like superfamily protein
VIT_202s0025g01170	326.565	2.37307	0.193262	12.279	1.17e-34	4.84e-33	2.39612	4.58853	175.804	4.7e-10	1.91e-08	3.61406	0.643998	38045710	VIT_202s0025g01170.1	VIT_202s0025g01170.1	PF07765	PTHR13140,PTHR13140:SF418	KOG4421,KOG0250,KOG0978,KOG0971,KOG4674				AT5G41790.1	CIP1	COP1-interactive protein 1
VIT_202s0025g01235	181.61	1.5269	0.225775	6.76292	1.35e-11	1.24e-10	NA	NA	NA	NA	NA	33.654	11.1533	38045734	VIT_202s0025g01235.1	VIT_202s0025g01235.1		PTHR33978,PTHR33978:SF4					AT5G41810.1
VIT_202s0025g01640	71.3186	1.91295	0.37272	5.1324	2.86e-07	1.6e-06	1.89714	2.43048	27.7395	7.64e-05	0.000368754	7.48186	1.84502	38045124	VIT_202s0025g01640.1	VIT_202s0025g01640.1	PF13499	PTHR23056,PTHR23056:SF45	KOG0034		K06268		AT1G64480.1	CBL8	calcineurin B-like protein 8
VIT_202s0025g01780	54.3732	1.72148	0.395743	4.34998	1.36e-05	5.87e-05	1.72419	2.05247	20.0443	0.000379919	0.00144438	4.29434	1.23062	38045929	VIT_202s0025g01780.1	VIT_202s0025g01780.1	PF03552	PTHR13301,PTHR13301:SF51		2.4.1.12		GO:0030244,GO:0016760,GO:0016020	AT4G24010.1	ATCSLG1,CSLG1	cellulose synthase like G1
VIT_202s0025g01790	131.409	1.69534	0.230517	7.35449	1.92e-13	2.08e-12	1.7164	3.28987	62.921	6.13e-07	6.27e-06	4.71646	1.3531	38046412	VIT_202s0025g01790.1	VIT_202s0025g01790.1	PF13632	PTHR13301,PTHR13301:SF51		2.4.1.12			AT4G23990.1	ATCSLG3,CSLG3	cellulose synthase like G3
VIT_202s0025g02590	26.4365	4.24273	0.623108	6.80898	9.83e-12	9.19e-11	4.19133	1.07699	44.3662	5.43e-06	3.95e-05	4.00412	0.200536	38045520	VIT_202s0025g02590.1	VIT_202s0025g02590.1	PF00046,PF02183	PTHR24326,PTHR24326:SF122			K09338	GO:0003677,GO:0043565,GO:0006355,GO:0003700	AT3G61890.1	ATHB-12,ATHB12,HB-12	homeobox 12
VIT_202s0025g02670	27.524	1.67496	0.476756	3.51324	0.000442672	0.00143717	1.66556	1.12211	11.9693	0.00322125	0.00893036	3.07425	0.914113	38046684	VIT_202s0025g02670.1	VIT_202s0025g02670.1		PTHR31071,PTHR31071:SF10					AT1G64690.1	BLT	branchless trichome
VIT_202s0025g02770	630.432	1.82259	0.141	12.9262	3.2e-38	1.52e-36	1.84243	5.52992	194.004	2.26e-10	1.02e-08	32.2398	8.45513	38046649	VIT_202s0025g02770.1	VIT_202s0025g02770.1	PF00332	PTHR32227,PTHR32227:SF29		3.2.1.39		GO:0005975,GO:0004553	AT1G32860.1		Glycosyl hydrolase superfamily protein
VIT_202s0025g02805	1129.23	2.60354	0.179506	14.5039	1.14e-47	7.66e-46	2.61403	6.36823	267.153	2.05e-11	1.63e-09	159.266	24.025	38046811	VIT_202s0025g02805.1	VIT_202s0025g02805.1							AT1G32928.1
VIT_202s0025g02920	399.11	1.7998	0.160449	11.2172	3.36e-29	1.07e-27	1.82241	4.874	144.136	2.01e-09	6.08e-08	20.2255	5.36298	38046746	VIT_202s0025g02920.1	VIT_202s0025g02920.1	PF08100,PF00891	PTHR11746,PTHR11746:SF81	KOG3178	2.1.1.68	K13066	GO:0046983,GO:0008171	AT5G54160.1	ATOMT1,OMT1	O-methyltransferase 1
VIT_202s0025g02960	851.097	3.47143	0.149342	23.2448	1.61e-119	6.41e-117	3.49157	5.96192	552.411	7.6e-14	2.39e-11	52.5245	4.36799	38046537	VIT_202s0025g02960.1	VIT_202s0025g02960.1	PF14226,PF03171	PTHR10209,PTHR10209:SF196	KOG0143	1.14.11.9		GO:0055114,GO:0016491	AT4G10490.1		2-oxoglutarate (2OG) and Fe(II)-dependent oxygenase superfamily protein
VIT_202s0025g03100	555.16	1.53744	0.137038	11.2191	3.29e-29	1.05e-27	1.56107	5.34651	155.164	1.17e-09	3.93e-08	26.5933	8.39071	38045375	VIT_202s0025g03100.1	VIT_202s0025g03100.1	PF00107,PF08240	PTHR11695,PTHR11695:SF543	KOG0023	1.1.1.183	K00083	GO:0055114,GO:0016491,GO:0008270	AT1G72680.1	ATCAD1,CAD1	cinnamyl-alcohol dehydrogenase
VIT_202s0025g03300	709.708	2.23503	0.13444	16.6247	4.61e-62	5.22e-60	2.2566	5.6998	327.579	4.33e-12	5.2e-10	28.1693	5.48399	38046701	VIT_202s0025g03300.1	VIT_202s0025g03300.1	PF02214	PTHR14499,PTHR14499:SF11	KOG2714			GO:0051260	AT5G41330.1		BTB/POZ domain with WD40/YVTN repeat-like protein
VIT_202s0025g03330	25.3097	1.51095	0.459132	3.29089	0.000998711	0.00300452	1.52282	1.01071	11.0891	0.0042353	0.0112722	0.426057	0.138074	38045499	VIT_202s0025g03330.1	VIT_202s0025g03330.1	PF00702,PF00690,PF00122	PTHR24093,PTHR24093:SF333		3.6.3.6	K01535	GO:0046872,GO:0000166	AT3G60330.1	AHA7,HA7	H(+)-ATPase 7
VIT_202s0025g03420	15.3265	2.24306	0.696791	3.21912	0.00128583	0.00376628	2.24004	0.366133	9.4088	0.00735647	0.0181157	0.281165	0.0541245	38046526	VIT_202s0025g03420.1	VIT_202s0025g03420.1	PF14309,PF12552	PTHR21726,PTHR21726:SF36					AT3G61380.1		Phosphatidylinositol N-acetyglucosaminlytransferase subunit P-related
VIT_202s0025g03670	44.7923	1.69453	0.342872	4.94215	7.73e-07	4.06e-06	1.7087	1.78437	26.4569	9.76e-05	0.000455898	2.40024	0.689844	38046152	VIT_202s0025g03670.1	VIT_202s0025g03670.1	PF00291	PTHR10314,PTHR10314:SF36	KOG1251	5.1.1.18,4.3.1.17,4.3.1.18	K12235		AT4G11640.1	ATSR,SR	serine racemase
VIT_202s0025g03700	42.2021	3.1796	0.412437	7.7093	1.27e-14	1.51e-13	3.18167	1.71324	63.2904	5.9e-07	6.06e-06	1.1803	0.119969	38045996	VIT_202s0025g03700.1	VIT_202s0025g03700.1	PF00560,PF08263,PF07714	PTHR27000,PTHR27000:SF133	KOG1187	2.7.11.1		GO:0005515,GO:0006468,GO:0004672	AT1G63430.1		Leucine-rich repeat protein kinase family protein
VIT_202s0025g03730	13.3979	3.33323	0.927918	3.59216	0.000327944	0.00109675	NA	NA	NA	NA	NA	1.72029	0.150098	38045143	VIT_202s0025g03730.1	VIT_202s0025g03730.1	PF04525	PTHR31087,PTHR31087:SF25					AT1G63410.1		Protein of unknown function (DUF567)
VIT_202s0025g03760	64.4844	1.82468	0.299598	6.09042	1.13e-09	8.5e-09	1.84311	2.29565	42.287	7.23e-06	5e-05	0.893957	0.23139	38046574	VIT_202s0025g03760.1	VIT_202s0025g03760.1	PF10358	PTHR34452,PTHR34452:SF2	KOG0993,KOG4593,KOG0978				AT1G63300.1		Myosin heavy chain-related protein
VIT_202s0025g03780	15.6608	4.53296	0.829845	5.46241	4.7e-08	2.91e-07	4.38845	0.412275	31.4193	3.93e-05	0.0002089	2.49082	0.10622	38046891	VIT_202s0025g03780.1	VIT_202s0025g03780.1	PF03766,PF03763	PTHR31775					AT5G23750.2		Remorin family protein
VIT_202s0025g04130	687.533	2.96676	0.181355	16.3589	3.76e-60	3.95e-58	2.98969	5.65541	300.969	8.27e-12	8.43e-10	45.0001	5.23061	38046814	VIT_202s0025g04130.1	VIT_202s0025g04130.1	PF01694	PTHR22936,PTHR22936:SF35	KOG2289			GO:0016021,GO:0004252,GO:0006508	AT1G63120.1	ATRBL2,RBL2	RHOMBOID-like 2
VIT_202s0025g04160	517.701	1.97718	0.134691	14.6794	8.74e-49	6.01e-47	1.99551	5.24755	252.999	3.09e-11	2.22e-09	7.06241	1.66601	38045095	VIT_202s0025g04160.1	VIT_202s0025g04160.1	PF05664	PTHR31280,PTHR31280:SF3					AT4G11670.1		Protein of unknown function (DUF810)
VIT_202s0025g04340	2836.78	1.52653	0.0960227	15.8976	6.59e-57	6.39e-55	1.54309	7.69458	278.893	1.48e-11	1.27e-09	238.904	76.9594	38045595	VIT_202s0025g04340.1	VIT_202s0025g04340.1	PF00314	PTHR31048,PTHR31048:SF19					AT4G11650.1	ATOSM34,OSM34	osmotin 34
VIT_202s0025g04420	12.9385	4.9935	1.00755	4.95606	7.19e-07	3.8e-06	4.8238	0.176311	32.0863	3.5e-05	0.000190014	0.521216	0.0152405	38045795	VIT_202s0025g04420.1	VIT_202s0025g04420.1	PF01554	PTHR11206,PTHR11206:SF127	KOG1347		K03327	GO:0055085,GO:0016020,GO:0015297,GO:0015238,GO:0006855	AT4G23030.1		MATE efflux family protein
VIT_202s0025g04460	289.314	5.39056	0.280089	19.2459	1.53e-82	2.82e-80	5.41229	4.41583	384.552	1.26e-12	1.88e-10	39.8321	0.864292	38045187	VIT_202s0025g04460.1	VIT_202s0025g04460.1	PF00847	PTHR31839,PTHR31839:SF0				GO:0006355,GO:0003700	AT1G63030.1	ddf2	Integrase-type DNA-binding superfamily protein
VIT_202s0025g04550	25.3823	3.21365	0.586828	5.47631	4.34e-08	2.71e-07	3.21432	1.03217	26.505	9.67e-05	0.000452047	0.930006	0.0936585	38045515	VIT_202s0025g04550.1	VIT_202s0025g04550.1	PF05199,PF00732	PTHR11552,PTHR11552:SF141				GO:0055114,GO:0016614,GO:0050660	AT1G12570.1		Glucose-methanol-choline (GMC) oxidoreductase family protein
VIT_202s0025g04600	20.463	4.92204	0.872641	5.64039	1.7e-08	1.11e-07	4.81699	0.744963	31.4928	3.88e-05	0.000206611	0.527088	0.0171435	38044880	VIT_202s0025g04600.1	VIT_202s0025g04600.1	PF05922,PF00082	PTHR10795,PTHR10795:SF408		3.4.21.25		GO:0006508,GO:0004252	AT5G59190.1		subtilase family protein
VIT_202s0025g04720	5302.73	1.79072	0.118526	15.1083	1.43e-51	1.14e-49	1.80938	8.59638	284.053	1.28e-11	1.16e-09	290.71	77.3679	38046036	VIT_202s0025g04720.1	VIT_202s0025g04720.1	PF14226,PF03171	PTHR10209,PTHR10209:SF190	KOG0143	1.14.11.19	K05277	GO:0055114,GO:0016491	AT4G22880.2	ANS,LDOX,TDS4,TT18	leucoanthocyanidin dioxygenase
VIT_202s0025g05120	186.289	1.6207	0.180131	8.99732	2.31e-19	3.98e-18	1.64177	3.78581	91.9485	4.85e-08	7.84e-07	6.93565	2.07675	38045455	VIT_202s0025g05120.1	VIT_202s0025g05120.1	PF13740,PF01842	PTHR31096,PTHR31096:SF6		2.7.7.59		GO:0016597,GO:0008152	AT1G12420.1	ACR8	ACT domain repeat 8
VIT_202s0033g00300	12.0508	2.62362	0.82559	3.17787	0.00148361	0.00427918	2.59453	0.0640781	9.51714	0.00709017	0.0175296	0.762545	0.115538	38044975	VIT_202s0033g00300.1	VIT_202s0033g00300.1	PF00249,PF14379	PTHR31499,PTHR31499:SF5					AT5G45580.1		Homeodomain-like superfamily protein
VIT_202s0033g00380	5.69946	5.87883	1.41704	4.14868	3.34e-05	0.000134734	NA	NA	NA	NA	NA	9.72501	0	38045918	VIT_202s0033g00380.1	VIT_202s0033g00380.1
VIT_202s0033g00390	35.3642	3.34122	0.476522	7.01168	2.35e-12	2.32e-11	3.3327	1.47776	54.5353	1.53e-06	1.36e-05	3.08954	0.276532	38045136	VIT_202s0033g00390.1	VIT_202s0033g00390.1	PF00249	PTHR10641,PTHR10641:SF526			K09422		AT1G66370.1	AtMYB113,MYB113	myb domain protein 113
VIT_202s0033g00410	20.0955	7.69744	1.15079	6.68882	2.25e-11	2.01e-10	8.37239	0.715842	64.7423	2.07e-06	1.76e-05	1.772	0	38044900	VIT_202s0033g00410.1	VIT_202s0033g00410.1	PF00249	PTHR10641,PTHR10641:SF526			K09422		AT1G66370.1	AtMYB113,MYB113	myb domain protein 113
VIT_202s0033g00450	14.5881	3.84565	0.943796	4.07466	4.61e-05	0.000180488	3.83371	0.292219	16.0991	0.00100295	0.00333282	2.19492	0.12786	38045558	VIT_202s0033g00450.1	VIT_202s0033g00450.1	PF00249	PTHR10641,PTHR10641:SF526			K09422		AT1G66370.1	AtMYB113,MYB113	myb domain protein 113
VIT_202s0033g01000	51.7328	7.61718	1.06817	7.13109	9.96e-13	1.01e-11	7.32934	1.9949	158.175	1.02e-09	3.54e-08	2.51663	0.0120588	38045178	VIT_202s0033g01000.1	VIT_202s0033g01000.1	PF02458	PTHR31642,PTHR31642:SF36		2.3.1.232,2.3.1.196		GO:0016747	AT5G17540.1		HXXXD-type acyl-transferase family protein
VIT_202s0033g01030	16.2564	3.64511	0.830058	4.3914	1.13e-05	4.92e-05	3.61452	0.45706	18.0728	0.000607854	0.00216841	0.748019	0.054056	38045179	VIT_202s0033g01030.1	VIT_202s0033g01030.1	PF02458	PTHR31642,PTHR31642:SF36		2.3.1.232,2.3.1.196		GO:0016747	AT5G17540.1		HXXXD-type acyl-transferase family protein
VIT_202s0033g01370	39.6706	1.88313	0.37461	5.0269	4.98e-07	2.69e-06	1.90352	1.62477	26.9304	8.91e-05	0.000420374	0.906828	0.221509	38045076	VIT_202s0033g01370.1	VIT_202s0033g01370.1	PF00474	PTHR11819,PTHR11819:SF94				GO:0055085,GO:0016020,GO:0006810,GO:0005215	AT5G45380.1	ATDUR3,DUR3	solute:sodium symporters;urea transmembrane transporters
VIT_202s0033g01380	131.915	2.99467	0.344327	8.69715	3.4e-18	5.34e-17	3.03366	3.29536	79.0516	1.36e-07	1.8e-06	10.4533	1.22294	38046255	VIT_202s0033g01380.1	VIT_202s0033g01380.1	PF01786	PTHR31803,PTHR31803:SF7		1.10.3.11	K17893	GO:0055114,GO:0009916	AT1G32350.1	AOX1D	alternative oxidase 1D
VIT_202s0033g01390	250.135	2.59565	0.273028	9.50691	1.96e-21	3.93e-20	2.55196	4.20562	108.482	1.53e-08	3.07e-07	213.017	33.7792	38044981	VIT_202s0033g01390.1	VIT_202s0033g01390.1
VIT_202s0033g01400	2511.84	2.42046	0.118041	20.5053	1.93e-93	4.58e-91	2.44448	7.51966	481.854	2.2e-13	5e-11	185.453	31.6718	38046417	VIT_202s0033g01400.1	VIT_202s0033g01400.1	PF01786	PTHR31803,PTHR31803:SF4		1.10.3.11	K17893	GO:0055114,GO:0009916	AT3G22370.1	AOX1A,ATAOX1A	alternative oxidase 1A
VIT_202s0087g00170	179.148	1.79496	0.190409	9.42687	4.22e-21	8.33e-20	1.81532	3.73079	103.314	2.16e-08	4.07e-07	4.91016	1.30286	38046776	VIT_202s0087g00170.1	VIT_202s0087g00170.1	PF08263,PF00069	PTHR27000,PTHR27000:SF202	KOG1187	2.7.11.1		GO:0006468,GO:0005524,GO:0004672	AT1G31420.2	FEI1	Leucine-rich repeat protein kinase family protein
VIT_202s0087g00330	240.34	2.2866	0.21132	10.8205	2.75e-27	7.9e-26	2.31417	4.14822	130.706	4.07e-09	1.06e-07	9.89686	1.85653	38045488	VIT_202s0087g00330.1	VIT_202s0087g00330.1	PF13439,PF00534	PTHR12526,PTHR12526:SF316					AT4G19460.1		UDP-Glycosyltransferase superfamily protein
VIT_202s0087g00640	39.9756	3.35652	1.22519	2.73959	0.00615152	0.0152666	3.30977	1.63535	21.6454	0.000319965	0.0012481	6.48416	0.63291	38046305	VIT_202s0087g00640.1	VIT_202s0087g00640.1	PF06749	PTHR31769,PTHR31769:SF6					AT1G31720.1		Protein of unknown function (DUF1218)
VIT_202s0087g00760	31.4946	1.80793	0.608707	2.97012	0.00297681	0.00800705	1.82969	1.31656	8.71804	0.00934801	0.0221988	0.572137	0.153207	38045227	VIT_202s0087g00760.1	VIT_202s0087g00760.1	PF13041,PF01535	PTHR24015,PTHR24015:SF402					AT4G19220.1		Tetratricopeptide repeat (TPR)-like superfamily protein
VIT_202s0109g00080	63.7067	1.6554	0.310161	5.33721	9.44e-08	5.62e-07	1.67431	2.27131	31.9264	3.6e-05	0.000194438	2.55626	0.735602	38046609	VIT_202s0109g00080.1	VIT_202s0109g00080.1	PF00485	PTHR10285,PTHR10285:SF74	KOG4203	2.7.1.19	K00855	GO:0016301,GO:0008152,GO:0005524	AT1G32060.1	PRK	phosphoribulokinase
VIT_202s0154g00050	23.7006	1.69228	0.594538	2.84639	0.00442186	0.0113878	1.65386	0.926041	6.88636	0.0183968	0.0391457	24.6641	7.47862	38045484	VIT_202s0154g00050.1	VIT_202s0154g00050.1		PTHR31263,PTHR31263:SF0					AT1G13130.1		Cellulase (glycosyl hydrolase family 5) protein
VIT_202s0154g00060	32.5938	1.53843	0.43959	3.49969	0.000465799	0.0015064	1.53549	1.35553	12.8235	0.00249266	0.00719139	3.69613	1.16393	38045997	VIT_202s0154g00060.1	VIT_202s0154g00060.1	PF00805	PTHR14136,PTHR14136:SF3					AT1G12250.1		Pentapeptide repeat-containing protein
VIT_202s0154g00080	40.4611	1.6847	0.359134	4.69102	2.72e-06	1.31e-05	1.70111	1.6408	23.9604	0.000161203	0.000695867	1.07279	0.311426	38045769	VIT_202s0154g00080.1	VIT_202s0154g00080.1	PF07731,PF07732,PF00394	PTHR11709,PTHR11709:SF82		1.10.3.3		GO:0055114,GO:0016491,GO:0005507	AT4G12420.1	SKU5	Cupredoxin superfamily protein
VIT_202s0154g00110	105.414	2.80866	0.302318	9.29042	1.54e-20	2.91e-19	2.82629	2.98429	89.0335	6.05e-08	9.3e-07	5.29393	0.70637	38045507	VIT_202s0154g00110.1	VIT_202s0154g00110.1	PF02358	PTHR10788,PTHR10788:SF38		3.1.3.12	K01087	GO:0005992,GO:0003824	AT4G22590.1		Haloacid dehalogenase-like hydrolase (HAD) superfamily protein
VIT_202s0154g00300	7.5397	3.05585	1.11811	2.73305	0.00627507	0.0155381	2.94815	-0.50622	7.9876	0.0121515	0.0276304	2.15198	0.254977	38046329	VIT_202s0154g00300.1	VIT_202s0154g00300.1	PF14547	PTHR31731,PTHR31731:SF26					AT2G45180.1		Bifunctional inhibitor/lipid-transfer protein/seed storage 2S albumin superfamily protein
VIT_202s0154g00350	156.838	1.93916	0.220822	8.78157	1.61e-18	2.59e-17	1.96888	3.54021	91.4424	5.04e-08	8.1e-07	9.26125	2.22767	38046705	VIT_202s0154g00350.1	VIT_202s0154g00350.1	PF02866,PF00056	PTHR11540,PTHR11540:SF3		1.1.1.27	K00016	GO:0055114,GO:0016616,GO:0016491,GO:0019752	AT4G17260.1		Lactate/malate dehydrogenase family protein
VIT_202s0234g00080	93.4085	2.00473	0.248014	8.08314	6.31e-16	8.4e-15	2.01676	2.81099	75.7944	1.8e-07	2.27e-06	6.14331	1.42377	38046798	VIT_202s0234g00080.1	VIT_202s0234g00080.1	PF00378	PTHR11941,PTHR11941:SF61	KOG1679	4.2.1.18	K05607	GO:0008152,GO:0003824	AT4G16800.1		ATP-dependent caseinolytic (Clp) protease/crotonase family protein
VIT_202s0234g00120	41.7003	2.67977	0.430231	6.22867	4.7e-10	3.7e-09	2.67132	1.6875	40.8036	8.93e-06	5.98e-05	3.06724	0.446574	38046584	VIT_202s0234g00120.1	VIT_202s0234g00120.1	PF01399	PTHR15350	KOG3250			GO:0005515	AT1G02090.1	ATCSN7,COP15,CSN7,FUS5	Proteasome component (PCI) domain protein
VIT_202s0234g00130	2267.19	2.54066	0.0982412	25.8615	1.81e-147	1.17e-144	2.54361	7.37184	642.416	2.34e-14	1.07e-11	206.022	33.0672	38046463	VIT_202s0234g00130.1	VIT_202s0234g00130.1	PF00847	PTHR31190,PTHR31190:SF30			K09286	GO:0006355,GO:0003700	AT4G17500.1	ATERF-1,ERF-1	ethylene responsive element binding factor 1
VIT_202s0241g00100	95.1157	3.44569	0.348311	9.89254	4.48e-23	1e-21	3.45687	2.83888	99.4247	2.82e-08	5.01e-07	13.7025	1.13727	38045714	VIT_202s0241g00100.1	VIT_202s0241g00100.1	PF07279	PTHR33593,PTHR33593:SF2					AT3G60780.1		Protein of unknown function (DUF1442)
VIT_202s0488g00020	71.6658	2.47479	0.317266	7.80036	6.17e-15	7.54e-14	2.4748	2.43966	63.5158	5.77e-07	5.95e-06	6.15355	1.05308	38045932	VIT_202s0488g00020.1	VIT_202s0488g00020.1	PF02089	PTHR11247,PTHR11247:SF26	KOG2541	3.1.2.22	K01074	GO:0098599	AT3G60340.1		alpha/beta-Hydrolases superfamily protein
VIT_203s0017g00660	21.801	2.16361	0.555434	3.89534	9.81e-05	0.000362556	2.14563	0.811332	14.7689	0.00143292	0.00449287	2.78289	0.583071	38034537	VIT_203s0017g00660.1	VIT_203s0017g00660.1		PTHR34630,PTHR34630:SF1					AT5G45250.1	RPS4	Disease resistance protein (TIR-NBS-LRR class) family
VIT_203s0017g00920	2.73417	4.8243	1.59872	3.01759	0.0025479	0.00696219	NA	NA	NA	NA	NA	0.051411	0	38034946	VIT_203s0017g00920.1	VIT_203s0017g00920.1	PF13855,PF00931	PTHR23155,PTHR23155:SF513	KOG4658			GO:0005515,GO:0043531	AT1G50180.1		NB-ARC domain-containing disease resistance protein
VIT_203s0017g01280	NA	NA	NA	NA	NA	NA	2.81547	1.4133	13.4164	0.00233896	0.00682127	0.870768	0.109324	38034464	VIT_203s0017g01280.1	VIT_203s0017g01280.1	PF00005,PF01061	PTHR19241,PTHR19241:SF301	KOG0061	3.6.3.36		GO:0016887,GO:0005524,GO:0016020	AT1G17840.1	ABCG11,ATWBC11,COF1,DSO,WBC11	white-brown complex homolog protein 11
VIT_203s0017g01290	47.7305	2.46027	0.436875	5.63152	1.79e-08	1.17e-07	2.47217	1.88244	33.0578	2.97e-05	0.000165683	1.31333	0.223022	38035091	VIT_203s0017g01290.1	VIT_203s0017g01290.1	PF00005,PF01061	PTHR19241,PTHR19241:SF301	KOG0061	3.6.3.44		GO:0016887,GO:0005524,GO:0016020	AT1G17840.1	ABCG11,ATWBC11,COF1,DSO,WBC11	white-brown complex homolog protein 11
VIT_203s0017g01390	35.3724	2.35817	0.521926	4.5182	6.24e-06	2.84e-05	2.34739	1.47234	20.7152	0.000325802	0.0012669	39.649	7.21873	38035899	VIT_203s0017g01390.1	VIT_203s0017g01390.1	PF12734	PTHR31568,PTHR31568:SF17					AT3G22240.1
VIT_203s0017g01450	23.5023	1.86063	0.564183	3.29791	0.000974059	0.0029364	1.84857	0.922497	11.0246	0.00432277	0.0114709	22.8377	5.68356	38035300	VIT_203s0017g01450.1	VIT_203s0017g01450.1	PF12734	PTHR31568,PTHR31568:SF17					AT2G32210.1
VIT_203s0017g01460	242.816	2.13574	0.599597	3.56196	0.000368096	0.00121414	2.14636	4.1623	28.2135	0.000218229	0.000901452	107.399	21.9122	38034902	VIT_203s0017g01460.1	VIT_203s0017g01460.1	PF12734	PTHR31568,PTHR31568:SF17					AT2G32210.1
VIT_203s0017g01550	27.756	1.75517	0.489098	3.58859	0.000332474	0.00111021	1.76207	1.14094	12.6354	0.00263548	0.00753328	0.630009	0.167011	38036160	VIT_203s0017g01550.1	VIT_203s0017g01550.1	PF01657,PF07714	PTHR27002	KOG1187	2.7.11.1		GO:0006468,GO:0004672	AT4G23180.1	CRK10,RLK4	cysteine-rich RLK (RECEPTOR-like protein kinase) 10
VIT_203s0017g01940	76.9758	2.12229	0.39424	5.38325	7.32e-08	4.42e-07	2.11881	2.53376	30.105	4.95e-05	0.000255022	10.2149	2.25197	38036023	VIT_203s0017g01940.1	VIT_203s0017g01940.1	PF05678	PTHR33179,PTHR33179:SF7					AT3G22160.1		VQ motif-containing protein
VIT_203s0017g02000	4.14447	3.88147	1.42783	2.71843	0.00655922	0.0161596	NA	NA	NA	NA	NA	0.415289	0.0275733	38034205	VIT_203s0017g02000.1	VIT_203s0017g02000.1	PF00201	PTHR11926,PTHR11926:SF374	KOG1192	2.4.1.115		GO:0016758,GO:0008152	AT3G21760.1	HYR1	UDP-Glycosyltransferase superfamily protein
VIT_203s0017g02260	9.86934	2.29202	0.855243	2.67996	0.00736314	0.0179089	NA	NA	NA	NA	NA	1.54676	0.304176	38035943	VIT_203s0017g02260.1	VIT_203s0017g02260.1	PF14547	PTHR31731,PTHR31731:SF16					AT3G22142.1		Bifunctional inhibitor/lipid-transfer protein/seed storage 2S albumin superfamily protein
VIT_203s0017g02330	197.166	1.76811	0.230279	7.67812	1.61e-14	1.91e-13	1.7955	3.86632	69.9913	3.06e-07	3.5e-06	9.14633	2.45377	38035184	VIT_203s0017g02330.1	VIT_203s0017g02330.1	PF01218	PTHR10755,PTHR10755:SF7		1.3.3.3	K00228	GO:0055114,GO:0006779,GO:0004109	AT1G03475.1	ATCPO-I,HEMF1,LIN2	Coproporphyrinogen III oxidase
VIT_203s0017g02350	216.89	2.06412	0.192677	10.7128	8.86e-27	2.47e-25	2.08758	4.00281	132.139	3.76e-09	1e-07	12.5978	2.7964	38035287	VIT_203s0017g02350.1	VIT_203s0017g02350.1	PF14226,PF03171	PTHR10209,PTHR10209:SF226	KOG0143	1.14.11.19		GO:0055114,GO:0016491	AT4G16330.2		2-oxoglutarate (2OG) and Fe(II)-dependent oxygenase superfamily protein
VIT_203s0038g00130	838.055	1.99284	0.177673	11.2164	3.39e-29	1.08e-27	2.08316	5.9388	139.701	4.73e-09	1.2e-07	158.197	34.5461	38055351	VIT_203s0038g00130.1	VIT_203s0038g00130.1
VIT_203s0038g00220	13.344	2.37893	0.723209	3.28941	0.00100397	0.00301724	2.37315	0.176729	10.9054	0.00449005	0.011863	0.505297	0.0874517	38035820	VIT_203s0038g00220.1	VIT_203s0038g00220.1	PF14008,PF16656,PF00149	PTHR22953,PTHR22953:SF39		3.1.3.41,3.1.3.2,3.1.3.60		GO:0016787	AT2G16430.2	ATPAP10,PAP10	purple acid phosphatase 10
VIT_203s0038g00270	13.4741	3.55699	0.833216	4.26899	1.96e-05	8.23e-05	3.5143	0.228241	17.229	0.000749994	0.00259781	0.375731	0.0298008	38055331	VIT_203s0038g00270.1	VIT_203s0038g00270.1	PF03000	PTHR32370,PTHR32370:SF6				GO:0016567	AT5G64330.1	JK218,NPH3,RPT3	Phototropic-responsive NPH3 family protein
VIT_203s0038g00430	155.034	1.53884	0.256568	5.99778	2e-09	1.46e-08	1.5659	3.52472	42.3507	7.17e-06	4.97e-05	4.37999	1.3732	38035530	VIT_203s0038g00430.1	VIT_203s0038g00430.1	PF01554	PTHR11206,PTHR11206:SF116	KOG1347			GO:0055085,GO:0016020,GO:0015297,GO:0015238,GO:0006855	AT2G21340.1		MATE efflux family protein
VIT_203s0038g00490	54.0781	2.28798	0.336847	6.79234	1.1e-11	1.02e-10	2.31572	2.04782	51.6026	2.16e-06	1.81e-05	3.9969	0.749865	38034441	VIT_203s0038g00490.1	VIT_203s0038g00490.1	PF00320	PTHR10071,PTHR10071:SF183				GO:0043565,GO:0008270,GO:0006355,GO:0003700	AT5G66320.2	GATA5	GATA transcription factor 5
VIT_203s0038g00830	22.8006	2.79121	0.630628	4.42607	9.6e-06	4.23e-05	2.80216	0.893674	17.7453	0.000659066	0.00232433	0.39768	0.0523305	38055326	VIT_203s0038g00830.1	VIT_203s0038g00830.1	PF16488,PF08699,PF02170,PF16486,PF02171	PTHR22891,PTHR22891:SF9			K11593	GO:0005515,GO:0003676	AT1G69440.1	AGO7,ZIP	Argonaute family protein
VIT_203s0038g01350	30.6619	1.79364	0.545207	3.28982	0.0010025	0.00301385	1.7942	1.27376	11.0345	0.00430927	0.0114426	2.73041	0.723378	38055337	VIT_203s0038g01350.1	VIT_203s0038g01350.1	PF00117	PTHR11922,PTHR11922:SF42	KOG3179				AT2G23970.1		Class I glutamine amidotransferase-like superfamily protein
VIT_203s0038g02660	10.624	2.24953	0.888455	2.53195	0.0113429	0.0260609	2.23945	-0.0986713	6.59778	0.0205953	0.0430226	0.277759	0.055726	38034816	VIT_203s0038g02660.1	VIT_203s0038g02660.1	PF04783,PF04782	PTHR21450,PTHR21450:SF17					AT1G21740.1		Protein of unknown function (DUF630 and DUF632)
VIT_203s0038g02850	13.3194	2.64261	0.727843	3.63075	0.000282604	0.000959748	2.62924	0.196643	13.221	0.00221864	0.00653424	0.532992	0.0804375	38034321	VIT_203s0038g02850.1	VIT_203s0038g02850.1	PF01603	PTHR10257,PTHR10257:SF28	KOG2085		K11584	GO:0008601,GO:0007165,GO:0000159	AT3G21650.1		Protein phosphatase 2A regulatory B subunit family protein
VIT_203s0038g02920	NA	NA	NA	NA	NA	NA	1.51354	2.9414	22.3744	0.000225578	0.000927295	5.60915	1.82619	38034999	VIT_203s0038g02920.1	VIT_203s0038g02920.1	PF08241,PF08498	PTHR10108,PTHR10108:SF858	KOG1269	2.1.1.143,2.1.1.142	K08242	GO:0008168,GO:0008152,GO:0006694	AT1G20330.1	CVP1,FRL1,SMT2	sterol methyltransferase 2
VIT_203s0038g03180	15.3849	2.20836	0.694287	3.18076	0.00146887	0.00424015	2.20464	0.380769	10.3147	0.00543466	0.0139526	0.709231	0.137779	38035587	VIT_203s0038g03180.1	VIT_203s0038g03180.1	PF00743	PTHR23023,PTHR23023:SF126		1.14.13.8		GO:0055114,GO:0050661,GO:0050660,GO:0004499	AT1G19250.1	FMO1	flavin-dependent monooxygenase 1
VIT_203s0038g03740	37.5522	1.74643	0.527514	3.31067	0.000930715	0.00281395	1.77151	1.54567	11.4599	0.00376949	0.0102044	0.801243	0.222531	38034174	VIT_203s0038g03740.1	VIT_203s0038g03740.1	PF01535,PF13041	PTHR24015,PTHR24015:SF622					AT2G17210.1		Tetratricopeptide repeat (TPR)-like superfamily protein
VIT_203s0038g03860	4925.48	1.9291	0.145296	13.277	3.15e-40	1.59e-38	1.91311	8.48952	151.211	5.42e-09	1.33e-07	314.589	77.4333	38034211	VIT_203s0038g03860.1	VIT_203s0038g03860.1	PF04674	PTHR31279,PTHR31279:SF9					AT2G17230.1	EXL5	EXORDIUM like 5
VIT_203s0038g04170	11.2843	2.07291	0.756779	2.73912	0.00616041	0.0152843	2.0621	0.00353795	7.39058	0.0151688	0.0333065	0.295707	0.0661797	38034593	VIT_203s0038g04170.1	VIT_203s0038g04170.1	PF07714,PF00139	PTHR27007,PTHR27007:SF48	KOG1187	2.7.11.1		GO:0006468,GO:0004672,GO:0030246	AT5G06740.1		Concanavalin A-like lectin protein kinase family protein
VIT_203s0063g00410	15.333	2.5561	0.779576	3.27883	0.00104237	0.00312195	2.45998	0.371543	9.73558	0.00658585	0.0164493	2.23744	0.38772	38034290	VIT_203s0063g00410.1	VIT_203s0063g00410.1		PTHR10357,PTHR10357:SF153		3.2.1.1		GO:0003824	AT4G25000.1	AMY1,ATAMY1	alpha-amylase-like
VIT_203s0063g00450	147.398	2.35383	0.232757	10.1128	4.85e-24	1.14e-22	2.37731	3.45311	114.709	1.03e-08	2.19e-07	6.38199	1.14384	38034403	VIT_203s0063g00450.1	VIT_203s0063g00450.1	PF00128,PF07821	PTHR10357,PTHR10357:SF153	KOG0471	3.2.1.1	K01176	GO:0043169,GO:0005975,GO:0003824,GO:0005509,GO:0004556	AT4G25000.1	AMY1,ATAMY1	alpha-amylase-like
VIT_203s0063g00460	153.013	7.00586	0.517446	13.5393	9.16e-42	5.01e-40	6.94119	3.51093	279.097	1.47e-11	1.27e-09	19.2177	0.144607	38035428	VIT_203s0063g00460.1	VIT_203s0063g00460.1	PF00847	PTHR31677,PTHR31677:SF11				GO:0006355,GO:0003700	AT4G34410.1	RRTF1	redox responsive transcription factor 1
VIT_203s0063g00530	8.76824	2.86795	0.915024	3.13429	0.00172272	0.00489405	2.78522	-0.300769	9.79011	0.0064664	0.0162012	1.37854	0.183002	38035979	VIT_203s0063g00530.1	VIT_203s0063g00530.1	PF13499	PTHR10891,PTHR10891:SF533	KOG0027		K13448		AT2G15680.1		Calcium-binding EF-hand family protein
VIT_203s0063g00880	53.7493	1.71541	0.360686	4.75596	1.98e-06	9.75e-06	1.74972	2.03585	26.0432	0.000105862	0.000488382	3.07376	0.858942	38035394	VIT_203s0063g00880.1	VIT_203s0063g00880.1	PF07816	PTHR33095,PTHR33095:SF11					AT2G15760.1		Protein of unknown function (DUF1645)
VIT_203s0063g01380	1360.19	1.6386	0.124766	13.1334	2.12e-39	1.04e-37	1.64619	6.63509	233.637	5.64e-11	3.63e-09	159.982	47.707	38035567	VIT_203s0063g01380.1	VIT_203s0063g01380.1		PTHR36345,PTHR36345:SF1					AT2G15890.1	MEE14	maternal effect embryo arrest 14
VIT_203s0063g01415	10.3064	2.62472	0.890072	2.94888	0.00318925	0.00850936	NA	NA	NA	NA	NA	0.47594	0.0721062	38035148	VIT_203s0063g01415.1	VIT_203s0063g01415.1	PF02362	PTHR31920,PTHR31920:SF20				GO:0003677	AT5G18000.1	VDD	VERDANDI
VIT_203s0063g01760	15.338	5.8431	1.15011	5.08049	3.76e-07	2.07e-06	5.56441	0.384827	38.6011	1.23e-05	7.88e-05	23.6116	0.405848	38034813	VIT_203s0063g01760.1	VIT_203s0063g01760.1		PTHR38222,PTHR38222:SF1
VIT_203s0063g01770	413.221	1.6027	0.22711	7.05692	1.7e-12	1.7e-11	1.60979	4.92295	56.4336	1.74e-06	1.52e-05	473.16	142.533	38036126	VIT_203s0063g01770.1	VIT_203s0063g01770.1		PTHR36346,PTHR36346:SF1
VIT_203s0063g01790	110.203	2.8039	0.373189	7.51335	5.76e-14	6.54e-13	2.83407	3.04379	59.963	8.36e-07	8.18e-06	5.54888	0.707267	38035054	VIT_203s0063g01790.1	VIT_203s0063g01790.1	PF00400	PTHR22844,PTHR22844:SF145	KOG0271	2.7.11.7		GO:0005515	AT2G26490.1		Transducin/WD40 repeat-like superfamily protein
VIT_203s0063g01990	6.88307	3.22949	1.04888	3.07899	0.00207705	0.00579652	NA	NA	NA	NA	NA	0.223072	0.0218773	38035672	VIT_203s0063g01990.1	VIT_203s0063g01990.1	PF14389,PF04784	PTHR23054,PTHR23054:SF20					AT5G66600.4		Protein of unknown function, DUF547
VIT_203s0063g02090	75.4086	3.27623	0.313041	10.4658	1.24e-25	3.23e-24	3.26528	2.5158	131.734	3.85e-09	1.02e-07	10.8904	1.06672	38034606	VIT_203s0063g02090.1	VIT_203s0063g02090.1	PF05055	PTHR31113,PTHR31113:SF3					AT4G34320.1		Protein of unknown function (DUF677)
VIT_203s0063g02600	37.6649	1.96353	0.388658	5.05206	4.37e-07	2.37e-06	1.98021	1.55153	27.3952	8.15e-05	0.000390795	0.657102	0.155417	38034565	VIT_203s0063g02600.1	VIT_203s0063g02600.1	PF07714,PF13855	PTHR27000,PTHR27000:SF96	KOG1187	2.7.11.1		GO:0006468,GO:0004672,GO:0005515	AT2G16250.1		Leucine-rich repeat protein kinase family protein
VIT_203s0088g00260	258.336	2.28759	0.202048	11.322	1.02e-29	3.36e-28	2.30954	4.25241	142.382	2.2e-09	6.52e-08	9.92073	1.86491	38035855	VIT_203s0088g00260.1	VIT_203s0088g00260.1	PF00450	PTHR11802,PTHR11802:SF29	KOG1282		K16296	GO:0006508,GO:0004185	AT3G12203.1	scpl17	serine carboxypeptidase-like 17
VIT_203s0088g00620	279.242	3.27291	0.209629	15.6129	5.95e-55	5.27e-53	3.28084	4.36456	242.785	4.22e-11	2.82e-09	15.7099	1.48733	38036017	VIT_203s0088g00620.1	VIT_203s0088g00620.1	PF06219	PTHR31317,PTHR31317:SF3					AT1G10020.1		Protein of unknown function (DUF1005)
VIT_203s0088g01180	541.068	2.75933	0.148758	18.5491	8.29e-77	1.33e-74	2.78856	5.31066	406.845	8.17e-13	1.42e-10	9.87598	1.33442	38035760	VIT_203s0088g01180.1	VIT_203s0088g01180.1	PF00560,PF00069	PTHR27000,PTHR27000:SF195	KOG1187	2.7.11.1		GO:0005515,GO:0006468,GO:0005524,GO:0004672	AT1G09970.1	LRR XI-23,RLK7	Leucine-rich receptor-like protein kinase family protein
VIT_203s0091g00410	76.7154	1.81737	0.346946	5.23819	1.62e-07	9.33e-07	1.84088	2.53066	31.5285	3.85e-05	0.00020568	2.93228	0.751841	38035653	VIT_203s0091g00410.1	VIT_203s0091g00410.1	PF04788	PTHR31300,PTHR31300:SF1					AT3G19540.1		Protein of unknown function (DUF620)
VIT_203s0091g00420	328.512	1.9564	0.161746	12.0956	1.11e-33	4.37e-32	1.97182	4.59521	154.157	1.23e-09	4.05e-08	27.3014	6.46078	38035292	VIT_203s0091g00420.1	VIT_203s0091g00420.1		PTHR35077,PTHR35077:SF1					AT4G37450.1	AGP18,ATAGP18	arabinogalactan protein 18
VIT_203s0091g00460	25.4433	2.83852	0.502831	5.64506	1.65e-08	1.09e-07	2.77042	1.02466	30.9815	4.24e-05	0.000222686	7.21827	1.00137	38035682	VIT_203s0091g00460.1	VIT_203s0091g00460.1		PTHR28498					AT4G33925.1
VIT_203s0091g00690	1124.64	4.79448	0.162601	29.4862	4.33e-191	7.6e-188	4.80827	6.36282	760.041	6.25e-15	4.8e-12	151.076	5.0392	38034796	VIT_203s0091g00690.1	VIT_203s0091g00690.1	PF13912	PTHR26374,PTHR26374:SF208					AT1G27730.1	STZ,ZAT10	salt tolerance zinc finger
VIT_203s0091g00810	164.694	2.42857	0.264732	9.17369	4.57e-20	8.31e-19	2.35608	3.6108	76.2696	1.73e-07	2.2e-06	112.222	20.8039	38036202	VIT_203s0091g00810.1	VIT_203s0091g00810.1		PTHR38370,PTHR38370:SF1					AT3G19615.1
VIT_203s0091g01060	78.709	2.02689	0.32555	6.22605	4.78e-10	3.76e-09	2.05792	2.5688	44.1202	5.62e-06	4.05e-05	4.76962	1.08941	38034194	VIT_203s0091g01060.1	VIT_203s0091g01060.1	PF02984,PF00134	PTHR10177,PTHR10177:SF224			K18810	GO:0005634	AT1G70210.1	ATCYCD1;1,CYCD1;1	CYCLIN D1;1
VIT_203s0091g01200	39.7132	2.38322	0.438107	5.43981	5.33e-08	3.27e-07	2.38575	1.62669	28.046	7.21e-05	0.00035106	2.08856	0.380065	38034325	VIT_203s0091g01200.1	VIT_203s0091g01200.1	PF00450	PTHR11802,PTHR11802:SF29	KOG1282		K16296	GO:0006508,GO:0004185	AT1G33540.1	scpl18	serine carboxypeptidase-like 18
VIT_203s0097g00710	129.72	2.11245	0.259647	8.13583	4.09e-16	5.53e-15	2.1318	3.27159	79.1848	1.34e-07	1.78e-06	4.20354	0.905424	38035364	VIT_203s0097g00710.1	VIT_203s0097g00710.1	PF03807,PF00745,PF05201	PTHR13812,PTHR13812:SF20		1.2.1.70	K02492	GO:0055114,GO:0050661,GO:0033014,GO:0008883	AT1G58290.1	HEMA1	Glutamyl-tRNA reductase family protein
VIT_203s0132g00040	14.034	1.67125	0.602752	2.7727	0.0055593	0.0139656	1.66606	0.252597	7.49079	0.0146074	0.0322805	0.402712	0.119254	38034210	VIT_203s0132g00040.1	VIT_203s0132g00040.1	PF03134,PF12874	PTHR12300,PTHR12300:SF43					AT1G74520.1	ATHVA22A,HVA22A	HVA22 homologue A
VIT_203s0132g00090	10.7406	3.95278	1.08687	3.63685	0.000275991	0.000939107	NA	NA	NA	NA	NA	0.614288	0.0383718	38034142	VIT_203s0132g00090.1	VIT_203s0132g00090.1	PF12874	PTHR23067,PTHR23067:SF46					AT2G19380.1		RNA recognition motif (RRM)-containing protein
VIT_203s0180g00030	243.792	1.57435	0.232929	6.7589	1.39e-11	1.27e-10	1.58375	4.16799	54.4155	1.55e-06	1.37e-05	19.8158	6.16212	38034997	VIT_203s0180g00030.1	VIT_203s0180g00030.1	PF00168	PTHR10024				GO:0005515	AT4G34150.1		Calcium-dependent lipid-binding (CaLB domain) family protein
VIT_203s0180g00090	42.0588	1.64127	0.356299	4.60644	4.1e-06	1.92e-05	1.65948	1.69304	22.6173	0.000214063	0.000887403	1.75936	0.518122	38035563	VIT_203s0180g00090.1	VIT_203s0180g00090.1	PF08263,PF13855	PTHR27000,PTHR27000:SF170	KOG4237			GO:0005515	AT2G15320.1		Leucine-rich repeat (LRR) family protein
VIT_203s0180g00140	21.709	2.36108	0.510829	4.62206	3.8e-06	1.79e-05	2.34655	0.809351	21.2819	0.000286795	0.0011353	2.1399	0.395597	38034768	VIT_203s0180g00140.1	VIT_203s0180g00140.1	PF03629	PTHR31988,PTHR31988:SF2		3.1.1.72			AT4G34215.1		Domain of unknown function (DUF303)
VIT_204s0008g00110	17.8653	2.00197	0.599185	3.34115	0.000834308	0.00254704	1.91759	0.54767	10.4664	0.00517216	0.0133788	10.166	2.54366	38044848	VIT_204s0008g00110.1	VIT_204s0008g00110.1	PF09425,PF06200	PTHR33077,PTHR33077:SF17					AT1G30135.1	JAZ8,TIFY5A	jasmonate-zim-domain protein 8
VIT_204s0008g00170	35.1525	2.40622	0.470661	5.11242	3.18e-07	1.77e-06	2.40438	1.45764	26.9799	8.82e-05	0.000416886	3.0893	0.542719	38066481	VIT_204s0008g00170.1	VIT_204s0008g00170.1	PF16719	PTHR33827,PTHR33827:SF2					AT1G15215.2
VIT_204s0008g00180	185.973	1.71504	0.218738	7.8406	4.48e-15	5.55e-14	1.74503	3.78285	71.9917	2.54e-07	3.02e-06	5.77124	1.58445	38067465	VIT_204s0008g00180.1	VIT_204s0008g00180.1	PF03949,PF00390	PTHR23406,PTHR23406:SF31		1.1.1.40		GO:0055114,GO:0051287,GO:0004471	AT5G11670.1	ATNADP-ME2,NADP-ME2	NADP-malic enzyme 2
VIT_204s0008g00460	27.6233	2.94813	0.568501	5.18579	2.15e-07	1.22e-06	2.91375	1.12536	26.384	9.9e-05	0.000461486	4.03217	0.505744	38067646	VIT_204s0008g00460.1	VIT_204s0008g00460.1		PTHR33172,PTHR33172:SF2					AT5G56550.1	ATOXS3,OXS3	oxidative stress 3
VIT_204s0008g00520	NA	NA	NA	NA	NA	NA	1.50242	6.83766	151.858	1.37e-09	4.43e-08	50.6001	16.8528	38066630	VIT_204s0008g00520.1	VIT_204s0008g00520.1	PF00365	PTHR13697,PTHR13697:SF7		2.7.1.11	K00850	GO:0006096,GO:0003872	AT4G26270.1	PFK3	phosphofructokinase 3
VIT_204s0008g00860	69.532	1.6323	0.315476	5.17409	2.29e-07	1.3e-06	1.64609	2.39346	30.0451	5e-05	0.000257028	3.5629	1.0559	38067810	VIT_204s0008g00860.1	VIT_204s0008g00860.1	PF03096	PTHR11034,PTHR11034:SF23	KOG2931				AT5G11790.1	NDL2	N-MYC downregulated-like 2
VIT_204s0008g01070	97.5845	5.70768	0.456532	12.5023	7.26e-36	3.18e-34	5.67825	2.87644	207.388	1.38e-10	6.96e-09	3.80844	0.069098	38068416	VIT_204s0008g01070.1	VIT_204s0008g01070.1		PTHR31250,PTHR31250:SF13					AT4G33050.3	EDA39	calmodulin-binding family protein
VIT_204s0008g01110	31.2393	2.04238	0.43402	4.70572	2.53e-06	1.23e-05	2.05893	1.29862	21.9101	0.000249589	0.00100951	1.38038	0.30453	38066487	VIT_204s0008g01110.1	VIT_204s0008g01110.1	PF00447	PTHR10015,PTHR10015:SF186	KOG0627		K09419	GO:0043565,GO:0006355,GO:0005634,GO:0003700	AT2G26150.1	ATHSFA2,HSFA2	heat shock transcription factor A2
VIT_204s0008g01190	386.704	1.84906	0.170052	10.8735	1.54e-27	4.5e-26	1.87222	4.8293	133.186	3.56e-09	9.63e-08	13.5245	3.43884	38068610	VIT_204s0008g01190.1	VIT_204s0008g01190.1	PF01370	PTHR10366,PTHR10366:SF337	KOG1371	3.13.1.1	K06118	GO:0050662,GO:0003824	AT4G33030.1	SQD1	sulfoquinovosyldiacylglycerol 1
VIT_204s0008g01280	95.3791	2.09994	0.295367	7.1096	1.16e-12	1.18e-11	2.12015	2.83846	56.6014	1.21e-06	1.11e-05	17.2644	3.63726	38066928	VIT_204s0008g01280.1	VIT_204s0008g01280.1		PTHR37265
VIT_204s0008g01700	62.2554	1.91869	0.417138	4.59964	4.23e-06	1.98e-05	1.93126	2.24483	22.7716	0.00020709	0.000862965	2.61782	0.655773	38066590	VIT_204s0008g01700.1	VIT_204s0008g01700.1		PTHR33541,PTHR33541:SF2					AT3G13980.1
VIT_204s0008g01880	10.2383	2.15799	0.734882	2.93652	0.00331918	0.00882917	2.16294	-0.15106	9.10567	0.00816413	0.0197247	0.409305	0.081988	38067020	VIT_204s0008g01880.1	VIT_204s0008g01880.1	PF01565,PF09265	PTHR11748,PTHR11748:SF17	KOG1231	1.5.99.12	K00279	GO:0055114,GO:0050660,GO:0016491,GO:0019139,GO:0009690	AT5G21482.1	ATCKX5,CKX7	cytokinin oxidase 7
VIT_204s0008g02120	51.833	2.22217	0.373804	5.94476	2.77e-09	1.99e-08	2.23449	1.99373	39.204	1.13e-05	7.32e-05	0.866162	0.168974	38069080	VIT_204s0008g02120.1	VIT_204s0008g02120.1	PF14432,PF01535,PF13041	PTHR24015,PTHR24015:SF577					AT4G33170.1		Tetratricopeptide repeat (TPR)-like superfamily protein
VIT_204s0008g02220	14.0582	1.50508	0.578319	2.6025	0.00925458	0.0218551	1.51411	0.249426	6.64988	0.020177	0.0422364	0.295762	0.0948367	38066413	VIT_204s0008g02220.1	VIT_204s0008g02220.1	PF00536,PF07522	PTHR23240,PTHR23240:SF10	KOG1361		K15340	GO:0005515	AT2G45700.1		sterile alpha motif (SAM) domain-containing protein
VIT_204s0008g02230	20.0959	3.11009	0.737613	4.21642	2.48e-05	0.000102044	3.11499	0.726297	16.0477	0.00101657	0.00336975	3.47567	0.35327	38068999	VIT_204s0008g02230.1	VIT_204s0008g02230.1	PF00847	PTHR31985,PTHR31985:SF34				GO:0006355,GO:0003700	AT1G19210.1		Integrase-type DNA-binding superfamily protein
VIT_204s0008g02270	28.5279	1.875	0.442812	4.2343	2.29e-05	9.48e-05	1.88893	1.1743	16.9892	0.000796996	0.00273824	1.03666	0.266412	38066390	VIT_204s0008g02270.1	VIT_204s0008g02270.1		PTHR37256,PTHR37256:SF1					AT5G21280.1		hydroxyproline-rich glycoprotein family protein
VIT_204s0008g02450	22.8786	2.74124	0.57651	4.75489	1.99e-06	9.79e-06	2.73052	0.892538	19.0151	0.000483847	0.00178166	1.06445	0.150449	38067683	VIT_204s0008g02450.1	VIT_204s0008g02450.1		PTHR37763,PTHR37763:SF1					AT5G25500.1
VIT_204s0008g02510	129.991	1.71181	0.218093	7.849	4.19e-15	5.22e-14	1.73309	3.27504	72.5149	2.42e-07	2.9e-06	5.15014	1.4479	38068538	VIT_204s0008g02510.1	VIT_204s0008g02510.1	PF07714	PTHR27009,PTHR27009:SF17	KOG1187	2.7.11.1		GO:0006468,GO:0004672	AT1G70250.1		receptor serine/threonine kinase, putative
VIT_204s0008g03530	13.2751	2.22789	0.651428	3.42	0.000626207	0.0019591	2.22108	0.18154	11.5531	0.00366177	0.00995798	0.394349	0.0776412	38068630	VIT_204s0008g03530.1	VIT_204s0008g03530.1	PF13962,PF12796	PTHR24177,PTHR24177:SF27	KOG0508,KOG4412				AT1G10340.1		Ankyrin repeat family protein
VIT_204s0008g03640	20.8266	7.02148	1.11442	6.30057	2.97e-10	2.38e-09	6.78105	0.77568	72.1232	2.51e-07	2.99e-06	0.748186	0.00429275	38068124	VIT_204s0008g03640.1	VIT_204s0008g03640.1	PF01565,PF04030	PTHR13878,PTHR13878:SF51		1.1.3.8,1.1.3.37		GO:0055114,GO:0050660,GO:0016491,GO:0016020,GO:0003885	AT5G11540.1		D-arabinono-1,4-lactone oxidase family protein
VIT_204s0008g03840	28.1751	3.07451	0.534292	5.75438	8.7e-09	5.92e-08	3.07279	1.16803	26.8857	8.99e-05	0.000423638	0.881835	0.097571	38068291	VIT_204s0008g03840.1	VIT_204s0008g03840.1	PF13962,PF12796	PTHR24177,PTHR24177:SF27	KOG4412				AT1G10340.1		Ankyrin repeat family protein
VIT_204s0008g04210	769.882	2.07985	0.152164	13.6685	1.57e-42	8.9e-41	2.07396	5.81717	228.676	6.62e-11	4.06e-09	122.727	27.305	38067019	VIT_204s0008g04210.1	VIT_204s0008g04210.1	PF01152	PTHR10681				GO:0019825	AT4G32690.1	ATGLB3,GLB3	hemoglobin 3
VIT_204s0008g04790	13.2737	3.04255	0.762554	3.98994	6.61e-05	0.000251777	3.02225	0.202016	15.2463	0.0012583	0.00403179	0.161314	0.0177747	38068438	VIT_204s0008g04790.1	VIT_204s0008g04790.1	PF14510,PF08370,PF00005,PF01061	PTHR19241,PTHR19241:SF219		3.6.3.17		GO:0016887,GO:0005524,GO:0016020	AT1G15520.1	ABCG40,ATABCG40,ATPDR12,PDR12	pleiotropic drug resistance 12
VIT_204s0008g05210	24.3066	1.56323	0.564095	2.77121	0.00558478	0.0140147	1.55866	0.949344	7.56997	0.0141805	0.0314753	3.72418	1.17703	38069324	VIT_204s0008g05210.1	VIT_204s0008g05210.1	PF00170	PTHR13301,PTHR13301:SF29			K16241	GO:0043565,GO:0006355,GO:0003700	AT5G11260.1	HY5,TED 5	Basic-leucine zipper (bZIP) transcription factor family protein
VIT_204s0008g05270	NA	NA	NA	NA	NA	NA	1.50159	3.2242	42.7249	6.8e-06	4.76e-05	3.12601	1.03852	38068706	VIT_204s0008g05270.1	VIT_204s0008g05270.1	PF03969	PTHR12169,PTHR12169:SF5	KOG2383			GO:0005524	AT2G25530.1		AFG1-like ATPase family protein
VIT_204s0008g05510	139.4	5.44506	0.370038	14.7149	5.17e-49	3.62e-47	5.43636	3.38057	215.187	1.05e-10	5.65e-09	4.92296	0.105557	38067057	VIT_204s0008g05510.1	VIT_204s0008g05510.1	PF10358	PTHR31182,PTHR31182:SF5					AT3G11760.1
VIT_204s0008g05760	758.928	4.12411	0.151181	27.2792	7.48e-164	6.57e-161	4.1346	5.79727	794.447	4.42e-15	4.12e-12	56.0144	2.9701	38068794	VIT_204s0008g05760.1	VIT_204s0008g05760.1	PF03106	PTHR31429,PTHR31429:SF13				GO:0043565,GO:0006355,GO:0003700	AT1G80840.1	ATWRKY40,WRKY40	WRKY DNA-binding protein 40
VIT_204s0008g06000	190.29	4.72349	0.262944	17.9639	3.74e-72	5.38e-70	4.72877	3.8187	457.808	3.28e-13	7.04e-11	19.7915	0.704071	38068713	VIT_204s0008g06000.1	VIT_204s0008g06000.1	PF00847	PTHR31194,PTHR31194:SF4				GO:0006355,GO:0003700	AT5G25190.1		Integrase-type DNA-binding superfamily protein
VIT_204s0008g06150	17.5802	3.21331	0.721086	4.45621	8.34e-06	3.72e-05	3.13716	0.548827	17.6771	0.000670319	0.00235731	5.34002	0.58029	38069038	VIT_204s0008g06150.1	VIT_204s0008g06150.1		PTHR33168,PTHR33168:SF4					AT5G35090.1
VIT_204s0008g06210	386.107	4.57162	0.220047	20.7756	7.19e-96	1.78e-93	4.59219	4.82941	423.655	5.97e-13	1.12e-10	18.2747	0.710066	38066406	VIT_204s0008g06210.1	VIT_204s0008g06210.1	PF01145	PTHR13806,PTHR13806:SF23	KOG2668		K07192		AT5G25260.1		SPFH/Band 7/PHB domain-containing membrane-associated protein family
VIT_204s0008g06610	71.036	1.67297	0.423751	3.948	7.88e-05	0.000295794	1.68519	2.41928	17.8009	0.000650026	0.00229698	2.92091	0.854981	38067296	VIT_204s0008g06610.1	VIT_204s0008g06610.1	PF00378	PTHR11941,PTHR11941:SF96		3.1.2.4	K05605	GO:0008152,GO:0003824	AT4G31810.1		ATP-dependent caseinolytic (Clp) protease/crotonase family protein
VIT_204s0008g07020	749.041	1.56938	0.118501	13.2436	4.91e-40	2.47e-38	1.59495	5.7772	202.606	1.64e-10	7.84e-09	22.1435	6.81364	38069168	VIT_204s0008g07020.1	VIT_204s0008g07020.1	PF08417,PF00355	PTHR21266,PTHR21266:SF29		1.14.12.20		GO:0055114,GO:0010277,GO:0051537,GO:0016491	AT2G24820.1	TIC55-II	translocon at the inner envelope membrane of chloroplasts 55-II
VIT_204s0023g00720	NA	NA	NA	NA	NA	NA	1.50427	1.09203	8.98495	0.00851349	0.0204583	1.32558	0.424643	38067981	VIT_204s0023g00720.1	VIT_204s0023g00720.1	PF10184	PTHR36334,PTHR36334:SF1					AT1G65230.1		Uncharacterized conserved protein (DUF2358)
VIT_204s0023g00730	555.889	2.23455	0.144079	15.5092	3.01e-54	2.59e-52	2.25319	5.34931	289.944	1.1e-11	1.04e-09	17.3462	3.42166	38068259	VIT_204s0023g00730.1	VIT_204s0023g00730.1	PF00026	PTHR13683,PTHR13683:SF287	KOG1339	3.4.23.12		GO:0006508,GO:0004190	AT3G02740.1		Eukaryotic aspartyl protease family protein
VIT_204s0023g00910	6.33892	6.03318	1.32205	4.56349	5.03e-06	2.33e-05	NA	NA	NA	NA	NA	7.20265	0	38068377	VIT_204s0023g00910.1	VIT_204s0023g00910.1
VIT_204s0023g00920	669.208	2.27754	0.169878	13.4069	5.51e-41	2.91e-39	2.29735	5.61693	207.069	1.39e-10	7.01e-09	7.69516	1.46891	38068045	VIT_204s0023g00920.1	VIT_204s0023g00920.1	PF04851,PF00271,PF02170,PF03368,PF00636	PTHR14950,PTHR14950:SF19	KOG0701	3.1.26.3	K11592	GO:0016787,GO:0005524,GO:0003677,GO:0005515,GO:0016891,GO:0006396,GO:0004525,GO:0003723	AT3G03300.1	ATDCL2,DCL2	dicer-like 2
VIT_204s0023g01120	138.042	2.69689	0.255463	10.5569	4.72e-26	1.27e-24	2.72685	3.36198	120.136	7.44e-09	1.68e-07	9.55588	1.33197	38067868	VIT_204s0023g01120.1	VIT_204s0023g01120.1	PF01501	PTHR13778,PTHR13778:SF6		2.4.1.43		GO:0016757	AT3G50760.1	GATL2	galacturonosyltransferase-like 2
VIT_204s0023g01140	113.561	1.64345	0.265769	6.18375	6.26e-10	4.85e-09	1.66232	3.08151	45.0066	4.98e-06	3.66e-05	7.53637	2.22845	38067801	VIT_204s0023g01140.1	VIT_204s0023g01140.1	PF01151	PTHR11157,PTHR11157:SF11	KOG3071	2.3.1.199		GO:0016021	AT4G36830.1	HOS3-1	GNS1/SUR4 membrane protein family
VIT_204s0023g01150	469.055	1.8841	0.13167	14.3092	1.92e-46	1.25e-44	1.91072	5.10536	236.068	5.21e-11	3.4e-09	27.2262	6.73146	38066507	VIT_204s0023g01150.1	VIT_204s0023g01150.1	PF04678	PTHR13462,PTHR13462:SF4	KOG2966				AT2G23790.1		Protein of unknown function (DUF607)
VIT_204s0023g01170	10.0387	2.03899	0.847525	2.40582	0.0161363	0.0355484	NA	NA	NA	NA	NA	0.94429	0.221212	38067673	VIT_204s0023g01170.1	VIT_204s0023g01170.1	PF13867	PTHR13286,PTHR13286:SF6				GO:0005515	AT1G19330.3
VIT_204s0023g01180	117.765	1.52501	0.248417	6.13891	8.31e-10	6.35e-09	1.53897	3.13453	43.1207	6.44e-06	4.54e-05	5.30226	1.71937	38068290	VIT_204s0023g01180.1	VIT_204s0023g01180.1	PF05055	PTHR31113,PTHR31113:SF3					AT4G34320.1		Protein of unknown function (DUF677)
VIT_204s0023g01290	52.4372	2.70654	0.402572	6.72313	1.78e-11	1.61e-10	2.71908	2.00938	47.2481	3.71e-06	2.84e-05	2.17152	0.313798	38067011	VIT_204s0023g01290.1	VIT_204s0023g01290.1	PF00201	PTHR11926,PTHR11926:SF223	KOG1192	2.4.1.115	K12356	GO:0016758,GO:0008152	AT3G50740.1	UGT72E1	UDP-glucosyl transferase 72E1
VIT_204s0023g01880	3.54207	5.19735	1.48751	3.494	0.000475841	0.00153548	NA	NA	NA	NA	NA	0.190498	0	38068457	VIT_204s0023g01880.1	VIT_204s0023g01880.1	PF04770	PTHR31948,PTHR31948:SF15					AT2G18350.1	AtHB24,HB24	homeobox protein 24
VIT_204s0023g01930	49.1426	2.3905	0.363872	6.56961	5.04e-11	4.38e-10	2.39727	1.91999	48.1925	3.29e-06	2.56e-05	3.62353	0.636435	38069347	VIT_204s0023g01930.1	VIT_204s0023g01930.1	PF00010	PTHR12565,PTHR12565:SF132				GO:0046983	AT2G18300.3		basic helix-loop-helix (bHLH) DNA-binding superfamily protein
VIT_204s0023g02100	3.94302	5.34577	1.48789	3.59285	0.000327077	0.00109427	NA	NA	NA	NA	NA	1.85882	0	38066682	VIT_204s0023g02100.1	VIT_204s0023g02100.1		PTHR35291					AT3G50900.1
VIT_204s0023g02380	112.5	4.27645	0.397941	10.7464	6.16e-27	1.74e-25	4.28021	3.08072	104.716	2.5e-08	4.6e-07	2.52156	0.122392	38068780	VIT_204s0023g02380.1	VIT_204s0023g02380.1	PF00931	PTHR23155,PTHR23155:SF458	KOG4658			GO:0043531	AT3G50950.1	ZAR1	HOPZ-ACTIVATED RESISTANCE 1
VIT_204s0023g02490	118.477	1.86997	0.251912	7.42311	1.14e-13	1.26e-12	1.89348	3.14496	63.3019	5.9e-07	6.06e-06	2.99527	0.760402	38067115	VIT_204s0023g02490.1	VIT_204s0023g02490.1	PF13041,PF14432,PF01535	PTHR24015,PTHR24015:SF264					AT5G44230.1		Pentatricopeptide repeat (PPR) superfamily protein
VIT_204s0023g02680	14.0045	2.85849	0.702518	4.06892	4.72e-05	0.000184541	2.82555	0.247749	15.1964	0.00127537	0.00407664	0.72559	0.0957475	38069130	VIT_204s0023g02680.1	VIT_204s0023g02680.1	PF12847	PTHR11727,PTHR11727:SF12	KOG0820	2.1.1.183	K14191		AT5G66360.2		Ribosomal RNA adenine dimethylase family protein
VIT_204s0023g02780	38.6556	2.03925	0.571084	3.57085	0.000355831	0.001179	2.03723	1.58756	12.4214	0.00280942	0.00795847	2.31317	0.539164	38067460	VIT_204s0023g02780.1	VIT_204s0023g02780.1	PF05142	PTHR31604,PTHR31604:SF3					AT3G51060.1	SRS1,STY1	Lateral root primordium (LRP) protein-related
VIT_204s0023g02810	102.535	2.40748	0.37609	6.40133	1.54e-10	1.28e-09	2.42519	2.94305	43.6443	5.99e-06	4.27e-05	3.77371	0.670123	38067598	VIT_204s0023g02810.1	VIT_204s0023g02810.1	PF00171	PTHR11699,PTHR11699:SF117		1.2.1.3	K00128	GO:0055114,GO:0016491,GO:0008152	AT4G36250.1	ALDH3F1	aldehyde dehydrogenase 3F1
VIT_204s0023g03130	2280.29	2.06884	0.112217	18.4361	6.74e-76	1.07e-73	2.06862	7.37971	367.744	1.78e-12	2.54e-10	335.613	75.1028	38069357	VIT_204s0023g03130.1	VIT_204s0023g03130.1	PF00538	PTHR11467,PTHR11467:SF50			K11275	GO:0006334,GO:0005634,GO:0003677,GO:0000786	AT2G18050.1	HIS1-3	histone H1-3
VIT_204s0023g03370	4345.86	2.3122	0.16231	14.2455	4.78e-46	3.08e-44	2.34234	8.30944	199.597	1.58e-09	4.94e-08	272.888	49.7901	38069305	VIT_204s0023g03370.1	VIT_204s0023g03370.1	PF03171,PF14226	PTHR10209,PTHR10209:SF137	KOG0143	1.14.11.9	K00475	GO:0055114,GO:0016491	AT3G51240.1	F3\'H,F3H,TT6	flavanone 3-hydroxylase
VIT_204s0043g00820	12.4084	1.62802	0.602796	2.70078	0.00691761	0.0169521	1.58314	0.0799828	6.82494	0.0188412	0.0399279	0.748162	0.232258	38068487	VIT_204s0043g00820.1	VIT_204s0043g00820.1	PF00804	PTHR19957,PTHR19957:SF123	KOG0810		K02201,K08486	GO:0016020	AT2G18260.1	ATSYP112,SYP112	syntaxin of plants 112
VIT_204s0044g00220	178.99	2.92499	0.310173	9.4302	4.09e-21	8.09e-20	2.95416	3.73212	94.1792	4.91e-08	7.93e-07	9.08657	1.06812	38068931	VIT_204s0044g00220.1	VIT_204s0044g00220.1	PF01494	PTHR13789,PTHR13789:SF234	KOG2614			GO:0071949	AT4G38540.1		FAD/NAD(P)-binding oxidoreductase family protein
VIT_204s0044g00730	12.7641	2.99219	0.719337	4.15965	3.19e-05	0.000128987	2.9543	0.135091	16.3679	0.000935015	0.00313264	0.469183	0.0560932	38069173	VIT_204s0044g00730.1	VIT_204s0044g00730.1	PF00069	PTHR27002,PTHR27002:SF142	KOG1187	2.7.11.1		GO:0006468,GO:0005524,GO:0004672	AT5G60900.1	RLK1	receptor-like protein kinase 1
VIT_204s0044g01080	13.8071	2.32416	0.895149	2.5964	0.00942069	0.0221907	2.30688	0.213498	6.70718	0.0197282	0.0414569	0.496954	0.0902305	38068919	VIT_204s0044g01080.1	VIT_204s0044g01080.1	PF13041,PF01535	PTHR24015,PTHR24015:SF592					AT5G04780.1		Pentatricopeptide repeat (PPR) superfamily protein
VIT_204s0044g01120	79.8753	1.52806	0.3094	4.93879	7.86e-07	4.12e-06	1.54751	2.58662	28.3801	6.77e-05	0.000333479	2.15223	0.682662	38067422	VIT_204s0044g01120.1	VIT_204s0044g01120.1	PF00107,PF08240	PTHR11695,PTHR11695:SF576		1.1.1.22	K18857	GO:0055114,GO:0016491,GO:0008270	AT1G77120.1	ADH,ADH1,ATADH,ATADH1	alcohol dehydrogenase 1
VIT_204s0044g01150	8.86323	2.64943	1.1459	2.3121	0.0207721	0.0443625	NA	NA	NA	NA	NA	0.229125	0.0323302	38068267	VIT_204s0044g01150.1	VIT_204s0044g01150.1	PF00266	PTHR11601,PTHR11601:SF24		2.8.1.7			AT1G08490.1	ATCPNIFS,ATNFS2,ATSUFS,CPNIFS,SUFS	chloroplastic NIFS-like cysteine desulfurase
VIT_204s0044g01160	31.3112	8.33984	1.09059	7.6471	2.06e-14	2.41e-13	9.01282	1.31648	120.816	5.84e-08	9.03e-07	1.72077	0	38068106	VIT_204s0044g01160.1	VIT_204s0044g01160.1	PF00266	PTHR11601,PTHR11601:SF24		2.8.1.7
VIT_204s0044g01420	83.4727	3.1527	0.330766	9.5315	1.55e-21	3.14e-20	3.17136	2.65642	93.6812	4.26e-08	7.06e-07	3.15068	0.32824	38066462	VIT_204s0044g01420.1	VIT_204s0044g01420.1	PF12708	PTHR31339,PTHR31339:SF4					AT4G33440.1		Pectin lyase-like superfamily protein
VIT_204s0044g01450	61.8576	1.63727	0.321232	5.09686	3.45e-07	1.91e-06	1.64278	2.22659	29.6405	5.38e-05	0.000273697	6.20183	1.84652	38069264	VIT_204s0044g01450.1	VIT_204s0044g01450.1	PF13414	PTHR37910
VIT_204s0069g00860	26.9692	1.68446	0.501098	3.36153	0.000775109	0.00238081	1.70077	1.10086	11.5869	0.0036235	0.00987391	1.21226	0.335419	38066756	VIT_204s0069g00860.1	VIT_204s0069g00860.1	PF01134	PTHR10961,PTHR10961:SF7	KOG2820	1.5.3.1	K00306	GO:0050660,GO:0008033	AT2G24580.1		FAD-dependent oxidoreductase family protein
VIT_204s0069g01000	21.6512	1.64461	0.580164	2.83473	0.00458639	0.0117787	1.65735	0.807157	8.12506	0.0115577	0.026482	1.00232	0.30309	38067301	VIT_204s0069g01000.1	VIT_204s0069g01000.1	PF00892	PTHR22911,PTHR22911:SF60				GO:0016021,GO:0016020	AT3G02690.1		nodulin MtN21 /EamA-like transporter family protein
VIT_204s0069g01010	1560.32	3.53153	0.140978	25.0503	1.73e-138	9.82e-136	3.54622	6.83407	691.139	1.32e-14	8.4e-12	154.232	12.3055	38066898	VIT_204s0069g01010.1	VIT_204s0069g01010.1	PF03168	PTHR31852,PTHR31852:SF1					AT5G36970.1	NHL25	NDR1/HIN1-like 25
VIT_204s0069g01146	NA	NA	NA	NA	NA	NA	1.52688	6.76185	190.26	2.62e-10	1.16e-08	47.7919	15.4455	38067095	VIT_204s0069g01146.1	VIT_204s0069g01146.1	PF13193,PF00501	PTHR24095,PTHR24095:SF177				GO:0008152,GO:0003824	AT5G16370.1	AAE5	acyl activating enzyme 5
VIT_204s0079g00610	1022.28	3.10455	0.333965	9.29603	1.46e-20	2.78e-19	3.11537	6.22498	184.41	4.82e-09	1.21e-07	188.698	20.0816	38069147	VIT_204s0079g00610.1	VIT_204s0079g00610.1	PF00582	PTHR31964,PTHR31964:SF40				GO:0006950	AT3G03270.2		Adenine nucleotide alpha hydrolases-like superfamily protein
VIT_204s0079g00650	NA	NA	NA	NA	NA	NA	1.50063	1.90263	24.5802	0.000141906	0.000625472	1.44819	0.476046	38068512	VIT_204s0079g00650.1	VIT_204s0079g00650.1	PF09273,PF00856	PTHR13271,PTHR13271:SF19	KOG1337	2.1.1.43		GO:0005515	AT5G17240.1	SDG40	SET domain group 40
VIT_205s0020g01830	759.337	1.93995	0.164918	11.7632	6.04e-32	2.2e-30	1.94833	5.79687	175.975	4.66e-10	1.9e-08	90.7395	21.7851	38072477	VIT_205s0020g01830.1	VIT_205s0020g01830.1	PF04535	PTHR11615,PTHR11615:SF113					AT4G15610.1		Uncharacterised protein family (UPF0497)
VIT_205s0020g01900	48.7086	4.24946	0.551285	7.7083	1.28e-14	1.52e-13	4.21522	1.91004	57.5543	1.09e-06	1.01e-05	78.1572	3.92777	38072841	VIT_205s0020g01900.1	VIT_205s0020g01900.1
VIT_205s0020g02060	10.9871	2.70788	1.02696	2.6368	0.0083693	0.0200368	NA	NA	NA	NA	NA	3.40902	0.537772	38071729	VIT_205s0020g02060.1	VIT_205s0020g02060.1
VIT_205s0020g02080	65.2243	2.33703	0.381073	6.13276	8.64e-10	6.59e-09	2.35178	2.31088	41.7766	7.77e-06	5.31e-05	2.81963	0.521809	38074528	VIT_205s0020g02080.1	VIT_205s0020g02080.1	PF12906	PTHR23012,PTHR23012:SF84		6.3.2.19		GO:0008270	AT3G06330.1		RING/U-box superfamily protein
VIT_205s0020g02170	170.162	3.65918	0.26643	13.7341	6.34e-43	3.66e-41	3.67833	3.65851	198.239	1.93e-10	8.93e-09	6.80691	0.490623	38074024	VIT_205s0020g02170.1	VIT_205s0020g02170.1	PF07690	PTHR23500,PTHR23500:SF62	KOG0254			GO:0055085,GO:0016021	AT5G18840.1		Major facilitator superfamily protein
VIT_205s0020g02650	159.802	2.00661	0.250418	8.01307	1.12e-15	1.46e-14	2.03724	3.56749	74.4786	2.02e-07	2.51e-06	5.28014	1.21163	38074307	VIT_205s0020g02650.1	VIT_205s0020g02650.1		PTHR35124					AT3G06150.1
VIT_205s0020g02720	116.343	1.99355	0.251385	7.93025	2.19e-15	2.8e-14	2.0167	3.11873	70.8722	2.81e-07	3.28e-06	6.58807	1.50942	38072986	VIT_205s0020g02720.1	VIT_205s0020g02720.1	PF14541,PF14543	PTHR13683,PTHR13683:SF379	KOG1339	3.4.23.12		GO:0006508,GO:0004190	AT1G03220.1		Eukaryotic aspartyl protease family protein
VIT_205s0020g02770	3714.77	2.38355	0.138342	17.2294	1.6e-66	1.95e-64	2.39778	8.08334	354.937	2.34e-12	3.14e-10	404.704	71.0852	38072632	VIT_205s0020g02770.1	VIT_205s0020g02770.1	PF13537	PTHR11772,PTHR11772:SF18					AT5G19140.1	AILP1,ATAILP1	Aluminium induced protein with YGL and LRDR motifs
VIT_205s0020g02830	106.773	1.833	0.2462	7.44515	9.68e-14	1.08e-12	1.75808	2.99789	46.0491	4.34e-06	3.26e-05	35.8767	10.1126	38073814	VIT_205s0020g02830.1	VIT_205s0020g02830.1		PTHR34956,PTHR34956:SF2					AT3G06070.1
VIT_205s0020g03000	NA	NA	NA	NA	NA	NA	1.50156	3.99551	66.7383	4.18e-07	4.53e-06	13.2535	4.41518	38074550	VIT_205s0020g03000.1	VIT_205s0020g03000.1	PF00135	PTHR23024,PTHR23024:SF193	KOG1515	4.2.1.105,3.1.1.1			AT1G47480.1		alpha/beta-Hydrolases superfamily protein
VIT_205s0020g03050	755.619	1.8035	0.126747	14.2291	6.04e-46	3.87e-44	1.83088	5.78981	233.03	5.75e-11	3.67e-09	46.7902	12.2353	38071849	VIT_205s0020g03050.1	VIT_205s0020g03050.1		PTHR33312,PTHR33312:SF5					AT5G26230.1
VIT_205s0020g03190	1507.89	1.74363	0.147423	11.8274	2.82e-32	1.04e-30	1.76074	6.78347	180.906	3.8e-10	1.61e-08	111.467	30.5889	38072992	VIT_205s0020g03190.1	VIT_205s0020g03190.1	PF13419	PTHR12725,PTHR12725:SF81	KOG3109	3.1.3.74	K07025		AT2G32150.1		Haloacid dehalogenase-like hydrolase (HAD) superfamily protein
VIT_205s0020g03200	15.4329	4.49395	0.847451	5.3029	1.14e-07	6.71e-07	4.38228	0.382328	28.8244	6.24e-05	0.000310312	1.05792	0.045782	38074200	VIT_205s0020g03200.1	VIT_205s0020g03200.1	PF01564	PTHR11558,PTHR11558:SF30		2.5.1.79			AT5G19530.1	ACL5	S-adenosyl-L-methionine-dependent methyltransferases superfamily protein
VIT_205s0020g03240	7.75163	2.88301	0.976782	2.95154	0.00316199	0.00843918	NA	NA	NA	NA	NA	0.172201	0.0226587	38072213	VIT_205s0020g03240.1	VIT_205s0020g03240.1	PF00954,PF01453,PF00069	PTHR27002,PTHR27002:SF73	KOG1187	2.7.11.1		GO:0048544,GO:0006468,GO:0005524,GO:0004672	AT2G19130.1		S-locus lectin protein kinase family protein
VIT_205s0020g03360	21.6696	3.98253	0.742431	5.36417	8.13e-08	4.88e-07	3.8861	0.808222	26.2093	0.000102467	0.000475308	34.7279	2.22985	38072013	VIT_205s0020g03360.1	VIT_205s0020g03360.1		PTHR33181,PTHR33181:SF7					AT5G43150.1
VIT_205s0020g03380	33.7839	1.82346	0.421974	4.32126	1.55e-05	6.62e-05	1.84282	1.39694	19.0457	0.000480333	0.00177115	0.720669	0.184238	38072978	VIT_205s0020g03380.1	VIT_205s0020g03380.1	PF00069	PTHR13902,PTHR13902:SF21		2.7.11.1	K08867	GO:0006468,GO:0005524,GO:0004672	AT3G04910.1	ATWNK1,WNK1,ZIK4	with no lysine (K) kinase 1
VIT_205s0020g03710	759.517	1.65685	0.182344	9.08641	1.02e-19	1.82e-18	1.66334	5.79651	106.185	1.78e-08	3.48e-07	105.356	30.8978	38072218	VIT_205s0020g03710.1	VIT_205s0020g03710.1	PF13302	PTHR13256,PTHR13256:SF47				GO:0008080	AT2G32030.1		Acyl-CoA N-acyltransferases (NAT) superfamily protein
VIT_205s0020g04000	247.417	1.64627	0.197901	8.31865	8.9e-17	1.27e-15	1.67723	4.18849	88.0704	6.52e-08	9.89e-07	41.8187	12.1238	38074102	VIT_205s0020g04000.1	VIT_205s0020g04000.1	PF13639	PTHR22763,PTHR22763:SF83	KOG1493			GO:0008270,GO:0005515	AT3G13430.1		RING/U-box superfamily protein
VIT_205s0020g04010	467.337	2.78016	0.130321	21.3332	5.59e-101	1.49e-98	2.78374	5.10115	520.513	1.21e-13	3.2e-11	54.8542	7.48441	38073894	VIT_205s0020g04010.1	VIT_205s0020g04010.1		PTHR33881,PTHR33881:SF4					AT4G14746.1
VIT_205s0020g04090	16.5439	1.74799	0.74208	2.35552	0.0184966	0.0400832	NA	NA	NA	NA	NA	0.852929	0.238598	38071803	VIT_205s0020g04090.1	VIT_205s0020g04090.1	PF00447	PTHR10015,PTHR10015:SF139	KOG0627		K09419	GO:0043565,GO:0006355,GO:0005634,GO:0003700,GO:0009408	AT3G22830.1	AT-HSFA6B,HSFA6B	heat shock transcription factor A6B
VIT_205s0020g04260	196.297	2.79328	0.193509	14.4349	3.12e-47	2.07e-45	2.81968	3.8629	252.534	3.13e-11	2.24e-09	3.13647	0.416116	38074512	VIT_205s0020g04260.1	VIT_205s0020g04260.1	PF00690,PF12710,PF00122,PF00689	PTHR24093,PTHR24093:SF292		3.6.3.8	K01537	GO:0046872,GO:0000166	AT3G22910.1		ATPase E1-E2 type family protein / haloacid dehalogenase-like hydrolase family protein
VIT_205s0020g04270	678.701	2.98067	0.15163	19.6575	4.99e-86	9.96e-84	3.01185	5.63693	444.616	4.11e-13	8.18e-11	6.39183	0.734038	38072050	VIT_205s0020g04270.1	VIT_205s0020g04270.1	PF00690,PF12710,PF00689,PF00122	PTHR24093,PTHR24093:SF328		3.6.3.8	K01537	GO:0046872,GO:0000166	AT3G63380.1		ATPase E1-E2 type family protein / haloacid dehalogenase-like hydrolase family protein
VIT_205s0020g04300	44.3109	2.88964	0.453836	6.36716	1.93e-10	1.58e-09	2.88914	1.78464	41.8263	7.72e-06	5.28e-05	0.728039	0.0914433	38073269	VIT_205s0020g04300.1	VIT_205s0020g04300.1	PF00690,PF12710,PF00122,PF00689	PTHR24093,PTHR24093:SF292		3.6.3.8	K01537	GO:0046872,GO:0000166	AT3G22910.1		ATPase E1-E2 type family protein / haloacid dehalogenase-like hydrolase family protein
VIT_205s0020g04420	28.0272	4.87326	0.728089	6.69322	2.18e-11	1.96e-10	4.81216	1.14916	43.9363	5.76e-06	4.12e-05	6.62873	0.215348	38072645	VIT_205s0020g04420.1	VIT_205s0020g04420.1	PF13499	PTHR23050	KOG0027		K13448		AT3G22930.1	CML11	calmodulin-like 11
VIT_205s0020g04780	30.1094	8.28296	1.08784	7.61413	2.65e-14	3.07e-13	8.95624	1.26265	119.435	6.25e-08	9.57e-07	3.29231	0	38074088	VIT_205s0020g04780.1	VIT_205s0020g04780.1	PF00010	PTHR23042,PTHR23042:SF65				GO:0046983	AT5G43650.1	BHLH92	basic helix-loop-helix (bHLH) DNA-binding superfamily protein
VIT_205s0029g00140	39.7294	3.40843	0.575138	5.92629	3.1e-09	2.21e-08	3.39878	1.61948	32.5521	3.23e-05	0.000177513	1.98618	0.176543	38073938	VIT_205s0029g00140.1	VIT_205s0029g00140.1	PF00847	PTHR31657,PTHR31657:SF9				GO:0006355,GO:0003700	AT4G13620.1		Integrase-type DNA-binding superfamily protein
VIT_205s0029g00640	28.4817	2.37555	0.444612	5.34298	9.14e-08	5.46e-07	2.35291	1.18486	29.002	6.04e-05	0.000301965	1.35407	0.243861	38072482	VIT_205s0029g00640.1	VIT_205s0029g00640.1		PTHR36037,PTHR36037:SF1					AT3G23910.1
VIT_205s0029g00870	17.9695	1.81022	0.702762	2.57587	0.00999893	0.0233863	1.78563	0.552697	6.49323	0.021465	0.0446023	0.24447	0.0636228	38072283	VIT_205s0029g00870.1	VIT_205s0029g00870.1	PF13676,PF00931	PTHR11017,PTHR11017:SF162	KOG4658			GO:0007165,GO:0005515,GO:0043531	AT5G17680.1		disease resistance protein (TIR-NBS-LRR class), putative
VIT_205s0029g01130	59.8241	1.60593	0.310397	5.17379	2.29e-07	1.3e-06	1.62793	2.18707	29.2008	5.82e-05	0.000292903	1.3591	0.412813	38072912	VIT_205s0029g01130.1	VIT_205s0029g01130.1	PF13812,PF14432,PF13041,PF01535	PTHR24015,PTHR24015:SF790					AT1G04840.1		Tetratricopeptide repeat (TPR)-like superfamily protein
VIT_205s0049g00090	313.381	1.86455	0.161475	11.547	7.65e-31	2.67e-29	1.89021	4.52747	148.573	1.61e-09	5.01e-08	6.47953	1.62684	38073856	VIT_205s0049g00090.1	VIT_205s0049g00090.1	PF00512,PF01590,PF00072	PTHR24423,PTHR24423:SF530		2.7.11.1	K14509	GO:0007165,GO:0000155,GO:0005515,GO:0000160	AT3G23150.1	ETR2	Signal transduction histidine kinase, hybrid-type, ethylene sensor
VIT_205s0049g00100	47.7942	2.90358	0.41331	7.02519	2.14e-12	2.12e-11	2.89105	1.88621	49.5273	2.78e-06	2.24e-05	5.05852	0.64191	38072934	VIT_205s0049g00100.1	VIT_205s0049g00100.1	PF03479	PTHR31100,PTHR31100:SF3					AT4G14465.1	AHL20	AT-hook motif nuclear-localized protein 20
VIT_205s0049g00140	101.751	2.71692	0.299281	9.07815	1.1e-19	1.95e-18	2.633	2.93019	90.388	5.45e-08	8.57e-07	54.0051	8.23078	38072277	VIT_205s0049g00140.1	VIT_205s0049g00140.1		PTHR33912,PTHR33912:SF2					AT4G14450.1
VIT_205s0049g01020	388.102	1.71976	0.177285	9.70049	3e-22	6.38e-21	1.73285	4.83239	117.101	8.93e-09	1.95e-07	30.0709	8.51059	38072211	VIT_205s0049g01020.1	VIT_205s0049g01020.1	PF00249	PTHR10641,PTHR10641:SF523	KOG0048		K09422		AT3G23250.1	ATMYB15,ATY19,MYB15	myb domain protein 15
VIT_205s0049g01050	13.8897	2.21053	0.858345	2.57535	0.010014	0.0234154	2.16225	0.23701	6.34922	0.0227328	0.0467901	1.85164	0.387368	38072066	VIT_205s0049g01050.1	VIT_205s0049g01050.1	PF05553	PTHR33098,PTHR33098:SF15					AT4G14380.1
VIT_205s0049g01420	8.85413	2.52496	0.968049	2.6083	0.00909928	0.0215443	NA	NA	NA	NA	NA	1.25726	0.221267	38073442	VIT_205s0049g01420.1	VIT_205s0049g01420.1	PF04117	PTHR11266,PTHR11266:SF15	KOG1944		K13347	GO:0016021	AT4G14305.1		Peroxisomal membrane 22 kDa (Mpv17/PMP22) family protein
VIT_205s0049g01430	84.5409	1.63196	0.309336	5.27569	1.32e-07	7.72e-07	1.67579	2.66512	32.7825	3.11e-05	0.000172032	14.4266	4.19549	38072467	VIT_205s0049g01430.1	VIT_205s0049g01430.1		PTHR34657,PTHR34657:SF4					AT5G44060.1
VIT_205s0049g01870	20.4481	2.34665	0.680305	3.44941	0.000561806	0.00178047	2.16948	0.753239	9.86956	0.00629672	0.0158228	12.7557	2.66852	38073467	VIT_205s0049g01870.1	VIT_205s0049g01870.1		PTHR12504			K17769		AT5G43970.1	ATTOM22-V,TOM22-V,TOM9-2	translocase of outer membrane 22-V
VIT_205s0049g01900	19.8275	1.56151	0.683711	2.28388	0.0223786	0.0473099	NA	NA	NA	NA	NA	1.9272	0.638525	38072506	VIT_205s0049g01900.1	VIT_205s0049g01900.1	PF13812,PF01535	PTHR24015					AT2G13600.1		Pentatricopeptide repeat (PPR) superfamily protein
VIT_205s0049g02300	7.22387	4.09096	1.17244	3.48927	0.000484349	0.00155864	3.92935	-0.545737	14.2593	0.00165024	0.00507548	0.282642	0.015338	38072730	VIT_205s0049g02300.1	VIT_205s0049g02300.1	PF01535,PF13041	PTHR24015,PTHR24015:SF898					AT3G57430.1	OTP84	Tetratricopeptide repeat (TPR)-like superfamily protein
VIT_205s0051g00680	124.735	1.82939	0.306744	5.9639	2.46e-09	1.78e-08	1.9343	3.21649	41.772	7.78e-06	5.31e-05	23.5539	5.77056	38071967	VIT_205s0051g00680.1	VIT_205s0051g00680.1		PTHR38934					AT4G30460.1		glycine-rich protein
VIT_205s0051g00860	125.813	1.90055	0.217335	8.74476	2.23e-18	3.55e-17	1.92751	3.22991	89.8374	5.69e-08	8.85e-07	6.66057	1.63555	38072895	VIT_205s0051g00860.1	VIT_205s0051g00860.1	PF01471	PTHR15852,PTHR15852:SF16					AT4G13670.1	PTAC5	plastid transcriptionally active 5
VIT_205s0062g00240	279.415	2.452	0.236441	10.3705	3.38e-25	8.57e-24	2.46324	4.36532	122.883	6.33e-09	1.49e-07	22.2978	3.78694	38072741	VIT_205s0062g00240.1	VIT_205s0062g00240.1	PF06955,PF00722	PTHR31062,PTHR31062:SF30		2.4.1.207,3.2.1.151	K08235	GO:0048046,GO:0016762,GO:0006073,GO:0005618,GO:0005975,GO:0004553	AT4G14130.1	XTH15,XTR7	xyloglucan endotransglucosylase/hydrolase 15
VIT_205s0062g00480	311.487	3.52477	0.245597	14.3519	1.04e-46	6.77e-45	3.53575	4.52041	208.953	1.3e-10	6.68e-09	26.3774	2.15876	38073029	VIT_205s0062g00480.1	VIT_205s0062g00480.1	PF06955,PF00722	PTHR31062,PTHR31062:SF34		2.4.1.207,3.2.1.151	K08235	GO:0048046,GO:0016762,GO:0006073,GO:0005618,GO:0005975,GO:0004553	AT4G14130.1	XTH15,XTR7	xyloglucan endotransglucosylase/hydrolase 15
VIT_205s0062g00610	974.804	1.89373	0.157556	12.0195	2.81e-33	1.09e-31	1.912	6.15618	177.561	4.36e-10	1.8e-08	70.5597	17.4735	38072820	VIT_205s0062g00610.1	VIT_205s0062g00610.1	PF06955,PF00722	PTHR31062,PTHR31062:SF34		2.4.1.207,3.2.1.151	K08235	GO:0048046,GO:0016762,GO:0006073,GO:0005618,GO:0005975,GO:0004553	AT3G23730.1	XTH16	xyloglucan endotransglucosylase/hydrolase 16
VIT_205s0062g00820	32.8747	2.4169	0.482711	5.00693	5.53e-07	2.96e-06	2.40531	1.36178	25.8393	0.000110203	0.000505537	7.01075	1.21809	38071836	VIT_205s0062g00820.1	VIT_205s0062g00820.1	PF03819	PTHR14552,PTHR14552:SF17		3.6.1.12	K16904		AT3G25400.1
VIT_205s0062g01395	8.55467	2.20477	0.961948	2.29198	0.0219067	0.0464748	NA	NA	NA	NA	NA	0.556648	0.111583	38072529	VIT_205s0062g01395.1	VIT_205s0062g01395.1	PF07734	PTHR32133,PTHR32133:SF123					AT3G06240.1		F-box family protein
VIT_205s0062g01430	19.2096	1.75952	0.559044	3.14737	0.00164747	0.00469929	1.78018	0.653767	10.2248	0.00559742	0.0143179	0.80641	0.22206	38072445	VIT_205s0062g01430.1	VIT_205s0062g01430.1	PF07983,PF00332	PTHR32227,PTHR32227:SF122		3.2.1.39		GO:0005975,GO:0004553	AT3G07320.1		O-Glycosyl hydrolases family 17 protein
VIT_205s0077g00110	28.7348	2.19299	0.545218	4.02224	5.76e-05	0.00022232	2.19273	1.1922	15.9321	0.00104794	0.00345525	2.06856	0.418496	38046937	VIT_205s0077g00110.1	VIT_205s0077g00110.1		PTHR35719,PTHR35719:SF2					AT3G04310.1
VIT_205s0077g00290	5.97406	5.95308	1.36084	4.37458	1.22e-05	5.28e-05	NA	NA	NA	NA	NA	4.43865	0	38072356	VIT_205s0077g00290.1	VIT_205s0077g00290.1							AT5G49010.1	SLD5	DNA replication protein-related
VIT_205s0077g00500	57.4036	2.90782	0.369258	7.87475	3.41e-15	4.28e-14	2.91873	2.13803	69.2362	3.28e-07	3.73e-06	4.64874	0.559103	38071844	VIT_205s0077g00500.1	VIT_205s0077g00500.1	PF00249	PTHR10641,PTHR10641:SF623			K09422		AT3G06490.1	AtMYB108,BOS1,MYB108	myb domain protein 108
VIT_205s0077g00730	1077.31	1.95769	0.123626	15.8356	1.77e-56	1.67e-54	1.97641	6.30012	281.027	1.39e-11	1.23e-09	74.7871	17.8998	38073775	VIT_205s0077g00730.1	VIT_205s0077g00730.1	PF03106	PTHR31221,PTHR31221:SF13				GO:0043565,GO:0006355,GO:0003700	AT5G49520.1	ATWRKY48,WRKY48	WRKY DNA-binding protein 48
VIT_205s0077g00750	499.255	1.53183	0.152636	10.0358	1.06e-23	2.45e-22	1.55277	5.19394	114.819	1.03e-08	2.18e-07	57.0088	18.2269	38071958	VIT_205s0077g00750.1	VIT_205s0077g00750.1		PTHR33124,PTHR33124:SF12					AT3G17100.2		sequence-specific DNA binding transcription factors
VIT_205s0077g01090	50.3753	2.74453	0.442829	6.19771	5.73e-10	4.47e-09	2.76149	1.95624	39.9929	1e-05	6.62e-05	1.32231	0.185563	38072019	VIT_205s0077g01090.1	VIT_205s0077g01090.1	PF01657,PF00069	PTHR27002,PTHR27002:SF46	KOG1187	2.7.11.1		GO:0006468,GO:0005524,GO:0004672	AT1G70520.1	CRK2	cysteine-rich RLK (RECEPTOR-like protein kinase) 2
VIT_205s0077g01250	176.747	3.13591	0.207469	15.1151	1.29e-51	1.04e-49	3.17207	3.71472	291.172	1.06e-11	1.01e-09	14.7487	1.53496	38074272	VIT_205s0077g01250.1	VIT_205s0077g01250.1	PF00182	PTHR22595,PTHR22595:SF42	KOG4742			GO:0016998,GO:0006032,GO:0004568	AT3G16920.1	ATCTL2,CTL2	chitinase-like protein 2
VIT_205s0077g01300	271.223	1.96169	0.292366	6.70971	1.95e-11	1.76e-10	1.9855	4.32042	45.3285	1e-05	6.6e-05	14.7127	3.37863	38074054	VIT_205s0077g01300.1	VIT_205s0077g01300.1		PTHR32487,PTHR32487:SF5		1.3.1.3			AT4G24220.1	AWI31,VEP1	NAD(P)-binding Rossmann-fold superfamily protein
VIT_205s0077g01310	7.0163	2.38331	1.02209	2.33181	0.0197107	0.0423845	NA	NA	NA	NA	NA	0.427111	0.0764945	38073549	VIT_205s0077g01310.1	VIT_205s0077g01310.1		PTHR32487,PTHR32487:SF5		1.3.1.3			AT4G24220.1	AWI31,VEP1	NAD(P)-binding Rossmann-fold superfamily protein
VIT_205s0077g01950	20.0499	1.88514	0.677722	2.78158	0.00540944	0.013637	1.89693	0.715816	7.98448	0.0121654	0.0276424	0.613421	0.145863	38072443	VIT_205s0077g01950.1	VIT_205s0077g01950.1	PF04043,PF01095	PTHR31707,PTHR31707:SF17		3.1.1.11	K01051	GO:0004857,GO:0042545,GO:0030599,GO:0005618	AT5G27870.1		Plant invertase/pectin methylesterase inhibitor superfamily
VIT_205s0077g01970	1506.31	2.88645	0.125607	22.98	7.39e-117	2.7e-114	2.92277	6.78314	548.81	8e-14	2.43e-11	123.698	15.4123	38072830	VIT_205s0077g01970.1	VIT_205s0077g01970.1	PF13639	PTHR14155,PTHR14155:SF99				GO:0008270,GO:0005515	AT3G16720.1	ATL2,TL2	TOXICOS EN LEVADURA 2
VIT_205s0077g02020	40.9194	2.33268	0.412533	5.65453	1.56e-08	1.03e-07	2.34187	1.6684	30.9719	4.24e-05	0.000222982	2.73027	0.511115	38072664	VIT_205s0077g02020.1	VIT_205s0077g02020.1	PF00561	PTHR10992,PTHR10992:SF873	KOG4178	3.3.2.10			AT4G02340.1		alpha/beta-Hydrolases superfamily protein
VIT_205s0077g02350	721.767	2.90142	0.4025	7.2085	5.66e-13	5.93e-12	2.89047	5.72412	109.587	2.42e-07	2.91e-06	275.309	33.9739	38073122	VIT_205s0077g02350.1	VIT_205s0077g02350.1		PTHR33306,PTHR33306:SF1					AT3G06890.1
VIT_205s0094g00480	129.832	3.25401	0.296368	10.9796	4.79e-28	1.45e-26	3.2278	3.2755	126.989	5.01e-09	1.24e-07	35.8792	3.53104	38072231	VIT_205s0094g00480.1	VIT_205s0094g00480.1		PTHR16223,PTHR16223:SF41					AT1G05710.1		basic helix-loop-helix (bHLH) DNA-binding superfamily protein
VIT_205s0094g00550	10.8607	2.99527	0.838412	3.57255	0.000353518	0.00117201	2.95706	-0.0748924	12.8445	0.00247721	0.0071545	0.920905	0.10491	38073488	VIT_205s0094g00550.1	VIT_205s0094g00550.1	PF03405	PTHR31155		1.14.19.2		GO:0055114,GO:0045300,GO:0006631	AT2G43710.2	FAB2,SSI2	Plant stearoyl-acyl-carrier-protein desaturase family protein
VIT_205s0094g01210	119.419	2.26091	0.250804	9.01465	1.97e-19	3.41e-18	2.27972	3.15575	90.4514	5.43e-08	8.56e-07	6.27477	1.19341	38074277	VIT_205s0094g01210.1	VIT_205s0094g01210.1	PF01179	PTHR10638,PTHR10638:SF38		1.4.3.21		GO:0055114,GO:0048038,GO:0009308,GO:0008131,GO:0005507	AT1G62810.1		Copper amine oxidase family protein
VIT_205s0094g01260	22.0799	2.41457	0.567691	4.25332	2.11e-05	8.78e-05	2.4125	0.845735	16.9439	0.000806238	0.00276763	1.26889	0.222506	38073560	VIT_205s0094g01260.1	VIT_205s0094g01260.1	PF16884,PF00107	PTHR11695,PTHR11695:SF564		1.1.1.54,1.3.1.74,1.3.1.102	K07119	GO:0055114,GO:0016491,GO:0008270	AT3G03080.1		Zinc-binding dehydrogenase family protein
VIT_205s0094g01530	106.99	3.22616	0.291837	11.0546	2.08e-28	6.42e-27	3.18294	3.00222	126.938	5.02e-09	1.25e-07	28.688	3.00778	38071835	VIT_205s0094g01530.1	VIT_205s0094g01530.1		PTHR36023,PTHR36023:SF3					AT2G44080.1	ARL	ARGOS-like
VIT_205s0094g01570	364.846	1.91268	0.165618	11.5488	7.49e-31	2.62e-29	1.93181	4.74556	163.537	8e-10	2.89e-08	12.1494	2.98754	38072549	VIT_205s0094g01570.1	VIT_205s0094g01570.1	PF03094	PTHR31942,PTHR31942:SF26			K08472	GO:0016021,GO:0006952	AT4G02600.2	ATMLO1,MLO1	Seven transmembrane MLO family protein
VIT_205s0102g00450	271.296	3.33882	0.260866	12.799	1.66e-37	7.77e-36	3.35681	4.32282	181.989	3.64e-10	1.55e-08	32.6905	2.91377	38074432	VIT_205s0102g00450.1	VIT_205s0102g00450.1	PF13499	PTHR10891,PTHR10891:SF642	KOG0027		K13448		AT2G43290.1	MSS3	Calcium-binding EF-hand family protein
VIT_205s0102g01068	12.0873	4.50022	0.987479	4.55728	5.18e-06	2.39e-05	4.36555	0.0838933	21.9319	0.000248399	0.00100646	0.209839	0.00851775	38072057	VIT_205s0102g01068.1	VIT_205s0102g01068.1	PF13855,PF00931	PTHR23155,PTHR23155:SF513	KOG4658			GO:0005515,GO:0043531	AT5G35450.1		Disease resistance protein (CC-NBS-LRR class) family
VIT_206s0004g00440	314.492	1.62586	0.206343	7.8794	3.29e-15	4.14e-14	1.66074	4.53119	76.1239	1.75e-07	2.22e-06	446.455	130.354	38062701	VIT_206s0004g00440.1	VIT_206s0004g00440.1		PTHR34114,PTHR34114:SF2					AT5G56540.1	AGP14,ATAGP14	arabinogalactan protein 14
VIT_206s0004g00610	132.331	2.11326	0.222263	9.50793	1.94e-21	3.9e-20	2.13248	3.29999	108.223	1.56e-08	3.12e-07	4.41335	0.951958	38061592	VIT_206s0004g00610.1	VIT_206s0004g00610.1	PF00355,PF08417	PTHR21266,PTHR21266:SF25		1.14.12.20		GO:0055114,GO:0051537,GO:0016491,GO:0010277	AT4G25650.1	ACD1-LIKE,PTC52,TIC55-IV	ACD1-like
VIT_206s0004g00690	6.62953	6.10144	1.30413	4.67855	2.89e-06	1.38e-05	NA	NA	NA	NA	NA	0.194956	0	38063532	VIT_206s0004g00690.1	VIT_206s0004g00690.1		PTHR31250,PTHR31250:SF4					AT3G13600.1		calmodulin-binding family protein
VIT_206s0004g00990	20.4707	5.25517	0.871024	6.03332	1.61e-09	1.19e-08	5.09794	0.742157	44.7337	5.17e-06	3.79e-05	3.1028	0.080415	38063058	VIT_206s0004g00990.1	VIT_206s0004g00990.1	PF03018	PTHR21495,PTHR21495:SF77					AT3G13650.1		Disease resistance-responsive (dirigent-like protein) family protein
VIT_206s0004g01250	161.89	3.3304	0.283996	11.7269	9.28e-32	3.34e-30	3.35128	3.58972	141.532	2.29e-09	6.75e-08	9.62891	0.866506	38063094	VIT_206s0004g01250.1	VIT_206s0004g01250.1	PF00487	PTHR32100,PTHR32100:SF16		1.3.1.35	K10256	GO:0006629	AT3G12120.1	FAD2	fatty acid desaturase 2
VIT_206s0004g01410	11.5281	1.91322	0.739584	2.58688	0.00968484	0.0227427	1.90989	0.00372443	6.35801	0.022653	0.0466676	0.126285	0.030104	38063082	VIT_206s0004g01410.1	VIT_206s0004g01410.1	PF01453,PF00069	PTHR27002,PTHR27002:SF34	KOG1187	2.7.11.1		GO:0006468,GO:0005524,GO:0004672	AT5G60900.1	RLK1	receptor-like protein kinase 1
VIT_206s0004g01851	9.54549	6.62321	1.24521	5.31896	1.04e-07	6.18e-07	7.28173	-0.21725	34.1405	5.71e-05	0.000288043	14.6951	0	38061230	VIT_206s0004g01851.1	VIT_206s0004g01851.1		PTHR33659,PTHR33659:SF1
VIT_206s0004g02230	5.95084	3.4119	1.09969	3.1026	0.00191827	0.00539458	NA	NA	NA	NA	NA	0.588068	0.0534592	38063298	VIT_206s0004g02230.1	VIT_206s0004g02230.1		PTHR33142,PTHR33142:SF8					AT1G51355.1
VIT_206s0004g02620	3901.03	2.52988	0.134533	18.8049	6.88e-79	1.17e-76	2.55892	8.15387	399.565	9.39e-13	1.55e-10	98.7571	15.4968	38061279	VIT_206s0004g02620.1	VIT_206s0004g02620.1	PF00221	PTHR10362,PTHR10362:SF19		4.3.1.24	K10775		AT2G37040.1	ATPAL1,PAL1	PHE ammonia lyase 1
VIT_206s0004g02930	28.4114	1.94999	0.493085	3.95468	7.66e-05	0.000288452	1.95876	1.16555	15.132	0.00129783	0.00413283	0.918806	0.213563	38063208	VIT_206s0004g02930.1	VIT_206s0004g02930.1	PF12906	PTHR23012,PTHR23012:SF81	KOG1609	6.3.2.19		GO:0008270	AT5G60580.3		RING/U-box superfamily protein
VIT_206s0004g03330	44.661	2.13723	0.493483	4.33092	1.48e-05	6.35e-05	2.14083	1.78209	20.0415	0.000380171	0.00144481	5.72348	1.21556	38063415	VIT_206s0004g03330.1	VIT_206s0004g03330.1	PF03195	PTHR31301,PTHR31301:SF6					AT2G28500.1	LBD11	LOB domain-containing protein 11
VIT_206s0004g03400	17.5961	2.79561	0.602798	4.63773	3.52e-06	1.67e-05	2.78585	0.542607	21.0092	0.000304867	0.00119703	0.496999	0.0658167	38061020	VIT_206s0004g03400.1	VIT_206s0004g03400.1		PTHR34224,PTHR34224:SF4					AT5G60210.2	RIP5	ROP interactive partner 5
VIT_206s0004g03430	NA	NA	NA	NA	NA	NA	1.51244	2.20052	31.2115	4.07e-05	0.00021532	2.61307	0.860303	38061493	VIT_206s0004g03430.1	VIT_206s0004g03430.1	PF00800	PTHR21022,PTHR21022:SF1	KOG2797	4.2.1.91,4.2.1.51	K05359	GO:0009094,GO:0004664	AT3G07630.1	ADT2	arogenate dehydratase 2
VIT_206s0004g03610	58.8495	2.16253	0.349724	6.18352	6.27e-10	4.86e-09	2.13984	2.15959	42.1182	7.41e-06	5.1e-05	57.389	12.0735	38061090	VIT_206s0004g03610.1	VIT_206s0004g03610.1
VIT_206s0004g03730	157.922	2.22739	0.206078	10.8085	3.14e-27	9e-26	2.2265	3.55253	130.813	4.05e-09	1.06e-07	9.59028	1.9189	38063247	VIT_206s0004g03730.1	VIT_206s0004g03730.1	PF04998	PTHR19376,PTHR19376:SF32		2.7.7.6		GO:0006351,GO:0003899,GO:0003677	AT5G60040.1	NRPC1	nuclear RNA polymerase C1
VIT_206s0004g04000	5.32867	3.24644	1.15749	2.80474	0.00503576	0.0127979	NA	NA	NA	NA	NA	0.234542	0.023205	38061663	VIT_206s0004g04000.1	VIT_206s0004g04000.1	PF08541,PF08392	PTHR31561,PTHR31561:SF24		2.3.1.199	K15397	GO:0016747,GO:0008610,GO:0016020,GO:0006633	AT2G28630.1	KCS12	3-ketoacyl-CoA synthase 12
VIT_206s0004g04010	504.322	3.34959	0.238291	14.0567	7.01e-45	4.38e-43	3.38286	5.21117	194.282	9.75e-10	3.42e-08	16.3837	1.43277	38061472	VIT_206s0004g04010.1	VIT_206s0004g04010.1	PF03081	PTHR12542,PTHR12542:SF17			K07195	GO:0006887,GO:0000145	AT2G39380.1	ATEXO70H2,EXO70H2	exocyst subunit exo70 family protein H2
VIT_206s0004g04030	19.3705	3.21526	0.680694	4.72351	2.32e-06	1.13e-05	3.20491	0.666768	20.4625	0.000345096	0.00133066	1.8032	0.170374	38060941	VIT_206s0004g04030.1	VIT_206s0004g04030.1	PF00403	PTHR22814,PTHR22814:SF82	KOG1603			GO:0046872,GO:0030001	AT5G02600.1		Heavy metal transport/detoxification superfamily protein
VIT_206s0004g04120	8.05202	2.95908	0.921381	3.21157	0.00132012	0.00385707	NA	NA	NA	NA	NA	0.821308	0.0970562	38061948	VIT_206s0004g04120.1	VIT_206s0004g04120.1	PF00230	PTHR19139,PTHR19139:SF55	KOG0223		K09873	GO:0016020,GO:0006810,GO:0005215	AT2G36830.1	GAMMA-TIP,GAMMA-TIP1,TIP1;1	gamma tonoplast intrinsic protein
VIT_206s0004g04180	1610.94	3.46475	0.176199	19.6639	4.4e-86	8.98e-84	3.47654	6.87975	287.761	1.88e-10	8.76e-09	361.205	29.9752	38062195	VIT_206s0004g04180.1	VIT_206s0004g04180.1	PF13912	PTHR26374,PTHR26374:SF162					AT2G37430.1		C2H2 and C2HC zinc fingers superfamily protein
VIT_206s0004g04350	521.623	1.52462	0.152606	9.99053	1.68e-23	3.84e-22	1.53612	5.25674	119.671	7.65e-09	1.71e-07	25.0691	8.05297	38062371	VIT_206s0004g04350.1	VIT_206s0004g04350.1							AT5G59960.1
VIT_206s0004g04590	200.673	2.0783	0.200654	10.3576	3.86e-25	9.76e-24	2.09593	3.89157	123.083	6.26e-09	1.47e-07	11.3109	2.45431	38062614	VIT_206s0004g04590.1	VIT_206s0004g04590.1	PF01417	PTHR12276,PTHR12276:SF10					AT3G46540.1		ENTH/VHS family protein
VIT_206s0004g04733	101.509	2.20893	0.264564	8.34934	6.86e-17	9.92e-16	2.20716	2.92734	79.154	1.35e-07	1.78e-06	13.852	2.75618	38062388	VIT_206s0004g04733.1	VIT_206s0004g04733.1	PF13639	PTHR14155,PTHR14155:SF180				GO:0008270,GO:0005515	AT2G18670.1		RING/U-box superfamily protein
VIT_206s0004g04850	358.59	1.81891	0.171133	10.6286	2.19e-26	5.97e-25	1.83669	4.72047	135.378	3.16e-09	8.75e-08	9.04867	2.40489	38063062	VIT_206s0004g04850.1	VIT_206s0004g04850.1	PF03470,PF03468,PF03469	PTHR21596,PTHR21596:SF23				GO:0031047	AT3G48670.1	IDN2,RDM12	XH/XS domain-containing protein
VIT_206s0004g04950	1893.08	1.93411	0.094834	20.3947	1.86e-92	4.36e-90	1.9622	7.11193	454.993	3.44e-13	7.19e-11	40.2292	9.65437	38063079	VIT_206s0004g04950.1	VIT_206s0004g04950.1	PF03514	PTHR31636,PTHR31636:SF54					AT1G07530.1	ATGRAS2,GRAS2,SCL14	SCARECROW-like 14
VIT_206s0004g04960	422.021	2.09552	0.190161	11.0197	3.07e-28	9.39e-27	2.12016	4.95336	137.7	2.8e-09	7.89e-08	9.02522	1.91847	38062618	VIT_206s0004g04960.1	VIT_206s0004g04960.1	PF03514	PTHR31636,PTHR31636:SF54					AT1G07530.1	ATGRAS2,GRAS2,SCL14	SCARECROW-like 14
VIT_206s0004g04980	502.026	1.67781	0.150224	11.1687	5.8e-29	1.83e-27	1.70444	5.20269	153.639	1.26e-09	4.12e-08	11.1995	3.21759	38061698	VIT_206s0004g04980.1	VIT_206s0004g04980.1	PF03514	PTHR31636,PTHR31636:SF46					AT1G07530.1	ATGRAS2,GRAS2,SCL14	SCARECROW-like 14
VIT_206s0004g04990	8.46748	3.54112	1.11555	3.17434	0.00150179	0.00432665	NA	NA	NA	NA	NA	0.391508	0.0299115	38063336	VIT_206s0004g04990.1	VIT_206s0004g04990.1	PF03514	PTHR31636,PTHR31636:SF46					AT1G07530.1	ATGRAS2,GRAS2,SCL14	SCARECROW-like 14
VIT_206s0004g05055	15.2406	3.3444	0.971858	3.44124	0.000579056	0.00182689	3.36792	0.346112	12.2694	0.00294085	0.00827546	18.0915	1.47309	38061238	VIT_206s0004g05055.1	VIT_206s0004g05055.1		PTHR33142,PTHR33142:SF7					AT5G02220.1
VIT_206s0004g05240	16.9293	3.19472	0.711604	4.48946	7.14e-06	3.21e-05	3.17358	0.501748	18.502	0.000547401	0.00198172	0.640466	0.0641323	38061733	VIT_206s0004g05240.1	VIT_206s0004g05240.1	PF01590	PTHR24423,PTHR24423:SF530		2.7.11.1	K14509	GO:0005515	AT3G04580.1	EIN4	Signal transduction histidine kinase, hybrid-type, ethylene sensor
VIT_206s0004g05460	624.419	1.60342	0.152449	10.5177	7.16e-26	1.9e-24	1.62989	5.51514	120.628	7.23e-09	1.64e-07	30.5809	9.1662	38063575	VIT_206s0004g05460.1	VIT_206s0004g05460.1	PF00481	PTHR13832,PTHR13832:SF219		3.1.3.16		GO:0003824,GO:0006470,GO:0004722	AT1G07430.1	HAI2	highly ABA-induced PP2C gene 2
VIT_206s0004g05500	55.3148	1.65003	0.335703	4.91516	8.87e-07	4.63e-06	1.67293	2.0768	27.2381	8.4e-05	0.000400761	1.30218	0.384315	38061335	VIT_206s0004g05500.1	VIT_206s0004g05500.1	PF14432,PF13041,PF01535	PTHR24015,PTHR24015:SF611					AT3G46790.1	CRR2	Tetratricopeptide repeat (TPR)-like superfamily protein
VIT_206s0004g05740	12.5915	2.79103	0.842812	3.31157	0.000927736	0.00280543	2.77687	0.126424	10.4572	0.00518764	0.0134103	0.794844	0.10534	38062166	VIT_206s0004g05740.1	VIT_206s0004g05740.1		PTHR33356,PTHR33356:SF3					AT5G59050.1
VIT_206s0004g06110	328.723	1.6701	0.187807	8.89263	5.97e-19	9.99e-18	1.69671	4.59537	90.406	5.45e-08	8.57e-07	7.9872	2.28164	38063517	VIT_206s0004g06110.1	VIT_206s0004g06110.1	PF01915,PF00933	PTHR30620,PTHR30620:SF33		3.2.1.58	K05349	GO:0005975,GO:0004553	AT3G47000.1		Glycosyl hydrolase family protein
VIT_206s0004g06550	33.2106	1.53676	0.628534	2.445	0.0144853	0.0323655	1.55613	1.37429	6.21371	0.0240049	0.0490823	0.926331	0.299498	38061355	VIT_206s0004g06550.1	VIT_206s0004g06550.1		PTHR15169,PTHR15169:SF0	KOG4328		K10140		AT5G58760.1	DDB2	damaged DNA binding 2
VIT_206s0004g06840	925.755	2.42505	0.100836	24.0495	8.45e-128	3.91e-125	2.4566	6.08227	635.571	2.54e-14	1.11e-11	50.1958	8.5892	38062032	VIT_206s0004g06840.1	VIT_206s0004g06840.1	PF00481	PTHR13832,PTHR13832:SF117	KOG0698	3.1.3.16		GO:0003824,GO:0006470,GO:0004722	AT2G30020.1		Protein phosphatase 2C family protein
VIT_206s0004g07230	109.873	2.77071	0.364053	7.61074	2.73e-14	3.15e-13	2.7939	3.04169	63.4734	5.79e-07	5.97e-06	6.47438	0.845805	38061292	VIT_206s0004g07230.1	VIT_206s0004g07230.1	PF00201	PTHR11926,PTHR11926:SF176	KOG1192			GO:0016758,GO:0008152	AT2G30140.1		UDP-Glycosyltransferase superfamily protein
VIT_206s0004g07440	1428.83	1.56798	0.0981934	15.9682	2.13e-57	2.11e-55	1.60169	6.70636	280.344	1.42e-11	1.24e-09	38.8752	11.9843	38063204	VIT_206s0004g07440.1	VIT_206s0004g07440.1	PF03081	PTHR12542,PTHR12542:SF29				GO:0006887,GO:0000145	AT5G58430.1	ATEXO70B1,EXO70B1	exocyst subunit exo70 family protein B1
VIT_206s0004g07490	33.0356	4.20738	0.530819	7.92621	2.26e-15	2.89e-14	4.18005	1.39024	81.6736	1.09e-07	1.5e-06	1.37279	0.069168	38063626	VIT_206s0004g07490.1	VIT_206s0004g07490.1	PF05050,PF08241	PTHR10108,PTHR10108:SF885				GO:0008168,GO:0008152	AT5G01710.1		methyltransferases
VIT_206s0004g08080	55.4163	2.55319	0.366514	6.96615	3.26e-12	3.17e-11	2.55962	2.08168	52.8614	1.86e-06	1.6e-05	4.69282	0.728208	38063096	VIT_206s0004g08080.1	VIT_206s0004g08080.1	PF13639	PTHR14155,PTHR14155:SF74			K19040	GO:0008270,GO:0005515	AT3G10910.1		RING/U-box superfamily protein
VIT_206s0009g00310	31.9254	3.96875	0.599969	6.61493	3.72e-11	3.26e-10	3.94649	1.33752	38.5388	1.25e-05	7.95e-05	1.4338	0.0862355	38060913	VIT_206s0009g00310.1	VIT_206s0009g00310.1	PF11250	PTHR33155,PTHR33155:SF3					AT5G22090.2		Protein of unknown function (DUF3049)
VIT_206s0009g00690	245.253	2.42945	0.215066	11.2963	1.37e-29	4.47e-28	2.45551	4.18002	141.61	2.28e-09	6.74e-08	4.16213	0.717185	38061361	VIT_206s0009g00690.1	VIT_206s0009g00690.1	PF00069	PTHR24362,PTHR24362:SF258	KOG0589	2.7.11.1	K08857	GO:0006468,GO:0005524,GO:0004672	AT3G44200.1	ATNEK6,IBO1,NEK6	NIMA (never in mitosis, gene A)-related 6
VIT_206s0009g01420	297.01	1.53433	0.174353	8.8001	1.37e-18	2.21e-17	1.56832	4.4496	92.2372	4.74e-08	7.7e-07	39.434	12.4567	38061082	VIT_206s0009g01420.1	VIT_206s0009g01420.1	PF14368	PTHR33044,PTHR33044:SF24					AT3G43720.2		Bifunctional inhibitor/lipid-transfer protein/seed storage 2S albumin superfamily protein
VIT_206s0009g01620	6801.04	2.64097	0.136135	19.3997	7.76e-84	1.46e-81	2.64427	8.95526	352.163	7.71e-12	8.07e-10	666.543	98.9699	38061644	VIT_206s0009g01620.1	VIT_206s0009g01620.1	PF03168	PTHR31852,PTHR31852:SF0					AT2G27080.1		Late embryogenesis abundant (LEA) hydroxyproline-rich glycoprotein family
VIT_206s0009g03420	73.2999	2.20151	0.299471	7.35134	1.96e-13	2.13e-12	2.22051	2.47249	59.7522	8.55e-07	8.32e-06	3.01915	0.610724	38061678	VIT_206s0009g03420.1	VIT_206s0009g03420.1	PF00168	PTHR31208,PTHR31208:SF3				GO:0005515	AT5G12300.1		Calcium-dependent lipid-binding (CaLB domain) family protein
VIT_206s0009g03670	173.611	5.52426	0.348502	15.8515	1.37e-56	1.3e-54	5.52368	3.68972	259.651	2.54e-11	1.89e-09	11.7708	0.236519	38063086	VIT_206s0009g03670.1	VIT_206s0009g03670.1		PTHR31215,PTHR31215:SF2					AT4G18380.2		F-box family protein
VIT_206s0009g03680	4.40871	5.51091	1.42038	3.87989	0.000104503	0.000384434	NA	NA	NA	NA	NA	0.612753	0	38063485	VIT_206s0009g03680.1	VIT_206s0009g03680.1		PTHR31215					AT1G30200.1		F-box family protein
VIT_206s0009g03755	39.1125	1.62383	0.404829	4.01115	6.04e-05	0.000232105	1.64045	1.60441	17.5519	0.000691574	0.00241991	1.0142	0.305333	38063085	VIT_206s0009g03755.1	VIT_206s0009g03755.1	PF12854,PF01535,PF13041	PTHR24015					AT2G13600.1		Pentatricopeptide repeat (PPR) superfamily protein
VIT_206s0061g00440	181.201	1.77018	0.196313	9.01712	1.93e-19	3.35e-18	1.79501	3.74514	93.9543	4.18e-08	6.95e-07	12.3079	3.32392	38063621	VIT_206s0061g00440.1	VIT_206s0061g00440.1	PF00403	PTHR22814,PTHR22814:SF111	KOG1603			GO:0046872,GO:0030001	AT5G03380.1		Heavy metal transport/detoxification superfamily protein
VIT_206s0061g00510	59.0741	1.50801	0.369733	4.07863	4.53e-05	0.000177711	NA	NA	NA	NA	NA	9.08576	3.12632	38063090	VIT_206s0061g00510.1	VIT_206s0061g00510.1	PF08646	PTHR23273,PTHR23273:SF11					AT2G28105.1
VIT_206s0061g01250	661.073	1.75789	0.149349	11.7704	5.55e-32	2.02e-30	1.78026	5.59797	167.758	6.63e-10	2.48e-08	91.3775	25.0066	38062831	VIT_206s0061g01250.1	VIT_206s0061g01250.1		PTHR33270,PTHR33270:SF3					AT2G27830.1
VIT_206s0061g01300	743.878	2.37987	0.130867	18.1854	6.74e-74	1.03e-71	2.41187	5.76789	357.356	2.22e-12	3e-10	40.6267	7.16627	38061601	VIT_206s0061g01300.1	VIT_206s0061g01300.1	PF00800	PTHR21022,PTHR21022:SF5		4.2.1.91	K05359	GO:0009094,GO:0004664	AT1G08250.1	ADT6	arogenate dehydratase 6
VIT_206s0080g00090	NA	NA	NA	NA	NA	NA	2.15419	1.35162	8.32869	0.0113942	0.0261444	1.38678	0.287092	38060915	VIT_206s0080g00090.1	VIT_206s0080g00090.1	PF00067	PTHR24296,PTHR24296:SF7	KOG0157			GO:0055114,GO:0020037,GO:0016705,GO:0005506	AT2G27690.1	CYP94C1	cytochrome P450, family 94, subfamily C, polypeptide 1
VIT_206s0080g00170	242.738	4.0609	0.252518	16.0816	3.43e-58	3.44e-56	4.08178	4.1659	248.017	3.59e-11	2.45e-09	9.73167	0.537526	38061588	VIT_206s0080g00170.1	VIT_206s0080g00170.1	PF13515	PTHR31086,PTHR31086:SF8				GO:0015743	AT1G08440.1		Aluminium activated malate transporter family protein
VIT_206s0080g00300	21.5251	2.57159	0.801	3.21048	0.00132515	0.00386918	2.57544	0.792285	10.0618	0.00590679	0.0149761	0.574496	0.087125	38063083	VIT_206s0080g00300.1	VIT_206s0080g00300.1	PF14432,PF13812,PF13041,PF01535	PTHR24015,PTHR24015:SF634					AT1G08070.1	OTP82	Tetratricopeptide repeat (TPR)-like superfamily protein
VIT_206s0080g00450	347.178	2.15756	0.211845	10.1846	2.32e-24	5.64e-23	2.16574	4.67436	115.619	9.77e-09	2.09e-07	35.1184	7.3626	38061196	VIT_206s0080g00450.1	VIT_206s0080g00450.1	PF13202,PF13405	PTHR10183,PTHR10183:SF299	KOG0037		K13448	GO:0005509	AT2G27480.1		Calcium-binding EF-hand family protein
VIT_206s0080g00890	71.9446	1.77628	0.269531	6.59026	4.39e-11	3.83e-10	1.78656	2.44204	48.7749	3.06e-06	2.41e-05	4.21487	1.13703	38061035	VIT_206s0080g00890.1	VIT_206s0080g00890.1		PTHR34118,PTHR34118:SF1					AT5G22340.1
VIT_206s0080g00970	22.9501	1.82223	0.586774	3.10551	0.00189949	0.00534564	1.82325	0.874824	9.92712	0.00617696	0.0155753	1.03518	0.282465	38062948	VIT_206s0080g00970.1	VIT_206s0080g00970.1	PF02365	PTHR31989				GO:0006355,GO:0003677	AT2G27300.1	ANAC040,NTL8	NTM1-like 8
VIT_206s0080g01090	793.634	4.63121	0.204014	22.7005	4.43e-114	1.59e-111	4.66711	5.86133	487.11	6.15e-13	1.14e-10	81.7073	2.98119	38063188	VIT_206s0080g01090.1	VIT_206s0080g01090.1	PF04857	PTHR10797,PTHR10797:SF3	KOG0304	3.1.13.4	K12581	GO:0005634	AT3G44260.1		Polynucleotidyl transferase, ribonuclease H-like superfamily protein
VIT_207s0005g00170	2419.28	1.70011	0.102911	16.5203	2.62e-61	2.82e-59	1.73378	7.46508	306.405	7.21e-12	7.64e-10	244.674	68.5871	38056485	VIT_207s0005g00170.1	VIT_207s0005g00170.1	PF05755	PTHR33732,PTHR33732:SF1					AT3G05500.1		Rubber elongation factor protein (REF)
VIT_207s0005g00820	609.341	2.93389	0.182263	16.097	2.68e-58	2.7e-56	2.9548	5.48155	286.881	1.19e-11	1.1e-09	43.6481	5.29204	38057274	VIT_207s0005g00820.1	VIT_207s0005g00820.1	PF00847	PTHR31190,PTHR31190:SF27			K09286	GO:0006355,GO:0003700	AT3G16770.1	ATEBP,EBP,ERF72,RAP2.3	ethylene-responsive element binding protein
VIT_207s0005g01090	124.461	1.78928	0.275571	6.49299	8.41e-11	7.18e-10	1.80408	3.21314	46.982	3.84e-06	2.93e-05	5.81114	1.59569	38056438	VIT_207s0005g01090.1	VIT_207s0005g01090.1		PTHR14241,PTHR14241:SF18					AT4G13030.1		P-loop containing nucleoside triphosphate hydrolases superfamily protein
VIT_207s0005g01130	18.4307	2.43009	0.745903	3.25792	0.00112231	0.00333423	2.53116	0.610478	11.3363	0.00391792	0.0105442	3.76029	0.598677	38055974	VIT_207s0005g01130.1	VIT_207s0005g01130.1	PF05553	PTHR36378					AT4G26130.1
VIT_207s0005g01140	302.273	5.46172	0.279368	19.5503	4.1e-85	8e-83	5.4424	4.47824	361.691	2.02e-12	2.79e-10	58.764	1.2921	38056625	VIT_207s0005g01140.1	VIT_207s0005g01140.1	PF05553	PTHR33265,PTHR33265:SF5					AT5G38700.1
VIT_207s0005g01180	99.9884	2.35175	0.270171	8.70467	3.19e-18	5.02e-17	2.37346	2.90758	85.3962	8.04e-08	1.18e-06	5.28708	0.940346	38056939	VIT_207s0005g01180.1	VIT_207s0005g01180.1	PF07816	PTHR33095,PTHR33095:SF14					AT3G62630.1		Protein of unknown function (DUF1645)
VIT_207s0005g01240	341.49	2.81349	0.249576	11.2731	1.78e-29	5.76e-28	2.84277	4.65276	134.181	6.24e-09	1.47e-07	8.87988	1.17187	38057803	VIT_207s0005g01240.1	VIT_207s0005g01240.1	PF01764	PTHR21493,PTHR21493:SF117				GO:0006629	AT1G02660.1		alpha/beta-Hydrolases superfamily protein
VIT_207s0005g01320	126.905	3.30805	0.34369	9.62508	6.27e-22	1.3e-20	3.39293	3.24318	97.9267	3.14e-08	5.49e-07	27.8662	2.44365	38056886	VIT_207s0005g01320.1	VIT_207s0005g01320.1	PF14009	PTHR33052,PTHR33052:SF1					AT3G03280.1
VIT_207s0005g01350	39.0914	1.77593	0.449567	3.9503	7.81e-05	0.000293153	1.75117	1.59624	15.4575	0.00118883	0.00385044	6.30701	1.81938	38057725	VIT_207s0005g01350.1	VIT_207s0005g01350.1	PF00582	PTHR31964,PTHR31964:SF52				GO:0006950	AT3G62550.1		Adenine nucleotide alpha hydrolases-like superfamily protein
VIT_207s0005g01450	363.167	1.86542	0.201202	9.2714	1.84e-20	3.45e-19	1.84693	4.73785	93.1263	4.44e-08	7.28e-07	78.118	20.2804	38057579	VIT_207s0005g01450.1	VIT_207s0005g01450.1	PF00170	PTHR22952,PTHR22952:SF182				GO:0043565,GO:0006355,GO:0003700	AT3G62420.1	ATBZIP53,BZIP53	basic region/leucine zipper motif 53
VIT_207s0005g01950	30.3071	2.91419	0.652955	4.46308	8.08e-06	3.61e-05	2.9148	1.25526	18.5953	0.000535166	0.00194353	2.68372	0.341932	38055447	VIT_207s0005g01950.1	VIT_207s0005g01950.1	PF00249	PTHR10641,PTHR10641:SF494			K09422		AT5G49620.1	AtMYB78,MYB78	myb domain protein 78
VIT_207s0005g02070	46.0426	1.96349	0.374519	5.24271	1.58e-07	9.13e-07	1.87477	1.83017	23.3367	0.000183661	0.000778217	18.6309	4.88107	38057196	VIT_207s0005g02070.1	VIT_207s0005g02070.1	PF15699	PTHR33669,PTHR33669:SF1					AT1G02450.1	NIMIN-1,NIMIN1	NIM1-interacting 1
VIT_207s0005g02080	8.27815	2.2666	0.938618	2.41482	0.0157428	0.034812	NA	NA	NA	NA	NA	2.08229	0.452219	38057366	VIT_207s0005g02080.1	VIT_207s0005g02080.1	PF15699	PTHR33669,PTHR33669:SF4
VIT_207s0005g02500	107.269	2.03049	0.249142	8.14997	3.64e-16	4.95e-15	2.03941	3.00405	76.0227	1.76e-07	2.23e-06	4.37938	0.9933	38055746	VIT_207s0005g02500.1	VIT_207s0005g02500.1	PF03357	PTHR22761,PTHR22761:SF7	KOG2911		K15053	GO:0007034	AT3G62080.2		SNF7 family protein
VIT_207s0005g02600	102.632	1.93097	0.306931	6.29123	3.15e-10	2.52e-09	1.93638	2.93894	45.1619	4.88e-06	3.6e-05	12.2652	2.96692	38058235	VIT_207s0005g02600.1	VIT_207s0005g02600.1	PF01248	PTHR21596	KOG3387				AT4G01790.1		Ribosomal protein L7Ae/L30e/S12e/Gadd45 family protein
VIT_207s0005g03815	90.8009	3.15295	0.462447	6.81796	9.23e-12	8.67e-11	3.16079	2.76945	50.0982	3.71e-06	2.84e-05	23.6821	2.3527	38058055	VIT_207s0005g03815.1	VIT_207s0005g03815.1		PTHR34657,PTHR34657:SF2					AT1G04000.1
VIT_207s0005g03850	3.68249	5.25249	1.47258	3.56685	0.000361292	0.00119484	NA	NA	NA	NA	NA	0.201224	0	38057821	VIT_207s0005g03850.1	VIT_207s0005g03850.1	PF02536	PTHR13068,PTHR13068:SF31	KOG1267		K15032	GO:0006355,GO:0005739,GO:0003690	AT5G07900.1		Mitochondrial transcription termination factor family protein
VIT_207s0005g04580	5.3473	4.25723	1.36898	3.10977	0.0018723	0.00527714	NA	NA	NA	NA	NA	1.5953	0.08327	38056178	VIT_207s0005g04580.1	VIT_207s0005g04580.1	PF14541	PTHR13683,PTHR13683:SF379				GO:0006508,GO:0004190	AT1G03220.1		Eukaryotic aspartyl protease family protein
VIT_207s0005g06220	19.5643	2.67004	0.666668	4.00505	6.2e-05	0.000237663	2.65529	0.668516	14.2245	0.00166636	0.00511921	0.366386	0.0529727	38057625	VIT_207s0005g06220.1	VIT_207s0005g06220.1	PF00931	PTHR23155,PTHR23155:SF592	KOG4658		K13457	GO:0043531	AT3G07040.1	RPM1,RPS3	NB-ARC domain-containing disease resistance protein
VIT_207s0005g06300	4.78075	5.6238	1.41993	3.96063	7.48e-05	0.000282205	NA	NA	NA	NA	NA	0.15786	0	38056031	VIT_207s0005g06300.1	VIT_207s0005g06300.1	PF00651,PF03000	PTHR32370,PTHR32370:SF21				GO:0005515	AT5G48800.1		Phototropic-responsive NPH3 family protein
VIT_207s0031g00120	5.45155	3.69067	1.24628	2.96134	0.00306299	0.00820741	NA	NA	NA	NA	NA	0.16597	0.0125717	38057921	VIT_207s0031g00120.1	VIT_207s0031g00120.1	PF13855,PF07714	PTHR27008,PTHR27008:SF1	KOG1187	2.7.11.1		GO:0005515,GO:0006468,GO:0004672	AT5G67200.1		Leucine-rich repeat protein kinase family protein
VIT_207s0031g00530	532.904	3.20747	0.141891	22.6052	3.85e-113	1.33e-110	3.23606	5.28968	556.532	7.17e-14	2.36e-11	33.9076	3.36572	38057828	VIT_207s0031g00530.1	VIT_207s0031g00530.1	PF00069	PTHR24361,PTHR24361:SF334	KOG0198	2.7.11.25		GO:0006468,GO:0005524,GO:0004672	AT4G36950.1	MAPKKK21	mitogen-activated protein kinase kinase kinase 21
VIT_207s0031g00790	67.4339	1.74046	0.340915	5.10525	3.3e-07	1.83e-06	1.75512	2.34966	28.8653	6.19e-05	0.00030856	1.93135	0.537822	38057254	VIT_207s0031g00790.1	VIT_207s0031g00790.1		PTHR31133,PTHR31133:SF4					AT4G37030.1
VIT_207s0031g00830	11.1521	2.57845	0.762807	3.38021	0.000724302	0.00223728	2.56305	-0.0188372	11.1459	0.00415991	0.0110954	0.198607	0.0302395	38055449	VIT_207s0031g00830.1	VIT_207s0031g00830.1	PF01734,PF12854,PF13041,PF01535	PTHR24015,PTHR24015:SF511	KOG0513			GO:0006629	AT4G37070.2	AtPLAIVA,PLA IVA,PLP1	Acyl transferase/acyl hydrolase/lysophospholipase superfamily protein
VIT_207s0031g01160	204.741	4.15279	0.240693	17.2535	1.05e-66	1.29e-64	4.1256	3.92238	391.41	1.1e-12	1.76e-10	47.1765	2.54235	38056152	VIT_207s0031g01160.1	VIT_207s0031g01160.1	PF00403	PTHR22814,PTHR22814:SF126	KOG1603			GO:0046872,GO:0030001	AT4G39700.1		Heavy metal transport/detoxification superfamily protein
VIT_207s0031g01260	7.28503	2.74941	1.04285	2.63644	0.00837804	0.0200522	NA	NA	NA	NA	NA	8.081	1.11238	38057402	VIT_207s0031g01260.1	VIT_207s0031g01260.1		PTHR34950,PTHR34950:SF2
VIT_207s0031g01270	6.00623	5.95262	1.36723	4.35376	1.34e-05	5.77e-05	NA	NA	NA	NA	NA	1.32664	0	38057031	VIT_207s0031g01270.1	VIT_207s0031g01270.1	PF13639	PTHR14155,PTHR14155:SF175			K16282	GO:0008270,GO:0005515	AT1G15100.1	RHA2A	RING-H2 finger A2A
VIT_207s0031g01275	327.617	1.97733	0.234794	8.42155	3.72e-17	5.43e-16	1.93605	4.59111	102.908	2.22e-08	4.16e-07	240.159	57.5688	38057538	VIT_207s0031g01275.1	VIT_207s0031g01275.1		PTHR36067,PTHR36067:SF1
VIT_207s0031g01500	124.893	2.38529	0.25297	9.42914	4.13e-21	8.16e-20	2.3961	3.21892	97.6492	3.2e-08	5.56e-07	11.7708	2.101	38056893	VIT_207s0031g01500.1	VIT_207s0031g01500.1		PTHR33825,PTHR33825:SF2					AT5G09995.2
VIT_207s0031g01630	399.414	2.00278	0.170085	11.7752	5.24e-32	1.92e-30	1.92987	4.8743	113.893	1.09e-08	2.3e-07	230.261	57.4364	38056516	VIT_207s0031g01630.1	VIT_207s0031g01630.1		PTHR33882					AT5G09960.1
VIT_207s0031g01780	NA	NA	NA	NA	NA	NA	1.50491	2.15589	11.8579	0.00333299	0.0091864	1.7654	0.597038	38055674	VIT_207s0031g01780.1	VIT_207s0031g01780.1	PF14413,PF04446	PTHR12729,PTHR12729:SF6	KOG2721	2.7.7.79	K10761	GO:0008193,GO:0006400,GO:0000287	AT2G31580.1		tRNAHis guanylyltransferase
VIT_207s0031g01980	115.829	2.25306	0.231883	9.71635	2.57e-22	5.47e-21	2.27377	3.11316	111.205	1.29e-08	2.65e-07	6.93554	1.33866	38055379	VIT_207s0031g01980.1	VIT_207s0031g01980.1	PF00847	PTHR31190				GO:0006355,GO:0003700	AT5G64750.1	ABR1	Integrase-type DNA-binding superfamily protein
VIT_207s0031g02055	37.7418	3.6374	0.636696	5.71293	1.11e-08	7.46e-08	3.65756	1.56125	32.6422	3.18e-05	0.000175128	16.037	1.06425	38056217	VIT_207s0031g02055.1	VIT_207s0031g02055.1
VIT_207s0031g02610	464.723	3.20951	0.204756	15.6748	2.25e-55	2.02e-53	3.23074	5.09329	261.677	2.4e-11	1.82e-09	37.2884	3.72588	38057032	VIT_207s0031g02610.1	VIT_207s0031g02610.1	PF02365	PTHR31719,PTHR31719:SF16				GO:0006355,GO:0003677	AT1G01720.1	ANAC002,ATAF1	NAC (No Apical Meristem) domain transcriptional regulator superfamily protein
VIT_207s0031g02630	5544.32	1.85901	0.0742796	25.0272	3.09e-138	1.7e-135	1.88208	8.66069	579.87	5.21e-14	1.86e-11	166.541	42.2176	38058294	VIT_207s0031g02630.1	VIT_207s0031g02630.1	PF00171	PTHR11699,PTHR11699:SF171		1.2.1.3	K00128	GO:0055114,GO:0016491,GO:0008152	AT1G44170.1	ALDH3H1,ALDH4	aldehyde dehydrogenase 3H1
VIT_207s0031g02850	112.63	1.91979	0.257518	7.45498	8.99e-14	1e-12	1.94217	3.07417	65.2052	4.86e-07	5.16e-06	4.76602	1.15693	38056794	VIT_207s0031g02850.1	VIT_207s0031g02850.1	PF00415	PTHR22870	KOG1427				AT5G08710.1		Regulator of chromosome condensation (RCC1) family protein
VIT_207s0031g02990	8.9042	1.92894	0.796522	2.4217	0.015448	0.0342592	NA	NA	NA	NA	NA	0.384915	0.0907145	38057243	VIT_207s0031g02990.1	VIT_207s0031g02990.1	PF00909	PTHR11730,PTHR11730:SF38	KOG0682		K03320	GO:0016020,GO:0015696,GO:0008519,GO:0072488	AT2G38290.1	AMT2,AMT2;1,ATAMT2	ammonium transporter 2
VIT_207s0095g00660	31.4764	1.73409	0.510115	3.3994	0.000675333	0.00210081	1.74989	1.30123	12.1092	0.00308692	0.00861877	0.637876	0.179772	38058062	VIT_207s0095g00660.1	VIT_207s0095g00660.1	PF08276,PF01453,PF07714	PTHR27002,PTHR27002:SF79	KOG1187	2.7.11.1		GO:0006468,GO:0004672	AT3G16030.1	CES101	lectin protein kinase family protein
VIT_207s0104g00350	107.642	1.78516	0.32759	5.44938	5.05e-08	3.12e-07	1.81792	3.00749	32.6759	3.17e-05	0.000174254	6.63924	1.72249	38056571	VIT_207s0104g00350.1	VIT_207s0104g00350.1		PTHR31348,PTHR31348:SF3					AT3G63060.1	EDL3	EID1-like 3
VIT_207s0104g00510	118.367	1.6419	0.236417	6.94492	3.79e-12	3.67e-11	1.65976	3.14273	53.8447	1.66e-06	1.46e-05	5.33581	1.58505	38056729	VIT_207s0104g00510.1	VIT_207s0104g00510.1	PF01370	PTHR10366,PTHR10366:SF278				GO:0050662,GO:0003824	AT3G63140.1	CSP41A	chloroplast stem-loop binding protein of 41 kDa
VIT_207s0104g00890	14.5613	1.91937	0.831525	2.30825	0.0209853	0.0447471	NA	NA	NA	NA	NA	0.747199	0.186063	38056160	VIT_207s0104g00890.1	VIT_207s0104g00890.1	PF08263,PF13855	PTHR27000,PTHR27000:SF105		2.7.11.1		GO:0005515	AT1G03440.1		Leucine-rich repeat (LRR) family protein
VIT_207s0104g01040	38.8671	1.5856	0.35069	4.52136	6.14e-06	2.8e-05	1.55819	1.59202	20.6352	0.000331776	0.00128855	8.73257	2.74699	38056814	VIT_207s0104g01040.1	VIT_207s0104g01040.1		PTHR13356,PTHR13356:SF0	KOG3416				AT5G63690.1		Nucleic acid-binding, OB-fold-like protein
VIT_207s0104g01130	10.2151	3.11256	0.903326	3.44566	0.000569661	0.00180114	2.99349	-0.142275	11.1992	0.00409054	0.0109321	2.55481	0.290569	38055501	VIT_207s0104g01130.1	VIT_207s0104g01130.1		PTHR35726,PTHR35726:SF1					AT3G62990.1
VIT_207s0104g01250	244.646	1.70301	0.177487	9.59511	8.38e-22	1.73e-20	1.72205	4.1741	101.765	2.4e-08	4.44e-07	11.2139	3.18318	38058080	VIT_207s0104g01250.1	VIT_207s0104g01250.1	PF00743	PTHR23023,PTHR23023:SF142	KOG1399	1.14.13.168		GO:0055114,GO:0050661,GO:0050660,GO:0004499	AT1G48910.1	YUC10	Flavin-containing monooxygenase family protein
VIT_207s0129g00240	27.3274	4.1773	0.641935	6.50736	7.65e-11	6.54e-10	4.14957	1.12522	34.7932	2.23e-05	0.000130561	3.75514	0.192078	38056988	VIT_207s0129g00240.1	VIT_207s0129g00240.1	PF13912	PTHR26374,PTHR26374:SF208					AT3G19580.1	AZF2,ZF2	zinc-finger protein 2
VIT_207s0129g00280	24.0078	1.75892	0.444039	3.96118	7.46e-05	0.000281655	1.76465	0.94432	14.8448	0.00140344	0.00441331	1.43203	0.395969	38056457	VIT_207s0129g00280.1	VIT_207s0129g00280.1	PF10343	PTHR21314,PTHR21314:SF0	KOG2524
VIT_207s0129g00350	10.8902	1.93869	0.778056	2.49171	0.0127131	0.028839	1.93454	-0.0539481	6.18161	0.0243181	0.0496785	0.583062	0.140821	38056362	VIT_207s0129g00350.1	VIT_207s0129g00350.1	PF12767	PTHR21277,PTHR21277:SF11				GO:0070461	AT4G33890.1
VIT_207s0129g00360	15.1668	1.94211	0.681506	2.84973	0.00437557	0.0112918	1.93918	0.343907	7.3654	0.0153138	0.0335699	0.892343	0.217997	38055862	VIT_207s0129g00360.1	VIT_207s0129g00360.1	PF00141	PTHR31517,PTHR31517:SF3		1.11.1.7	K00430	GO:0055114,GO:0020037,GO:0006979,GO:0004601	AT5G67400.1	RHS19	root hair specific 19
VIT_207s0129g00560	83.5098	1.82293	0.304826	5.98024	2.23e-09	1.62e-08	1.77244	2.64971	36.6946	1.65e-05	0.000101303	8.80325	2.43091	38055576	VIT_207s0129g00560.1	VIT_207s0129g00560.1		PTHR37209,PTHR37209:SF2					AT4G37450.1	AGP18,ATAGP18	arabinogalactan protein 18
VIT_207s0129g00820	37.8494	1.74645	0.612993	2.84905	0.00438495	0.011313	1.769	1.54792	8.25451	0.0112262	0.0258325	1.25947	0.333594	38055583	VIT_207s0129g00820.1	VIT_207s0129g00820.1	PF00067	PTHR24298,PTHR24298:SF61		1.14.13.89		GO:0055114,GO:0020037,GO:0016705,GO:0005506	AT4G37370.1	CYP81D8	cytochrome P450, family 81, subfamily D, polypeptide 8
VIT_207s0129g00920	15.4902	1.7405	0.663473	2.62332	0.00870779	0.0207256	1.743	0.367079	7.04372	0.0173118	0.0372602	0.271779	0.0754375	38057790	VIT_207s0129g00920.1	VIT_207s0129g00920.1	PF11721,PF07714	PTHR27003,PTHR27003:SF59	KOG1187	2.7.11.1		GO:0006468,GO:0004672	AT5G24010.1		Protein kinase superfamily protein
VIT_207s0129g00930	2788.88	2.48454	0.118609	20.9473	1.99e-97	5.12e-95	2.48944	7.6701	557.27	7.1e-14	2.36e-11	450.718	75.0096	38055428	VIT_207s0129g00930.1	VIT_207s0129g00930.1		PTHR34686,PTHR34686:SF3					AT4G37300.1	MEE59	maternal effect embryo arrest 59
VIT_207s0129g00960	23.6741	1.72195	0.47072	3.65811	0.000254083	0.000871489	1.73632	0.934343	13.3662	0.0021272	0.00630868	0.442184	0.123354	38056598	VIT_207s0129g00960.1	VIT_207s0129g00960.1	PF11721,PF07714	PTHR27003,PTHR27003:SF59	KOG1187	2.7.11.1		GO:0006468,GO:0004672	AT5G24010.1		Protein kinase superfamily protein
VIT_207s0129g01050	906.611	1.89247	0.103501	18.2845	1.1e-74	1.71e-72	1.93433	6.05215	367.799	1.78e-12	2.54e-10	68.1386	16.7793	38055523	VIT_207s0129g01050.1	VIT_207s0129g01050.1	PF00249	PTHR10641,PTHR10641:SF551	KOG0048		K09422		AT4G37260.1	ATMYB73,MYB73	myb domain protein 73
VIT_207s0130g00180	10.8963	1.75143	0.705717	2.48178	0.0130727	0.0295403	1.74771	-0.061652	6.30095	0.0231769	0.047631	0.224559	0.060804	38057726	VIT_207s0130g00180.1	VIT_207s0130g00180.1	PF01535,PF13041	PTHR24015,PTHR24015:SF417					AT5G08490.1		Tetratricopeptide repeat (TPR)-like superfamily protein
VIT_207s0130g00380	38.5289	1.50213	0.473188	3.17449	0.001501	0.00432508	1.52267	1.5821	11.0593	0.00427549	0.0113735	0.363572	0.113414	38057539	VIT_207s0130g00380.1	VIT_207s0130g00380.1	PF01426,PF00145,PF12047	PTHR10629,PTHR10629:SF36		2.1.1.37	K00558	GO:0003682	AT5G49160.1	DDM2,DMT01,DMT1,MET1,MET2,METI	methyltransferase 1
VIT_207s0141g00360	195.364	2.6814	0.298722	8.97624	2.8e-19	4.77e-18	2.71993	3.85518	84.6917	1.23e-07	1.65e-06	8.26384	1.15086	38057189	VIT_207s0141g00360.1	VIT_207s0141g00360.1	PF01764	PTHR31403,PTHR31403:SF7	KOG4569	3.1.1.32,3.1.1.26,3.1.1.3		GO:0006629	AT2G30550.2		alpha/beta-Hydrolases superfamily protein
VIT_207s0141g00470	9.51184	1.8074	0.6995	2.58384	0.00977068	0.0229105	1.76179	-0.219346	6.85552	0.0186184	0.039539	9.01497	2.40452	38056300	VIT_207s0141g00470.1	VIT_207s0141g00470.1							AT1G06790.1		RNA polymerase Rpb7 N-terminal domain-containing protein
VIT_207s0141g00920	18.4492	1.577	0.619642	2.54502	0.0109271	0.0252211	1.59321	0.583604	6.58202	0.0207238	0.0432574	0.62325	0.188099	38057168	VIT_207s0141g00920.1	VIT_207s0141g00920.1	PF00067	PTHR24296,PTHR24296:SF11	KOG0157		K13407	GO:0055114,GO:0020037,GO:0016705,GO:0005506	AT5G63450.1	CYP94B1	cytochrome P450, family 94, subfamily B, polypeptide 1
VIT_207s0151g00620	19.007	1.66123	0.576961	2.87927	0.00398596	0.0103856	1.67192	0.625159	8.31405	0.0107946	0.0250145	0.366029	0.109717	38056889	VIT_207s0151g00620.1	VIT_207s0151g00620.1	PF01535,PF13812,PF13041	PTHR24015,PTHR24015:SF528					AT1G03100.1		Pentatricopeptide repeat (PPR) superfamily protein
VIT_207s0151g00840	152.644	2.02012	0.194507	10.3858	2.88e-25	7.32e-24	2.06818	3.50318	125.016	5.6e-09	1.36e-07	15.2894	3.44409	38057367	VIT_207s0151g00840.1	VIT_207s0151g00840.1	PF04927	PTHR31174,PTHR31174:SF3					AT3G22490.1		Seed maturation protein
VIT_207s0191g00030	548.794	1.66313	0.144007	11.549	7.47e-31	2.62e-29	1.67325	5.3305	163.139	8.14e-10	2.92e-08	52.4116	15.2959	38056705	VIT_207s0191g00030.1	VIT_207s0191g00030.1	PF00025	PTHR24073,PTHR24073:SF562	KOG0087		K07904	GO:0005525	AT5G65270.1	AtRABA4a,RABA4a	RAB GTPase homolog A4A
VIT_207s0191g00050	279.644	2.12059	0.174326	12.1646	4.8e-34	1.93e-32	2.1382	4.36477	173.091	5.27e-10	2.06e-08	16.8286	3.55257	38056560	VIT_207s0191g00050.1	VIT_207s0191g00050.1	PF00141	PTHR31388,PTHR31388:SF2		1.11.1.7	K00430	GO:0055114,GO:0020037,GO:0006979,GO:0004601	AT2G22420.1		Peroxidase superfamily protein
VIT_207s0191g00230	284.904	1.54202	0.188042	8.20037	2.4e-16	3.32e-15	1.56547	4.39116	77.6028	1.54e-07	1.99e-06	11.3283	3.5511	38057546	VIT_207s0191g00230.1	VIT_207s0191g00230.1	PF13639	PTHR14155,PTHR14155:SF94	KOG1493		K10664	GO:0008270,GO:0005515	AT1G72220.1		RING/U-box superfamily protein
VIT_207s0197g00090	55.1898	2.76434	0.480551	5.75244	8.8e-09	5.98e-08	2.80276	2.08606	35.1195	2.12e-05	0.000124879	1.50165	0.204168	38055540	VIT_207s0197g00090.1	VIT_207s0197g00090.1	PF00931,PF05659	PTHR23155,PTHR23155:SF543	KOG4658			GO:0043531	AT5G66900.1		Disease resistance protein (CC-NBS-LRR class) family
VIT_207s0197g00170	7.08889	6.19589	1.31927	4.69644	2.65e-06	1.28e-05	NA	NA	NA	NA	NA	0.179554	0	38058159	VIT_207s0197g00170.1	VIT_207s0197g00170.1	PF00931,PF05659	PTHR23155,PTHR23155:SF543	KOG0617			GO:0043531	AT5G66900.1		Disease resistance protein (CC-NBS-LRR class) family
VIT_207s0197g00240	69.6253	2.30374	0.435554	5.28921	1.23e-07	7.21e-07	2.31951	2.40581	30.6993	4.45e-05	0.000232859	1.44227	0.268287	38056134	VIT_207s0197g00240.1	VIT_207s0197g00240.1	PF00931,PF05659	PTHR23155,PTHR23155:SF543				GO:0043531	AT5G66900.1		Disease resistance protein (CC-NBS-LRR class) family
VIT_207s0205g00010	20.2293	3.12541	0.583698	5.35451	8.58e-08	5.13e-07	3.05211	0.734098	27.0665	8.68e-05	0.000411584	6.15048	0.679509	38056621	VIT_207s0205g00010.1	VIT_207s0205g00010.1		PTHR34291,PTHR34291:SF1					AT5G65660.1		hydroxyproline-rich glycoprotein family protein
VIT_207s0205g00040	6.07868	5.22274	1.31964	3.95769	7.57e-05	0.000285399	NA	NA	NA	NA	NA	5.69119	0.125053	38057356	VIT_207s0205g00040.1	VIT_207s0205g00040.1	PF13445	PTHR12170,PTHR12170:SF3					AT5G09630.1		LisH/CRA/RING-U-box domains-containing protein
VIT_208s0007g00100	17.8687	2.19492	0.629523	3.48664	0.00048913	0.00157258	2.19938	0.555674	11.9114	0.00327877	0.0090633	0.3686	0.073808	38026137	VIT_208s0007g00100.1	VIT_208s0007g00100.1	PF13515	PTHR30509,PTHR30509:SF9					AT2G28780.1
VIT_208s0007g00150	20.3264	1.74495	0.55307	3.15503	0.0016048	0.00459177	1.74739	0.724039	10.0233	0.0059826	0.015154	3.34175	0.886651	38023819	VIT_208s0007g00150.1	VIT_208s0007g00150.1	PF13639	PTHR14155,PTHR14155:SF180				GO:0008270,GO:0005515	AT2G37580.1		RING/U-box superfamily protein
VIT_208s0007g00310	33.875	7.72617	1.07747	7.17069	7.46e-13	7.73e-12	7.48404	1.41979	127.951	4.74e-09	1.2e-07	1.01358	0.00355375	38023561	VIT_208s0007g00310.1	VIT_208s0007g00310.1	PF00481	PTHR13832,PTHR13832:SF228	KOG0700	3.1.3.16		GO:0003824,GO:0006470,GO:0004722	AT1G07630.1	PLL5	pol-like 5
VIT_208s0007g00520	175.911	1.67735	0.192005	8.73599	2.42e-18	3.83e-17	1.64689	3.70285	79.6538	1.29e-07	1.72e-06	36.5675	11.0154	38025506	VIT_208s0007g00520.1	VIT_208s0007g00520.1	PF01809	PTHR33383			K08998		AT3G09310.1
VIT_208s0007g00570	17.8219	2.31781	0.644527	3.59614	0.00032298	0.00108118	2.30381	0.550483	11.5077	0.00371374	0.0100789	1.30481	0.251883	38023411	VIT_208s0007g00570.1	VIT_208s0007g00570.1	PF03106	PTHR31221,PTHR31221:SF42				GO:0043565,GO:0006355,GO:0003700	AT5G43290.1	ATWRKY49,WRKY49	WRKY DNA-binding protein 49
VIT_208s0007g00580	18.7092	4.26772	0.744127	5.7352	9.74e-09	6.59e-08	4.19852	0.633019	30.5441	4.58e-05	0.000238632	25.9658	1.26499	38024311	VIT_208s0007g00580.1	VIT_208s0007g00580.1		PTHR33142					AT5G02220.1
VIT_208s0007g01230	266.648	2.06933	0.163872	12.6277	1.48e-36	6.68e-35	2.09446	4.29723	181.612	3.69e-10	1.57e-08	5.32807	1.16595	38025113	VIT_208s0007g01230.1	VIT_208s0007g01230.1	PF08276,PF00954,PF01453,PF00069	PTHR27002,PTHR27002:SF11	KOG1187	2.7.11.1		GO:0048544,GO:0006468,GO:0005524,GO:0004672	AT2G19130.1		S-locus lectin protein kinase family protein
VIT_208s0007g01450	1905.77	1.84933	0.137957	13.4051	5.64e-41	2.97e-39	1.86877	7.12152	210.116	1.25e-10	6.47e-09	91.5915	23.4708	38024181	VIT_208s0007g01450.1	VIT_208s0007g01450.1		PTHR33356,PTHR33356:SF5					AT3G54000.1
VIT_208s0007g01810	279.447	1.89787	0.151063	12.5634	3.35e-36	1.49e-34	1.92528	4.36403	182.046	3.63e-10	1.55e-08	9.84477	2.42968	38025442	VIT_208s0007g01810.1	VIT_208s0007g01810.1	PF00083	PTHR11662,PTHR11662:SF235	KOG2532	3.6.3.27	K08193	GO:0055085,GO:0022857,GO:0016021	AT2G38060.1	PHT4;2	phosphate transporter 4;2
VIT_208s0007g01930	15.6556	7.33836	1.16132	6.319	2.63e-10	2.12e-09	8.01436	0.401538	54.7794	5.13e-06	3.76e-05	0.772826	0	38024099	VIT_208s0007g01930.1	VIT_208s0007g01930.1	PF02458	PTHR31896,PTHR31896:SF5		2.3.1.99,2.3.1.133		GO:0016747	AT5G01210.1		HXXXD-type acyl-transferase family protein
VIT_208s0007g02100	159.691	2.65529	0.267352	9.93181	3.03e-23	6.81e-22	2.67595	3.56932	105.361	1.88e-08	3.65e-07	7.47444	1.08456	38025517	VIT_208s0007g02100.1	VIT_208s0007g02100.1	PF04488,PF04572	PTHR12042,PTHR12042:SF18	KOG1928		K01988		AT3G09020.1		alpha 1,4-glycosyltransferase family protein
VIT_208s0007g02260	37.9221	1.87633	0.421692	4.44953	8.61e-06	3.83e-05	1.87718	1.56105	20.6894	0.000327714	0.0012737	3.11056	0.801999	38024509	VIT_208s0007g02260.1	VIT_208s0007g02260.1	PF00657	PTHR14209,PTHR14209:SF8	KOG3035			GO:0016788	AT3G11210.1		SGNH hydrolase-type esterase superfamily protein
VIT_208s0007g02560	91.3969	1.73156	0.254036	6.81618	9.35e-12	8.77e-11	1.73506	2.77817	51.9323	2.07e-06	1.76e-05	9.28794	2.61537	38025934	VIT_208s0007g02560.1	VIT_208s0007g02560.1	PF04844	PTHR33057,PTHR33057:SF33					AT5G04820.1	ATOFP13,OFP13	ovate family protein 13
VIT_208s0007g02850	11.7548	2.08991	0.777939	2.68647	0.00722121	0.0176076	2.08536	0.0212255	7.12608	0.0167733	0.0362854	0.766885	0.170716	38024588	VIT_208s0007g02850.1	VIT_208s0007g02850.1		PTHR33736,PTHR33736:SF5					AT2G27310.1		F-box family protein
VIT_208s0007g03050	323.04	3.83639	0.195268	19.6468	6.16e-86	1.21e-83	3.85586	4.57377	428.709	5.45e-13	1.06e-10	21.0012	1.35726	38023242	VIT_208s0007g03050.1	VIT_208s0007g03050.1	PF14226,PF03171	PTHR10209,PTHR10209:SF148	KOG0143			GO:0055114,GO:0016491	AT1G04350.1		2-oxoglutarate (2OG) and Fe(II)-dependent oxygenase superfamily protein
VIT_208s0007g03140	53.5184	2.97685	0.375501	7.92768	2.23e-15	2.86e-14	2.98928	2.03747	71.814	2.58e-07	3.06e-06	1.88537	0.223127	38023436	VIT_208s0007g03140.1	VIT_208s0007g03140.1	PF00786,PF00620	PTHR23177,PTHR23177:SF20	KOG4270			GO:0007165	AT5G22400.1		Rho GTPase activating protein with PAK-box/P21-Rho-binding domain
VIT_208s0007g03150	47.2975	2.55499	0.353961	7.21828	5.26e-13	5.53e-12	2.56711	1.86472	56.9719	1.16e-06	1.07e-05	1.32519	0.206356	38026263	VIT_208s0007g03150.1	VIT_208s0007g03150.1	PF14432,PF01535,PF13041	PTHR24015,PTHR24015:SF505					AT3G11460.1		Pentatricopeptide repeat (PPR) superfamily protein
VIT_208s0007g03530	NA	NA	NA	NA	NA	NA	1.52454	6.6828	134.479	3.32e-09	9.11e-08	251.101	81.064	38023520	VIT_208s0007g03530.1	VIT_208s0007g03530.1	PF01428,PF01754	PTHR10634	KOG3173			GO:0008270,GO:0003677	AT2G36320.1		A20/AN1-like zinc finger family protein
VIT_208s0007g03900	55.2393	3.59805	0.503192	7.15045	8.65e-13	8.86e-12	3.59371	2.08913	51.6471	2.15e-06	1.81e-05	2.05598	0.15718	38024707	VIT_208s0007g03900.1	VIT_208s0007g03900.1		PTHR10015,PTHR10015:SF164					AT5G03720.1	AT-HSFA3,HSFA3	heat shock transcription factor A3
VIT_208s0007g04180	282.624	6.10209	0.300516	20.3053	1.15e-91	2.66e-89	6.10527	4.38346	524.01	1.15e-13	3.19e-11	12.7951	0.175267	38025002	VIT_208s0007g04180.1	VIT_208s0007g04180.1	PF13837	PTHR21654,PTHR21654:SF0					AT3G10040.1		sequence-specific DNA binding transcription factors
VIT_208s0007g04280	47.7059	1.86194	0.407719	4.56672	4.95e-06	2.3e-05	1.88193	1.88004	23.4704	0.000178564	0.000759818	0.839912	0.21409	38023831	VIT_208s0007g04280.1	VIT_208s0007g04280.1	PF14432,PF01535,PF13041	PTHR24015,PTHR24015:SF774					AT5G03800.1	EMB166,EMB175,emb1899	Pentatricopeptide repeat (PPR) superfamily protein
VIT_208s0007g04340	19.0442	1.82561	0.609002	2.9977	0.00272021	0.00738361	1.82942	0.651552	8.87168	0.00885681	0.0211979	1.73878	0.445576	38024528	VIT_208s0007g04340.1	VIT_208s0007g04340.1	PF00254	PTHR10516,PTHR10516:SF323	KOG0544	5.2.1.8		GO:0006457	AT3G10060.1		FKBP-like peptidyl-prolyl cis-trans isomerase family protein
VIT_208s0007g04610	7.51386	3.70641	1.11775	3.31596	0.000913276	0.00276647	NA	NA	NA	NA	NA	0.326951	0.0226187	38024550	VIT_208s0007g04610.1	VIT_208s0007g04610.1	PF00201	PTHR11926,PTHR11926:SF248		2.4.1.203	K13496	GO:0016758,GO:0008152	AT2G36780.1		UDP-Glycosyltransferase superfamily protein
VIT_208s0007g04770	465.031	1.64716	0.172629	9.54163	1.41e-21	2.87e-20	1.65729	5.09353	110.065	1.38e-08	2.81e-07	34.7073	10.3417	38025534	VIT_208s0007g04770.1	VIT_208s0007g04770.1	PF13912	PTHR26374,PTHR26374:SF210					AT2G28200.1		C2H2-type zinc finger family protein
VIT_208s0007g04790	121.791	2.61375	0.258038	10.1293	4.1e-24	9.73e-23	2.62224	3.18468	113.052	1.15e-08	2.4e-07	8.89363	1.34679	38023592	VIT_208s0007g04790.1	VIT_208s0007g04790.1	PF13639,PF05495,PF14599	PTHR21319,PTHR21319:SF11	KOG1940	6.3.2.19	K10144	GO:0008270,GO:0005515	AT5G22920.1		CHY-type/CTCHY-type/RING-type Zinc finger protein
VIT_208s0007g05000	3482.38	1.82959	0.125717	14.5532	5.57e-48	3.76e-46	1.85246	7.98994	262.005	2.37e-11	1.82e-09	169.297	43.4634	38023443	VIT_208s0007g05000.1	VIT_208s0007g05000.1	PF00438,PF02772,PF02773	PTHR11964,PTHR11964:SF15		2.5.1.6	K00789	GO:0006556,GO:0004478,GO:0005524	AT2G36880.1	MAT3	methionine adenosyltransferase 3
VIT_208s0007g05160	63.8804	1.88316	0.295786	6.36663	1.93e-10	1.59e-09	1.90472	2.27632	46.9874	3.84e-06	2.93e-05	2.02669	0.507783	38025509	VIT_208s0007g05160.1	VIT_208s0007g05160.1	PF00067	PTHR24298,PTHR24298:SF177	KOG0156	1.14.13.88	K13083	GO:0055114,GO:0020037,GO:0016705,GO:0005506	AT5G07990.1	CYP75B1,D501,TT7	Cytochrome P450 superfamily protein
VIT_208s0007g05840	3.55975	5.20398	1.50062	3.46789	0.000524557	0.001673	NA	NA	NA	NA	NA	4.13658	0	38025390	VIT_208s0007g05840.1	VIT_208s0007g05840.1		PTHR38223,PTHR38223:SF1
VIT_208s0007g06560	14.0847	2.10495	0.687516	3.06167	0.00220107	0.00610284	2.10462	0.255715	9.6827	0.00670409	0.0167058	0.359617	0.0759642	38023478	VIT_208s0007g06560.1	VIT_208s0007g06560.1	PF00069,PF00139	PTHR27007,PTHR27007:SF56	KOG1187	2.7.11.1		GO:0006468,GO:0005524,GO:0004672,GO:0030246	AT5G06740.1		Concanavalin A-like lectin protein kinase family protein
VIT_208s0007g07200	69.2827	1.5323	0.336719	4.55068	5.35e-06	2.46e-05	1.54322	2.39228	23.2827	0.000185766	0.000785161	2.94199	0.938326	38024486	VIT_208s0007g07200.1	VIT_208s0007g07200.1	PF01040	PTHR11048,PTHR11048:SF24		2.5.1.117	K12501	GO:0016021,GO:0004659	AT3G11945.1	ATHST,HST,PDS2	homogentisate prenyltransferase
VIT_208s0007g07330	81.6282	2.13054	0.431114	4.94194	7.73e-07	4.06e-06	2.16111	2.61783	27.3054	8.67e-05	0.0004115	120.704	24.4413	38024231	VIT_208s0007g07330.1	VIT_208s0007g07330.1		PTHR34114,PTHR34114:SF3
VIT_208s0007g07510	19.5554	2.15861	0.771833	2.79673	0.00516222	0.0130777	2.17224	0.680588	8.07155	0.0117849	0.0269123	0.320182	0.0665107	38025188	VIT_208s0007g07510.1	VIT_208s0007g07510.1	PF14432,PF01535,PF13041	PTHR24015,PTHR24015:SF447					AT4G13650.1		Pentatricopeptide repeat (PPR) superfamily protein
VIT_208s0007g07640	680.911	3.18934	0.121676	26.2118	1.95e-151	1.43e-148	3.21126	5.64172	802.455	4.08e-15	4.12e-12	34.7733	3.51571	38024615	VIT_208s0007g07640.1	VIT_208s0007g07640.1	PF02365	PTHR31744,PTHR31744:SF10				GO:0006355,GO:0003677	AT5G18270.1	ANAC087	Arabidopsis NAC domain containing protein 87
VIT_208s0007g07670	890.842	1.8684	0.170019	10.9893	4.3e-28	1.31e-26	1.88251	6.02742	140.25	2.45e-09	7.11e-08	53.8031	13.7064	38023538	VIT_208s0007g07670.1	VIT_208s0007g07670.1	PF02365	PTHR31719,PTHR31719:SF32				GO:0006355,GO:0003677	AT3G04070.2	anac047,NAC047	NAC domain containing protein 47
VIT_208s0007g07690	514.328	2.66698	0.180692	14.7598	2.66e-49	1.91e-47	2.69939	5.23872	248.102	3.58e-11	2.45e-09	34.5602	5.02951	38023837	VIT_208s0007g07690.1	VIT_208s0007g07690.1	PF08263,PF13855	PTHR27000,PTHR27000:SF136				GO:0005515	AT5G06860.1	ATPGIP1,PGIP1	polygalacturonase inhibiting protein 1
VIT_208s0007g07990	17.7775	7.52194	1.18644	6.33994	2.3e-10	1.87e-09	8.20644	0.563902	51.8213	6.89e-06	4.8e-05	28.2887	0	38023066	VIT_208s0007g07990.1	VIT_208s0007g07990.1		PTHR33659,PTHR33659:SF1
VIT_208s0007g08000	498.449	5.3632	1.11234	4.82154	1.42e-06	7.2e-06	5.44591	5.19481	72.9126	2.6e-05	0.000148269	778.881	15.8198	38026167	VIT_208s0007g08000.1	VIT_208s0007g08000.1		PTHR33659,PTHR33659:SF1
VIT_208s0007g08010	84.1133	4.76454	0.779333	6.11362	9.74e-10	7.41e-09	4.80841	2.6703	85.805	1.2e-07	1.62e-06	129.785	4.07927	38025205	VIT_208s0007g08010.1	VIT_208s0007g08010.1		PTHR33659,PTHR33659:SF1
VIT_208s0007g08020	28.3092	8.19487	1.09367	7.49303	6.73e-14	7.58e-13	8.86989	1.18388	108.71	1.09e-07	1.5e-06	44.1543	0	38023157	VIT_208s0007g08020.1	VIT_208s0007g08020.1		PTHR33659,PTHR33659:SF1
VIT_208s0007g08030	24.2958	2.23236	0.604059	3.6956	0.000219368	0.000760745	2.22377	0.948842	14.1744	0.00168992	0.00517972	22.145	4.22217	38024501	VIT_208s0007g08030.1	VIT_208s0007g08030.1
VIT_208s0007g08040	614.133	3.64875	0.181034	20.1551	2.43e-90	5.46e-88	3.66846	5.49341	455.824	3.39e-13	7.18e-11	883.832	64.5441	38025039	VIT_208s0007g08040.1	VIT_208s0007g08040.1
VIT_208s0007g08420	5.33526	2.77466	1.22267	2.26935	0.0232473	0.0489752	NA	NA	NA	NA	NA	0.104287	0.0131892	38025126	VIT_208s0007g08420.1	VIT_208s0007g08420.1	PF00931	PTHR23155,PTHR23155:SF640	KOG4658			GO:0043531	AT3G14460.1		LRR and NB-ARC domains-containing disease resistance protein
VIT_208s0007g08520	252.299	3.50819	0.295329	11.8789	1.52e-32	5.74e-31	3.52228	4.21849	142.084	5.11e-09	1.26e-07	344.882	28.1265	38023292	VIT_208s0007g08520.1	VIT_208s0007g08520.1		PTHR33983					AT3G57450.1
VIT_208s0007g08980	83.0345	1.84754	0.282176	6.54745	5.85e-11	5.05e-10	1.84769	2.6454	48.4035	3.2e-06	2.51e-05	2.02434	0.52204	38024857	VIT_208s0007g08980.1	VIT_208s0007g08980.1	PF07498					GO:0006353	AT2G41550.1		Rho termination factor
VIT_208s0007g09000	19.9936	3.03758	0.699687	4.34135	1.42e-05	6.08e-05	3.01786	0.723101	17.2432	0.000747318	0.00258965	0.850686	0.0958505	38025429	VIT_208s0007g09000.1	VIT_208s0007g09000.1	PF01210,PF07479	PTHR11728,PTHR11728:SF17	KOG2711	1.1.1.8	K00006	GO:0055114,GO:0051287,GO:0046168,GO:0016616,GO:0005975,GO:0004367,GO:0009331,GO:0006072	AT2G41540.1	GPDHC1	6-phosphogluconate dehydrogenase family protein
VIT_208s0032g00300	81.8952	3.69348	0.436089	8.46957	2.46e-17	3.64e-16	3.70693	2.63095	72.5938	2.4e-07	2.89e-06	6.12096	0.419633	38025909	VIT_208s0032g00300.1	VIT_208s0032g00300.1	PF00191	PTHR10502,PTHR10502:SF127				GO:0005544,GO:0005509	AT5G12380.1	ANNAT8	annexin 8
VIT_208s0032g01220	159.598	3.94752	0.321686	12.2714	1.29e-34	5.3e-33	3.96717	3.56972	143.668	2.06e-09	6.21e-08	5.43023	0.318773	38023952	VIT_208s0032g01220.1	VIT_208s0032g01220.1	PF13499,PF07714	PTHR24349,PTHR24349:SF128	KOG0032	2.7.11.1	K13412	GO:0006468,GO:0004672	AT3G10660.1	ATCPK2,CPK2	calmodulin-domain protein kinase cdpk isoform 2
VIT_208s0040g00010	789.231	1.9275	0.124701	15.4569	6.78e-54	5.69e-52	1.94575	5.85252	278.377	1.5e-11	1.28e-09	43.8469	10.7469	38024305	VIT_208s0040g00010.1	VIT_208s0040g00010.1	PF07714	PTHR27003,PTHR27003:SF53	KOG1187	2.7.11.1		GO:0006468,GO:0004672	AT3G51550.1	FER	Malectin/receptor-like protein kinase family protein
VIT_208s0040g00390	114.699	1.98105	0.252614	7.84223	4.43e-15	5.49e-14	1.99599	3.09548	72.3746	2.45e-07	2.94e-06	5.10046	1.19765	38024134	VIT_208s0040g00390.1	VIT_208s0040g00390.1	PF02915	PTHR31053,PTHR31053:SF2		1.14.13.81	K04035	GO:0055114,GO:0046872,GO:0016491	AT3G56940.1	ACSF,CHL27,CRD1	dicarboxylate diiron protein, putative (Crd1)
VIT_208s0040g00440	221.898	2.06619	0.213568	9.67463	3.86e-22	8.11e-21	2.07883	4.0356	104.642	1.97e-08	3.78e-07	17.9009	3.93732	38025380	VIT_208s0040g00440.1	VIT_208s0040g00440.1	PF03959	PTHR22778,PTHR22778:SF22	KOG2551	1.5.1.3			AT4G24380.1
VIT_208s0040g00540	478.593	2.18666	0.152866	14.3044	2.05e-46	1.33e-44	2.22236	5.13432	227.293	6.93e-11	4.17e-09	62.443	12.5115	38026351	VIT_208s0040g00540.1	VIT_208s0040g00540.1	PF05678	PTHR33179,PTHR33179:SF9					AT3G56880.1		VQ motif-containing protein
VIT_208s0040g00780	106.461	2.13132	0.248015	8.5935	8.44e-18	1.29e-16	2.1545	2.99307	84.0962	8.93e-08	1.28e-06	3.98852	0.831086	38025598	VIT_208s0040g00780.1	VIT_208s0040g00780.1	PF00067	PTHR24298,PTHR24298:SF0			K09754	GO:0055114,GO:0020037,GO:0016705,GO:0005506	AT2G40890.1	CYP98A3	cytochrome P450, family 98, subfamily A, polypeptide 3
VIT_208s0040g01060	18.8057	2.52318	0.614698	4.10475	4.05e-05	0.000160469	2.51536	0.62913	17.0936	0.000776138	0.00267972	0.815836	0.12931	38023560	VIT_208s0040g01060.1	VIT_208s0040g01060.1	PF00450	PTHR11802,PTHR11802:SF97	KOG1282	3.4.16.6	K16297	GO:0006508,GO:0004185	AT1G28110.2	SCPL45	serine carboxypeptidase-like 45
VIT_208s0040g01370	1036.14	2.40203	0.12133	19.7976	3.12e-87	6.69e-85	2.43008	6.24454	458.946	3.21e-13	7e-11	66.7816	11.5572	38024880	VIT_208s0040g01370.1	VIT_208s0040g01370.1	PF00403	PTHR22814,PTHR22814:SF100	KOG1603			GO:0046872,GO:0030001	AT2G36950.1		Heavy metal transport/detoxification superfamily protein
VIT_208s0040g01530	24.6677	2.38582	0.486835	4.90068	9.55e-07	4.96e-06	2.38162	0.987736	24.3407	0.000149036	0.000650959	0.712882	0.124854	38025365	VIT_208s0040g01530.1	VIT_208s0040g01530.1	PF01535,PF13041	PTHR24015,PTHR24015:SF418					AT2G32630.1		Pentatricopeptide repeat (PPR-like) superfamily protein
VIT_208s0040g01710	1749.98	2.94942	0.158356	18.6252	2.01e-77	3.26e-75	2.98187	6.99911	387.433	1.19e-12	1.83e-10	46.305	5.50471	38023286	VIT_208s0040g01710.1	VIT_208s0040g01710.1	PF00221	PTHR10362,PTHR10362:SF17		4.3.1.24	K10775		AT2G37040.1	ATPAL1,PAL1	PHE ammonia lyase 1
VIT_208s0040g01970	5.99373	5.95518	1.36703	4.3563	1.32e-05	5.72e-05	NA	NA	NA	NA	NA	0.692215	0	38024799	VIT_208s0040g01970.1	VIT_208s0040g01970.1	PF02469	PTHR32077,PTHR32077:SF7					AT5G03170.1	ATFLA11,FLA11	FASCICLIN-like arabinogalactan-protein 11
VIT_208s0040g02260	60.3428	1.52366	0.303559	5.01933	5.19e-07	2.79e-06	1.54457	2.19714	28.4607	6.67e-05	0.00032923	2.16469	0.687161	38025620	VIT_208s0040g02260.1	VIT_208s0040g02260.1		PTHR33448,PTHR33448:SF4					AT2G37100.1		protamine P1 family protein
VIT_208s0040g02595	3.52648	5.18678	1.50693	3.44195	0.00057754	0.00182342	NA	NA	NA	NA	NA	0.216467	0	38024115	VIT_208s0040g02595.1	VIT_208s0040g02595.1		PTHR32212,PTHR32212:SF138					AT2G39490.1		F-box family protein
VIT_208s0040g02600	20.8091	3.37551	0.646445	5.22165	1.77e-07	1.02e-06	3.34554	0.75591	25.1004	0.000127703	0.000572585	0.857583	0.0796465	38023274	VIT_208s0040g02600.1	VIT_208s0040g02600.1	PF00646	PTHR32212,PTHR32212:SF138				GO:0005515	AT2G39490.1		F-box family protein
VIT_208s0040g02610	144.782	2.41109	0.224685	10.731	7.28e-27	2.04e-25	2.42494	3.42914	124.29	5.84e-09	1.4e-07	9.28049	1.63341	38026204	VIT_208s0040g02610.1	VIT_208s0040g02610.1	PF07795	PTHR33431,PTHR33431:SF2					AT5G59760.1		Protein of unknown function (DUF1635)
VIT_208s0040g02700	31.8953	2.00701	0.466016	4.30674	1.66e-05	7.03e-05	2.01346	1.32156	19.1128	0.000472712	0.00174505	2.42336	0.550111	38025009	VIT_208s0040g02700.1	VIT_208s0040g02700.1	PF00403	PTHR22814,PTHR22814:SF16	KOG1603			GO:0046872,GO:0030001	AT5G02600.2		Heavy metal transport/detoxification superfamily protein
VIT_208s0040g02730	68.72	3.41598	0.923211	3.70011	0.000215505	0.000748234	3.44212	2.38457	33.8904	4.46e-05	0.000233273	2.07103	0.177493	38024137	VIT_208s0040g02730.1	VIT_208s0040g02730.1	PF03081	PTHR12542,PTHR12542:SF38			K07195	GO:0006887,GO:0000145	AT3G09520.1	ATEXO70H4,EXO70H4	exocyst subunit exo70 family protein H4
VIT_208s0040g02940	23.2936	1.96227	0.639927	3.0664	0.00216655	0.00602426	1.96535	0.907439	8.61016	0.00971144	0.0229367	0.581718	0.137104	38025679	VIT_208s0040g02940.1	VIT_208s0040g02940.1	PF12854,PF13041,PF01535	PTHR24015,PTHR24015:SF38					AT2G37310.1		Pentatricopeptide repeat (PPR) superfamily protein
VIT_208s0040g02970	23.5825	2.03055	0.687512	2.95348	0.0031421	0.00839179	2.03789	0.915641	8.60801	0.00971884	0.0229508	1.09292	0.252001	38026405	VIT_208s0040g02970.1	VIT_208s0040g02970.1	PF00481	PTHR13832,PTHR13832:SF367	KOG0700	3.1.3.16	K01102	GO:0003824,GO:0006470,GO:0004722	AT3G12620.1		Protein phosphatase 2C family protein
VIT_208s0040g02990	3.58334	4.44151	1.44865	3.06596	0.00216971	0.00603208	NA	NA	NA	NA	NA	0.150566	0.005193	38023234	VIT_208s0040g02990.1	VIT_208s0040g02990.1	PF13812,PF01535,PF13041	PTHR24015,PTHR24015:SF260					AT5G66500.1		Tetratricopeptide repeat (TPR)-like superfamily protein
VIT_208s0056g00180	2920.62	1.72019	0.0979558	17.5609	4.91e-69	6.29e-67	1.73367	7.73683	359.715	2.11e-12	2.88e-10	355.216	99.7956	38023763	VIT_208s0056g00180.1	VIT_208s0056g00180.1	PF04525	PTHR31087,PTHR31087:SF22					AT2G38640.1		Protein of unknown function (DUF567)
VIT_208s0056g01070	61.2519	1.67895	0.32151	5.22208	1.77e-07	1.01e-06	1.69506	2.21844	30.4295	4.67e-05	0.000242816	2.09861	0.611279	38024850	VIT_208s0056g01070.1	VIT_208s0056g01070.1	PF01554	PTHR11206,PTHR11206:SF154	KOG1347		K03327	GO:0055085,GO:0016020,GO:0015297,GO:0015238,GO:0006855	AT5G17700.1		MATE efflux family protein
VIT_208s0056g01300	106.913	6.33479	0.524589	12.0757	1.42e-33	5.52e-32	6.28928	3.00717	217.457	9.66e-11	5.38e-09	9.80591	0.109882	38024373	VIT_208s0056g01300.1	VIT_208s0056g01300.1	PF07847	PTHR22966,PTHR22966:SF13	KOG4281	1.13.11.19	K10712	GO:0055114,GO:0016702	AT5G15120.1		Protein of unknown function (DUF1637)
VIT_208s0058g00190	27.3359	2.55204	0.522846	4.88105	1.06e-06	5.44e-06	2.46616	1.13082	21.3868	0.000280168	0.00111197	22.3908	3.78375	38023516	VIT_208s0058g00190.1	VIT_208s0058g00190.1
VIT_208s0058g00640	11.6401	1.99928	0.854812	2.33885	0.0193433	0.0416916	NA	NA	NA	NA	NA	0.544041	0.126167	38023900	VIT_208s0058g00640.1	VIT_208s0058g00640.1	PF03765,PF00650	PTHR23324,PTHR23324:SF57	KOG1471				AT3G51670.1		SEC14 cytosolic factor family protein / phosphoglyceride transfer family protein
VIT_208s0058g00670	1024.96	1.52344	0.111776	13.6295	2.68e-42	1.49e-40	1.54825	6.22809	209.143	1.29e-10	6.66e-09	31.7226	10.1203	38025868	VIT_208s0058g00670.1	VIT_208s0058g00670.1	PF05050,PF08241	PTHR10108,PTHR10108:SF885				GO:0008168,GO:0008152	AT5G01710.1		methyltransferases
VIT_208s0058g01000	475.523	1.87678	0.154646	12.136	6.81e-34	2.71e-32	1.90042	5.12558	170.977	5.77e-10	2.2e-08	19.3455	4.83245	38025006	VIT_208s0058g01000.1	VIT_208s0058g01000.1	PF00155	PTHR11879,PTHR11879:SF14	KOG1411	2.6.1.1		GO:0030170,GO:0009058,GO:0008483,GO:0006520	AT2G30970.2	ASP1	aspartate aminotransferase 1
VIT_208s0058g01090	591.941	2.84043	0.171687	16.5442	1.76e-61	1.92e-59	2.86411	5.44008	302.1	8.04e-12	8.25e-10	26.5242	3.36703	38025082	VIT_208s0058g01090.1	VIT_208s0058g01090.1	PF14531,PF03822	PTHR24347,PTHR24347:SF189	KOG0583	2.7.11.1		GO:0007165	AT5G01820.1	ATCIPK14,ATSR1,CIPK14,SnRK3.15,SR1	serine/threonine protein kinase 1
VIT_208s0058g01100	344.972	3.69631	0.189663	19.4888	1.37e-84	2.6e-82	3.71896	4.66719	391.33	1.1e-12	1.76e-10	10.5848	0.741424	38024937	VIT_208s0058g01100.1	VIT_208s0058g01100.1	PF00514,PF04564	PTHR23315,PTHR23315:SF63		6.3.2.19		GO:0005515,GO:0016567,GO:0004842	AT5G01830.1		ARM repeat superfamily protein
VIT_208s0058g01130	35.5948	3.66948	1.32735	2.76452	0.00570069	0.0142769	3.71509	1.49297	22.3023	0.000278846	0.00110755	1.10962	0.0756923	38024804	VIT_208s0058g01130.1	VIT_208s0058g01130.1	PF00069	PTHR13902,PTHR13902:SF68		2.7.11.1	K08867	GO:0006468,GO:0005524,GO:0004672	AT3G51630.2	ATWNK5,WNK5,ZIK1	with no lysine (K) kinase 5
VIT_208s0058g01160	NA	NA	NA	NA	NA	NA	3.28801	0.494301	11.9032	0.00328699	0.00908135	8.65346	0.896795	38024633	VIT_208s0058g01160.1	VIT_208s0058g01160.1	PF02519	PTHR31374,PTHR31374:SF36				GO:0009733	AT2G21200.1		SAUR-like auxin-responsive protein family
VIT_208s0058g01390	20.6795	7.73978	1.14089	6.78399	1.17e-11	1.08e-10	8.41339	0.759276	69.483	1.4e-06	1.26e-05	1.42405	0	38023965	VIT_208s0058g01390.1	VIT_208s0058g01390.1	PF03106	PTHR31282,PTHR31282:SF17				GO:0043565,GO:0006355,GO:0003700	AT3G56400.1	ATWRKY70,WRKY70	WRKY DNA-binding protein 70
VIT_208s0105g00180	18.7663	7.59918	1.13557	6.69198	2.2e-11	1.97e-10	8.27603	0.633717	67.6863	1.62e-06	1.44e-05	1.04894	0	38023231	VIT_208s0105g00180.1	VIT_208s0105g00180.1	PF04564	PTHR22849,PTHR22849:SF38		6.3.2.19		GO:0016567,GO:0004842	AT2G35930.1	PUB23	plant U-box 23
VIT_208s0105g00190	61.5508	9.31338	1.06278	8.76324	1.9e-18	3.04e-17	9.98295	2.23149	242.565	8.47e-10	3.01e-08	3.4481	0	38025741	VIT_208s0105g00190.1	VIT_208s0105g00190.1	PF04564	PTHR22849,PTHR22849:SF38		6.3.2.19		GO:0016567,GO:0004842	AT2G35930.1	PUB23	plant U-box 23
VIT_208s0105g00380	406.73	1.54485	0.155103	9.96016	2.28e-23	5.16e-22	1.57936	4.90062	120.943	7.1e-09	1.62e-07	22.4355	7.08064	38023765	VIT_208s0105g00380.1	VIT_208s0105g00380.1	PF03171,PF14226	PTHR10209,PTHR10209:SF134	KOG0143	1.14.11.23		GO:0055114,GO:0016491	AT3G11180.1		2-oxoglutarate (2OG) and Fe(II)-dependent oxygenase superfamily protein
VIT_208s0105g00400	725.01	1.62499	0.11992	13.5506	7.86e-42	4.32e-40	1.64077	5.73049	224.2	7.68e-11	4.51e-09	51.6249	15.4247	38023692	VIT_208s0105g00400.1	VIT_208s0105g00400.1	PF13837	PTHR10032,PTHR10032:SF215				GO:0006351,GO:0005634,GO:0003700	AT5G01380.1		Homeodomain-like superfamily protein
VIT_208s0105g00430	90.1883	1.72872	0.362619	4.76731	1.87e-06	9.25e-06	1.74392	2.76074	24.9991	0.000130339	0.000582471	3.43894	0.958705	38024477	VIT_208s0105g00430.1	VIT_208s0105g00430.1	PF00487,PF11960	PTHR32100,PTHR32100:SF17		1.14.99.33	K10257	GO:0006629,GO:0055114,GO:0016717	AT5G05580.1	FAD8	fatty acid desaturase 8
VIT_209s0002g00220	19.8204	1.89684	0.544571	3.48318	0.000495504	0.00159132	1.90894	0.684903	12.1016	0.00309405	0.00863419	1.43883	0.363493	38069700	VIT_209s0002g00220.1	VIT_209s0002g00220.1	PF13639	PTHR14155,PTHR14155:SF99				GO:0008270,GO:0005515	AT1G72310.1	ATL3	RING/U-box superfamily protein
VIT_209s0002g00230	12.6918	2.2378	0.624396	3.58395	0.000338438	0.0011274	2.22833	0.125254	13.1149	0.00228831	0.00669901	0.327174	0.0639572	38070299	VIT_209s0002g00230.1	VIT_209s0002g00230.1	PF01535,PF13041	PTHR24015,PTHR24015:SF310					AT3G18020.1		Pentatricopeptide repeat (PPR) superfamily protein
VIT_209s0002g00270	18.2777	2.14849	0.724274	2.96641	0.00301302	0.0080933	2.13339	0.57402	8.34403	0.0106789	0.0248061	1.06349	0.227211	38055317	VIT_209s0002g00270.1	VIT_209s0002g00270.1	PF00931	PTHR23155,PTHR23155:SF478				GO:0043531	AT5G63020.1		Disease resistance protein (CC-NBS-LRR class) family
VIT_209s0002g00580	15343.7	2.4781	0.110688	22.3882	5.13e-111	1.64e-108	2.49999	10.129	561.855	6.66e-14	2.28e-11	836.999	137.095	38069420	VIT_209s0002g00580.1	VIT_209s0002g00580.1	PF00657	PTHR22835,PTHR22835:SF183				GO:0016788	AT5G40990.1	GLIP1	GDSL lipase 1
VIT_209s0002g00640	21.6064	2.59632	0.668083	3.88623	0.000101815	0.00037551	2.57191	0.806437	13.5349	0.00202632	0.00605303	4.18478	0.665271	38069760	VIT_209s0002g00640.1	VIT_209s0002g00640.1	PF00011	PTHR11527,PTHR11527:SF106	KOG3591		K13993		AT1G54050.1		HSP20-like chaperones superfamily protein
VIT_209s0002g00900	4.0127	5.37252	1.46424	3.66914	0.000243369	0.000837208	NA	NA	NA	NA	NA	0.132248	0	38070633	VIT_209s0002g00900.1	VIT_209s0002g00900.1	PF00560,PF08263,PF07714	PTHR27008,PTHR27008:SF16	KOG1187	2.7.11.1		GO:0005515,GO:0006468,GO:0004672	AT3G42880.1		Leucine-rich repeat protein kinase family protein
VIT_209s0002g01080	813.46	3.14723	0.171534	18.3476	3.45e-75	5.41e-73	3.18012	5.89726	365.819	1.85e-12	2.6e-10	16.6499	1.71449	38069803	VIT_209s0002g01080.1	VIT_209s0002g01080.1	PF01477,PF00305	PTHR11771,PTHR11771:SF38		1.13.11.12	K00454	GO:0005515,GO:0055114,GO:0046872,GO:0016702	AT1G17420.1	LOX3	lipoxygenase 3
VIT_209s0002g01110	25.8544	2.66148	0.627587	4.2408	2.23e-05	9.23e-05	2.65847	1.05554	16.1956	0.000977931	0.00326044	1.15372	0.173925	38071170	VIT_209s0002g01110.1	VIT_209s0002g01110.1	PF07714	PTHR27001,PTHR27001:SF15	KOG1187	2.7.11.1		GO:0006468,GO:0004672	AT2G05940.1		Protein kinase superfamily protein
VIT_209s0002g01550	256.25	1.69596	0.204468	8.29454	1.09e-16	1.55e-15	1.71908	4.24083	81.1477	1.14e-07	1.55e-06	6.11626	1.73616	38069506	VIT_209s0002g01550.1	VIT_209s0002g01550.1	PF02450	PTHR11440,PTHR11440:SF4	KOG2369	2.3.1.20,2.3.1.158	K00679	GO:0008374,GO:0006629	AT5G13640.1	ATPDAT,PDAT,PDAT1	phospholipid:diacylglycerol acyltransferase
VIT_209s0002g02120	295.307	1.71444	0.211244	8.11592	4.82e-16	6.48e-15	1.73828	4.44298	73.8246	2.15e-07	2.63e-06	5.36824	1.48884	38070971	VIT_209s0002g02120.1	VIT_209s0002g02120.1	PF02140,PF01301	PTHR23421,PTHR23421:SF74		3.2.1.23		GO:0030246,GO:0005975,GO:0004553	AT3G13750.1	BGAL1	beta galactosidase 1
VIT_209s0002g02450	354.145	1.81158	0.173529	10.4396	1.63e-25	4.22e-24	1.83172	4.70142	136.395	3e-09	8.36e-08	21.052	5.52233	38071250	VIT_209s0002g02450.1	VIT_209s0002g02450.1	PF06888	PTHR20889,PTHR20889:SF4	KOG3120	3.6.1.1,3.1.3.75	K13248	GO:0016791,GO:0008152	AT1G17710.1		Pyridoxal phosphate phosphatase-related protein
VIT_209s0002g02570	95.5487	2.14906	0.333011	6.45342	1.09e-10	9.24e-10	2.10311	2.84173	45.2761	4.81e-06	3.56e-05	91.8439	20.0219	38069886	VIT_209s0002g02570.1	VIT_209s0002g02570.1		PTHR36484,PTHR36484:SF2
VIT_209s0002g03180	50.0908	2.75869	0.407489	6.76999	1.29e-11	1.18e-10	2.77176	1.95185	51.8364	2.1e-06	1.77e-05	1.70677	0.227596	38069925	VIT_209s0002g03180.1	VIT_209s0002g03180.1	PF13541,PF13481	PTHR32472,PTHR32472:SF10		3.4.21.53	K04485		AT5G50340.1		ATP-dependent peptidases;nucleotide binding;serine-type endopeptidases;DNA helicases;ATP binding;damaged DNA binding;nucleoside-triphosphatases
VIT_209s0002g03660	15.1461	1.80507	0.705133	2.5599	0.0104701	0.0243359	NA	NA	NA	NA	NA	1.22849	0.337896	38069919	VIT_209s0002g03660.1	VIT_209s0002g03660.1	PF16719	PTHR33827,PTHR33827:SF1					AT1G15215.2
VIT_209s0002g04370	12.1869	3.01105	0.850174	3.54169	0.00039758	0.00130258	2.98953	0.0839094	12.5289	0.00272046	0.00774458	0.346946	0.0370575	38070150	VIT_209s0002g04370.1	VIT_209s0002g04370.1	PF13041,PF14432,PF01535	PTHR24015,PTHR24015:SF532					AT2G27610.1		Tetratricopeptide repeat (TPR)-like superfamily protein
VIT_209s0002g04560	97.849	1.99706	0.31571	6.32562	2.52e-10	2.04e-09	2.01233	2.87434	44.6391	5.24e-06	3.83e-05	5.81734	1.36424	38069695	VIT_209s0002g04560.1	VIT_209s0002g04560.1		PTHR31250,PTHR31250:SF7					AT4G33050.3	EDA39	calmodulin-binding family protein
VIT_209s0002g04570	16.3003	6.66504	1.14464	5.82284	5.79e-09	4.01e-08	6.41191	0.459825	53.2806	1.77e-06	1.54e-05	1.54551	0.0124125	38070533	VIT_209s0002g04570.1	VIT_209s0002g04570.1	PF10294	PTHR23108,PTHR23108:SF0					AT1G79915.1		Putative methyltransferase family protein
VIT_209s0002g04580	397.664	5.47482	0.232048	23.5934	4.5e-123	1.88e-120	5.48697	4.87143	499.273	1.67e-13	4.02e-11	16.7573	0.351496	38069610	VIT_209s0002g04580.1	VIT_209s0002g04580.1	PF03398	PTHR12161,PTHR12161:SF14	KOG2027				AT4G32350.1		Regulator of Vps4 activity in the MVB pathway protein
VIT_209s0002g04690	83.9127	1.85405	0.293154	6.3245	2.54e-10	2.06e-09	1.86907	2.657	45.1272	4.91e-06	3.62e-05	2.14197	0.55796	38070915	VIT_209s0002g04690.1	VIT_209s0002g04690.1	PF13041	PTHR24015,PTHR24015:SF187					AT3G16010.1		Pentatricopeptide repeat (PPR-like) superfamily protein
VIT_209s0002g05065	10.8195	3.9216	1.00195	3.91398	9.08e-05	0.000337653	3.81939	-0.0734493	15.4159	0.00120217	0.00388428	0.537802	0.0333712	38069969	VIT_209s0002g05065.1	VIT_209s0002g05065.1	PF13855	PTHR23155,PTHR23155:SF639			K13459	GO:0005515	AT4G26090.1	RPS2	NB-ARC domain-containing disease resistance protein
VIT_209s0002g05200	84.1318	1.575	0.415836	3.78755	0.000152142	0.000542622	1.59462	2.65772	16.1543	0.00101375	0.00336177	2.86403	0.882976	38070158	VIT_209s0002g05200.1	VIT_209s0002g05200.1		PTHR10285,PTHR10285:SF78	KOG2878	2.7.1.31	K15918		AT1G80380.2		P-loop containing nucleoside triphosphate hydrolases superfamily protein
VIT_209s0002g05870	46.3158	2.67028	0.525288	5.08347	3.71e-07	2.04e-06	2.69085	1.84412	24.4298	0.000146338	0.000640975	0.678926	0.098744	38070063	VIT_209s0002g05870.1	VIT_209s0002g05870.1	PF00931	PTHR23155,PTHR23155:SF639	KOG4658		K13459	GO:0043531	AT1G12220.1	RPS5	Disease resistance protein (CC-NBS-LRR class) family
VIT_209s0002g06360	143.512	1.5261	0.249132	6.12567	9.03e-10	6.88e-09	NA	NA	NA	NA	NA	62.5035	21.2238	38070227	VIT_209s0002g06360.1	VIT_209s0002g06360.1	PF15697	PTHR33730,PTHR33730:SF4					AT5G20100.1
VIT_209s0002g06400	372.469	2.36381	0.228986	10.323	5.55e-25	1.38e-23	2.3218	4.77563	135.312	3.17e-09	8.75e-08	272.304	50.3433	38069523	VIT_209s0002g06400.1	VIT_209s0002g06400.1	PF05553	PTHR33098,PTHR33098:SF6					AT1G15385.1
VIT_209s0002g06430	184.736	3.18241	0.223921	14.2122	7.69e-46	4.89e-44	3.16959	3.7769	250.956	3.29e-11	2.32e-09	33.9349	3.54852	38069755	VIT_209s0002g06430.1	VIT_209s0002g06430.1	PF12681	PTHR10374,PTHR10374:SF15	KOG2944	2.5.1.18			AT1G80160.1		Lactoylglutathione lyase / glyoxalase I family protein
VIT_209s0002g06720	10.0255	1.67575	0.703972	2.38042	0.0172929	0.037806	NA	NA	NA	NA	NA	1.05843	0.303483	38070087	VIT_209s0002g06720.1	VIT_209s0002g06720.1	PF03105	PTHR10783,PTHR10783:SF44					AT5G20150.1	ATSPX1,SPX1	SPX domain gene 1
VIT_209s0002g06920	9.59909	2.32302	0.766062	3.03242	0.002426	0.00666438	2.3017	-0.225735	9.66051	0.00675442	0.016813	1.33495	0.245481	38071258	VIT_209s0002g06920.1	VIT_209s0002g06920.1	PF04525	PTHR31087,PTHR31087:SF2					AT3G15810.1		Protein of unknown function (DUF567)
VIT_209s0002g06990	40.3842	2.14905	0.415705	5.16966	2.35e-07	1.33e-06	2.16303	1.65582	30.0532	4.99e-05	0.000256879	3.51281	0.722946	38070090	VIT_209s0002g06990.1	VIT_209s0002g06990.1	PF14378	PTHR34674					AT3G15820.1	ROD1	phosphatidic acid phosphatase-related / PAP2-related
VIT_209s0002g07010	68.8441	2.90441	0.449923	6.45535	1.08e-10	9.13e-10	2.92471	2.38383	43.6871	5.96e-06	4.25e-05	4.04666	0.490626	38070846	VIT_209s0002g07010.1	VIT_209s0002g07010.1	PF00571	PTHR13780,PTHR13780:SF51	KOG1764				AT1G15330.1		Cystathionine beta-synthase (CBS) protein
VIT_209s0002g07100	8.08237	2.58016	1.00442	2.56881	0.010205	0.0238048	NA	NA	NA	NA	NA	0.391055	0.0644653	38070400	VIT_209s0002g07100.1	VIT_209s0002g07100.1	PF14432,PF13041	PTHR24015,PTHR24015:SF382					AT5G39680.1	EMB2744	Pentatricopeptide repeat (PPR) superfamily protein
VIT_209s0002g07120	18.2203	1.70658	0.674045	2.53184	0.0113466	0.0260624	1.723	0.584705	6.92312	0.0181365	0.0386992	2.32445	0.621847	38069414	VIT_209s0002g07120.1	VIT_209s0002g07120.1	PF00156	PTHR11776,PTHR11776:SF7	KOG1712	2.4.2.7	K00759	GO:0009116	AT5G11160.1	APT5	adenine phosphoribosyltransferase 5
VIT_209s0002g07160	89.2743	2.43266	0.402139	6.04932	1.45e-09	1.09e-08	2.44715	2.74824	39.3539	1.1e-05	7.18e-05	4.68058	0.812055	38070945	VIT_209s0002g07160.1	VIT_209s0002g07160.1	PF00378	PTHR11941,PTHR11941:SF81	KOG1684	3.1.2.4	K05605	GO:0008152,GO:0003824	AT5G65940.1	CHY1	beta-hydroxyisobutyryl-CoA hydrolase 1
VIT_209s0002g07530	698.861	2.77365	0.225516	12.2991	9.16e-35	3.81e-33	2.80422	5.67986	139.448	2.03e-08	3.85e-07	6.87573	0.925483	38070527	VIT_209s0002g07530.1	VIT_209s0002g07530.1	PF15044,PF12807,PF13424	PTHR12601,PTHR12601:SF18			K03255		AT1G15290.1		Tetratricopeptide repeat (TPR)-like superfamily protein
VIT_209s0002g07540	25.5389	4.7532	0.795078	5.97828	2.26e-09	1.64e-08	4.69611	1.0446	32.0376	3.53e-05	0.000191153	5.05911	0.181608	38069721	VIT_209s0002g07540.1	VIT_209s0002g07540.1	PF05678	PTHR33402,PTHR33402:SF3					AT1G80450.1		VQ motif-containing protein
VIT_209s0002g07870	61.7534	1.53168	0.369023	4.15063	3.32e-05	0.000133685	1.5203	2.2298	18.4492	0.000554449	0.00200498	5.0573	1.64648	38070184	VIT_209s0002g07870.1	VIT_209s0002g07870.1		PTHR35305,PTHR35305:SF1					AT3G49645.1
VIT_209s0018g00240	278.158	3.07784	0.269928	11.4025	4.06e-30	1.37e-28	3.0967	4.35764	136.758	4.77e-09	1.2e-07	19.419	2.13255	38070564	VIT_209s0018g00240.1	VIT_209s0018g00240.1	PF03106	PTHR31429,PTHR31429:SF3				GO:0043565,GO:0006355,GO:0003700	AT1G80840.1	ATWRKY40,WRKY40	WRKY DNA-binding protein 40
VIT_209s0018g00480	19.1873	2.18408	0.838313	2.60532	0.00917878	0.0216995	2.18229	0.651934	6.90548	0.0182609	0.0388976	0.363895	0.070424	38071398	VIT_209s0018g00480.1	VIT_209s0018g00480.1	PF13855,PF00931	PTHR23155,PTHR23155:SF478			K13459	GO:0005515,GO:0043531	AT5G63020.1		Disease resistance protein (CC-NBS-LRR class) family
VIT_209s0018g01220	31.7891	2.19523	0.639657	3.43189	0.000599399	0.00188396	2.2093	1.3119	12.3082	0.00290661	0.00819629	2.26435	0.437399	38070300	VIT_209s0018g01220.1	VIT_209s0018g01220.1	PF01485	PTHR11685,PTHR11685:SF149		6.3.2.19	K11975	GO:0016567,GO:0004842	AT3G14250.1		RING/U-box superfamily protein
VIT_209s0018g01870	18.9627	4.29232	0.721012	5.95318	2.63e-09	1.9e-08	4.22528	0.650033	37.2196	1.52e-05	9.43e-05	0.649703	0.0298377	38069488	VIT_209s0018g01870.1	VIT_209s0018g01870.1	PF07991,PF01842,PF00389	PTHR10996,PTHR10996:SF159		1.1.1.95	K00058	GO:0016597,GO:0008152,GO:0055114,GO:0051287,GO:0016616	AT1G17745.1	PGDH	D-3-phosphoglycerate dehydrogenase
VIT_209s0018g02110	46.3048	1.91445	0.345299	5.54432	2.95e-08	1.89e-07	1.93341	1.83291	33.3377	2.83e-05	0.000159221	1.96406	0.475069	38070820	VIT_209s0018g02110.1	VIT_209s0018g02110.1	PF10250	PTHR31288,PTHR31288:SF5					AT3G21190.1		O-fucosyltransferase family protein
VIT_209s0054g00110	25.5312	2.63778	0.486201	5.42528	5.79e-08	3.54e-07	2.63411	1.02987	29.5732	5.44e-05	0.00027652	34.1388	5.04527	38071505	VIT_209s0054g00110.1	VIT_209s0054g00110.1		PTHR33320,PTHR33320:SF10					AT5G10695.1
VIT_209s0054g00530	194.523	2.22511	0.190114	11.704	1.22e-31	4.34e-30	2.2634	3.84741	158.463	1.01e-09	3.51e-08	19.5917	3.86179	38070787	VIT_209s0054g00530.1	VIT_209s0054g00530.1	PF00643	PTHR31717,PTHR31717:SF11				GO:0008270,GO:0005622	AT3G21150.1	BBX32	B-box 32
VIT_209s0054g00570	NA	NA	NA	NA	NA	NA	2.56641	-0.267209	6.30349	0.0231533	0.0475886	8.24372	1.14291	38070088	VIT_209s0054g00570.1	VIT_209s0054g00570.1		PTHR35420,PTHR35420:SF1
VIT_209s0054g01870	110.779	1.79213	0.214395	8.35898	6.33e-17	9.16e-16	1.81795	3.05049	78.9604	1.37e-07	1.8e-06	1.6678	0.44389	38069848	VIT_209s0054g01870.1	VIT_209s0054g01870.1		PTHR32472,PTHR32472:SF11					AT4G23440.1		Disease resistance protein (TIR-NBS class)
VIT_209s0070g00140	63.8823	1.74411	0.395686	4.40781	1.04e-05	4.59e-05	1.76804	2.2736	21.9198	0.000249057	0.00100812	2.54628	0.681328	38071065	VIT_209s0070g00140.1	VIT_209s0070g00140.1	PF14531,PF03822	PTHR24347,PTHR24347:SF186	KOG0583	2.7.11.1	K07198	GO:0007165	AT5G25110.1	CIPK25,SnRK3.25	CBL-interacting protein kinase 25
VIT_209s0070g00160	499.91	4.05974	0.397046	10.2248	1.53e-24	3.76e-23	4.09653	5.19727	214.092	1.1e-09	3.77e-08	28.7795	1.5452	38070248	VIT_209s0070g00160.1	VIT_209s0070g00160.1	PF14531,PF03822	PTHR24347,PTHR24347:SF168	KOG0583	2.7.11.1		GO:0007165	AT4G30960.1	ATCIPK6,CIPK6,SIP3,SNRK3.14	SOS3-interacting protein 3
VIT_209s0070g00490	913.241	1.76869	0.114489	15.4485	7.72e-54	6.45e-52	1.77682	6.06196	280.867	1.4e-11	1.23e-09	61.8228	16.9208	38069868	VIT_209s0070g00490.1	VIT_209s0070g00490.1	PF00481	PTHR13832,PTHR13832:SF329	KOG0698	3.1.3.16		GO:0003824,GO:0006470,GO:0004722	AT4G28400.1		Protein phosphatase 2C family protein
VIT_209s0096g00100	13.1627	2.60395	0.731127	3.56155	0.000368673	0.00121559	2.5919	0.170112	11.8358	0.00335566	0.00923938	0.238891	0.0365468	38071357	VIT_209s0096g00100.1	VIT_209s0096g00100.1	PF12854,PF13041,PF01535	PTHR24015,PTHR24015:SF702					AT4G02750.1		Tetratricopeptide repeat (TPR)-like superfamily protein
VIT_209s0096g00200	26.8971	1.56436	0.42895	3.64696	0.000265363	0.000906634	1.56659	1.10093	12.8149	0.00249898	0.00720576	0.593907	0.184201	38070825	VIT_209s0096g00200.1	VIT_209s0096g00200.1	PF13855,PF00931	PTHR23155,PTHR23155:SF478				GO:0005515,GO:0043531	AT1G12220.1	RPS5	Disease resistance protein (CC-NBS-LRR class) family
VIT_209s0096g00420	54.8077	1.75745	0.404016	4.34994	1.36e-05	5.87e-05	1.77475	2.07324	21.9897	0.000245275	0.000996565	0.987695	0.26605	38069746	VIT_209s0096g00420.1	VIT_209s0096g00420.1	PF13855,PF00931	PTHR23155,PTHR23155:SF478			K13459	GO:0005515,GO:0043531	AT5G63020.1		Disease resistance protein (CC-NBS-LRR class) family
VIT_209s0096g00430	8.00169	6.37287	1.2637	5.04303	4.58e-07	2.48e-06	NA	NA	NA	NA	NA	0.392721	0	38070311	VIT_209s0096g00430.1	VIT_209s0096g00430.1	PF02458	PTHR31642,PTHR31642:SF6		2.3.1.84		GO:0016747	AT1G78990.1		HXXXD-type acyl-transferase family protein
VIT_209s0096g00680	10.6408	4.27736	1.01851	4.19961	2.67e-05	0.000109385	4.13678	-0.0779463	18.5956	0.000535136	0.00194353	0.591897	0.0299805	38070044	VIT_209s0096g00680.1	VIT_209s0096g00680.1	PF02458	PTHR31642,PTHR31642:SF6		2.3.1.84		GO:0016747	AT1G78990.1		HXXXD-type acyl-transferase family protein
VIT_209s0096g00720	38.6671	2.51819	0.372255	6.76468	1.34e-11	1.23e-10	2.53978	1.59253	50.9666	2.33e-06	1.93e-05	2.16606	0.347842	38069584	VIT_209s0096g00720.1	VIT_209s0096g00720.1	PF02458	PTHR31642,PTHR31642:SF6		2.3.1.84		GO:0016747	AT1G78990.1		HXXXD-type acyl-transferase family protein
VIT_209s0096g00760	26.6221	1.50586	0.434948	3.46217	0.000535847	0.00170405	1.5137	1.06467	11.6289	0.00357664	0.00976769	0.44211	0.146983	38070199	VIT_209s0096g00760.1	VIT_209s0096g00760.1	PF13855,PF00931	PTHR23155,PTHR23155:SF478			K13459	GO:0005515,GO:0043531	AT5G63020.1		Disease resistance protein (CC-NBS-LRR class) family
VIT_209s0096g00960	7.08609	6.1973	1.325	4.67721	2.91e-06	1.39e-05	NA	NA	NA	NA	NA	1.55353	0	38069431	VIT_209s0096g00960.1	VIT_209s0096g00960.1		PTHR12663					AT4G31880.1
VIT_210s0003g00130	38.3773	2.03031	0.451675	4.49508	6.95e-06	3.14e-05	1.97324	1.57326	19.2854	0.00045375	0.00168276	7.74927	1.78942	38054083	VIT_210s0003g00130.1	VIT_210s0003g00130.1	PF00847	PTHR31677,PTHR31677:SF25				GO:0006355,GO:0003700	AT1G28360.1	ATERF12,ERF12	ERF domain protein 12
VIT_210s0003g00140	860.269	2.7765	0.115592	24.0197	1.73e-127	7.79e-125	2.81067	5.97738	688.697	1.36e-14	8.4e-12	114.815	15.2954	38054622	VIT_210s0003g00140.1	VIT_210s0003g00140.1	PF00847	PTHR31677				GO:0006355,GO:0003700	AT3G15210.1	ATERF-4,ATERF4,ERF4,RAP2.5	ethylene responsive element binding factor 4
VIT_210s0003g00160	15.9574	1.71097	0.680324	2.51494	0.0119053	0.0272389	NA	NA	NA	NA	NA	0.276234	0.0772785	38054240	VIT_210s0003g00160.1	VIT_210s0003g00160.1	PF14432,PF01535,PF13041	PTHR24015,PTHR24015:SF811					AT4G13650.1		Pentatricopeptide repeat (PPR) superfamily protein
VIT_210s0003g00410	271.51	3.19938	0.503316	6.35661	2.06e-10	1.69e-09	3.2107	4.32474	90.6265	2.55e-07	3.02e-06	10.2238	1.02942	38055290	VIT_210s0003g00410.1	VIT_210s0003g00410.1	PF03094	PTHR31942,PTHR31942:SF28			K08472	GO:0016021,GO:0006952	AT1G61560.1	ATMLO6,MLO6	Seven transmembrane MLO family protein
VIT_210s0003g00880	NA	NA	NA	NA	NA	NA	1.52506	5.67458	189.367	2.71e-10	1.19e-08	25.0437	8.15783	38055286	VIT_210s0003g00880.1	VIT_210s0003g00880.1	PF00293	PTHR12992,PTHR12992:SF7	KOG3069			GO:0016787	AT1G28960.3	ATNUDT15,ATNUDX15,NUDX15	nudix hydrolase homolog 15
VIT_210s0003g00900	123.638	2.40412	0.33394	7.19925	6.05e-13	6.33e-12	2.43609	3.20658	57.1445	1.14e-06	1.05e-05	5.74762	0.965605	38054547	VIT_210s0003g00900.1	VIT_210s0003g00900.1	PF02458	PTHR31147,PTHR31147:SF10		2.3.1.162		GO:0016747	AT1G28680.1		HXXXD-type acyl-transferase family protein
VIT_210s0003g01130	12.0051	1.81506	0.634512	2.86055	0.00422903	0.0109555	1.82506	0.0535377	8.36811	0.010587	0.0246113	0.511075	0.130953	38054408	VIT_210s0003g01130.1	VIT_210s0003g01130.1		PTHR23315,PTHR23315:SF131		6.3.2.19			AT2G27430.1		ARM repeat superfamily protein
VIT_210s0003g01220	74.5838	2.1075	0.411482	5.12174	3.03e-07	1.69e-06	2.11236	2.49188	30.7156	4.44e-05	0.000232267	14.7374	3.07524	38054428	VIT_210s0003g01220.1	VIT_210s0003g01220.1	PF00403	PTHR22814,PTHR22814:SF107	KOG1603			GO:0046872,GO:0030001	AT1G06330.1		Heavy metal transport/detoxification superfamily protein
VIT_210s0003g01430	NA	NA	NA	NA	NA	NA	1.51313	6.32121	219.203	9.1e-11	5.17e-09	26.6547	8.78052	38055231	VIT_210s0003g01430.1	VIT_210s0003g01430.1	PF00560,PF13855,PF07714	PTHR27000,PTHR27000:SF154	KOG1187	2.7.11.1		GO:0005515,GO:0006468,GO:0004672	AT5G45800.1	MEE62	Leucine-rich repeat protein kinase family protein
VIT_210s0003g01580	66.4715	4.09869	0.378349	10.8331	2.4e-27	6.92e-26	4.08656	2.33904	149.982	1.51e-09	4.75e-08	7.35516	0.400741	38054961	VIT_210s0003g01580.1	VIT_210s0003g01580.1	PF07939	PTHR31865,PTHR31865:SF7					AT2G42760.1
VIT_210s0003g01730	1360.7	2.14464	0.13349	16.0659	4.42e-58	4.41e-56	2.17226	6.63681	295.342	9.55e-12	9.27e-10	32.662	6.84025	38054347	VIT_210s0003g01730.1	VIT_210s0003g01730.1	PF00514,PF04564	PTHR23315,PTHR23315:SF76		6.3.2.19		GO:0005515,GO:0016567,GO:0004842	AT1G29340.1	ATPUB17,PUB17	plant U-box 17
VIT_210s0003g01760	20.9912	2.97793	0.644881	4.61779	3.88e-06	1.82e-05	2.94643	0.768933	18.8945	0.000497997	0.00182768	1.68823	0.204377	38054695	VIT_210s0003g01760.1	VIT_210s0003g01760.1	PF13812,PF13041,PF01535	PTHR24015					AT4G18840.1		Pentatricopeptide repeat (PPR-like) superfamily protein
VIT_210s0003g01790	102.777	1.59898	0.251034	6.36959	1.9e-10	1.56e-09	1.61543	2.94378	45.6298	4.59e-06	3.41e-05	6.01711	1.8513	38054543	VIT_210s0003g01790.1	VIT_210s0003g01790.1	PF05687	PTHR31506,PTHR31506:SF8					AT1G78700.1	BEH4	BES1/BZR1 homolog 4
VIT_210s0003g01990	7.89868	6.35187	1.27499	4.98191	6.3e-07	3.35e-06	7.0262	-0.427904	29.3251	0.00011729	0.000533165	0.200258	0	38054423	VIT_210s0003g01990.1	VIT_210s0003g01990.1	PF07714,PF11721	PTHR27006,PTHR27006:SF45	KOG1187	2.7.11.1		GO:0006468,GO:0004672	AT1G29740.1		Leucine-rich repeat transmembrane protein kinase
VIT_210s0003g02120	11.3665	6.87743	1.19418	5.75914	8.45e-09	5.76e-08	7.55619	0.00717198	42.1708	2.01e-05	0.000119184	0.713742	0	38053911	VIT_210s0003g02120.1	VIT_210s0003g02120.1	PF00657	PTHR22835,PTHR22835:SF120		3.1.1.3		GO:0016788	AT5G45670.1		GDSL-like Lipase/Acylhydrolase superfamily protein
VIT_210s0003g02630	8.29387	3.51498	1.05126	3.34357	0.000827067	0.00252713	NA	NA	NA	NA	NA	0.214405	0.0176322	38054064	VIT_210s0003g02630.1	VIT_210s0003g02630.1	PF14432,PF12854,PF01535,PF13041	PTHR24015,PTHR24015:SF861					AT5G46460.1		Pentatricopeptide repeat (PPR) superfamily protein
VIT_210s0003g02870	42.4851	1.78261	0.455855	3.91048	9.21e-05	0.000342156	1.7979	1.72021	16.6833	0.000861851	0.00292423	1.50488	0.41092	38054193	VIT_210s0003g02870.1	VIT_210s0003g02870.1	PF14432,PF01535,PF13041	PTHR24015,PTHR24015:SF690					AT3G14730.1		Pentatricopeptide repeat (PPR) superfamily protein
VIT_210s0003g03030	58.2865	2.01099	0.428284	4.69545	2.66e-06	1.28e-05	2.04804	2.14508	25.24	0.000124171	0.000559082	1.10632	0.250358	38053848	VIT_210s0003g03030.1	VIT_210s0003g03030.1	PF00999	PTHR32468,PTHR32468:SF26				GO:0055085,GO:0016021,GO:0015299,GO:0006812	AT2G13620.1	ATCHX15,CHX15	cation/hydrogen exchanger 15
VIT_210s0003g03090	55.7055	1.55118	0.345645	4.48778	7.2e-06	3.24e-05	1.56035	2.08616	21.9866	0.000245443	0.000996998	4.34503	1.36116	38054829	VIT_210s0003g03090.1	VIT_210s0003g03090.1	PF13460	PTHR15020,PTHR15020:SF11	KOG1502				AT2G34460.1		NAD(P)-binding Rossmann-fold superfamily protein
VIT_210s0003g03250	231.555	1.80854	0.21084	8.57779	9.67e-18	1.48e-16	1.83968	4.09453	85.7034	7.85e-08	1.15e-06	11.5591	3.01048	38054958	VIT_210s0003g03250.1	VIT_210s0003g03250.1	PF04862	PTHR31265,PTHR31265:SF1					AT1G29980.1		Protein of unknown function, DUF642
VIT_210s0003g03790	368.918	1.94961	0.156068	12.492	8.25e-36	3.58e-34	1.91307	4.76107	138.669	2.66e-09	7.55e-08	108.522	27.3382	38054499	VIT_210s0003g03790.1	VIT_210s0003g03790.1	PF09425,PF06200	PTHR33077,PTHR33077:SF17					AT1G30135.1	JAZ8,TIFY5A	jasmonate-zim-domain protein 8
VIT_210s0003g03800	320.914	2.23719	0.181102	12.3532	4.68e-35	1.98e-33	2.20307	4.5605	162.94	8.21e-10	2.93e-08	97.5788	19.9944	38054284	VIT_210s0003g03800.1	VIT_210s0003g03800.1	PF09425,PF06200	PTHR33077,PTHR33077:SF17					AT1G30135.1	JAZ8,TIFY5A	jasmonate-zim-domain protein 8
VIT_210s0003g03810	190.107	5.31178	0.625177	8.49644	1.95e-17	2.92e-16	5.3071	3.81954	185.104	8.57e-10	3.03e-08	52.6513	1.26078	38054265	VIT_210s0003g03810.1	VIT_210s0003g03810.1	PF09425,PF06200	PTHR33077,PTHR33077:SF17					AT1G30135.1	JAZ8,TIFY5A	jasmonate-zim-domain protein 8
VIT_210s0003g03820	55.7833	2.7089	0.423926	6.39002	1.66e-10	1.37e-09	2.66504	2.09363	43.2389	6.34e-06	4.48e-05	20.1043	2.96248	38053910	VIT_210s0003g03820.1	VIT_210s0003g03820.1	PF09425	PTHR33077,PTHR33077:SF17					AT1G30135.1	JAZ8,TIFY5A	jasmonate-zim-domain protein 8
VIT_210s0003g04040	37.8062	3.34486	0.541029	6.1824	6.31e-10	4.89e-09	3.33742	1.55519	36.94	1.59e-05	9.79e-05	2.26024	0.208294	38053735	VIT_210s0003g04040.1	VIT_210s0003g04040.1	PF02536	PTHR13068,PTHR13068:SF6	KOG1267		K15032	GO:0006355,GO:0005739,GO:0003690	AT2G34620.1		Mitochondrial transcription termination factor family protein
VIT_210s0003g04270	293.236	1.87608	0.241536	7.76731	8.02e-15	9.72e-14	1.89294	4.43165	70.8848	2.81e-07	3.28e-06	24.2029	6.07539	38054871	VIT_210s0003g04270.1	VIT_210s0003g04270.1	PF00240,PF02179	PTHR12329,PTHR12329:SF17	KOG4361			GO:0005515,GO:0051087	AT5G07220.1	ATBAG3,BAG3	BCL-2-associated athanogene 3
VIT_210s0003g04280	14.6909	2.07123	0.878397	2.35796	0.0183756	0.0398604	NA	NA	NA	NA	NA	0.182882	0.038554	38054223	VIT_210s0003g04280.1	VIT_210s0003g04280.1	PF13639,PF13771,PF13041,PF14432	PTHR24015,PTHR24015:SF167			K10683	GO:0008270,GO:0005515	AT4G21065.1		Tetratricopeptide repeat (TPR)-like superfamily protein
VIT_210s0003g04950	53.9031	2.09239	0.453338	4.61552	3.92e-06	1.84e-05	2.09363	2.04637	22.685	0.000210973	0.000875975	3.25263	0.733926	38054072	VIT_210s0003g04950.1	VIT_210s0003g04950.1	PF12695	PTHR11614,PTHR11614:SF107	KOG1455	2.3.1.22			AT5G14980.1		alpha/beta-Hydrolases superfamily protein
VIT_210s0003g04990	4.48724	4.77326	1.42491	3.34987	0.000808505	0.00247559	NA	NA	NA	NA	NA	0.09972	0.0027115	38053897	VIT_210s0003g04990.1	VIT_210s0003g04990.1	PF11721,PF07714	PTHR27003,PTHR27003:SF41	KOG1187	2.7.11.1		GO:0006468,GO:0004672	AT1G30570.1	HERK2	hercules receptor kinase 2
VIT_210s0003g05330	241.583	2.29268	0.17307	13.2471	4.69e-40	2.36e-38	2.31978	4.15781	204.266	1.54e-10	7.55e-09	10.413	1.95324	38053956	VIT_210s0003g05330.1	VIT_210s0003g05330.1		PTHR36381,PTHR36381:SF1					AT4G20880.1		ethylene-responsive nuclear protein / ethylene-regulated nuclear protein (ERT2)
VIT_210s0003g05380	263.998	2.24518	0.167067	13.4388	3.58e-41	1.91e-39	2.25842	4.28266	214.11	1.09e-10	5.83e-09	18.0678	3.55688	38054909	VIT_210s0003g05380.1	VIT_210s0003g05380.1	PF04116	PTHR12863,PTHR12863:SF3	KOG0539			GO:0055114,GO:0016491,GO:0006633,GO:0005506	AT2G34770.1	ATFAH1,FAH1	fatty acid hydroxylase 1
VIT_210s0003g05430	184.358	1.56657	0.255312	6.1359	8.47e-10	6.46e-09	1.582	3.76782	49.0102	2.97e-06	2.36e-05	212.156	65.3419	38054110	VIT_210s0003g05430.1	VIT_210s0003g05430.1	PF08031	PTHR32448		1.3.3.8		GO:0055114,GO:0050660,GO:0016491	AT4G20830.1		FAD-binding Berberine family protein
VIT_210s0042g00170	76.5607	2.00022	0.37587	5.32158	1.03e-07	6.09e-07	2.00478	2.53683	32.8546	3.07e-05	0.000170308	5.11972	1.20976	38055209	VIT_210s0042g00170.1	VIT_210s0042g00170.1	PF03634	PTHR31072,PTHR31072:SF7					AT5G23280.1		TCP family transcription factor
VIT_210s0042g00440	7.14295	2.31962	0.973486	2.3828	0.0171817	0.0376099	NA	NA	NA	NA	NA	0.561213	0.10194	38053786	VIT_210s0042g00440.1	VIT_210s0042g00440.1	PF01535,PF14432	PTHR24015,PTHR24015:SF711					AT5G66520.1		Tetratricopeptide repeat (TPR)-like superfamily protein
VIT_210s0042g01230	18.6909	1.94381	0.583616	3.33063	0.000866499	0.00263569	1.94573	0.600524	11.2522	0.00402285	0.0107852	0.705588	0.168192	38054991	VIT_210s0042g01230.1	VIT_210s0042g01230.1	PF08541,PF08392	PTHR31561,PTHR31561:SF6		2.3.1.199	K15397	GO:0016747,GO:0008610,GO:0016020,GO:0006633	AT5G49070.1	KCS21	3-ketoacyl-CoA synthase 21
VIT_210s0071g00150	10.4209	2.46033	0.890916	2.76157	0.00575235	0.014394	2.45183	-0.125087	7.80886	0.0129764	0.0291602	0.217294	0.0366602	38054105	VIT_210s0071g00150.1	VIT_210s0071g00150.1	PF05659,PF00931	PTHR23155,PTHR23155:SF543	KOG4658			GO:0043531	AT5G66900.1		Disease resistance protein (CC-NBS-LRR class) family
VIT_210s0071g00190	13.9104	2.35541	0.911969	2.58278	0.00980087	0.0229752	2.37795	0.256847	7.07572	0.0171002	0.0368788	0.290629	0.0509245	38054114	VIT_210s0071g00190.1	VIT_210s0071g00190.1	PF05659,PF00931	PTHR23155,PTHR23155:SF543	KOG4658			GO:0043531	AT5G66900.1		Disease resistance protein (CC-NBS-LRR class) family
VIT_210s0071g00200	160.658	2.18874	0.21819	10.0314	1.11e-23	2.56e-22	2.21219	3.57758	116.346	9.35e-09	2.01e-07	3.21596	0.645427	38054277	VIT_210s0071g00200.1	VIT_210s0071g00200.1	PF13401,PF05659	PTHR23155,PTHR23155:SF543					AT5G66900.1		Disease resistance protein (CC-NBS-LRR class) family
VIT_210s0071g00410	158.525	2.51817	0.327379	7.69193	1.45e-14	1.72e-13	2.54974	3.55859	63.4034	7.87e-07	7.78e-06	6.23638	0.967712	38054109	VIT_210s0071g00410.1	VIT_210s0071g00410.1	PF00400	PTHR22844,PTHR22844:SF206	KOG0279			GO:0005515	AT4G25440.1	ZFWD1	zinc finger WD40 repeat protein 1
VIT_210s0071g00490	18.1653	4.22607	0.776356	5.44347	5.23e-08	3.22e-07	4.10124	0.601454	27.6464	7.77e-05	0.000374735	0.762145	0.040233	38054996	VIT_210s0071g00490.1	VIT_210s0071g00490.1	PF00400	PTHR22844,PTHR22844:SF206	KOG0279,KOG0295			GO:0005515	AT4G25440.1	ZFWD1	zinc finger WD40 repeat protein 1
VIT_210s0092g00150	10.7855	6.80154	1.19196	5.7062	1.16e-08	7.75e-08	7.48116	-0.0570766	41.6341	2.14e-05	0.000126061	0.539474	0	38053853	VIT_210s0092g00150.1	VIT_210s0092g00150.1	PF01734	PTHR32241,PTHR32241:SF6	KOG0513			GO:0006629	AT3G54950.1	PLA IIIA,PLP7	patatin-like protein 6
VIT_210s0116g00350	88.3263	1.63459	0.307895	5.30893	1.1e-07	6.51e-07	1.66827	2.72919	32.2238	3.42e-05	0.000186296	5.74099	1.67184	38044842	VIT_210s0116g00350.1	VIT_210s0116g00350.1		PTHR35132,PTHR35132:SF1					AT4G22190.1
VIT_210s0116g00370	171.636	1.61956	0.169741	9.5414	1.41e-21	2.87e-20	1.63264	3.6691	100.482	2.62e-08	4.77e-07	18.4732	5.59265	38055071	VIT_210s0116g00370.1	VIT_210s0116g00370.1		PTHR34064,PTHR34064:SF4					AT4G21215.2
VIT_210s0116g00430	41.0477	3.04766	0.541521	5.62796	1.82e-08	1.19e-07	3.03639	1.68304	29.0088	6.03e-05	0.000301906	3.78813	0.428571	38044807	VIT_210s0116g00430.1	VIT_210s0116g00430.1	PF00582	PTHR31964,PTHR31964:SF10		6.3.2.19		GO:0006950	AT5G47740.1		Adenine nucleotide alpha hydrolases-like superfamily protein
VIT_210s0116g00790	39.9926	2.67394	0.412946	6.47529	9.46e-11	8.04e-10	2.68215	1.63665	42.4985	7.02e-06	4.89e-05	1.59285	0.226794	38054233	VIT_210s0116g00790.1	VIT_210s0116g00790.1	PF00849	PTHR11079,PTHR11079:SF79	KOG1919	5.4.99.28,3.5.4.26		GO:0009982,GO:0009451,GO:0003723,GO:0001522	AT4G21770.1		Pseudouridine synthase family protein
VIT_210s0116g00930	47.9727	1.6322	0.384767	4.24204	2.21e-05	9.18e-05	1.64129	1.87844	19.3399	0.00044793	0.00166424	1.85521	0.541271	38044823	VIT_210s0116g00930.1	VIT_210s0116g00930.1	PF05879	PTHR11649,PTHR11649:SF5				GO:0005525	AT5G45160.1		Root hair defective 3 GTP-binding protein (RHD3)
VIT_210s0116g00931	22.2341	1.61932	0.476862	3.39579	0.000684301	0.00212607	1.63838	0.842606	11.3216	0.00393605	0.0105877	0.45802	0.137243	38054386	VIT_210s0116g00931.1	VIT_210s0116g00931.1	PF14432,PF01535,PF13041	PTHR24015					AT1G11290.1	CRR22	Pentatricopeptide repeat (PPR) superfamily protein
VIT_210s0116g00940	1070.24	1.59105	0.0913197	17.4228	5.54e-68	7.04e-66	1.60686	6.29057	296.987	9.15e-12	8.94e-10	21.5571	6.62261	38055172	VIT_210s0116g00940.1	VIT_210s0116g00940.1	PF14703,PF13967,PF02714	PTHR13018,PTHR13018:SF46				GO:0016020	AT4G22120.4		ERD (early-responsive to dehydration stress) family protein
VIT_210s0116g00990	206.909	1.93099	0.226108	8.54013	1.34e-17	2.03e-16	1.95553	3.93408	88.0296	6.54e-08	9.91e-07	3.63612	0.894304	38054333	VIT_210s0116g00990.1	VIT_210s0116g00990.1	PF01535,PF06364,PF13041	PTHR24015,PTHR24015:SF653					AT4G04370.1		Tetratricopeptide repeat (TPR)-like superfamily protein
VIT_210s0116g01200	565.041	1.90786	0.192876	9.89162	4.53e-23	1.01e-21	1.94152	5.3735	120.964	7.09e-09	1.62e-07	20.6975	5.0787	38053750	VIT_210s0116g01200.1	VIT_210s0116g01200.1	PF03106	PTHR31429,PTHR31429:SF16				GO:0043565,GO:0006355,GO:0003700	AT1G62300.1	ATWRKY6,WRKY6	WRKY family transcription factor
VIT_210s0116g01670	39.087	3.17106	0.479381	6.61491	3.72e-11	3.26e-10	3.16496	1.60583	35.7535	1.91e-05	0.000114762	2.03872	0.214718	38054086	VIT_210s0116g01670.1	VIT_210s0116g01670.1	PF00800	PTHR21022,PTHR21022:SF4	KOG2797	4.2.1.91,4.2.1.51	K05359	GO:0009094,GO:0004664	AT1G11790.1	ADT1	arogenate dehydratase 1
VIT_210s0116g01710	9.98231	3.06921	0.918717	3.34076	0.0008355	0.00254891	NA	NA	NA	NA	NA	0.494209	0.0552077	38054517	VIT_210s0116g01710.1	VIT_210s0116g01710.1	PF13334,PF01762	PTHR11214,PTHR11214:SF109	KOG2288	2.4.1.134		GO:0016020,GO:0008378,GO:0006486	AT1G05170.2		Galactosyltransferase family protein
VIT_210s0116g01790	82.3053	2.37956	0.346441	6.86859	6.48e-12	6.16e-11	2.39614	2.63513	52.0649	2.04e-06	1.74e-05	2.25451	0.392249	38053831	VIT_210s0116g01790.1	VIT_210s0116g01790.1
VIT_210s0116g01820	201.392	2.24971	0.232144	9.69102	3.29e-22	6.95e-21	2.20163	3.89724	94.3753	4.05e-08	6.77e-07	26.8424	5.4999	38054166	VIT_210s0116g01820.1	VIT_210s0116g01820.1	PF04520	PTHR33083,PTHR33083:SF11					AT1G11700.1		Protein of unknown function, DUF584
VIT_210s0116g01850	93.9265	2.37741	0.299609	7.93505	2.1e-15	2.71e-14	2.39294	2.82211	67.9559	3.71e-07	4.1e-06	3.7663	0.665318	38054375	VIT_210s0116g01850.1	VIT_210s0116g01850.1		PTHR33831,PTHR33831:SF2					AT1G61900.1
VIT_210s0523g00020	880.643	2.52468	0.16728	15.0926	1.81e-51	1.44e-49	2.53405	6.01014	270.229	1.88e-11	1.53e-09	103.397	16.6731	38053961	VIT_210s0523g00020.1	VIT_210s0523g00020.1	PF13350	PTHR31126,PTHR31126:SF15	KOG1572	3.1.3.48	K18045		AT1G05000.1		Phosphotyrosine protein phosphatases superfamily protein
VIT_211s0016g00390	23.9463	1.66303	0.545074	3.05102	0.00228064	0.00630157	1.66424	0.952685	9.13973	0.00806852	0.0195318	1.38094	0.416726	38065467	VIT_211s0016g00390.1	VIT_211s0016g00390.1	PF01485	PTHR11685,PTHR11685:SF149		6.3.2.19	K11975	GO:0016567,GO:0004842	AT3G53690.1		RING/U-box superfamily protein
VIT_211s0016g00500	86.4272	1.97581	0.292903	6.74561	1.52e-11	1.39e-10	1.9045	2.70139	39.6808	1.05e-05	6.9e-05	29.253	7.44624	38065932	VIT_211s0016g00500.1	VIT_211s0016g00500.1	PF02519	PTHR31374,PTHR31374:SF5				GO:0009733	AT5G20820.1		SAUR-like auxin-responsive protein family
VIT_211s0016g00520	80.0663	1.60132	0.297757	5.37795	7.53e-08	4.54e-07	1.60307	2.58662	34.0641	2.51e-05	0.000144236	12.79	3.93013	38064251	VIT_211s0016g00520.1	VIT_211s0016g00520.1	PF02519	PTHR31374,PTHR31374:SF22			K14488	GO:0009733	AT5G20810.1		SAUR-like auxin-responsive protein family
VIT_211s0016g00660	63.0003	9.34759	1.05888	8.82779	1.07e-18	1.75e-17	10.0231	2.26689	253.901	6.38e-10	2.41e-08	10.1049	0	38065289	VIT_211s0016g00660.1	VIT_211s0016g00660.1	PF00847	PTHR31985,PTHR31985:SF19				GO:0006355,GO:0003700	AT1G19210.1		Integrase-type DNA-binding superfamily protein
VIT_211s0016g00690	645.448	1.8037	0.120238	15.0011	7.22e-51	5.66e-49	1.81539	5.56349	260.24	2.5e-11	1.88e-09	57.9134	15.3764	38066021	VIT_211s0016g00690.1	VIT_211s0016g00690.1	PF04570	PTHR33059,PTHR33059:SF25					AT5G20700.1		Protein of unknown function (DUF581)
VIT_211s0016g00710	2029.56	2.00903	0.106869	18.799	7.7e-79	1.3e-76	2.02422	7.21201	397.09	9.85e-13	1.6e-10	160.86	37.1174	38065238	VIT_211s0016g00710.1	VIT_211s0016g00710.1	PF09425,PF06200	PTHR33077,PTHR33077:SF13			K13464		AT1G19180.1	JAZ1,TIFY10A	jasmonate-zim-domain protein 1
VIT_211s0016g00960	26.5109	2.05431	0.661671	3.10474	0.00190449	0.0053584	2.07819	1.07546	9.26019	0.00774049	0.0188778	0.665403	0.142398	38065934	VIT_211s0016g00960.1	VIT_211s0016g00960.1	PF02225,PF05922,PF00082	PTHR10795,PTHR10795:SF434		3.4.21.25		GO:0006508,GO:0004252	AT2G05920.1		Subtilase family protein
VIT_211s0016g01060	38.1072	2.64866	0.55639	4.76043	1.93e-06	9.55e-06	2.65528	1.56449	20.9952	0.000305829	0.00119993	1.73927	0.263118	38065996	VIT_211s0016g01060.1	VIT_211s0016g01060.1	PF07714	PTHR27001,PTHR27001:SF15	KOG1187	2.7.11.1		GO:0006468,GO:0004672	AT2G05940.1		Protein kinase superfamily protein
VIT_211s0016g01810	425.498	4.6786	0.203503	22.9904	5.82e-117	2.17e-114	4.70508	4.96711	537.445	9.42e-14	2.74e-11	19.2505	0.683182	38064196	VIT_211s0016g01810.1	VIT_211s0016g01810.1	PF13359	PTHR22930,PTHR22930:SF28	KOG4585				AT5G12010.1
VIT_211s0016g02100	176.219	1.51514	0.22212	6.8213	9.02e-12	8.48e-11	1.53961	3.70812	53.2569	1.77e-06	1.54e-05	2.98384	0.95915	38064700	VIT_211s0016g02100.1	VIT_211s0016g02100.1	PF01985	PTHR31846,PTHR31846:SF7	KOG1990			GO:0003723	AT4G29750.1		CRS1 / YhbY (CRM) domain-containing protein
VIT_211s0016g02380	88.2113	2.0569	0.348688	5.89896	3.66e-09	2.59e-08	2.07031	2.73073	38.1036	1.33e-05	8.4e-05	5.10765	1.15169	38064818	VIT_211s0016g02380.1	VIT_211s0016g02380.1	PF14226,PF03171	PTHR10209,PTHR10209:SF103	KOG0143	1.14.17.4	K05933	GO:0055114,GO:0016491	AT2G19590.1	ACO1,ATACO1	ACC oxidase 1
VIT_211s0016g02430	19.5373	1.59137	0.524214	3.03572	0.00239965	0.00659611	1.60142	0.66724	9.04958	0.00832438	0.0200547	0.464786	0.144095	38065061	VIT_211s0016g02430.1	VIT_211s0016g02430.1	PF00069	PTHR27001,PTHR27001:SF230	KOG1187	2.7.11.1		GO:0006468,GO:0005524,GO:0004672	AT3G13690.1		Protein kinase protein with adenine nucleotide alpha hydrolases-like domain
VIT_211s0016g02760	110.391	2.35148	0.263124	8.93677	4.01e-19	6.76e-18	2.38792	3.04632	91.4378	5.04e-08	8.1e-07	154.221	27.2925	38064122	VIT_211s0016g02760.1	VIT_211s0016g02760.1	PF06376	PTHR33374,PTHR33374:SF3					AT3G61640.1	AGP20,AtAGP20	arabinogalactan protein 20
VIT_211s0016g02800	28.7281	4.35574	0.652086	6.6797	2.39e-11	2.14e-10	4.32485	1.18681	37.1829	1.53e-05	9.48e-05	2.11629	0.0933865	38066078	VIT_211s0016g02800.1	VIT_211s0016g02800.1	PF05153	PTHR12588,PTHR12588:SF1	KOG1573	1.13.99.1	K00469	GO:0055114,GO:0050113,GO:0019310,GO:0005737,GO:0005506	AT4G26260.2	MIOX4	myo-inositol oxygenase 4
VIT_211s0016g02900	15.3461	5.26792	1.04385	5.04661	4.5e-07	2.44e-06	5.07587	0.385821	33.3434	2.83e-05	0.000159127	0.836134	0.0202277	38065814	VIT_211s0016g02900.1	VIT_211s0016g02900.1	PF08263,PF00560	PTHR27000,PTHR27000:SF4				GO:0005515	AT4G29240.1		Leucine-rich repeat (LRR) family protein
VIT_211s0016g03050	23.9382	1.8413	0.457918	4.02101	5.79e-05	0.000223283	1.87175	0.939217	15.9503	0.00104295	0.00344018	0.870771	0.22545	38065795	VIT_211s0016g03050.1	VIT_211s0016g03050.1	PF01554	PTHR11206,PTHR11206:SF76	KOG1347		K03327	GO:0055085,GO:0016020,GO:0015297,GO:0015238,GO:0006855	AT4G29140.1		MATE efflux family protein
VIT_211s0016g03190	41.454	3.02021	0.407916	7.40401	1.32e-13	1.45e-12	2.99605	1.68688	58.6422	9.64e-07	9.18e-06	7.68322	0.905314	38065477	VIT_211s0016g03190.1	VIT_211s0016g03190.1	PF13639	PTHR22763,PTHR22763:SF87				GO:0008270,GO:0005515	AT1G68180.1		RING/U-box superfamily protein
VIT_211s0016g03270	24.8291	2.29449	0.641897	3.57455	0.000350836	0.00116443	2.30014	0.998382	11.9994	0.00319179	0.00886547	1.45426	0.274945	38064340	VIT_211s0016g03270.1	VIT_211s0016g03270.1	PF01535,PF13041	PTHR24015,PTHR24015:SF872					AT1G77170.1		Tetratricopeptide repeat (TPR)-like superfamily protein
VIT_211s0016g03330	NA	NA	NA	NA	NA	NA	1.51055	5.39349	139.012	2.61e-09	7.45e-08	8.78622	2.89174	38065339	VIT_211s0016g03330.1	VIT_211s0016g03330.1	PF05664	PTHR31280,PTHR31280:SF7					AT2G25800.1		Protein of unknown function (DUF810)
VIT_211s0016g03350	5.82376	3.83248	1.25399	3.05623	0.0022414	0.00620389	NA	NA	NA	NA	NA	0.59692	0.0396647	38065995	VIT_211s0016g03350.1	VIT_211s0016g03350.1	PF00847	PTHR31985,PTHR31985:SF5			K09286	GO:0006355,GO:0003700	AT5G11590.1	TINY2	Integrase-type DNA-binding superfamily protein
VIT_211s0016g03420	13.4916	2.75498	0.821757	3.35255	0.000800704	0.00245341	2.74273	0.203013	10.3635	0.00534867	0.0137669	0.542593	0.072199	38064892	VIT_211s0016g03420.1	VIT_211s0016g03420.1	PF13639	PTHR14155,PTHR14155:SF95			K10664	GO:0008270,GO:0005515	AT4G28890.1		RING/U-box superfamily protein
VIT_211s0016g03740	7.6638	2.12328	0.859613	2.47004	0.0135097	0.0304297	NA	NA	NA	NA	NA	0.236338	0.0517447	38063926	VIT_211s0016g03740.1	VIT_211s0016g03740.1	PF03759	PTHR33101,PTHR33101:SF10				GO:0005089	AT3G24620.1	ATROPGEF8,ROPGEF8	RHO guanyl-nucleotide exchange factor 8
VIT_211s0016g04100	5.51551	3.68603	1.22055	3.01999	0.00252786	0.00691423	NA	NA	NA	NA	NA	0.0705883	0.0050855	38064013	VIT_211s0016g04100.1	VIT_211s0016g04100.1	PF12783,PF01369	PTHR10663,PTHR10663:SF134			K18443	GO:0032012,GO:0005086	AT5G19610.1	GNL2	GNOM-like 2
VIT_211s0016g04270	39.0994	4.59359	0.650636	7.06015	1.66e-12	1.66e-11	4.53115	1.60339	44.2716	5.5e-06	3.99e-05	3.38354	0.139283	38063863	VIT_211s0016g04270.1	VIT_211s0016g04270.1	PF12695	PTHR10992,PTHR10992:SF841	KOG4178				AT3G24420.1		alpha/beta-Hydrolases superfamily protein
[truncated: 583 more rows]
