# Supplementary material for: Unraveling the occasional occurrence of berry astringency in table grape cv. Scarlet Royal: a physiological and transcriptomic analysis
Source: Front Plant Sci. 2023 Oct 26;14:1271251. doi: 10.3389/fpls.2023.1271251 (PMC10641383; doi:10.3389/fpls.2023.1271251)
Supplement: Supplementary file 6 [file Table_6.xlsx]

## Sheet: Merged_qPCR_PN40024.v4_Vvinifer
	Table S6: Candidate genes based on RNA-Seq data analysis with log2FoldChange less than 1.5 (10 genes in bold), as well as
GeneNr	GENEID	Abbreviation	GENEID_alias	V7-Berries_TPM	V9-Berries_TPM	V9-BerriesTPM/V7-BerriesTPM	baseMean	log2FoldChange	lfcSE	stat	pvalue	padj	logFC	logCPM	F	PValue	FDR	X.pacId	transcriptName	peptideName	Pfam	Panther	KOG	ec	KO	GO	Best.hit.arabi.name	arabi.symbol	arabi.defline	GENEID_alias.annotation	Functions.UniProtKB.reviewed..Swiss.Prot.
1	VIT_213s0019g04190	CS	Vitvi13g00597	22.9641	52.3747	2.28072	1532.2	1.08199	0.102926	10.5123	7.58e-26	2.01e-24	1.10444	6.80681	130.215	4.18e-09	1.09e-07	38051021	VIT_213s0019g04190.1	VIT_213s0019g04190.1	PF01264	PTHR21085		4.2.3.5	K01736	GO:0009073,GO:0004107	AT1G48850.1	EMB1144	chorismate synthase, putative / 5-enolpyruvylshikimate-3-phosphate phospholyase, putative	chorismate synthase
2	VIT_214s0108g01330	CM1	Vitvi14g02011	32.7102	49.5921	1.51611	1131.61	0.494758	0.12273	4.03127	5.55e-05	0.000214461	0.509841	6.36953	21.5659	0.000269251	0.00107634	38020818	VIT_214s0108g01330.1	VIT_214s0108g01330.1		PTHR21145,PTHR21145:SF0	KOG0795	5.4.99.5	K01850	GO:0009073,GO:0004106	AT3G29200.1	ATCM1,CM1	chorismate mutase 1	chorismate mutase
3	VIT_206s0004g02620	PAL1_1	Vitvi06g04091	15.4968	98.7571	6.37274	3901.03	2.52988	0.134533	18.8049	6.88e-79	1.17e-76	2.55892	8.15387	399.565	9.39e-13	1.55e-10	38061279	VIT_206s0004g02620.1	VIT_206s0004g02620.1	PF00221	PTHR10362,PTHR10362:SF19		4.3.1.24	K10775		AT2G37040.1	ATPAL1,PAL1	PHE ammonia lyase 1	Phenylalanine ammonia-lyase	This is a key enzyme of plant metabolism catalyzing the first reaction in the biosynthesis from L-phenylalanine of a wide variety of natural products based on the phenylpropane skeleton.
4	VIT_208s0040g01710	PAL1_2	Vitvi00g04609	5.50471	46.305	8.4119	1749.98	2.94942	0.158356	18.6252	2.01e-77	3.26e-75	2.98187	6.99911	387.433	1.19e-12	1.83e-10	38023286	VIT_208s0040g01710.1	VIT_208s0040g01710.1	PF00221	PTHR10362,PTHR10362:SF17		4.3.1.24	K10775		AT2G37040.1	ATPAL1,PAL1	PHE ammonia lyase 1	Phenylalanine ammonia-lyase	This is a key enzyme of plant metabolism catalyzing the first reaction in the biosynthesis from L-phenylalanine of a wide variety of natural products based on the phenylpropane skeleton
5	VIT_213s0019g04460	PAL1_3	Vitvi13g00622	5.93121	25.3815	4.27932	1065.94	1.96041	0.119211	16.4449	9.13e-61	9.71e-59	1.99316	6.28508	316.689	5.6e-12	6.27e-10	38052137	VIT_213s0019g04460.1	VIT_213s0019g04460.1	PF00221	PTHR10362,PTHR10362:SF19		4.3.1.24	K10775		AT2G37040.1	ATPAL1,PAL1	PHE ammonia lyase 1	Phenylalanine ammonia-lyase PAL1	This is a key enzyme of plant metabolism catalyzing the first reaction in the biosynthesis from L-phenylalanine of a wide variety of natural products based on the phenylpropane skeleton
6	VIT_206s0004g08150	C4H1	Vitvi06g00803	121.49	347.845	2.86315	10441.7	1.38386	0.110297	12.5466	4.15e-36	1.83e-34	1.41679	9.57323	203.509	1.59e-10	7.65e-09	38061402	VIT_206s0004g08150.1	VIT_206s0004g08150.1	PF00067	PTHR24298,PTHR24298:SF56	KOG0156	1.14.13.11	K00487	GO:0055114,GO:0020037,GO:0016705,GO:0005506	AT2G30490.1	ATC4H,C4H,CYP73A5,REF3	cinnamate-4-hydroxylase	Trans-cinnamate 4-monooxygenase
7	VIT_211s0065g00350	C4H2	Vitvi11g00924	5.91126	13.4473	2.27487	461.909	1.0541	0.222544	4.7366	2.17e-06	1.07e-05	1.08246	5.08165	26.7815	0.00011628	0.000529172	38065846	VIT_211s0065g00350.1	VIT_211s0065g00350.1	PF00067	PTHR24298,PTHR24298:SF149	KOG0156	1.14.13.11	K00487	GO:0055114,GO:0020037,GO:0016705,GO:0005506	AT2G30490.1	ATC4H,C4H,CYP73A5,REF3	cinnamate-4-hydroxylase	Cytochrome P450 CYP73A100
8	VIT_216s0039g02040	4CL3	Vitvi16g00139	3.712	29.811	8.03099	786.835	2.88383	0.168917	17.0725	2.38e-65	2.86e-63	2.91474	5.84914	320.958	5.06e-12	5.82e-10	38033801	VIT_216s0039g02040.1	VIT_216s0039g02040.1	PF13193,PF00501	PTHR24096,PTHR24096:SF169		6.2.1.34,6.2.1.12	K01904	GO:0008152,GO:0003824	AT1G65060.1	4CL3	4-coumarate:CoA ligase 3	4-coumarate--CoA ligase 2
9	VIT_214s0068g00920	CHS_1	Vitvi14g01449	135.217	503.492	3.72359	9863.57	1.75717	0.134784	13.037	7.54e-39	3.62e-37	1.79064	9.49105	201.296	2.09e-10	9.52e-09	38021638	VIT_214s0068g00920.1	VIT_214s0068g00920.1	PF08541,PF00195	PTHR11877,PTHR11877:SF27		2.3.1.74	K00660	GO:0016747,GO:0008610	AT5G13930.1	ATCHS,CHS,TT4	Chalcone and stilbene synthase family protein	Chalcone synthase (CHS)
10	VIT_205s0136g00260	CHS_2	Vitvi05g01044	618.074	1585.46	2.56516	33077.2	1.21422	0.12864	9.43896	3.76e-21	7.45e-20	1.25171	11.2362	110.68	1.33e-08	2.72e-07	38072698	VIT_205s0136g00260.1	VIT_205s0136g00260.1	PF08541,PF00195	PTHR11877,PTHR11877:SF27		2.3.1.74	K00660	GO:0016747,GO:0008610	AT5G13930.1	ATCHS,CHS,TT4	Chalcone and stilbene synthase family protein	Chalcone synthase 2/3 [CHS]
11	VIT_213s0067g02870	CHI_1	Vitvi13g01911	585.852	1112.19	1.89842	12754.2	0.817861	0.124072	6.59183	4.34e-11	3.8e-10	0.822118	9.86141	57.7639	1.06e-06	9.92e-06	38052975	VIT_213s0067g02870.1	VIT_213s0067g02870.1	PF02431	PTHR28039,PTHR28039:SF4		5.5.1.6		GO:0016872	AT5G05270.1		Chalcone-flavanone isomerase family protein	Chalcone-flavonone isomerase family protein
12	VIT_213s0067g03820	CHI_2	Vitvi13g00225	659.405	1613.23	2.4465	19327.8	1.16478	0.139285	8.36259	6.14e-17	8.89e-16	1.18444	10.461	91.9264	6.07e-08	9.31e-07	38051906	VIT_213s0067g03820.1	VIT_213s0067g03820.1	PF02431	PTHR28039,PTHR28039:SF8		5.5.1.6	K01859	GO:0016872	AT3G55120.1	A11,CFI,TT5	Chalcone-flavanone isomerase family protein	Chalcone-flavonone isomerase family protein	Catalyzes the intramolecular cyclization of bicyclic chalcones into tricyclic (S)-flavanones. Responsible for the isomerization of 4,2',4',6'-tetrahydroxychalcone (also termed chalcone) into naringenin (By similarity)
13	VIT_218s0001g14310	F3H	Vitvi18g01119	280.724	633.192	2.25557	12580.1	1.05617	0.0968188	10.9088	1.05e-27	3.09e-26	1.07326	9.84176	134.801	3.26e-09	8.96e-08	38039252	VIT_218s0001g14310.1	VIT_218s0001g14310.1	PF03171,PF14226	PTHR10209,PTHR10209:SF137	KOG0143	1.14.11.9	K00475	GO:0055114,GO:0016491	AT3G51240.1	F3\'H,F3H,TT6	flavanone 3-hydroxylase	Flavanone 3-dioxygenase
14	VIT_218s0001g12800	DFR	Vitvi18g00988	223.249	647.657	2.90105	14523.8	1.41138	0.10876	12.977	1.65e-38	7.84e-37	1.43442	10.0492	216.822	9.88e-11	5.45e-09	38037266	VIT_218s0001g12800.1	VIT_218s0001g12800.1	PF01370	PTHR10366,PTHR10366:SF276	KOG1502	1.1.1.219	K13082	GO:0050662,GO:0003824	AT5G42800.1	DFR,M318,TT3	dihydroflavonol 4-reductase	Dihydroflavonol reductase
15	VIT_217s0000g04150	LAR	Vitvi17g00371	2.9053	22.1547	7.6256	348.135	2.82461	0.168961	16.7175	9.77e-63	1.14e-60	2.84255	4.68027	319.696	5.21e-12	5.92e-10	38030726	VIT_217s0000g04150.1	VIT_217s0000g04150.1	PF05368	PTHR10366,PTHR10366:SF403		1.17.1.3			AT1G75290.1		NAD(P)-binding Rossmann-fold superfamily protein	Leucoanthocyanidin reductase [LAR]
16	VIT_202s0025g04720	LDOX	Vitvi02g00435	77.3679	290.71	3.75751	5302.73	1.79072	0.118526	15.1083	1.43e-51	1.14e-49	1.80938	8.59638	284.053	1.28e-11	1.16e-09	38046036	VIT_202s0025g04720.1	VIT_202s0025g04720.1	PF14226,PF03171	PTHR10209,PTHR10209:SF190	KOG0143	1.14.11.19	K05277	GO:0055114,GO:0016491	AT4G22880.2	ANS,LDOX,TDS4,TT18	leucoanthocyanidin dioxygenase	Leucoanthocyanidin dioxygenase	Oxidation of leucoanthocyanidins into anthocyanidins.
17	VIT_200s0361g00040	ANR	Vitvi10g02185	39.6006	82.8283	2.09159	1838.52	0.93933	0.140919	6.66576	2.63e-11	2.34e-10	0.962682	7.06866	60.4069	7.97e-07	7.87e-06	38049143	VIT_200s0361g00040.1	VIT_200s0361g00040.1	PF01370	PTHR10366,PTHR10366:SF288	KOG1502	1.3.1.77	K08695	GO:0050662,GO:0003824	AT1G61720.1	BAN	NAD(P)-binding Rossmann-fold superfamily protein	Anthocyanidin reductase ((2S)-flavan-3-ol-forming)	Produces the terminal flavan-3-ol monomers required for the formation of proanthocyanidins or condensed tannins in leaves and flowers, as well as in the skin and seeds of developing berries (Ref.1, PubMed:16169968). Behaves as a reductase and as a C-3 epimerase (PubMed:20030585). Catalyzes the double reduction of anthocyanidins, producing a mixture of (2S,3S)- and (2S,3R)-flavan-3-ols (Ref.1). Th…
18	VIT_213s0067g03470	GST2	Vitvi13g00208	8.02125	19.0403	2.37373	350.369	1.13871	0.163226	6.97628	3.03e-12	2.96e-11	1.1557	4.68513	61.2516	7.29e-07	7.28e-06	38051337	VIT_213s0067g03470.1	VIT_213s0067g03470.1	PF13410,PF13417	PTHR11260,PTHR11260:SF320	KOG0406		K00799	GO:0005515	AT3G55040.1	GSTL2	glutathione transferase lambda 2	Glutathione S-transferase
19	VIT_212s0028g00920	GST3	Vitvi12g00080	7.20431	53.4795	7.42327	475.05	2.76059	0.208771	13.223	6.46e-40	3.22e-38	2.77533	5.12408	210.957	1.21e-10	6.32e-09	38042230	VIT_212s0028g00920.1	VIT_212s0028g00920.1	PF00043	PTHR11260,PTHR11260:SF287		2.5.1.18			AT2G30860.1	ATGSTF7,ATGSTF9,GLUTTR,GSTF9	glutathione S-transferase PHI 9	glutathione transferase [GST3]
