# Supplementary material for: Unraveling the occasional occurrence of berry astringency in table grape cv. Scarlet Royal: a physiological and transcriptomic analysis
Source: Front Plant Sci. 2023 Oct 26;14:1271251. doi: 10.3389/fpls.2023.1271251 (PMC10641383; doi:10.3389/fpls.2023.1271251)
Supplement: Supplementary file 7 [file Table_7.xlsx]

## Sheet: Supp. Tabel (7) GO-terms of the
source	term_name	term_id	adjusted_p_value	negative_log10_of_adjusted_p_value	term_size	query_size	intersection_size	effective_domain_size	intersections
GO:MF	phenylalanine ammonia-lyase activity	GO:0045548	7.02455e-06	5.15338	11	19	3	21686	VITVI06G04091,VITVI00G04609,VITVI13G00622
GO:MF	ammonia-lyase activity	GO:0016841	7.73544e-06	5.11152	14	19	3	21686	VITVI06G04091,VITVI00G04609,VITVI13G00622
GO:MF	naringenin-chalcone synthase activity	GO:0016210	1.3636e-05	4.86531	2	19	2	21686	VITVI14G01449,VITVI05G01044
GO:MF	chalcone synthase activity	GO:0102128	1.3636e-05	4.86531	2	19	2	21686	VITVI14G01449,VITVI05G01044
GO:MF	catalytic activity	GO:0003824	0.000111517	3.95266	11652	19	19	21686	VITVI13G00597,VITVI14G02011,VITVI06G04091,VITVI00G04609,VITVI13G00622,VITVI06G00803,VITVI11G00924,VITVI16G00139,VITVI14G01449,VITVI05G01044,VITVI13G01911,VITVI13G00225,VITVI18G01119,VITVI18G00988,VITVI17G00371,VITVI02G00435,VITVI10G02185,VITVI13G00208,VITVI12G00080
GO:MF	carbon-nitrogen lyase activity	GO:0016840	0.000191848	3.71704	56	19	3	21686	VITVI06G04091,VITVI00G04609,VITVI13G00622
GO:MF	intramolecular lyase activity	GO:0016872	0.000217494	3.66255	8	19	2	21686	VITVI13G01911,VITVI13G00225
GO:MF	isomerase activity	GO:0016853	0.0015062	2.82212	325	19	4	21686	VITVI14G02011,VITVI13G01911,VITVI13G00225,VITVI10G02185
GO:MF	trihydroxystilbene synthase activity	GO:0050350	0.00151656	2.81914	23	19	2	21686	VITVI14G01449,VITVI05G01044
GO:MF	chalcone isomerase activity	GO:0045430	0.00410691	2.38648	1	19	1	21686	VITVI13G00225
GO:MF	lyase activity	GO:0016829	0.00410691	2.38648	452	19	4	21686	VITVI13G00597,VITVI06G04091,VITVI00G04609,VITVI13G00622
GO:MF	trans-cinnamate 4-monooxygenase activity	GO:0016710	0.00410691	2.38648	1	19	1	21686	VITVI06G00803
GO:MF	4-coumarate-CoA ligase activity	GO:0016207	0.00410691	2.38648	1	19	1	21686	VITVI16G00139
GO:MF	leucocyanidin oxygenase activity	GO:0050589	0.00410691	2.38648	1	19	1	21686	VITVI02G00435
GO:MF	flavanone 4-reductase activity	GO:0047890	0.00410691	2.38648	1	19	1	21686	VITVI18G00988
GO:MF	trans-cinnamate-CoA ligase activity	GO:0106290	0.00410691	2.38648	1	19	1	21686	VITVI16G00139
GO:MF	2-oxoglutarate-dependent dioxygenase activity	GO:0016706	0.00497571	2.30314	57	19	2	21686	VITVI18G01119,VITVI02G00435
GO:MF	anthocyanidin reductase activity	GO:0033729	0.00625556	2.20373	2	19	1	21686	VITVI10G02185
GO:MF	leucoanthocyanidin reductase activity	GO:0033788	0.00625556	2.20373	2	19	1	21686	VITVI17G00371
GO:MF	chorismate synthase activity	GO:0004107	0.00625556	2.20373	2	19	1	21686	VITVI13G00597
GO:MF	naringenin 3-dioxygenase activity	GO:0045486	0.00625556	2.20373	2	19	1	21686	VITVI18G01119
GO:MF	oxidoreductase activity, acting on paired donors, with incorporation or reduction of molecular oxygen	GO:0016705	0.00644469	2.1908	634	19	4	21686	VITVI06G00803,VITVI11G00924,VITVI18G01119,VITVI02G00435
GO:MF	oxidoreductase activity	GO:0016491	0.00644469	2.1908	2215	19	7	21686	VITVI06G00803,VITVI11G00924,VITVI18G01119,VITVI18G00988,VITVI17G00371,VITVI02G00435,VITVI10G02185
GO:MF	oxidoreductase activity, acting on CH or CH2 groups, NAD or NADP as acceptor	GO:0016726	0.00820701	2.08582	3	19	1	21686	VITVI17G00371
GO:MF	glutathione transferase activity	GO:0004364	0.00927993	2.03246	95	19	2	21686	VITVI13G00208,VITVI12G00080
GO:MF	chorismate mutase activity	GO:0004106	0.00972279	2.01221	4	19	1	21686	VITVI14G02011
GO:MF	dihydrokaempferol 4-reductase activity	GO:0045552	0.00972279	2.01221	4	19	1	21686	VITVI18G00988
GO:MF	oxidoreductase activity, acting on CH or CH2 groups	GO:0016725	0.01872	1.72769	8	19	1	21686	VITVI17G00371
GO:MF	dioxygenase activity	GO:0051213	0.0241966	1.61625	168	19	2	21686	VITVI18G01119,VITVI02G00435
GO:MF	glutathione binding	GO:0043295	0.0261646	1.58229	12	19	1	21686	VITVI12G00080
GO:MF	transferase activity, transferring alkyl or aryl (other than methyl) groups	GO:0016765	0.0326515	1.4861	204	19	2	21686	VITVI13G00208,VITVI12G00080
GO:MF	L-ascorbic acid binding	GO:0031418	0.0326515	1.4861	16	19	1	21686	VITVI02G00435
GO:MF	acid-thiol ligase activity	GO:0016878	0.0355903	1.44867	18	19	1	21686	VITVI16G00139
GO:MF	monosaccharide binding	GO:0048029	0.0464714	1.33281	25	19	1	21686	VITVI02G00435
GO:MF	CoA-ligase activity	GO:0016405	0.0464714	1.33281	25	19	1	21686	VITVI16G00139
GO:MF	oxidoreductase activity, acting on the CH-OH group of donors, NAD or NADP as acceptor	GO:0016616	0.0471981	1.32608	268	19	2	21686	VITVI18G00988,VITVI10G02185
GO:BP	flavonoid biosynthetic process	GO:0009813	3.18e-10	9.49775	23	15	5	18721	VITVI14G01449,VITVI13G00225,VITVI18G00988,VITVI02G00435,VITVI10G02185
GO:BP	flavonoid metabolic process	GO:0009812	3.18e-10	9.49775	25	15	5	18721	VITVI14G01449,VITVI13G00225,VITVI18G00988,VITVI02G00435,VITVI10G02185
GO:BP	secondary metabolic process	GO:0019748	3.09e-09	8.50937	210	15	7	18721	VITVI06G04091,VITVI00G04609,VITVI13G00622,VITVI06G00803,VITVI16G00139,VITVI14G01449,VITVI05G01044
GO:BP	aromatic amino acid metabolic process	GO:0009072	7.96e-08	7.09923	82	15	5	18721	VITVI13G00597,VITVI14G02011,VITVI06G04091,VITVI00G04609,VITVI13G00622
GO:BP	secondary metabolite biosynthetic process	GO:0044550	2.69e-07	6.56976	109	15	5	18721	VITVI06G04091,VITVI00G04609,VITVI13G00622,VITVI14G01449,VITVI05G01044
GO:BP	cinnamic acid metabolic process	GO:0009803	3.83e-07	6.41634	9	15	3	18721	VITVI06G04091,VITVI00G04609,VITVI13G00622
GO:BP	cinnamic acid biosynthetic process	GO:0009800	3.83e-07	6.41634	9	15	3	18721	VITVI06G04091,VITVI00G04609,VITVI13G00622
GO:BP	phenylpropanoid metabolic process	GO:0009698	9.55e-07	6.02022	154	15	5	18721	VITVI06G04091,VITVI00G04609,VITVI13G00622,VITVI06G00803,VITVI16G00139
GO:BP	L-phenylalanine catabolic process	GO:0006559	2.16431e-06	5.66468	17	15	3	18721	VITVI06G04091,VITVI00G04609,VITVI13G00622
GO:BP	erythrose 4-phosphate/phosphoenolpyruvate family amino acid catabolic process	GO:1902222	2.16431e-06	5.66468	17	15	3	18721	VITVI06G04091,VITVI00G04609,VITVI13G00622
GO:BP	olefinic compound biosynthetic process	GO:0120255	3.2938e-06	5.4823	20	15	3	18721	VITVI06G04091,VITVI00G04609,VITVI13G00622
GO:BP	olefinic compound metabolic process	GO:0120254	3.49269e-06	5.45684	22	15	3	18721	VITVI06G04091,VITVI00G04609,VITVI13G00622
GO:BP	erythrose 4-phosphate/phosphoenolpyruvate family amino acid metabolic process	GO:1902221	3.49269e-06	5.45684	22	15	3	18721	VITVI06G04091,VITVI00G04609,VITVI13G00622
GO:BP	L-phenylalanine metabolic process	GO:0006558	3.49269e-06	5.45684	22	15	3	18721	VITVI06G04091,VITVI00G04609,VITVI13G00622
GO:BP	aromatic amino acid family catabolic process	GO:0009074	8.56112e-06	5.06747	30	15	3	18721	VITVI06G04091,VITVI00G04609,VITVI13G00622
GO:BP	benzene-containing compound metabolic process	GO:0042537	2.25637e-05	4.64659	42	15	3	18721	VITVI06G04091,VITVI00G04609,VITVI13G00622
GO:BP	carboxylic acid biosynthetic process	GO:0046394	7.01504e-05	4.15397	435	15	5	18721	VITVI13G00597,VITVI14G02011,VITVI06G04091,VITVI00G04609,VITVI13G00622
GO:BP	organic acid biosynthetic process	GO:0016053	7.01504e-05	4.15397	435	15	5	18721	VITVI13G00597,VITVI14G02011,VITVI06G04091,VITVI00G04609,VITVI13G00622
GO:BP	anthocyanin-containing compound biosynthetic process	GO:0009718	8.71397e-05	4.05978	9	15	2	18721	VITVI18G00988,VITVI02G00435
GO:BP	amino acid metabolic process	GO:0006520	0.000104505	3.98086	483	15	5	18721	VITVI13G00597,VITVI14G02011,VITVI06G04091,VITVI00G04609,VITVI13G00622
GO:BP	phenylpropanoid biosynthetic process	GO:0009699	0.000134904	3.86997	83	15	3	18721	VITVI06G04091,VITVI00G04609,VITVI13G00622
GO:BP	anthocyanin-containing compound metabolic process	GO:0046283	0.00013778	3.86081	12	15	2	18721	VITVI18G00988,VITVI02G00435
GO:BP	amino acid catabolic process	GO:0009063	0.000167622	3.77567	92	15	3	18721	VITVI06G04091,VITVI00G04609,VITVI13G00622
GO:BP	alpha-amino acid catabolic process	GO:1901606	0.000182416	3.73894	96	15	3	18721	VITVI06G04091,VITVI00G04609,VITVI13G00622
GO:BP	small molecule biosynthetic process	GO:0044283	0.000187659	3.72663	572	15	5	18721	VITVI13G00597,VITVI14G02011,VITVI06G04091,VITVI00G04609,VITVI13G00622
GO:BP	chorismate metabolic process	GO:0046417	0.000239676	3.62038	17	15	2	18721	VITVI13G00597,VITVI14G02011
GO:BP	polyketide biosynthetic process	GO:0030639	0.000321992	3.49215	20	15	2	18721	VITVI14G01449,VITVI05G01044
GO:BP	polyketide metabolic process	GO:0030638	0.000343017	3.46468	21	15	2	18721	VITVI14G01449,VITVI05G01044
GO:BP	organic substance biosynthetic process	GO:1901576	0.000470162	3.32775	4893	15	11	18721	VITVI13G00597,VITVI14G02011,VITVI06G04091,VITVI00G04609,VITVI13G00622,VITVI14G01449,VITVI05G01044,VITVI13G00225,VITVI18G00988,VITVI02G00435,VITVI10G02185
GO:BP	biosynthetic process	GO:0009058	0.000649691	3.18729	5076	15	11	18721	VITVI13G00597,VITVI14G02011,VITVI06G04091,VITVI00G04609,VITVI13G00622,VITVI14G01449,VITVI05G01044,VITVI13G00225,VITVI18G00988,VITVI02G00435,VITVI10G02185
GO:BP	organic acid catabolic process	GO:0016054	0.000668845	3.17467	164	15	3	18721	VITVI06G04091,VITVI00G04609,VITVI13G00622
GO:BP	carboxylic acid catabolic process	GO:0046395	0.000668845	3.17467	164	15	3	18721	VITVI06G04091,VITVI00G04609,VITVI13G00622
GO:BP	monocarboxylic acid biosynthetic process	GO:0072330	0.0010453	2.98076	193	15	3	18721	VITVI06G04091,VITVI00G04609,VITVI13G00622
GO:BP	small molecule catabolic process	GO:0044282	0.00131602	2.88074	211	15	3	18721	VITVI06G04091,VITVI00G04609,VITVI13G00622
GO:BP	aromatic amino acid family biosynthetic process	GO:0009073	0.00145569	2.83693	48	15	2	18721	VITVI13G00597,VITVI14G02011
GO:BP	carboxylic acid metabolic process	GO:0019752	0.00147096	2.8324	961	15	5	18721	VITVI13G00597,VITVI14G02011,VITVI06G04091,VITVI00G04609,VITVI13G00622
GO:BP	oxoacid metabolic process	GO:0043436	0.0015238	2.81707	979	15	5	18721	VITVI13G00597,VITVI14G02011,VITVI06G04091,VITVI00G04609,VITVI13G00622
GO:BP	organic acid metabolic process	GO:0006082	0.0015238	2.81707	980	15	5	18721	VITVI13G00597,VITVI14G02011,VITVI06G04091,VITVI00G04609,VITVI13G00622
GO:BP	aromatic compound catabolic process	GO:0019439	0.00212557	2.67252	261	15	3	18721	VITVI06G04091,VITVI00G04609,VITVI13G00622
GO:BP	organic cyclic compound catabolic process	GO:1901361	0.00230971	2.63644	271	15	3	18721	VITVI06G04091,VITVI00G04609,VITVI13G00622
GO:BP	alpha-amino acid metabolic process	GO:1901605	0.00250105	2.60188	281	15	3	18721	VITVI06G04091,VITVI00G04609,VITVI13G00622
GO:BP	organic substance metabolic process	GO:0071704	0.00292406	2.53401	12188	15	15	18721	VITVI13G00597,VITVI14G02011,VITVI06G04091,VITVI00G04609,VITVI13G00622,VITVI06G00803,VITVI16G00139,VITVI14G01449,VITVI05G01044,VITVI13G00225,VITVI18G00988,VITVI02G00435,VITVI10G02185,VITVI13G00208,VITVI12G00080
GO:BP	pigment biosynthetic process	GO:0046148	0.00351714	2.45381	83	15	2	18721	VITVI18G00988,VITVI02G00435
GO:BP	dicarboxylic acid metabolic process	GO:0043648	0.00430107	2.36642	93	15	2	18721	VITVI13G00597,VITVI14G02011
GO:BP	pigment metabolic process	GO:0042440	0.00504267	2.29734	102	15	2	18721	VITVI18G00988,VITVI02G00435
GO:BP	monocarboxylic acid metabolic process	GO:0032787	0.00717352	2.14427	424	15	3	18721	VITVI06G04091,VITVI00G04609,VITVI13G00622
GO:BP	protein glutathionylation	GO:0010731	0.0078613	2.10451	6	15	1	18721	VITVI13G00208
GO:BP	metabolic process	GO:0008152	0.00833656	2.07901	13186	15	15	18721	VITVI13G00597,VITVI14G02011,VITVI06G04091,VITVI00G04609,VITVI13G00622,VITVI06G00803,VITVI16G00139,VITVI14G01449,VITVI05G01044,VITVI13G00225,VITVI18G00988,VITVI02G00435,VITVI10G02185,VITVI13G00208,VITVI12G00080
GO:BP	small molecule metabolic process	GO:0044281	0.00896318	2.04754	1548	15	5	18721	VITVI13G00597,VITVI14G02011,VITVI06G04091,VITVI00G04609,VITVI13G00622
GO:BP	chorismate biosynthetic process	GO:0009423	0.017191	1.7647	14	15	1	18721	VITVI13G00597
GO:BP	amino acid biosynthetic process	GO:0008652	0.0173838	1.75985	206	15	2	18721	VITVI13G00597,VITVI14G02011
GO:BP	cellular catabolic process	GO:0044248	0.0222014	1.65362	669	15	3	18721	VITVI06G04091,VITVI00G04609,VITVI13G00622
GO:BP	organonitrogen compound catabolic process	GO:1901565	0.0268931	1.57036	724	15	3	18721	VITVI06G04091,VITVI00G04609,VITVI13G00622
GO:BP	dicarboxylic acid biosynthetic process	GO:0043650	0.0361394	1.44202	32	15	1	18721	VITVI13G00597
KEGG	Flavonoid biosynthesis	KEGG:00941	1.21e-08	7.91732	25	7	5	2608	VITVI06G00803,VITVI14G01449,VITVI05G01044,VITVI18G01119,VITVI18G00988
KEGG	Tropane, piperidine and pyridine alkaloid biosynthesis	KEGG:00960	0.00420542	2.37619	19	7	2	2608	VITVI14G01449,VITVI05G01044
KEGG	Circadian rhythm - plant	KEGG:04712	0.00420542	2.37619	20	7	2	2608	VITVI14G01449,VITVI05G01044
KEGG	Biosynthesis of secondary metabolites	KEGG:01110	0.00466827	2.33084	681	7	6	2608	VITVI13G00622,VITVI06G00803,VITVI14G01449,VITVI05G01044,VITVI18G01119,VITVI18G00988
KEGG	Metabolic pathways	KEGG:01100	0.0116423	1.93396	1235	7	7	2608	VITVI13G00622,VITVI06G00803,VITVI14G01449,VITVI05G01044,VITVI18G01119,VITVI18G00988,VITVI12G00080
KEGG	Phenylpropanoid biosynthesis	KEGG:00940	0.0250612	1.601	70	7	2	2608	VITVI13G00622,VITVI06G00803
