# Supplementary material for: Unraveling the occasional occurrence of berry astringency in table grape cv. Scarlet Royal: a physiological and transcriptomic analysis
Source: Front Plant Sci. 2023 Oct 26;14:1271251. doi: 10.3389/fpls.2023.1271251 (PMC10641383; doi:10.3389/fpls.2023.1271251)
Supplement: Supplementary file 8 [file Table_8.xlsx]

## Sheet: Sheet4
GeneNr	GENEID	Abbreviation	GENEID_alias	qPCR Value in V7-berries	Standard Deviation	qPCR Value in V9-berries	Standard Deviation	TPM Value in V7-berries	Standard Deviation	TPM Value in V9-berries	Standard Deviation	r2 value	P value	gene name
1	VIT_213s0019g04190	CS	Vitvi13g00597	1.03984	0.0890213	5.88076	0.561336	22.9641	4.11032	52.3747	3.10583	0.980565	1.80848e-05	chorismate synthase
2	VIT_214s0108g01330	CM	Vitvi14g02011	1.00327	0.155069	2.87745	0.31736	32.7102	4.61567	49.5921	2.23007	0.933528	0.000698164	chorismate mutase 1
3	VIT_206s0004g02620	PAL1_1	Vitvi06g04091	1.01133	0.120018	1.85697	0.156534	15.4968	2.38941	98.7571	11.6146	0.81375	0.0139799	Phenylalanine ammonia-lyase
4	VIT_208s0040g01710	PAL1_2	Vitvi00g04609	1.00001	0.0999895	8.87752	0.740862	5.50471	1.57923	46.305	3.9259	0.977506	2.79777e-05	Phenylalanine ammonia-lyase
5	VIT_213s0019g04460	PAL1_3	Vitvi13g00622	1.00701	0.0947498	4.43562	0.586965	5.93121	0.255031	25.3815	3.65029	0.964828	0.000105923	Phenylalanine ammonia-lyase PAL1
6	VIT_206s0004g08150	C4H1	Vitvi06g00803	1.0037	0.120151	3.80373	0.332406	121.49	17.0079	347.845	19.9096	0.977425	2.82784e-05	Trans-cinnamate 4-monooxygenase
7	VIT_211s0065g00350	C4H2	Vitvi11g00924	1.00177	0.0940793	2.36778	0.133558	5.91126	2.25425	13.4473	1.18792	0.930462	0.00079739	cinnamate-4-hydroxylase
8	VIT_216s0039g02040	4CL3	Vitvi16g00139	1.00614	0.0986323	2.78166	0.425007	3.712	1.06737	29.811	3.81925	0.993714	6.18069e-07	4-coumarate--CoA ligase 2
9	VIT_214s0068g00920	CHS_1	Vitvi14g01449	1.00074	0.0896686	2.90016	0.340865	135.217	24.3782	503.492	12.8633	0.987089	5.32868e-06	Chalcone synthase (CHS)
10	VIT_205s0136g00260	CHS_2	Vitvi05g01044	1.00431	0.212356	4.49378	0.52729	618.074	91.0787	1585.46	63.0798	0.985072	8.22307e-06	Chalcone synthase 2/3 [CHS]
11	VIT_213s0067g02870	CHI_1	Vitvi13g01911	1.03133	0.0902878	3.6312	0.488513	77.3679	12.3201	290.71	30.9116	0.972451	5.11956e-05	Chalcone-flavonone isomerase family protein
12	VIT_213s0067g03820	CHI_2	Vitvi13g00225	1.00345	0.165831	13.5332	1.86771	659.405	99.1424	1613.23	22.1556	0.94263	0.000451974	Chalcone-flavonone isomerase family protein
13	VIT_218s0001g14310	F3H	Vitvi18g01119	1.00039	0.0868898	3.66271	0.37771	280.724	19.9622	633.192	33.2938	0.987444	4.90196e-06	flavanone 3-hydroxylase
14	VIT_218s0001g12800	DFR	Vitvi18g00988	1.00024	0.0743205	11.2125	1.22161	223.249	25.3981	647.657	49.7898	0.984022	1.00765e-05	dihydroflavonol 4-reductase
15	VIT_217s0000g04150	LAR	Vitvi17g00371	1.00076	0.0881369	3.71101	0.353719	2.9053	0.691947	22.1547	3.21585	0.920996	0.0011609	Leucoanthocyanidin reductase [LAR]
16	VIT_202s0025g04720	LDOX	Vitvi02g00435	1.00106	0.0614137	5.4962	0.380948	77.3679	12.3201	290.71	30.9116	0.958121	0.0001779	leucoanthocyanidin dioxygenase
17	VIT_200s0361g00040	ANR	Vitvi10g02185	1.00143	0.0912513	2.8119	0.314786	39.6006	6.6246	82.8283	5.85414	0.964397	0.000109835	Anthocyanidin reductase
18	VIT_213s0067g03470	GST2	Vitvi13g00208	1.008	0.17427	9.15739	0.759	8.02125	0.988207	19.0403	2.23505	0.968768	7.43868e-05	Glutathione S-transferase
19	VIT_212s0028g00920	GST3	Vitvi12g00080	1.00066	0.161875	2.91893	0.366705	7.20431	1.68649	53.4795	7.23581	0.983285	1.15298e-05	glutathione S-transferase PHI 9
