# Supplementary material for: Unraveling the occasional occurrence of berry astringency in table grape cv. Scarlet Royal: a physiological and transcriptomic analysis
Source: Front Plant Sci. 2023 Oct 26;14:1271251. doi: 10.3389/fpls.2023.1271251 (PMC10641383; doi:10.3389/fpls.2023.1271251)
Supplement: Supplementary file 9 [file Table_9.xlsx]

## Sheet: Monthly CIMIS data 2016_2017me
		Table 9. Monthly average of different weather conditions of the experimental site (Delano, CA, USA). Data obtained from CIMIS (https://cimis.water.ca.gov/ (accessed on 12 september 2023)).
Stn Id	Stn Name	CIMIS Region	Month Year	Total ETo (mm)	qc	Total Precip (mm)	qc	Avg Sol Rad (W/sq.m)	qc	Avg Vap Pres (kPa)	qc	Avg Max Air Temp (C)	qc	Avg Min Air Temp (C)	qc	Avg Air Temp (C)	qc	Avg Max Rel Hum (%)	qc	Avg Min Rel Hum (%)	qc	Avg Rel Hum (%)	qc	Avg Dew Point (C)	qc	Avg Wind Speed (m/s)	qc	Avg Soil Temp (C)	qc
182	Delano	San Joaquin Valley	2023-01-16	28.5		57	K	80		0.9		14.8		2.4		7.8	K	93		61		82	K	4.9	K	1.2	K	9.5	K
182	Delano	San Joaquin Valley	2023-02-16	64.51		2.6		157		1		20.3	K	3.5		11.1		92		44		72		6.3		1.3	K	12.3	K
182	Delano	San Joaquin Valley	2023-03-16	95.09		17.6		190		1	K	21.8		7.2	K	14.1		88		39		64	K	7.3	K	1.6	K	17.2	K
182	Delano	San Joaquin Valley	2023-04-16	136.05		9.4		251		1	K	26		9.4	L	17.3	K	81	K	29	K	52	K	7.1	K	1.6	K	22	K
182	Delano	San Joaquin Valley	2023-05-16	185.91		8.6		308	K	1.2		29.1		13.4		21.1		77		26		47		8.9		1.8	K	25.4	K
182	Delano	San Joaquin Valley	2023-06-16	213.63		0		344	K	1.2		34.8	K	16.7		26		68		19		36		9.7		1.6	K	30.2	K
182	Delano	San Joaquin Valley	2023-07-16	222.14		0		338	K	1.3	K	36.5	K	17.8		27.5		66		17		35	K	10.3	K	1.5		29.8	L
182	Delano	San Joaquin Valley	2023-08-16	198.1		0		306	K	1.3	K	35.9		16.5	L	26.4	K	72	K	18	K	38	K	10.8	K	1.4		28.4	L
182	Delano	San Joaquin Valley	2023-09-16	150.34		0		253	K	1.1	K	32.4	K	13.1		22.8	K	75		20		41	K	8.7	K	1.4	K	24.4
182	Delano	San Joaquin Valley	2023-10-16	87.39	K	9.4	K	167	K	1.2	K	25.8	K	9.9	K	17.4	K	84	L	35	L	59	L	9.3	L	1.3	K	20.3	L
182	Delano	San Joaquin Valley	2023-11-16	51.23		2.7		121		1		20.5	K	5.2		12	K	90		45		73	K	7.2	K	1.1	K	14.8	K
182	Delano	San Joaquin Valley	2023-12-16	29.58	K	43.2	L	85	L	0.8	L	13.9	L	1.8	L	7.3	L	92	L	57	L	79	L	3.9	L	1.1	L	8.9	L
182	Delano	San Joaquin Valley	2023-01-17	29.79	K	69.3	K	81	K	0.9	K	13.2	K	4.1	K	8.3	K	91	K	61	K	80	L	4.7	L	1.4	K	9.1	K
182	Delano	San Joaquin Valley	2023-02-17	41.84		61.8		114		1	K	16.6	K	6.6	K	11.3	K	91		55		76	K	7.1	K	1.5	K	12.1	K
182	Delano	San Joaquin Valley	2023-03-17	93.61		10.2		193		1.1	K	20.7		7.2	K	13.7		89		44		67	K	7.7	K	1.5	K	15.8
182	Delano	San Joaquin Valley	2023-04-17	129.19		10.9		247	K	1	K	23.3		8.8		16.1		83		32		55	K	6.8	K	1.7		19.4
182	Delano	San Joaquin Valley	2023-05-17	176.18		0.1		294	K	1.2	K	28.1	K	12.5	K	20.6	K	75		29		48	K	8.8	K	1.7	K	25.3	K
182	Delano	San Joaquin Valley	2023-06-17	202.89		0		337	K	1.5	K	33.4	K	16.4	K	25.4	K	75		26		45	L	11.9	L	1.5		29.7	K
182	Delano	San Joaquin Valley	2023-07-17	213.97		0		325		1.6		36.6		18.5	K	28.1		75		21		41		13.4		1.3		31.7	L
182	Delano	San Joaquin Valley	2023-08-17	188.57	K	0		286	K	1.6	K	36.1	K	17	K	27.4	K	83	K	22	K	44	K	14.1	K	1.4	K	29	L
182	Delano	San Joaquin Valley	2023-09-17	142.48		0.7		243		1.4	K	31.4	K	12.9	K	22.6	K	82		26		49	K	11.4	K	1.4	K	25.1	K
182	Delano	San Joaquin Valley	2023-10-17	97.32		0		190		0.9		25.5		6.3	K	15.4		87		27		53		5.9		1.1	K	18.4
182	Delano	San Joaquin Valley	2023-11-17	46.21		1.2		114		0.8		16.6		2.7		9.1	K	91		44		70	K	3.9	K	1	K	15.4	K
182	Delano	San Joaquin Valley	2023-12-17	33.89	K	4.3		96		0.5	K	12.8		-2.7		3.7	K	87		36		65	K	-2.4	K	0.9		7.8
