# Supplementary material for: Unraveling the occasional occurrence of berry astringency in table grape cv. Scarlet Royal: a physiological and transcriptomic analysis
Source: Front Plant Sci. 2023 Oct 26;14:1271251. doi: 10.3389/fpls.2023.1271251 (PMC10641383; doi:10.3389/fpls.2023.1271251)
Supplement: Supplementary file 10 [file Table_10.xlsx]

## Sheet: Daily CIMIS data 2016_2017 metr
	Table 10. Daily average of different weather conditions of the experimental site (Delano, CA, USA). Data obtained from CIMIS (https://cimis.water.ca.gov/ (accessed on 12 September 2023)).
Stn Id	Stn Name	CIMIS Region	Date	Jul	ETo (mm)	qc	Precip (mm)	qc	Sol Rad (W/sq.m)	qc	Avg Vap Pres (kPa)	qc	Max Air Temp (C)	qc	Min Air Temp (C)	qc	Avg Air Temp (C)	qc	Max Rel Hum (%)	qc	Min Rel Hum (%)	qc	Avg Rel Hum (%)	qc	Dew Point (C)	qc	Avg Wind Speed (m/s)	qc	Wind Run (km)	qc	Avg Soil Temp (C)	qc
182	Delano	San Joaquin Valley	2016-01-01	1	0.6		0.1		77		0.6		10.7		-4.2		1.4	Y	95		53		84	Y	-1.1	Y	0.9		81.8		4	Y
182	Delano	San Joaquin Valley	2016-01-02	2	0.78		0		73		0.7		12		-0.7		5.2		91		53		76		1.3		0.9		78.3		5.3
182	Delano	San Joaquin Valley	2016-01-03	3	1.02		0		84		0.7		15		1.6		6.9		91		37		69		1.6		0.9		80.4		6.3
182	Delano	San Joaquin Valley	2016-01-04	4	0.89		0		67		0.8		15.1		1.7		8.2		90		49		73		3.5		1		90		6.8
182	Delano	San Joaquin Valley	2016-01-05	5	0.27		8.7		31		1		13.5		4.9		9.5		94		82		88		7.5		1.5		130.3		8.8
182	Delano	San Joaquin Valley	2016-01-06	6	0.62		5.9		51		0.9		13.1		3.1		7.9		94		72		85		5.4		2		175.6		8.7
182	Delano	San Joaquin Valley	2016-01-07	7	0.99		4.2		87		0.9		12.2		5.2		8.1		92		65		81		5.1		1.5		128.8		9.2
182	Delano	San Joaquin Valley	2016-01-08	8	0.19		0.1		39		0.7		7.8		-0.8		2.8		96		83		93		1.7		1		87.1		8.1
182	Delano	San Joaquin Valley	2016-01-09	9	0.74		0.1		70		0.9		13.1		1.4		7.2		93		62		84		4.7		1		89.9		8.2
182	Delano	San Joaquin Valley	2016-01-10	10	0.55		0		53		1		14.4		4.4		9.2		92		64		83		6.5		1		89.3		9.7
182	Delano	San Joaquin Valley	2016-01-11	11	0.8		0.2		82		0.8		13.9		1.3		5.9		95		67		89		4.2		1		86.7		8.9
182	Delano	San Joaquin Valley	2016-01-12	12	1.31		0.2		121		0.8		15.6		-0.5		5.7		95		49		83		3		1.5		131.1		8.1
182	Delano	San Joaquin Valley	2016-01-13	13	1.16		0		88		0.9		18.8		2.4		9.6		92		52		75		5.5		1		89.5		8.7
182	Delano	San Joaquin Valley	2016-01-14	14	1.06		0.1		92		0.9		14.7		1.4		7.8		94		62		84		5.4		1.3		113.1		9.1
182	Delano	San Joaquin Valley	2016-01-15	15	1.51		0		107		1		17.5		5.6		10.8		89		47		74		6.4		1.4		117.3		10.1
182	Delano	San Joaquin Valley	2016-01-16	16	1.38		0.7		105		0.9		18.8		4.8		10.1		91		44		75		5.9		1		90.2		10.1
182	Delano	San Joaquin Valley	2016-01-17	17	1.34		0		101		1		19.7		3.9		10.8		91		52		78		7.1		1.2		106.5		10.1
182	Delano	San Joaquin Valley	2016-01-18	18	1.13		1.7		92		1.1		18		5.9		10.8		94		66		85		8.4		1.2		103.6		11.3
182	Delano	San Joaquin Valley	2016-01-19	19	0.3		5.2		38		1.1		16.2		5.9		9.9		94		77		90		8.3		1.4		121.5		11
182	Delano	San Joaquin Valley	2016-01-20	20	0.16		0.2		38		0.7		7.1		0.8		2.7		96		93		96		2.1		1.2		104.6		11.1
182	Delano	San Joaquin Valley	2016-01-21	21	0.51		0.3		69		0.8		15.5		-1.1		3.5		96		76		96		2.9		1.1		92.2		12.1
182	Delano	San Joaquin Valley	2016-01-22	22	1.75		0.1		115		0.9		20.3		0.5		10.9		95		38		71		5.9		1.4		124.4		12.1
182	Delano	San Joaquin Valley	2016-01-23	23	0.72		1		64		1.1		14.9		4.6		10.4		92		64		84		7.8		1.4		121.2		12.4
182	Delano	San Joaquin Valley	2016-01-24	24	1.07		0.2		93		0.8		13.6		0.2		6.3		94		65		85		3.9		1		88.3		10.4
182	Delano	San Joaquin Valley	2016-01-25	25	0.99		0		82		0.9		13.7		2.6		9		92		63		78		5.3		1.1		92.8		10.3
182	Delano	San Joaquin Valley	2016-01-26	26	1.76		0		142		0.9		17.4		2.1		9.1		92		48		77		5.3		1.1		93.3		10.8
182	Delano	San Joaquin Valley	2016-01-27	27	1.16		0		99		0.9		16.5		3.2		8.1		92		56		83		5.4		1.1		94.4		10.2
182	Delano	San Joaquin Valley	2016-01-28	28	1.53		0.1		128		0.9		15.8		0.3		7.1		93		62		85		4.8		1.2		105.3		9.8
182	Delano	San Joaquin Valley	2016-01-29	29	1.67		0		121		0.9		19.8		3.1		10.5		93		40		72		5.6		1.1		96.3		10.4
182	Delano	San Joaquin Valley	2016-01-30	30	0.47		0.5	H	42		1.1		14.3		6		10.8		91		70		82		7.8		1.4		120.6		10.8
182	Delano	San Joaquin Valley	2016-01-31	31	0.07		27.4		16		0.9		10.7		3.5		6.6		94		77		88		4.8		2.3	R	194.5	R	10.6
182	Delano	San Joaquin Valley	2016-02-01	32	1.85		0		153		0.6		10.9		0.6		6		88		49		66		0.1		2	Y	175	Y	9
182	Delano	San Joaquin Valley	2016-02-02	33	1.02		0		91		0.6		12.3		-1.5		4.5		92		41		72		-0.1		1.1		95.8		7.8
182	Delano	San Joaquin Valley	2016-02-03	34	1.75		0		154		0.7		13.9		-1.5		5.7		92		45		72		1		1.1		97.6		8
182	Delano	San Joaquin Valley	2016-02-04	35	1.88		0		153		0.7		14.8		-1.1		6.3		92		47		75		2.2		1.4		117.7		8.3
182	Delano	San Joaquin Valley	2016-02-05	36	1.91		0		156		0.8		17.2		-0.5		7.4		92		48		76		3.5		1.2		100.9		8.4
182	Delano	San Joaquin Valley	2016-02-06	37	1.91		0.1		155		0.9		17.4		0.4		8.1		93		56		80		4.9		1.3		112		9.1
182	Delano	San Joaquin Valley	2016-02-07	38	1.98		0		155		0.9		19.7		1.5		9.6		92		53		79		6.1		1.1		96		9.8
182	Delano	San Joaquin Valley	2016-02-08	39	2.34		0.1		164		1		22.9		1.5		11.4		93		36		73		6.7		1.2		101.1		10.6
182	Delano	San Joaquin Valley	2016-02-09	40	2.46		0		166		1		25.7	Y	3.2		12.9		91		30		68		7.2		1.1		97.5		11.4
182	Delano	San Joaquin Valley	2016-02-10	41	2.53		0		165		1.1		23.1		3.8		13.2		93		46		73		8.4		1.3		116		12
182	Delano	San Joaquin Valley	2016-02-11	42	2.36		0.1		163		1.2		23.4		3.7		13.1		94		51		78		9.3		1.2		105.5		12.6
182	Delano	San Joaquin Valley	2016-02-12	43	2.01		0.1		154		1.1		21.3		4.8		11.5		96		56		83		8.8		1.2		106.6		13.1
182	Delano	San Joaquin Valley	2016-02-13	44	1.93		0.2		143		1.1		20.5		4.3		11.8		95		57		81		8.7		1.2		104.8		13.3
182	Delano	San Joaquin Valley	2016-02-14	45	1.91		0.1		139		1.1		21.3		5		12.1		95		51		79		8.6		1.4		121.6		13.3
182	Delano	San Joaquin Valley	2016-02-15	46	2.47		0		168		1.1		22.1		6.5		13.3		92		49		75		9		1.3		112.2		13.7
182	Delano	San Joaquin Valley	2016-02-16	47	2.57		0.1		173		1.2		24.6		3.7		13.9		94		49		75		9.5		1.1		96.6		14.2
182	Delano	San Joaquin Valley	2016-02-17	48	0.79		0.6		25		1.1		23.3		8.2		14		91		26		68		8.2		2		171.9		13.2
182	Delano	San Joaquin Valley	2016-02-18	49	2.67		0.9		179		0.9		18.7		6.3		12.9		85		36		63		6		1.8		156.6		13.8
182	Delano	San Joaquin Valley	2016-02-19	50	2.67		0		185		0.8		18.7		3.5		10.5		90		36		65		4.2		1.3		112.8		13
182	Delano	San Joaquin Valley	2016-02-20	51	1.42		0.1		123		0.9		16.4		3.3		8.2		95		62		84		5.7		1.3		109.6		12.3
182	Delano	San Joaquin Valley	2016-02-21	52	1.93		0.1		151		0.9		17.6		2		9		95		54		80		5.7		1.1		99.3		12.5
182	Delano	San Joaquin Valley	2016-02-22	53	2.5		0		180		1		19.1		5.2		11.7		92		49		73		6.9		1.3		111.7		13.5
182	Delano	San Joaquin Valley	2016-02-23	54	2.64		0		178		1		22.2		4.4		12.4		91		36		68		6.7		1.1		91.1		13.8
182	Delano	San Joaquin Valley	2016-02-24	55	3.06		0		186		1		24.9		4.6		13.6		92		30		61		6.3		1.3		108.7		14.3
182	Delano	San Joaquin Valley	2016-02-25	56	3.02		0		192		1		25.5	Y	4.7		13.9		88		26		60		6.3		1.2		101.5		14.7
182	Delano	San Joaquin Valley	2016-02-26	57	2.87		0		176		1.1		26.7	Y	6.7		15		89		31		63		8		1.1		98.9		15.4
182	Delano	San Joaquin Valley	2016-02-27	58	2.55		0		172		1.2		21.4		6.9		13.6		91		55		77		9.5		1.5		126.2		15.6	Y
182	Delano	San Joaquin Valley	2016-02-28	59	2.5		0.1		163		1		21.1		6		12.8		94		33		66		6.7		1.1		95.2		15.5
182	Delano	San Joaquin Valley	2016-02-29	60	3.02		0		195		1.1		22.2		6.1		13.8		91		42		68		7.9		1.2		102		15.7
182	Delano	San Joaquin Valley	2016-03-01	61	3.13		0		192		1.1		25.9		7.2		15.5		91		35		64		8.8		1.2		102		16.5	Y
182	Delano	San Joaquin Valley	2016-03-02	62	3.14		0		193		1.1		27.4		7.5		15.9		90		31		63		9		1.3		114.1		17	Y
182	Delano	San Joaquin Valley	2016-03-03	63	2.13		0		139		1.1		21.3		7.6		13.8		93		48		72		8.9		1.5		126.8		16.6	Y
182	Delano	San Joaquin Valley	2016-03-04	64	2.48		0		150		1.2		22.8		7.8		16		91		43		65		9.6		1.5		129.4		16.7	Y
182	Delano	San Joaquin Valley	2016-03-05	65	0.65		4.4		62		1.5	Y	19.4		12.9	Y	16.2		92		71		84	Y	13.4	Y	1.2		102.3		17.1	Y
182	Delano	San Joaquin Valley	2016-03-06	66	2.67		2		172		1		18.4		9.5		13.5		89		38		66		7.3		2.3	Y	198.5	Y	17.1
182	Delano	San Joaquin Valley	2016-03-07	67	1.38		3.1		104		0.9		14.1		7.8		9.9		90		59		75		5.8		2.4	Y	203.6	Y	14.9
182	Delano	San Joaquin Valley	2016-03-08	68	2.04		0		151		1		17		7.6		11		91		51		74		6.4		1.3		113.1		14.8
182	Delano	San Joaquin Valley	2016-03-09	69	2.75		0		184		1		21.2		4.2		12.8		91		40		68		7		1.2		101.1		15.4
182	Delano	San Joaquin Valley	2016-03-10	70	3.44		0		191		1		27.9		6.1		17.1		93		28		54		7.6		1.2		103.5		17
182	Delano	San Joaquin Valley	2016-03-11	71	0.6		6.8		47		1		20.4		7.6		11.7		89		40		76		7.6		1.8		158.8		15.8
182	Delano	San Joaquin Valley	2016-03-12	72	1.84		0		143		1		16.7		6.5		10.7		93		50		75		6.4		1.2		99.5		14.9
182	Delano	San Joaquin Valley	2016-03-13	73	1.52		1		116		1.1		18.3		5.3		12.1		91		54		79		8.6		1.3		113.5		14.5
182	Delano	San Joaquin Valley	2016-03-14	74	1.82		0.1		130		1.2		18.6		7.4		13.4		93		60		78		9.7		1.8		156.3		15.5
182	Delano	San Joaquin Valley	2016-03-15	75	3.22		0		224		1		19.5		3.9		11.6		92		43		71		6.5		1.2		104.9		15.2
182	Delano	San Joaquin Valley	2016-03-16	76	3.55		0		229		1		22.9		5.9		13.7		92		37		64		7		1.2		101.6		16.4
182	Delano	San Joaquin Valley	2016-03-17	77	3.74		0		231		1.2		25.8		6.8		15.8		92		38		65		9.2		1.2		103.2		17.5
182	Delano	San Joaquin Valley	2016-03-18	78	3.89		0		227		1.2		26.3		8.5		17.1		90		35		63		10		1.3		111.5		18.2
182	Delano	San Joaquin Valley	2016-03-19	79	3.56		0		213		1.2		27.2		9.7		17.3		88		33		63		10.1		1.3		110.2		18.8
182	Delano	San Joaquin Valley	2016-03-20	80	3.64		0		218		1.3		27.2		9.2		17.3		92		39		64		10.5		1.6		136.9		19.4	H
182	Delano	San Joaquin Valley	2016-03-21	81	2.7		0		160		1.2		21.8		10.1		15.6		89		51		69		9.9		1.9		166.1		19.1
182	Delano	San Joaquin Valley	2016-03-22	82	4.21		0.2		243		0.9		17.8		7.4		12.7		89		34		59		4.9		2.8	Y	244.7	Y	18
182	Delano	San Joaquin Valley	2016-03-23	83	3.5		0		223		0.8		20.7		4.4		12.1		85		31		59		4.3		1.5		127.6		17.2
182	Delano	San Joaquin Valley	2016-03-24	84	3.99		0		246		0.9		23.1		4.8		13.8		88		31		59		5.8		1.3		112		17.7
182	Delano	San Joaquin Valley	2016-03-25	85	4.17		0		248		1.1		23.7		7.6		15.4		87		38		62		8.2		1.5		128.2		18.7
182	Delano	San Joaquin Valley	2016-03-26	86	4.47		0		254		1		24.2		8.5		16		86		24		53		6.3		1.5		131.6		19.2
182	Delano	San Joaquin Valley	2016-03-27	87	4.19		0		235		1		26.5		8.5		17.2		82		26		52		7.3		1.4		122.8		19.6
182	Delano	San Joaquin Valley	2016-03-28	88	3.85		0		196		0.7		17.5		8.9		13.3		64		30		46		2		2.6	Y	223.6	Y	19.4
182	Delano	San Joaquin Valley	2016-03-29	89	4.34		0		255		0.6		19.6		5.1		11.7		75		23		46		0.5		2		174.9		18.2
182	Delano	San Joaquin Valley	2016-03-30	90	4.16		0		266		0.7		20.6		5.5		12.5		79		27		51		2.6		1.4		121.4		18.2
182	Delano	San Joaquin Valley	2016-03-31	91	4.33		0		256		0.8		22.7		4.7		14.1		81		31		52		4.4		1.5		131.4		18.6
182	Delano	San Joaquin Valley	2016-04-01	92	4.36		0		259		1.1		25.1		8.5		16.8		79		33		55		7.8		1.3		109.7		19.9
182	Delano	San Joaquin Valley	2016-04-02	93	4.7		0		264		1.1		28.6		8.7		18.3		86		30		53		8.6		1.4		117.2		20.8	Y
182	Delano	San Joaquin Valley	2016-04-03	94	4.44		0		238		1.2		29.2		10.5		19.2		80		30		52		9.1		1.4		123.6		21.5	Y
182	Delano	San Joaquin Valley	2016-04-04	95	4.65		0		252		1		26.7		10.4		18.2		80		25		50		7.6		1.5		131.4		21.9	Y
182	Delano	San Joaquin Valley	2016-04-05	96	4.7		0		259		1		28.5		9.1		18.2		84		21		47		6.9		1.4		119.4		21.9	Y
182	Delano	San Joaquin Valley	2016-04-06	97	4.16		0		219		1.2		30.1		10.5		19.8		80		30		53		9.9		1.3		108.7		22	Y
182	Delano	San Joaquin Valley	2016-04-07	98	4.6		0		197		1.2		29.3		15.1	Y	21.3		77		23		47		9.6		2.2		188.2		22.6	Y
182	Delano	San Joaquin Valley	2016-04-08	99	1.86		6.7		114		1.4	Y	22.1		12.8		17.3		91		46		70	Y	11.8	Y	1.6		136.2		22.1	Y
182	Delano	San Joaquin Valley	2016-04-09	100	3.44		2.4		210		1.4		22.5		11.4		16.1		93		48		74		11.4		1.8		156.5		22.1	Y
182	Delano	San Joaquin Valley	2016-04-10	101	2.69		0		164		1.3		22.2		10.1		15.9		94		52		74		11.2		1.6		137.7		21.1
182	Delano	San Joaquin Valley	2016-04-11	102	2.91		0		190		1.3		24		12		17		90		43		69		11.3		1.3		109		21.7
182	Delano	San Joaquin Valley	2016-04-12	103	3.74		0		227		1.4		25.7		11		17.4		91		45		69		11.6		1.5		127.5		21.7
182	Delano	San Joaquin Valley	2016-04-13	104	3.3		0		194		1.2		23.6		11		16.7		81		45		62		9.4		1.5		132		21.8
182	Delano	San Joaquin Valley	2016-04-14	105	5.16		0		208		0.8		21.7		10.8		16.8		87		28		44		4.4		3.3	R	287.6	R	22.6
182	Delano	San Joaquin Valley	2016-04-15	106	4.69		0		297		0.9		20.6		6.8		13.7		81		33		55		4.7		1.7		148.2		20.4
182	Delano	San Joaquin Valley	2016-04-16	107	5.25		0		300		0.8		28.1		6.3		16.9		83		14		43		4.4		1.5		130.7		21.1
182	Delano	San Joaquin Valley	2016-04-17	108	5.58		0		300		0.8		32.1			S	16.9	H	82	H	14	H	42		3.9		1.2		102.3		22.3
182	Delano	San Joaquin Valley	2016-04-18	109	5.8		0		297		0.9		33.7		-1.2	R	19.6	H	81	H	14	H	38		4.7		1.3		115.1		22.8
182	Delano	San Joaquin Valley	2016-04-19	110	5.76		0		271		0.8		32.8		12.6		22.2		65		14		31		4.4		1.7		144.4		23.3
182	Delano	San Joaquin Valley	2016-04-20	111	5.82		0		297		0.7		31.3			S	20.4		67		11		29		2		1.4		120.2		23.8
182	Delano	San Joaquin Valley	2016-04-21	112	5.55		0		289		1		29.8		10		19.4		73		22		44		6.9		1.8		154.1		23.8
182	Delano	San Joaquin Valley	2016-04-22	113	4.92		0		259		1.1		25.1		10		16.9		80		33		57		8.4		2.4		210.3		23.7
182	Delano	San Joaquin Valley	2016-04-23	114	4.81		0		314		0.9		22		6.2		14.4		83		31		56		5.6		1.1		90.8		22.7
182	Delano	San Joaquin Valley	2016-04-24	115	4.32		0		249		1		23.4		8.8		15.9		83		33		55		7		1.5		132.8		21.7
182	Delano	San Joaquin Valley	2016-04-25	116	4.74		0		264		0.7		18.5		7.5		13.1		74		20		45		1.5		2.2		193.4		21
182	Delano	San Joaquin Valley	2016-04-26	117	5.06		0		301		0.8		23.3		6.8		15.2		77		24		44		2.9		1.1		99.2		20.5
182	Delano	San Joaquin Valley	2016-04-27	118	4.88		0		297		0.9		24.1		8.8		15.2		75		22		50		4.7		1.6		135.6		21.1
182	Delano	San Joaquin Valley	2016-04-28	119	3.17		0		204		1		21.6		9.9		14.7		78		41		61		7.3		1		83.2		20.9
182	Delano	San Joaquin Valley	2016-04-29	120	5.76		0		304		1		27.4		9.3		19.1		83		24		45		6.8		1.5		127.7		22.1
182	Delano	San Joaquin Valley	2016-04-30	121	5.23		0.3		304		0.9		26.5		10.8		17.4		76		21		47		5.9		1.4		117.6		23.3
182	Delano	San Joaquin Valley	2016-05-01	122	6.3		0		309		0.9		30.7		8.5		20.8		82		13		36		5.1		1.5		126.6		24
182	Delano	San Joaquin Valley	2016-05-02	123	6.26		0		320		1		32.2		12.6		22.4		77		18		38		7.2		1.4		124.7		24.6
182	Delano	San Joaquin Valley	2016-05-03	124	5.5		0		272		1.1		31.3		12.1		22.5		76		26		41		8.6		1.5		128.8		24.6
182	Delano	San Joaquin Valley	2016-05-04	125	4.34		0		189		1.2		27.8		14.2		20.3		72		29		49		9.2		2.4	Y	210.2	Y	24.3
182	Delano	San Joaquin Valley	2016-05-05	126	3.94		8.4		205		1.2		23.6		12		16.2		91		39		63		9.1		2.6	Y	222	Y	22.6
182	Delano	San Joaquin Valley	2016-05-06	127	3.39		0.2		213		1.3		22.6		11		15.2		94		48		76		11		1.6		137.4		21.9
182	Delano	San Joaquin Valley	2016-05-07	128	4.37		0		251		1.2		23.6		12.9		17.3		88		38		62		10		1.7		143.9		22.4
182	Delano	San Joaquin Valley	2016-05-08	129	3.9		0		228		1.4		23.6		12.6		17.7		92		43		67		11.5		1.5		130		22.7
182	Delano	San Joaquin Valley	2016-05-09	130	5.27		0		281		1.4		28.7		14.7		21		81		34		55		11.8		1.4		120.1		24.2
182	Delano	San Joaquin Valley	2016-05-10	131	5.96		0		317		1.4		30		13.8		21.7		83		30		53		11.8		1.5		131.6		25
182	Delano	San Joaquin Valley	2016-05-11	132	6.29		0		314		1.4		33.3		14.1		23.4		82		24		48		11.8		1.4		121.4		26.3
182	Delano	San Joaquin Valley	2016-05-12	133	6.77		0		320		1.3		35.6		15.4		25.4		81		24		40		10.9		1.5		131.7		27.5	Y
182	Delano	San Joaquin Valley	2016-05-13	134	7.07		0		319		1.3		34.2		17		24.6		69		22		41		10.5		2.2		191.5		27.9	Y
182	Delano	San Joaquin Valley	2016-05-14	135	6.09		0		323		1.1		27.2		12.9		20.3		78		27		47		8.7		2.1		178.2		26.5
182	Delano	San Joaquin Valley	2016-05-15	136	6.18		0		336		1.2		27		13.7		19.8		80		27		51		9.5		2.1		181.6		25.7
182	Delano	San Joaquin Valley	2016-05-16	137	6.33		0		332		1.2		29.3		12.9		20.8		76		29		48		9.3		1.7		143.9		25.8
182	Delano	San Joaquin Valley	2016-05-17	138	6.56		0		329		1.2		32.3		13.2		22.8		79		21		44		9.9		1.5		133.2		26.8
182	Delano	San Joaquin Valley	2016-05-18	139	6.95		0		331		1.2		34.6		15.5		25.2		80		18		38		9.7		1.5		129.6		27.5
182	Delano	San Joaquin Valley	2016-05-19	140	7.98		0		325		1		35		15.1		24.7		68		14		31		6.6		2.9	Y	247	Y	27.3
182	Delano	San Joaquin Valley	2016-05-20	141	6.04		0		318		0.8		23.6		11.3		16.8		61		23		40		3.1		2.6	Y	222.2	Y	25.9
182	Delano	San Joaquin Valley	2016-05-21	142	5.71		0		342		0.8		22.8		9.7		15.8		71		22		47		4.4		2		170.5		23.9
182	Delano	San Joaquin Valley	2016-05-22	143	5.86		0		352		1		24.4		8.9		16.5		80		29		51		6.2		1.7		147.1		23.5
182	Delano	San Joaquin Valley	2016-05-23	144	6.08		0		402	R	1		24.9		16.7		21.3		78		29		38		6.3		2.2		192.2		25.5
182	Delano	San Joaquin Valley	2016-05-24	145	6.38		0		323		1		25.7		12.7		18.8		70		27		47		7.4		2.8	Y	237.6	Y	24.6
182	Delano	San Joaquin Valley	2016-05-25	146	5.57		0		295		1.1		25.1		14.1		18.9		67		32		51		8.5		2		174		25.1
182	Delano	San Joaquin Valley	2016-05-26	147	6.04		0		329		1.2		27.8		12.1		20.1		79		29		49		9.1		1.5		131.1		25.1
182	Delano	San Joaquin Valley	2016-05-27	148	6.77		0		342		1.2		30.6		13.9		22.7		79		25		43		9.6		1.6		140.8		26.6
182	Delano	San Joaquin Valley	2016-05-28	149	6.66		0		321		1.2		31.7		14.6		24		75		21		39		9.2		1.7		147.4		26.5
182	Delano	San Joaquin Valley	2016-05-29	150	7.38		0		341		1.1		32.7		15.9		24.8		67		20		35		8.4		2		168.7		26.6
182	Delano	San Joaquin Valley	2016-05-30	151	6.89		0		337		1.2		33.7		14.8		25		71		20		38		9.8		1.4		121.3		27.2
182	Delano	San Joaquin Valley	2016-05-31	152	7.09		0		343		1.4		35.9		16.3		26.8		74		21		40		12		1.4		117.6		28.8
182	Delano	San Joaquin Valley	2016-06-01	153	7.29		0		338		1.4		38		18.4		28.6		71		17		35		11.6		1.4		124.4		30.1
182	Delano	San Joaquin Valley	2016-06-02	154	7.03		0		333		1.2		37.9		17.4		27.5		67		13		33		9.7		1.4		117.8		29.9
182	Delano	San Joaquin Valley	2016-06-03	155	7.24		0		350		1.3		37.9		18		28		66		14		34		10.7		1.4		119.1		31.2	Y
182	Delano	San Joaquin Valley	2016-06-04	156	7.78		0		349		1.1		39.6		17.7		29.5		66		12		26		7.7		1.6		136		30.8	Y
182	Delano	San Joaquin Valley	2016-06-05	157	7.41		0		350		1.2		36.5		17.8		27.9		51		18		31		9.1		1.5		130.7		30.8	Y
182	Delano	San Joaquin Valley	2016-06-06	158	7.07		0		347		1.2		37.3		17.3		27.6		62		16		32		9.4		1.4		119.8		30.8	Y
182	Delano	San Joaquin Valley	2016-06-07	159	7.59		0		351		1.4		36.3		18.5		28		63		24		38		12.3		1.8		153.4		31.8	Y
182	Delano	San Joaquin Valley	2016-06-08	160	6.99		0		333		1.3		34.1		18.9		26		68		19		39		11		1.6		138.1		31.9	Y
182	Delano	San Joaquin Valley	2016-06-09	161	6.29		0		310		1.2		32.2		16.3		24.1		67		25		41		10.1		1.4		122.7		30.8	Y
182	Delano	San Joaquin Valley	2016-06-10	162	5.87		0		280		1.2		30		15.9		23.2		70		26		41		9.3		1.6		139.4		29.9
182	Delano	San Joaquin Valley	2016-06-11	163	7.02		0		325		1.1		29.7		16.1		22.7		60		24		39		8.1		2.2		190.4		29.6
182	Delano	San Joaquin Valley	2016-06-12	164	6.82		0		325		1.2		31.1		15.1		23.1		72		24		43		10		2.3	Y	200.4	Y	30.1
182	Delano	San Joaquin Valley	2016-06-13	165	7.17		0		352		1.1		33.3		15.9		24.7		67		18		36		8.8		1.9		160.6		30.6	Y
182	Delano	San Joaquin Valley	2016-06-14	166	7.01		0		370	R	0.9		29.4		13.8		21.9		67		14		33		4.8		1.8		151.2		30.2	Y
182	Delano	San Joaquin Valley	2016-06-15	167	6.9		0		363	R	0.8		26.6		12.7		19.6		61		21		35		3.8		2.3	Y	202.7	Y	28.5
182	Delano	San Joaquin Valley	2016-06-16	168	6.24		0		365	R	1		26.7	Y	10.4		18.7		69		25		44		6.3		1.6		137.7		26.9
182	Delano	San Joaquin Valley	2016-06-17	169	6.59		0		356		1.2		30.9		12.3		22.1		75		23		43		9		1.4		123.7		27.3
182	Delano	San Joaquin Valley	2016-06-18	170	6.31		0		332		1.4		30.1		15.5		22.6		76		33		50		11.7		1.7		143.3		28.7
182	Delano	San Joaquin Valley	2016-06-19	171	6.68		0		354		1.4		33.6		14.8		24.7		78		26		47		12.5		1.2		103.4		29.5
182	Delano	San Joaquin Valley	2016-06-20	172	7.23		0		344		1.4		35.8		17.9		27.3		73		22		39		12.1		1.4		119.1		29.8	Y
182	Delano	San Joaquin Valley	2016-06-21	173	7.53		0		347		1.3		38.2		18.2		27.9		68		15		34		10.4		1.6		141.9		30	Y
182	Delano	San Joaquin Valley	2016-06-22	174	7.48		0		356		1.2		37.9		18		28.2		69		12		30		9		1.4		123.1		30.9	Y
182	Delano	San Joaquin Valley	2016-06-23	175	7.39		0		363	R	1		35.2		15.3		25.9		69		11		30		6.8		1.6		138.4		29.7
182	Delano	San Joaquin Valley	2016-06-24	176	7.45		0		366	R	1.1		34.1		16		25		67		14		33		7.8		1.7		146.5		29.3
182	Delano	San Joaquin Valley	2016-06-25	177	7.05		0		346		1.2		35.6		15.2		26.2		73		16		36		10		1.4		119.8		30.1	Y
182	Delano	San Joaquin Valley	2016-06-26	178	7.57		0		346		1.3		37.9		17		28		71		15		34		10.7		1.6		141.7		30.9	Y
182	Delano	San Joaquin Valley	2016-06-27	179	7.74		0		339		1.5		39.6		19.7		29.9		67		18		36		13.1		1.7		144.9		30.9	Y
182	Delano	San Joaquin Valley	2016-06-28	180	7.7		0		335		1.5		39.8		21.2		31.3		72		15		32		12.5		1.5		130.6		32.6	R
182	Delano	San Joaquin Valley	2016-06-29	181	7.78		0		346		1.4		39.7		21.7		31		69		13		30		11.5		1.5		128.6		33.1	R
182	Delano	San Joaquin Valley	2016-06-30	182	7.39		0		351		1.4		37.7		18.6		28.7		73		18		36		12.2		1.4		121.1		30.3	Y
182	Delano	San Joaquin Valley	2016-07-01	183	7.67		0		341		1.3		38.6		18.4		29.2		73		18		33		11.2		1.7		142.9			S
182	Delano	San Joaquin Valley	2016-07-02	184	7.55		0		341		1.3		37.5		20.9		29.1		54		21		33		11.2		1.5		133.2		30.5	Y
182	Delano	San Joaquin Valley	2016-07-03	185	7.53		0		354		1.2		36.2		18.1		27.7		59		19		33		10		1.6		142.3		31.2	R
182	Delano	San Joaquin Valley	2016-07-04	186	7.32		0		355		1.2		36		18.2		27.3		58		18		35		10.3		1.5		131.6		31	Y
182	Delano	San Joaquin Valley	2016-07-05	187	7.34		0		352		1.2		36.4		16.5		27.1		62		16		34		10		1.6		139.9		30.9	Y
182	Delano	San Joaquin Valley	2016-07-06	188	7.16		0		353		1.2		34.7		17.4		26.2		65		14		35		9.6		1.5		129.4		29.9	Y
182	Delano	San Joaquin Valley	2016-07-07	189	7		0		349		1.3		33.7		17.6		25.7		70		23		39		10.7		1.4		121.1		29
182	Delano	San Joaquin Valley	2016-07-08	190	6.99		0		386	R	1.4		33.9		21		29.3		64		25		34		11.6		1.8		154		31.7	R
182	Delano	San Joaquin Valley	2016-07-09	191	6.78		0		328		1.5		32.9		17.6		25.7		67		29		45		12.9		1.8		155.5		29.8	Y
182	Delano	San Joaquin Valley	2016-07-10	192	6.97		0		361	R	1		29.5	Y	16.3		23		64		18		37		7.4		1.9		164.3		30.1	Y
182	Delano	San Joaquin Valley	2016-07-11	193	6.86		0		357	R	1.2		32.3		13		23.4		75		17		40		9.1		1.5		126.1		29.7	H
182	Delano	San Joaquin Valley	2016-07-12	194	7.08		0		349		1.2		34.9		15.3		25.4		73		17		36		9.3		1.5		129		30.8	Y
182	Delano	San Joaquin Valley	2016-07-13	195	7.14		0		347		1.3		35.6		15.5		26.1		75		16		38		10.5		1.5		132.9		29.4	H
182	Delano	San Joaquin Valley	2016-07-14	196	7.17		0		342		1.4		38.1		18		28.1		70		15		36		11.7		1.4		120.2		29.1
182	Delano	San Joaquin Valley	2016-07-15	197	7.63		0		339		1.1		38.8		18.2		29.2		71		13		28		9		1.6		140.9		30.8	Y
182	Delano	San Joaquin Valley	2016-07-16	198	7.51		0		341		1	Y	37.5		17.5		28		53		15		25	Y	6.2	Y	1.6		137.2		30.9	Y
182	Delano	San Joaquin Valley	2016-07-17	199	7.43		0		345		0.9	Y	36.8		16.3		27.2		57		15		26	Y	5.8	Y	1.7		143.9		30.2	H
182	Delano	San Joaquin Valley	2016-07-18	200	6.98		0		351		1.2		33.7		16.1		25.1		67		19		36		9.1		1.6		135		29.4	H
182	Delano	San Joaquin Valley	2016-07-19	201	6.55		0		346		1.4		33.1		15.7		24.3		71		24		45		11.7		1.3		114.6		29.7	H
182	Delano	San Joaquin Valley	2016-07-20	202	6.55		0		342		1.4		34.3		15.5		25		72		23		43		11.6		1.2		107.3		29.5	H
182	Delano	San Joaquin Valley	2016-07-21	203	6.63		0		330		1.4		35		16.9		25.8		74		21		42		12		1.4		123.4		28.3
182	Delano	San Joaquin Valley	2016-07-22	204	6.99		0		335		1.3		34.6		16.6		25.4		68		19		38		10.3		1.6		139.8		27.4
182	Delano	San Joaquin Valley	2016-07-23	205	6.83		0		339		1.3		36.8		16.4		26.4		71		17		37		10.7		1.4		118		27.7
182	Delano	San Joaquin Valley	2016-07-24	206	7.48		0		333		1.1		39.8		18.5		29.4		62		12		28		8.9		1.5		130.6		28.6	H
182	Delano	San Joaquin Valley	2016-07-25	207	7.34		0		321		1.2		39.2		18.3		29.1		58		13		30		9.9		1.5		129.3		28.6	H
182	Delano	San Joaquin Valley	2016-07-26	208	7.16		0		317		1.5		39.1		18.9		29.1		69		15		36		12.7		1.4		123.7		29.1	H
182	Delano	San Joaquin Valley	2016-07-27	209	7.21		0		309		1.5		41.3		20.9		31.2		70		13		33		12.9		1.3		116.5		29.8	H
182	Delano	San Joaquin Valley	2016-07-28	210	7.23		0		301		1.3		40.6		21.1		30.7		66		12		30		11.1		1.4		121.6		30	H
182	Delano	San Joaquin Valley	2016-07-29	211	7.1		0		310		1.5		41.1		20.5		31.1		71		12		34		13.4		1.3		111.2		30.1	H
182	Delano	San Joaquin Valley	2016-07-30	212	7.59		0		300		1.3		41.2		21.8		31.3		69		14		28		10.8		1.8		154.5		30.3	Y
182	Delano	San Joaquin Valley	2016-07-31	213	7.38		0		310		1.1		39.6		19.5		29.9		59		13		27		8.8		1.6		134.4		29.3	H
182	Delano	San Joaquin Valley	2016-08-01	214	7.06		0		319		1.4		38.4		19.2		28.8		67		15		35		11.7		1.5		128		29.3	H
182	Delano	San Joaquin Valley	2016-08-02	215	7		0		321		1.4		38.1			S	27.5	H	69	H	15	H	38		11.8		1.5		133.2		29.9	Y
182	Delano	San Joaquin Valley	2016-08-03	216	6.98		0		325		1.4		37.5		17.8		28		76		15		36		11.5		1.4		121		29.5	H
182	Delano	San Joaquin Valley	2016-08-04	217	7.11		0		326		1.2		36.9		18.3		27.3		73		14		34		9.9		1.5		132.2		29.5	H
182	Delano	San Joaquin Valley	2016-08-05	218	6.67		0		328		1.3		34.4		17.4		25		63		19		41		10.9		1.7		150.9		28.4	H
182	Delano	San Joaquin Valley	2016-08-06	219	6.61		0		336	R	1.3		35.2		10.7	Y	24.8		78		14		41		10.5		1.3		114		27.9
182	Delano	San Joaquin Valley	2016-08-07	220	6.64		0		335	R	1.2		34.5		15.6		24.9		72		17		39		10.1		1.5		127.6		27.7
182	Delano	San Joaquin Valley	2016-08-08	221	6.73		0		334	R	1.2		35.8		14.8		25.6		76		12		36		9.3		1.4		119.2		28.5	H
182	Delano	San Joaquin Valley	2016-08-09	222	6.75		0		320		1.1		36		14.7		25.8		78		16		34		8.7		1.5		133.5		28.4	H
182	Delano	San Joaquin Valley	2016-08-10	223	6.77		0		314		1	Y	35.8		16.4		26.1		60		15		29	Y	6.8	Y	1.7		143.5		27.8
182	Delano	San Joaquin Valley	2016-08-11	224	6.78		0		322		1.2		35.8		14.3		25.7		62		18		36		9.5		1.6		135.7		28.2
182	Delano	San Joaquin Valley	2016-08-12	225	6.73		0		317		1.4		36.6		16.9		27		69		19		38		11.5		1.5		130.5		28.2	H
182	Delano	San Joaquin Valley	2016-08-13	226	6.7		0		310		1.5		38.2		17		28.2		81		16		39		12.9		1.4		117.3		29.2	H
182	Delano	San Joaquin Valley	2016-08-14	227	7.02		0		310		1.2		39.4		19.6		29.9		70		13		29		10.1		1.5		127.2		29.6	Y
182	Delano	San Joaquin Valley	2016-08-15	228	7.04		0		315		1.2		38.7		18.6		29		55		15		29		9.2		1.6		135.6		30.5	Y
182	Delano	San Joaquin Valley	2016-08-16	229	6.62		0		320		1.3		37.6		15.1		27		80		14		36		10.6		1.4		122.9			S
182	Delano	San Joaquin Valley	2016-08-17	230	6.76		0		307		1.2		38.4		17.6		28.2		69		13		32		9.9		1.4		123.6		29.8	Y
182	Delano	San Joaquin Valley	2016-08-18	231	6.98		0		309		1.1		38.7		16.3		27.6		54		14		29		8.2		1.6		135.2		29.1	H
182	Delano	San Joaquin Valley	2016-08-19	232	4.81		0		219		1.3		33		18.2		25.5		63		23		39		10.6		1.4		117.4		27.4
182	Delano	San Joaquin Valley	2016-08-20	233	6.06		0		279		1.4		36.4		16.7		26.7		73		19		39		11.7		1.3		109.5		27.4
182	Delano	San Joaquin Valley	2016-08-21	234	6.13		0		275		1.3		36		18		26.8		67		18		36		10.6		1.3		115.4		27.8
182	Delano	San Joaquin Valley	2016-08-22	235	5.91		0		282		1.3		34.8		17.7		25.9		70		18		40		11.2		1.2		101.1		28.6	H
182	Delano	San Joaquin Valley	2016-08-23	236	6.09		0		284		1.4		35.1		17.5		26.5		71		20		39		11.5		1.3		113.4		28.8	H
182	Delano	San Joaquin Valley	2016-08-24	237	5.96		0		373	R	1.3		35		19.4		28.9		77		20		33		11		1.4		118.7		29.9	Y
182	Delano	San Joaquin Valley	2016-08-25	238	6.05		0		298		1.2		35.4		13.9		24.8		87		15		38		9.7		1.3		112.2		27.7
182	Delano	San Joaquin Valley	2016-08-26	239	5.99		0		288		1.2		33.3		15.2		24.5		70		21		39		9.6		1.5		129.3		26.8
182	Delano	San Joaquin Valley	2016-08-27	240	5.49		0		290		1.4		31.4		11.1	Y	22.7		91		29		52		12.5		1.4		118.2		26.8
182	Delano	San Joaquin Valley	2016-08-28	241	5.53		0		287		1.6		33.1		15.2		24		80		28		52		13.7		1.3		114.3		26.7
182	Delano	San Joaquin Valley	2016-08-29	242	5.76		0		288		1.6		34.5		17.8		25.5		77		25		49		13.8		1.3		112		27.9	H
182	Delano	San Joaquin Valley	2016-08-30	243	5.61		0		281		1.4		34.8		15.8		25.1		75		20		45		12.4		1.3		109		27.1
182	Delano	San Joaquin Valley	2016-08-31	244	5.8		0		283		1.4		34.4		16.9		25.3		67		24		43		11.8		1.4		117		27.1
182	Delano	San Joaquin Valley	2016-09-01	245	5.58		0		286		1.3		33.4		14.3		24.2		77		22		44		11.3		1.3		110.2		27.1
182	Delano	San Joaquin Valley	2016-09-02	246	5.66		0		288		1.3		33.5		15.3		24.3		75		22		42		10.4		1.3		113		26.5
182	Delano	San Joaquin Valley	2016-09-03	247	5.86		0		280		1		33.5		13.7		23.8		83		12		36		7.6		1.7		144.8		26.2
182	Delano	San Joaquin Valley	2016-09-04	248	5.48		0		295	R	0.9		28.2	Y	12.5		20.1		65		21		40		6.1		1.8		151.2		24.3
182	Delano	San Joaquin Valley	2016-09-05	249	5.06		0		285		1.1		28.8		11.8		20.2		76		22		47		8.6		1.3		115.2		24.7
182	Delano	San Joaquin Valley	2016-09-06	250	5.34		0		274		1.2		32		11.4		22.5		81		21		43		9.4		1.4		119.3		25
182	Delano	San Joaquin Valley	2016-09-07	251	5.39		0		268		1.2		34.9		14.9		24.5		71		19		40		10.1		1.2		104.6		25.4
182	Delano	San Joaquin Valley	2016-09-08	252	5.38		0		263		1.2		34.7		12.8		24.4		76		18		40		9.9		1.3		108.1		25.8
182	Delano	San Joaquin Valley	2016-09-09	253	5.14		0		260		1.4		33.7		15.6		24.5		76		23		46		12.2		1.2		107		25.7
182	Delano	San Joaquin Valley	2016-09-10	254	5.04		0		248		1.4		35.1		14.2		25.7		87		22		44		12.4		1.1		95.6		26.3
182	Delano	San Joaquin Valley	2016-09-11	255	5.27		0		247		1.2		34.9		17.2		25.3		70		19		38		10.1		1.3		114.8		26.2
182	Delano	San Joaquin Valley	2016-09-12	256	6.14		0		258		1		32.4		14.9		22.5		69		14		38		7.6		2.8	R	243.9	R	26.3
182	Delano	San Joaquin Valley	2016-09-13	257	4.48		0		266		1		24	Y	9.5		17	Y	84		29		51	Y	6.8	Y	2		169.3		24
182	Delano	San Joaquin Valley	2016-09-14	258	4.5		0		265		1		26.4		9.7		17.8		79		27		51		7.6		1.4		121.4		22.5
182	Delano	San Joaquin Valley	2016-09-15	259	4.7		0		256		1.1		29		10.6		19.8		81		26		50		9		1.3		116.6		22.9
182	Delano	San Joaquin Valley	2016-09-16	260	4.86		0		251		1.2		31.7		12.7		21.8		77		21		44		9.1		1.3		113.9		23.2
182	Delano	San Joaquin Valley	2016-09-17	261	4.75		0		244		1.3		33.5		11.1		23.1		89		21		45		10.6		1.3		109.8		23.9
182	Delano	San Joaquin Valley	2016-09-18	262	4.92		0		240		1.3		36.1		15.2		25.1		72		19		40		10.5		1.2		104.4		24.4
182	Delano	San Joaquin Valley	2016-09-19	263	5.32		0		239		1.1		39.6		15.6		27.5		64		14		31		8.7		1.4		124.4		25.8
182	Delano	San Joaquin Valley	2016-09-20	264	5.11		0		226		1.2		34.8		13.9		26.8		86		20		35		10.1		1.6		139.1		26.6
182	Delano	San Joaquin Valley	2016-09-21	265	5.02		0		225		0.9		32.8		16.5		24.2		65		12		30		5.4		1.5		131.2		25.1
182	Delano	San Joaquin Valley	2016-09-22	266	4.61		0		260	R	0.8	Y	23.4	Y	7.2		16.8		81		25		41	Y	3.5	Y	1.9		165.7		21.8
182	Delano	San Joaquin Valley	2016-09-23	267	4.37		0		253		0.9		25.9		9.1		17.5		78		23		46		5.7		1.5		126.5		20.4
182	Delano	San Joaquin Valley	2016-09-24	268	4.38		0		248		1		29.3		10		19.7		72		21		43		6.7		1.3		108.9		20.5
182	Delano	San Joaquin Valley	2016-09-25	269	4.46		0		238		1.1		34.7		11.2		22.3		74		17		41		8.3		1.1		95.3		21.6
182	Delano	San Joaquin Valley	2016-09-26	270	4.85		0		239		1.1		36		13.8		24.2		64		14		35		7.9		1.3		109		23.3
182	Delano	San Joaquin Valley	2016-09-27	271	4.6		0		233		1.1		36		12.9		24.4		69		16		38		9		1.1		98.4		23.9
182	Delano	San Joaquin Valley	2016-09-28	272	4.81		0		223		1.1		37.3		15		25.7		67		13		33		8.4		1.5		126.6		23.9
182	Delano	San Joaquin Valley	2016-09-29	273	4.76		0		221		1.2		34.9		15.9		25.4		71		21		38		10.1		1.5		129.4		24.5
182	Delano	San Joaquin Valley	2016-09-30	274	4.5		0		225		1.1		32.2		15.2		22.9		63		22		39		8.1		1.4		121.7		23.5
182	Delano	San Joaquin Valley	2016-10-01	275	3.94		0		232		1		24.8		9.9		17.2		82		26		49		6.4		1.4		124.6		22
182	Delano	San Joaquin Valley	2016-10-02	276	4.12		0		230		0.9		23.6		7.9		16		76		28		49		5.2		1.7		150.8		20
182	Delano	San Joaquin Valley	2016-10-03	277	3.6		0		216		0.9		21.9		8.1		15.5		79		32		51		5.5		1.3		114		19.9
182	Delano	San Joaquin Valley	2016-10-04	278	3.64		0		223		1		23.2		8.1		15.6		79		38		56		7		1.3		111.4		19.9
182	Delano	San Joaquin Valley	2016-10-05	279	3.34	A	0	P	222	P	1	P	23.2	P	7.9	P	15.1	P		M		M		M		M	1.4	P		M	18.9	P
182	Delano	San Joaquin Valley	2016-10-06	280	3.54		0		219		1		25.4		7.4		15.9		80		27		53		6.3		1.1		96.5		19
182	Delano	San Joaquin Valley	2016-10-07	281	3.48		0		204		1		27.5		8.4		17.1		79		25		52		7.2		1.1		95.1		19.6
182	Delano	San Joaquin Valley	2016-10-08	282	3.57		0		202		1.1		30.5		9.8		18.9		77		24		49		8.1		1		87.5		20.4
182	Delano	San Joaquin Valley	2016-10-09	283	3.92		0		198		1		32.2		9.6		20.6		78		21		41		6.8		1.2		105.4		20.9
182	Delano	San Joaquin Valley	2016-10-10	284	3.62		0		185		1.1		30.7		11.2		20.7		70		23		44		7.8		1.1		96.8		21.5
182	Delano	San Joaquin Valley	2016-10-11	285	3.43		0		199		1.2		27.1		12.5		18.9		74		32		55		9.6		1.4		118.8		21.8
182	Delano	San Joaquin Valley	2016-10-12	286	3.17		0		192		1.2		26.4		9.7		17.4		85		33		59		9.5		1.1		94.6		21.2
182	Delano	San Joaquin Valley	2016-10-13	287	2.53		0		153		1.2		26.6		9.7		17.3		83		32		60		9.5		1.1		95.5		20.5
182	Delano	San Joaquin Valley	2016-10-14	288	3.1		0		172		1.2		27.8		10.5		18.7		84		25		55		9.3		1.5		131.8		20.5
182	Delano	San Joaquin Valley	2016-10-15	289	2.89		0		157		1.6		27.6		13.3		20.2		88		42		66		13.6		1.6		141.5		21.6
182	Delano	San Joaquin Valley	2016-10-16	290	2.89		0		135		1.4		26.5		15.2		20.4		86		32		59		12.3		1.9	Y	166.1	Y	22.1
182	Delano	San Joaquin Valley	2016-10-17	291	2.65		0.1		156		1.3		23.6		10.6		17		93		36		65		10.4		1.5		127.4			S
182	Delano	San Joaquin Valley	2016-10-18	292	2.79		0		180		1.1		21.9		7.6		14.4		86		41		66		8.1		1.3		115.3		20.4
182	Delano	San Joaquin Valley	2016-10-19	293	2.66		0		174		1		23.8		7.8		14.9		83		36		61		7.5		1		90.1		19.4
182	Delano	San Joaquin Valley	2016-10-20	294	2.76		0		172		1.1		26.1		7.6		16.1		84		34		60		8.4		1.1		94.2		19.5
182	Delano	San Joaquin Valley	2016-10-21	295	2.7		0		167		1.1		27.8		8.3		17.1		87		31		59		8.9		1		83		19.7
182	Delano	San Joaquin Valley	2016-10-22	296	2.41		0		149		1.2		28.2		9.5		17.9		86		30		58		9.4		1		85.5		20
182	Delano	San Joaquin Valley	2016-10-23	297	2.14		0		108		1.1		28.7		10.8		19.3		77		26		49		8.2		1.1		93.8		20
182	Delano	San Joaquin Valley	2016-10-24	298	2.33		0		135		1.2		24.7		11.8		18.1		79		42		59		9.9		1.3		112		20.5
182	Delano	San Joaquin Valley	2016-10-25	299	2.44		0		158		1.2		26.5		8.3		16.8		87		33		62		9.4		1		85.4		20
182	Delano	San Joaquin Valley	2016-10-26	300	2.15		0		85		1.3		27.4		12		19.4		84		34		57		10.7		1		87.8		21
182	Delano	San Joaquin Valley	2016-10-27	301	1.57		0.5		94		1.3		27.2		11.3		17.7		89		35		66		11.3		1.3		109.9		21.8	Y
182	Delano	San Joaquin Valley	2016-10-28	302	1.54		5.1		110		1.7	Y	24.1		13		18		93		56		80	Y	14.6	Y	1.5		131.3			S
182	Delano	San Joaquin Valley	2016-10-29	303	2.18		0.4		151		1.6	Y	24.2		11		17.7		95		54		78	Y	13.9	Y	1		90.4		21.6	Y
182	Delano	San Joaquin Valley	2016-10-30	304	0.74		3.3		65		1.6	Y	20.7		11.2		16.8		92		63		84	Y	14.1	Y	1.5		125.9		19.7
182	Delano	San Joaquin Valley	2016-10-31	305	1.55		0		128		1.2		20		7.3		12.6		93		49		80		9.3		1.1		92.1		16.6
182	Delano	San Joaquin Valley	2016-11-01	306	2.2		0		150		1.2		20.1		9.1		13.7		90		53		75		9.3		1.3		115.1		16.5
182	Delano	San Joaquin Valley	2016-11-02	307	2.28		0.1		164		1.1		21.6		6.1		12.8		92		48		75		8.6		1		83.3		16.4
182	Delano	San Joaquin Valley	2016-11-03	308	2.22		0		158		1.2		22.5		6.5		13.4		91		47		75		9.1		1		87		16.6
182	Delano	San Joaquin Valley	2016-11-04	309	2.19		0		149		1.2		24		7.5		14.5		91		46		74		9.8		1.1		93.8		16.8
182	Delano	San Joaquin Valley	2016-11-05	310	2.3		0		152		1.2		25.2		7.1		15.1		91		36		69		9.5		0.9		79.8		17.1
182	Delano	San Joaquin Valley	2016-11-06	311	1.83		0		126		1.2		22.1		8.5		14.3		92		51		76		10.1		1.2		101.2		17
182	Delano	San Joaquin Valley	2016-11-07	312	2.04		0		137		1.2		23.5		8.7		15		90		47		73		10.2		1		88		17.2
182	Delano	San Joaquin Valley	2016-11-08	313	2.1		0		141		1.3		24.9		8.4		15.5		90		44		72		10.6		0.9		80.5		17.4
182	Delano	San Joaquin Valley	2016-11-09	314	2.09		0		138		1.4		25		9		16		90		51		75		11.7		1		90.5		17.7
182	Delano	San Joaquin Valley	2016-11-10	315	2.12		0		138		1.4		26.5		9.2		16.7		91		46		73		11.9		1		83.2		18	Y
182	Delano	San Joaquin Valley	2016-11-11	316	2.38		0		144		1.2		29.2	Y	9.1		17.9	Y	88		25		57	Y	9.4	Y	0.9		77.5		18.2	Y
182	Delano	San Joaquin Valley	2016-11-12	317	1.68		0		108		1.3		24.8		11		16.5		85		41		69		10.8		1		90.6		18.3	Y
182	Delano	San Joaquin Valley	2016-11-13	318	1.97		0		135		1.2		24.4		8.1		14.8		88		44		72		9.9		0.9		77.9		17.5	Y
182	Delano	San Joaquin Valley	2016-11-14	319	1.97		0		133		1.2		25.2		7.4		14.7		89		42		70		9.2		0.9		76.1		17.2	Y
182	Delano	San Joaquin Valley	2016-11-15	320	1.86		0		129		1.1		22.8		6.8		13.6		90		46		73		8.8		0.9		81.5		16.6
182	Delano	San Joaquin Valley	2016-11-16	321	1.46		0		88		0.9		16.3		5.3		11.9		88		38		61		4.7		1.5	Y	133.3	Y	16
182	Delano	San Joaquin Valley	2016-11-17	322	1.8		0		138		0.7		16		1.9		8.1		86		40		65		2		1.1		98.7		13.9
182	Delano	San Joaquin Valley	2016-11-18	323	1.87		0		136		0.7		21.2		1		9.2		87		23		58		1.4		0.9		82		13.3
182	Delano	San Joaquin Valley	2016-11-19	324	2.12		0		130		0.7		22.8		2		11.4		79		23		55		2.7		1.2		100.9		13.5
182	Delano	San Joaquin Valley	2016-11-20	325	1.91		0.2		121		1		22.2		4.6		12.6		91		32		66		6.4		1.4		125.2		14.3
182	Delano	San Joaquin Valley	2016-11-21	326	0.87		0.6		69		1.1		16.9		4.8		11.7		94		58		83		9		1.5		126.2		15.5
182	Delano	San Joaquin Valley	2016-11-22	327	1.14		0.1		101		0.9		16.2		3		8.3		94		58		84		5.7		1		85.4		12.7
182	Delano	San Joaquin Valley	2016-11-23	328	0.71		0.1		67		0.9		16		2.9		8.3		93		58		82		5.3		1.1		92.2		11.8
182	Delano	San Joaquin Valley	2016-11-24	329	1.43		0.1		124		0.8		16		0		6.8		92		49		77		3.1		1		88.3		10.9
182	Delano	San Joaquin Valley	2016-11-25	330	1.46		0.3		120		0.8		17.4		-1		7.4		94		43		75		3.3		1		85.1		10.8
182	Delano	San Joaquin Valley	2016-11-26	331	1.36		0.6		87		0.8		17.3		-0.2		7.5		91		32		77		3.7		2.1	R	178.2	R	10.3
182	Delano	San Joaquin Valley	2016-11-27	332	1.1		0.3		88		0.9		14		2.5		8.5		92		53		81		5.5		1.6	Y	141.4	Y	10.7
182	Delano	San Joaquin Valley	2016-11-28	333	0.64		0.1		59		0.9		12.7		2.4		8.7		91		59		79		5.4		1.1		91.9		10.3
182	Delano	San Joaquin Valley	2016-11-29	334	0.98		0.1		90		0.9		15		2.9		8.8		92		52		79		5.3		1		84.2		11.1
182	Delano	San Joaquin Valley	2016-11-30	335	1.14		0.1		107		0.8		13.7		0.7		6		95		60		84		3.6		1		84.5		9.7
182	Delano	San Joaquin Valley	2016-12-01	336	0.73		0.1		70		0.8		13.4		2.3		6.6		93		61		85		4.3		0.9		79.7		9.6
182	Delano	San Joaquin Valley	2016-12-02	337	0.9		0		91		0.7		12.8		-0.1		4.5		95		57		85		2.2		0.9		81		8.9
182	Delano	San Joaquin Valley	2016-12-03	338	1.3		0.6		113		0.7		14.3		-1.5		5.4		92		47		75		1.3		1		82.8		8.4
182	Delano	San Joaquin Valley	2016-12-04	339	1.37		1.1		108		0.7		15.5		-1		6.2		91		39		70		1.1		1		83.8		8.3
182	Delano	San Joaquin Valley	2016-12-05	340	1.25		0		101		0.7		14.3		-0.7		6		90		49		77		2.2		1.1		93.1		8.2
182	Delano	San Joaquin Valley	2016-12-06	341	0.27		0		35		0.8		11.3		1.7		6.6		91		66		85		4.2		0.9		76.5		8.8
182	Delano	San Joaquin Valley	2016-12-07	342	0.69		0.1		75		0.7		10.9		0		4.8		94		61		84		2.3		1.1		93.2		8
182	Delano	San Joaquin Valley	2016-12-08	343	0.76		0.8		63		1.1		17.3		5.4		11.4		92		67		84		8.7		1.2		102.8		10
182	Delano	San Joaquin Valley	2016-12-09	344	1.48		0.1		107		1.3		21.3		8.8		14.1		93		56		79		10.6		1.1		96.2		12.4
182	Delano	San Joaquin Valley	2016-12-10	345	1.17		0		72		1.3		21.5		8.3		14.9	Y	92		59		76	Y	10.8	Y	1.5		126.1		12.9
182	Delano	San Joaquin Valley	2016-12-11	346	0.73		0.1		60		1.3		18.9		9.8		14.2		93		61		80		10.8		1.2		103.2		14	Y
182	Delano	San Joaquin Valley	2016-12-12	347	1.11		0		89		0.9		15.7		5.5		10.2		91		51		75		6		0.9		81.9		12.8
182	Delano	San Joaquin Valley	2016-12-13	348	1.35		0		128		0.9		20.3		6.5		14.2	Y	91		34		56	Y	5.5	Y	1		85.2		13.5
182	Delano	San Joaquin Valley	2016-12-14	349	1.42		0		101		0.9		21.3		4.5		11.8		87		39		67		5.8		0.9		81.6		12.2
182	Delano	San Joaquin Valley	2016-12-15	350	0.26		9.6		30		1.3		16.6		9.4		13		93		68		84		10.4		1.2		105.4		12.6
182	Delano	San Joaquin Valley	2016-12-16	351	0.92		5.4		65		1		13.5		3.1		9.9		92		57		81		6.7		2.2	Y	189.4	Y	12.5
182	Delano	San Joaquin Valley	2016-12-17	352	1.15		0		114		0.6		9.5		-0.8		3.7		91		66		81		0.8		1.3		110.1		8.8
182	Delano	San Joaquin Valley	2016-12-18	353	1.02		0.1		108		0.6		9		-2.6		2.5		94		63		84		0		1		89.1		7
182	Delano	San Joaquin Valley	2016-12-19	354	1.09		0.1		112		0.6		10.9		-2.6		3.2		93		62		82		0.5		1		84.3		6.2
182	Delano	San Joaquin Valley	2016-12-20	355	1.06		0.1		107		0.6		12.1		-2.4		3.4		93		57		82		0.7		1		86.6		5.9
182	Delano	San Joaquin Valley	2016-12-21	356	0.43		0		50		0.7		10.8		-0.2		5		93		64		84		2.6		1.1		96.3		6.1
182	Delano	San Joaquin Valley	2016-12-22	357	0.9		0.1		88		0.8		13.5		1.8		5.8		95		56		84		3.2		1		90.5		7.2
182	Delano	San Joaquin Valley	2016-12-23	358	0.36		14.6		33		0.9		14.7		2.3		8		94		60		83		5.3		1.6		138.2		7.2
182	Delano	San Joaquin Valley	2016-12-24	359	0.77		1.8		75		0.7		9.7		0		5.5		92		63		81		2.4		1.5		128		7.7
182	Delano	San Joaquin Valley	2016-12-25	360	0.9		0.1		85		0.6		11.3		-1.2		3.8		93		46		76		0		1		86.1		5.8
182	Delano	San Joaquin Valley	2016-12-26	361	1.26		0		108		0.7		12.2		0.4		5.6		90		45		72		1		1.2		100.5		6.6
182	Delano	San Joaquin Valley	2016-12-27	362	1.18		0		115		0.6		11.5		-1.8		3.8		93		55		79		0.4		1.1		98.9		5.8
182	Delano	San Joaquin Valley	2016-12-28	363	1.23		0.1		114		0.7		12.2		-1.2		4.6		93		52		77		0.9		1		87.1		5.7
182	Delano	San Joaquin Valley	2016-12-29	364	1.25		0		109		0.7		14.1		-1.3		5.6		92		55		80		2.4		1		88.5		6
182	Delano	San Joaquin Valley	2016-12-30	365	1.25	A		M		M		M		M		M		M		M		M		M		M		M		M		M
182	Delano	San Joaquin Valley	2016-12-31	366	0	H	8.3	R	20	H	0.8	H	7		0.8		4.1	H	92	H	92	H	93		3.2		1.3	H	113.6	H	6.3	H
182	Delano	San Joaquin Valley	2017-01-01	1	1.26		0		117		0.7		11.6		2		6.1		93		56		79		2.7		1.2		103.9		7
182	Delano	San Joaquin Valley	2017-01-02	2	0.68		0		55		0.8		11.6		4.5		7.3		87		51		73		2.9		1.2		99.6		7.4
182	Delano	San Joaquin Valley	2017-01-03	3	0.95	H	0	H	81	H	0.8	H	14.9		5		9.3	H	80	H	44	H	69		4		1.1	H	96.3	H	8.1	H
182	Delano	San Joaquin Valley	2017-01-04	4	0.18		3.1		26		1.2		14.6		9.5	Y	11.4		94		76		87		9.4		1.4		120.7		9.7
182	Delano	San Joaquin Valley	2017-01-05	5	0.11		1.5		20		1		11.8		4.7		9.2		95		72		88		7.4		1.8		158.3		10.5
182	Delano	San Joaquin Valley	2017-01-06	6	1.16		0		111		0.7		10.7		1.7		5.6		89		58		78		2		1.1		92.3		8.8
182	Delano	San Joaquin Valley	2017-01-07	7	0.03		7.2		21		1.1		12.5		5.8		9.6		94		88		92		8.4		1.2		103.8		9.1
182	Delano	San Joaquin Valley	2017-01-08	8	1.47	R	15.8		82		1.2		23.8	Y	9.9	Y	16.4	R	94	H	34	H		R		I	1.9		160.6		11.8
182	Delano	San Joaquin Valley	2017-01-09	9	1.06		4.2		69		1.2		16.1		11.4	Y	13.6	Y	91		60		78	Y	9.8	Y	1.8		154.6		12.5
182	Delano	San Joaquin Valley	2017-01-10	10	0.59		0.2		40		1.1		15.8		10.1	Y	12.9	Y	88		58		73	Y	8.2	Y	1.2		105.6		11.9
182	Delano	San Joaquin Valley	2017-01-11	11	1.63		1.6		97		1.1		16.5		9.4		12.8	Y	90		54		74	Y	8.3	Y	2.4	R	204.5	R	12
182	Delano	San Joaquin Valley	2017-01-12	12	0.51		6.4		54		1.1		12.7		7		9.8		92		73		87		7.7		1.4		119.9		11.4
182	Delano	San Joaquin Valley	2017-01-13	13	0.07		0.3		24		0.8		7.5		4.8		6		92		87		89		4.4		1.5		127.6		9.9
182	Delano	San Joaquin Valley	2017-01-14	14	0.34		0		44		0.8		7.8		5.3		6.5		89		80		83		3.9		1.4		120.2		9.1
182	Delano	San Joaquin Valley	2017-01-15	15	0.24		0		26		0.8		8		6.1		6.8		84		70		76		3		1.1		94.9		8.8
182	Delano	San Joaquin Valley	2017-01-16	16	1.09		0		94		0.7		10.9		0.9		6.5		90		60		72		1.8		1		85.5		8.9
182	Delano	San Joaquin Valley	2017-01-17	17	1.41		0.1		124		0.7		14.3		-0.9		5.5		93		55		82		2.7		1.2		103.2		7.6
182	Delano	San Joaquin Valley	2017-01-18	18	0.56		3.1		48		0.8		13.3		1.7		7.4		92		56		82		4.5		1.4		122.9		7.6
182	Delano	San Joaquin Valley	2017-01-19	19	1.06		5.5		84		1		15.2		7.3		10.6		93		58		79		7.2		1.7		150.6		9.4
182	Delano	San Joaquin Valley	2017-01-20	20	0.26		13.4		28		1		11.4		6.2		8.9		90		76		85		6.5		2.1	Y	183.4	Y	9.5
182	Delano	San Joaquin Valley	2017-01-21	21	1.48		0.4		119		0.8		13.9		4		9.2		90		51		72		4.5		1.4		117.2		9.3
182	Delano	San Joaquin Valley	2017-01-22	22	0.52		3.7		38		1		14.8		8		10.9		88		69		79		7.5		2	Y	176.9	Y	10
182	Delano	San Joaquin Valley	2017-01-23	23	0.76		2.2		69		0.8		10.1		2.6		7.3		92		72		83		4.5		1.7		147.1		9.4
182	Delano	San Joaquin Valley	2017-01-24	24	1.28		0	R	74		0.7		11.8		3.5		7.7		93		55		70		2.6		1.5		128.4		9
182	Delano	San Joaquin Valley	2017-01-25	25	1.51		0.1		137		0.7		12.4		-0.1		5.4		94		55		79		2		1.2		102.6		7.6
182	Delano	San Joaquin Valley	2017-01-26	26	1.29		0		117		0.7		12.1		-0.5		4.9		92		57		81		1.9		1.1		92.3		7.2
182	Delano	San Joaquin Valley	2017-01-27	27	1.63		0.1		138		0.7		13		-0.5		5.2		93		49		77		1.5		1.1		90.9		7.2
182	Delano	San Joaquin Valley	2017-01-28	28	1.75		0		151		0.7		13		-0.8		5.5		92		53		77		1.8		1		90.6		7.3
182	Delano	San Joaquin Valley	2017-01-29	29	1.72		0.1		150		0.7		14.1		-1.1		5.5		93		52		79		2.2		1.1		91.5		7.6
182	Delano	San Joaquin Valley	2017-01-30	30	1.67		0.1		141		0.8		14.7		0		6.6		93		59		81		3.5		0.9		81		8.2
182	Delano	San Joaquin Valley	2017-01-31	31	1.51		0.2		130		0.8		16.7		0.5		7		94		56		83		4.3		1.1		93.7		8.6
182	Delano	San Joaquin Valley	2017-02-01	32	1.75		0		134		0.8		18.6		2		9.9		92		40		68		4.3		1.1		96.3		9.6
182	Delano	San Joaquin Valley	2017-02-02	33	1.27		1.6		105		1		17.9		8		11.8		89		50		75		7.6		1.3		109.9		11.3
182	Delano	San Joaquin Valley	2017-02-03	34	1.36		0.2		89		1.2		19		9.7	Y	13.5		89		53		75		9.3		2	Y	169.9	Y	12.4
182	Delano	San Joaquin Valley	2017-02-04	35	2.09		0		154		1		18.1		7.4		11.9		89		54		74		7.5		1.3		114.9		12.1
182	Delano	San Joaquin Valley	2017-02-05	36	0.81		4.2		76		1		16.2		5.3		10.2		92		60		82		7.3		1.4		122.9		11
182	Delano	San Joaquin Valley	2017-02-06	37	0.37		6.2		45		1.3		16.9		10.5	Y	13.4		92		72		85		10.9		1.4		120.7		12
182	Delano	San Joaquin Valley	2017-02-07	38	0.34		10.6		31		1.4	Y	19.4		12.4	Y	14.9	Y	93		59		82	Y	11.8	Y	1.6		138.2		12.9
182	Delano	San Joaquin Valley	2017-02-08	39	1.46		0.1		113		1.4	Y	22.4		10.2	Y	15.6	Y	94		60		82	Y	12.4	Y	1		85.4		14.3	Y
182	Delano	San Joaquin Valley	2017-02-09	40	0.77		0		64		1.5	Y	20.5		12.3	Y	15.9	Y	92		70		83	Y	12.9	Y	1.2		101.9		14.6	Y
182	Delano	San Joaquin Valley	2017-02-10	41	0.04		12.6		23		1.4	Y	15.3		11.5	Y	13.7		93		85		91	Y	12.2	Y	2.2	Y	190	Y	14.1
182	Delano	San Joaquin Valley	2017-02-11	42	0.86		0.2		77		1		12.9		6.5		10		93		71		84		7.4		1.8		159.2		12.8
182	Delano	San Joaquin Valley	2017-02-12	43	2.1		0.1		169		1		15.9		4.1		9.8		93		61		80		6.4		1.1		98.6		11.8
182	Delano	San Joaquin Valley	2017-02-13	44	2.11		0.1		164		1		17.4		3.9		10.6		94		60		80		7.3		1.2		99.8		12
182	Delano	San Joaquin Valley	2017-02-14	45	1.91		0		153		1.1		17.6		6.5		11.3		94		62		82		8.3		1.1		95.1		13.1
182	Delano	San Joaquin Valley	2017-02-15	46	2.33		0.1		160		1.1		22		5.6		13		95		39		72		8		1.3		111.5		13.2
182	Delano	San Joaquin Valley	2017-02-16	47	0.31		5.8		28		1		14.2		7.2		10.9		88		66		80		7.6		1.8		156.7		12
182	Delano	San Joaquin Valley	2017-02-17	48	0.62		14.8		23		1.1		16.1		10.1		12.5		93		58		75		8.2		2.9	R	253.8	R	11.6
182	Delano	San Joaquin Valley	2017-02-18	49	2.36		0.2		167		1.1		18.1		8.4		13		92		52		73		8.2		1.7		149.2		12.6
182	Delano	San Joaquin Valley	2017-02-19	50	1.67		2.8		125		1		14.7		9		11.5		92		55		73		6.9		1.6		136		13.3
182	Delano	San Joaquin Valley	2017-02-20	51	1.3		0.9		83		1.3		20.9		10.1		14.6		94		56		76		10.4		1.6		140.5		13.8
182	Delano	San Joaquin Valley	2017-02-21	52	1.69		0		100		1.1		19.5		8.7		15		85		53		66		8.7		1.7		149.9		14
182	Delano	San Joaquin Valley	2017-02-22	53	2.5		0		166		0.8		14.2		5.7		10.2		88		40		68		4.4		2.4	Y	208.3	Y	12.5
182	Delano	San Joaquin Valley	2017-02-23	54	1.82		0		152		0.6		11	Y	1		6		90		47		69		0.7		1.4		119.9		10.2
182	Delano	San Joaquin Valley	2017-02-24	55	2.42		0		197		0.6		12.7		-0.2		5.7	Y	92		37		65	Y	-0.3	Y	1.2		106.5		9.5
182	Delano	San Joaquin Valley	2017-02-25	56	1.27		0		114		0.6		11.4		-0.5		5.1	Y	91		44		73	Y	0.6	Y	1.1		94.5		8.8	Y
182	Delano	San Joaquin Valley	2017-02-26	57	2.24		0		170		0.8		13.9		3.1		8.7		88		48		69		3.3		1.3		115.4		10.2
182	Delano	San Joaquin Valley	2017-02-27	58	1.41		1.3		111		0.9		14.5		5.8		9.7		89		49		73		5		1.4		122.2		11.1
182	Delano	San Joaquin Valley	2017-02-28	59	2.63		0		206		0.7		13.8		1.7		7.8		90		47		68		2.2		1.2		100.7		10.8
182	Delano	San Joaquin Valley	2017-03-01	60	2.67		0		204		0.8		16.9		1.4		8.6		90		43		69		3.2		1.2		107.7		11.1
182	Delano	San Joaquin Valley	2017-03-02	61	2.82		0		200		0.8		18.4		1.8		10.1		91		42		68		4.4		1.2		101.9		11.8
182	Delano	San Joaquin Valley	2017-03-03	62	2.87		0		200		0.9		20.9		2.5		11.3		90		34		68		5.5		1.2		107		12.4
182	Delano	San Joaquin Valley	2017-03-04	63	3.05		0		194		0.9		19.7		5.3		12.7		91		35		62		5.7		1.5		127.1		13.5
182	Delano	San Joaquin Valley	2017-03-05	64	1.48		2.3		109		0.8		13.3		3.7		8.6		89		52		75		4.4		2.1		180.7		12
182	Delano	San Joaquin Valley	2017-03-06	65	2.77		0		220		0.6		13.3		-0.3		6.6		91		37		64		0.2		1.3		114.5		10.8
182	Delano	San Joaquin Valley	2017-03-07	66	2.7		0		197		0.7		15.7		0.5		8.6		88		44		66		2.5		1.2		107.3		11.5
182	Delano	San Joaquin Valley	2017-03-08	67	2.95		0		211		0.9		18.6		3.3		10.7		90		44		69		5.3		1.2		105.6		12.6
182	Delano	San Joaquin Valley	2017-03-09	68	3.17		0		212		1		21		5.1		13		90		48		70		7.7		1.3		108.9		13.8
182	Delano	San Joaquin Valley	2017-03-10	69	2.31		0		155		1.2		20.9		8		14.1		91		56		75		9.8		1.2		101.8		14.6
182	Delano	San Joaquin Valley	2017-03-11	70	3.1		0		202		1.3		22.9		7.2		15.1		93		50		75		10.8		1.3		109		15.3
182	Delano	San Joaquin Valley	2017-03-12	71	3.42		0		215		1.3		24		9.8		16.3		92		45		71		10.9		1.3		112.1		16.4
182	Delano	San Joaquin Valley	2017-03-13	72	3.45		0		218		1.4		25.1		9.5		17		92		50		71		11.7		1.2		100.3		17.2
182	Delano	San Joaquin Valley	2017-03-14	73	3.39		0		201		1.5	Y	27.4		9.9		18.7		92		47		70	Y	13.1	Y	1.1		93.6		18.1
182	Delano	San Joaquin Valley	2017-03-15	74	3.97		0		202		1.2		30.1		11.1		19.9		87		25		53		9.9		1.4		117.8		18.9
182	Delano	San Joaquin Valley	2017-03-16	75	3.26		0		204		1.3		22.9		10.3		16.1		88		49		70		10.6		1.4		124.7		18.6
182	Delano	San Joaquin Valley	2017-03-17	76	3.26		0		200		1.4		25.8		9.7		17.5		90		45		69		11.8		1.2		107.2		18.7
182	Delano	San Joaquin Valley	2017-03-18	77	3.58		0		202		1.3		26.6		12.2		18.6		89		33		62		11.2		1.4		117.8		19.1
182	Delano	San Joaquin Valley	2017-03-19	78	2.85		0		176		1.3		23.8		9.5		16.7		88		44		67		10.5		1.1		99		18.7
182	Delano	San Joaquin Valley	2017-03-20	79	3.56		0		203		1.1		22.1		12.5		16.8		75		37		60		8.9		1.7		148.8		19.2
182	Delano	San Joaquin Valley	2017-03-21	80	1.75		2.8		117		1.4	Y	21.8		13.1	Y	16.3		87		60		75	Y	12	Y	1.6		137.9		18.8
182	Delano	San Joaquin Valley	2017-03-22	81	1.3		3		104		1.1		17.3		9.1		12.2		92		54		78		8.5		1.4		122.9		16.8
182	Delano	San Joaquin Valley	2017-03-23	82	2.23		0		171		0.9		16.2		5.7		10.6		91		51		73		6		1.2		103.2		15.1
182	Delano	San Joaquin Valley	2017-03-24	83	2.73		0.9		171		1		21		5.6		13.3		88		31		64		6.6		1.4		125.1		15.4
182	Delano	San Joaquin Valley	2017-03-25	84	1.96		0.8		143		1.2		17.5		10.3		12.8		92		71		83		9.9		1.6		137.8		16.1
182	Delano	San Joaquin Valley	2017-03-26	85	3.25		0		214		1.1		19.4		7.3		13.7		94		47		70		8.4		1.3		114.2		16.4
182	Delano	San Joaquin Valley	2017-03-27	86	3.64		0.4		219		1		18.1		9.2		13.5		90		44		66		7.4		2.5		219.5		17.1
182	Delano	San Joaquin Valley	2017-03-28	87	3.87		0		185		1.1		19.9		9.9		15.4		85		44		60		7.8		1.5		128.6		19.2
182	Delano	San Joaquin Valley	2017-03-29	88	4.11		0		251		1		23.4		6.9		15.2		85		35		59		7.3		1.4		117.3		17.7
182	Delano	San Joaquin Valley	2017-03-30	89	4.19		0		205		0.9		19.8		8.9		13.8		87		26		56		5.2		2.9	Y	251.2	Y	17.3
182	Delano	San Joaquin Valley	2017-03-31	90	4		0		265		0.7		18.6		5.1		12		70		27		49		1.7		1.6		138.1		16.8
182	Delano	San Joaquin Valley	2017-04-01	91	4.34		0		267		0.8		23.8		4.2		14.6		80		26		50		4.4		1.2		103.9		17.5
182	Delano	San Joaquin Valley	2017-04-02	92	4.78		0		266		1		26.3		7.9		17.7		80		25		49		7		1.4		124.7		18.8
182	Delano	San Joaquin Valley	2017-04-03	93	5.02		0		274		0.9		24		9.7		16.5		82		16		49		5.7		1.9		165.7		19.2
182	Delano	San Joaquin Valley	2017-04-04	94	4.67		0		252		0.8		25.5		7.5		16.7		71		19		44		4.4		1.6		134.9		18.2
182	Delano	San Joaquin Valley	2017-04-05	95	4.42		0		235		1		28.3		9.4		19.1		78		24		44		6.4		1.4		120.8		18.7
182	Delano	San Joaquin Valley	2017-04-06	96	2.5		0		127		1		23.2		12.3		18		75		26		48		6.9		1.4		124.5		18.4
182	Delano	San Joaquin Valley	2017-04-07	97	1.11		6.7		68		1.2		18.2		13.1		15.5		94		47		71		10.2		1.7		142.9		17.2
182	Delano	San Joaquin Valley	2017-04-08	98	2.77		0.8		182		1		16.6		5.3		11.5		93		50		76		7.5		2.1		180.8		16.5
182	Delano	San Joaquin Valley	2017-04-09	99	3.9		0		270		0.8		18.1		3.1		10.3		93		34		65		4.1		1.2		106		15
182	Delano	San Joaquin Valley	2017-04-10	100	4.23		0		282		0.9		20.4		4.4		12.5		90		36		63		5.6		1.2		103.6		16.4
182	Delano	San Joaquin Valley	2017-04-11	101	3.45		0		208		0.9		24		7.2		14.6		88		28		56		5.8		1.2		105.8		17.1
182	Delano	San Joaquin Valley	2017-04-12	102	5.02		0		325	R	1.1		26.3		13.7		21.3		81		29		42		8		2.3		199.5		21.7
182	Delano	San Joaquin Valley	2017-04-13	103	3.73		0		197		1		21.8		10.3		15.4		79		30		57		6.9		2.4		206.1		19.2
182	Delano	San Joaquin Valley	2017-04-14	104	4.27		0		287		0.8		17.9		6.3		12.1		78		39		58		4.1		1.7		150.3		18.8
182	Delano	San Joaquin Valley	2017-04-15	105	4.63		0.1		289		0.8		22.1		4		13.7		85		32		53		4.3		1.2		106.8		19.1
182	Delano	San Joaquin Valley	2017-04-16	106	4.47		0		222		0.9		26.8		7.8		17.3		85		18		45		5.2		1.7		143.1		20.2
182	Delano	San Joaquin Valley	2017-04-17	107	4.33		0		212		1.2		25.9		13.1		19.2		76		32		54		9.6		2		172.4		21.3
182	Delano	San Joaquin Valley	2017-04-18	108	0.69		3.3		73		1.5	Y	17.1		11.6		15		94		79		87	Y	13	Y	1.7		144.7		19.6
182	Delano	San Joaquin Valley	2017-04-19	109	4.28		0		257		1.3		22.4		11.7		16.4		94		44		68		10.4		1.5		133.8		19.7
182	Delano	San Joaquin Valley	2017-04-20	110	5.01		0		283		1		23.2		9.6		15.9		84		36		58		7.6		1.9		163.7		19.7
182	Delano	San Joaquin Valley	2017-04-21	111	4.89		0		292		1.1		24.8		8		16.4		84		35		58		8.1		1.3		113.2		20.1
182	Delano	San Joaquin Valley	2017-04-22	112	5.11		0		281		1.2		27.4		9.7		18.8		87		32		56		9.7		1.4		122.9		21.5
182	Delano	San Joaquin Valley	2017-04-23	113	5.26		0		288		0.9		23.6		11		16.7		84		24		48		5.7		1.9		164.5		21.6
182	Delano	San Joaquin Valley	2017-04-24	114	5.07		0		274		1		21.7		9		15.4		83		36		57		7		2.4		208.7		20.6
182	Delano	San Joaquin Valley	2017-04-25	115	4.28		0		252		1		21.1		9.3		15.3		86		34		57		6.9		2		175.2		20
182	Delano	San Joaquin Valley	2017-04-26	116	4.59		0		261		1.2		23.7		9.3		17.2		85		47		63		10.1		1.9		161.6		20.4
182	Delano	San Joaquin Valley	2017-04-27	117	4.86		0		247		1.1		24		11.7		17.4		91		28		57		8.9		2.4		206.2		20.8
182	Delano	San Joaquin Valley	2017-04-28	118	5.77		0		310		0.8		23.7		8		16.1		79		19		41		3		2		173.1		20.4
182	Delano	San Joaquin Valley	2017-04-29	119	5.67		0		320		0.7		27		8.9		17.3		65		14		38		2.8		1.5		132.5		20.9
182	Delano	San Joaquin Valley	2017-04-30	120	6.05		0		317		0.9		28.7		8		19.7		76		19		38		5		1.4		125		22.2
182	Delano	San Joaquin Valley	2017-05-01	121	6.04		0		229		1.3		30.5		17.3	Y	25		72		27		41		10.7		1.3		113.6		26.7	Y
182	Delano	San Joaquin Valley	2017-05-02	122	6.11		0		306		1.3		32.4		13.7		23.6		76		24		45		11.1		1.4		118		25
182	Delano	San Joaquin Valley	2017-05-03	123	5.71		0		289		1.6	Y	33.4		16.3	Y	25.4		75		30		49	Y	13.8	Y	1.2		102.5		26.3
182	Delano	San Joaquin Valley	2017-05-04	124	7.28		0		305		1.4		37.8	Y	17.9	Y	27	Y	73		14		38	Y	11.5	Y	2.1		177.6		27.5	Y
182	Delano	San Joaquin Valley	2017-05-05	125	5.38		0		261		1.3		28.2		15.8		22.3		67		34		48		10.9		1.8		158.6		26.4
182	Delano	San Joaquin Valley	2017-05-06	126	4.03		0		214		0.8		19.8		10.3		14.9		75		32		49		4.3		2.2		191.2		24.3
182	Delano	San Joaquin Valley	2017-05-07	127	4.6		0		297		1		21.8		9.8		15		81		34		58		6.8		1.9		162.7		23
182	Delano	San Joaquin Valley	2017-05-08	128	5.58		0		318		1.1		25.9		9.9		18.5		84		32		54		8.9		1.3		116.6		24.1
182	Delano	San Joaquin Valley	2017-05-09	129	6.2		0		317		1.2		30		11.9		21.4		79		29		48		9.8		1.7		147.1		25.3
182	Delano	San Joaquin Valley	2017-05-10	130	6.53		0		323		1.2		27.7		12.7		19.9		78		31		52		9.6		2.8	Y	244	Y	25.3
182	Delano	San Joaquin Valley	2017-05-11	131	5.71		0		319		1.3		26.7		13.3		19.7		79		40		58		11.1		1.7		150.2		25.3
182	Delano	San Joaquin Valley	2017-05-12	132	2.27		0		133		1		17.5	Y	9.8		14.8		77		42		58		6.5		1.8		157.9		23
182	Delano	San Joaquin Valley	2017-05-13	133	5.47		0		349	R	0.8		21.2		6.1		14.1		79		27		49		3.5		1.6		140.9		22
182	Delano	San Joaquin Valley	2017-05-14	134	5.52		0		322		0.8		22.8		5.7		14.8		80		26		47		3.6		1.6		138.5		22.3
182	Delano	San Joaquin Valley	2017-05-15	135	4.39		0		240		0.8		21.4		8.6		15.4		75		31		48		4.4		1.8		154.7		22.1
182	Delano	San Joaquin Valley	2017-05-16	136	5.57		0		302		1		24.2		11.4		17.5		66		31		48		6.4		2		174.4		23.1
182	Delano	San Joaquin Valley	2017-05-17	137	3.76		0		220		1.1		22.1		11.8		16		78		42		61		8.6		1.8		155		22.2
182	Delano	San Joaquin Valley	2017-05-18	138	6.1		0		339		1		27		8.8		18.6		83		21		45		6.3		1.5		129.1		22.9
182	Delano	San Joaquin Valley	2017-05-19	139	6.44		0		339		0.9		31.2		10.8		21.9		75		15		36		6		1.2		107.9		24.7
182	Delano	San Joaquin Valley	2017-05-20	140	6.66		0		334		1.1		33		13.7		23.8		64		19		37		8.2		1.3		114.9		25.9
182	Delano	San Joaquin Valley	2017-05-21	141	6.77		0		329		1.2		34.8		15.2		25.4		74		19		38		9.9		1.3		111.4		27.1
182	Delano	San Joaquin Valley	2017-05-22	142	7		0		330		1.2		35.7		16.2		26.5		67		20		35		9.7		1.4		123.2		27.9
182	Delano	San Joaquin Valley	2017-05-23	143	7.2		0		335		1.2		37.2		13.2		26.9		65		20		34		9.9		1.4		124.9		28.2
182	Delano	San Joaquin Valley	2017-05-24	144	6.66		0		285		1		35.4		17.7		25.5		53		13		31		7		2		171.7		28.1
182	Delano	San Joaquin Valley	2017-05-25	145	7.13		0		359	R	1		25.9		11.2		18.7		71		29		47		7.2		3.3	R	282.8	R	26.7
182	Delano	San Joaquin Valley	2017-05-26	146	3.91		0		223		1.2		22.8		13.1		17		77		43		61		9.4		1.9		163.5		24.8
182	Delano	San Joaquin Valley	2017-05-27	147	5.89		0		341		1.3		27.4		10.6		19.2		84		32		57		10.5		1.3		116.3		25.2
182	Delano	San Joaquin Valley	2017-05-28	148	6.12		0		336		1.5		31		10.4		22		82		32		55		12.6		1.2		102.5		26.6
182	Delano	San Joaquin Valley	2017-05-29	149	6.39		0		324		1.5		32.6		14.7		24.1		79		29		50		13.1		1.4		117		27.6
182	Delano	San Joaquin Valley	2017-05-30	150	6.32		0.1		314		1.3		31.4		14.3		23.6		71		23		44		10.6		1.5		127		28.1
182	Delano	San Joaquin Valley	2017-05-31	151	3.43		0		192		1.2		23.4		15		19		72		43		54		9.5		1.5		127.7		25.7
182	Delano	San Joaquin Valley	2017-06-01	152	5.92		0		320		1.4		28.8		11.3		20.8		79		33		57		12		1.5		127.3		25.8
182	Delano	San Joaquin Valley	2017-06-02	153	6.35		0		333		1.6		31.8		15.3		23.8		81		32		54		13.8		1.3		114.7		26.8
182	Delano	San Joaquin Valley	2017-06-03	154	6.75		0		327		1.6		34		17.1		26.4		80		25		46		13.7		1.3		115.7		28.4
182	Delano	San Joaquin Valley	2017-06-04	155	6.97		0		335		1.2		33.3		17.2		25.1		69		18		36		9.1		1.5		131.6		29.4
182	Delano	San Joaquin Valley	2017-06-05	156	6.94		0		355		1		32.2		13.3		23.9		67		18		34		7		1.4		116.7		28.9
182	Delano	San Joaquin Valley	2017-06-06	157	7.06		0		359		1.2		34.7		14		24.7		71		15		37		9		1.4		120.2		29.3
182	Delano	San Joaquin Valley	2017-06-07	158	7.32		0		351		1		34.4		14.4		24.7		71		17		33		7.3		1.9		159.8		29.9
182	Delano	San Joaquin Valley	2017-06-08	159	6.79		0		346		1		30.3		14.2		22.5		67		17		38		7.5		1.7		144.5		30
182	Delano	San Joaquin Valley	2017-06-09	160	6.68		0		343		1.4		30.2		15.1		22.7		75		33		51		12.1		2		171.2		30.2
182	Delano	San Joaquin Valley	2017-06-10	161	6.23		0		329		1		24.8		13.9		19.1		60		34		45		7		2.2		192.5		29.4
182	Delano	San Joaquin Valley	2017-06-11	162	4.94		0		287		1		21.7	Y	11.4		16.4	Y	73		33		51	Y	6.3	Y	2.2		186.7		27.5
182	Delano	San Joaquin Valley	2017-06-12	163	6.03		0		365	R	0.9		23.4	Y	9		16.5	Y	77		30		49	Y	5.7	Y	1.5		131.1		27
182	Delano	San Joaquin Valley	2017-06-13	164	6.23		0		360		1.1		27.1		10.2		19.2		83		26		48		8.1		1.3		113.5		27.7
182	Delano	San Joaquin Valley	2017-06-14	165	6.73		0		353		1.3		31.2		12.9		22.9		74		28		47		10.9		1.5		130.7		28.7
182	Delano	San Joaquin Valley	2017-06-15	166	7.07		0		356		1.3		33.3		15.3		24.7		78		22		42		10.9		1.6		134.8		28.6
182	Delano	San Joaquin Valley	2017-06-16	167	6.73		0		348		1.6		34.4		16.6		25.7		77		29		49		14.2		1.2		106.4		28.4
182	Delano	San Joaquin Valley	2017-06-17	168	7.03		0		338		2	R	36.1		17.6		28.1		82		33			R		I	1.4		122.3		29.5
182	Delano	San Joaquin Valley	2017-06-18	169	7.05		0		332		2.1	R	37.9		20.7		30.3		80		31			R		I	1.3		111.7		30.7
182	Delano	San Joaquin Valley	2017-06-19	170	7.17		0		238		2.3	R	39.4		27	R	34.2	R	71		31			R		I	1.2		102		35.2	R
182	Delano	San Joaquin Valley	2017-06-20	171	7.4		0		336		2	Y	39.8		21.5	Y	31.8	Y	72		26		43	Y	17.5	Y	1.3		109.2		32.8	Y
182	Delano	San Joaquin Valley	2017-06-21	172	7.27		0		339		2	Y	39		22.2	Y	30.8		70		26		45	Y	17.3	Y	1.3		112.2		32.2	Y
182	Delano	San Joaquin Valley	2017-06-22	173	7.46		0		336		1.9	Y	39.4		21		31.3		80		28		42	Y	16.9	Y	1.3		116.2		31.9	Y
182	Delano	San Joaquin Valley	2017-06-23	174	7.19		0		338		1.9	Y	38.4		20.1		30.3		71		26		44	Y	16.5	Y	1.2		102.1		31.5	Y
182	Delano	San Joaquin Valley	2017-06-24	175	5.99		0		280		1.9		37.4		19.7		28.6		72		29		47		16.4		1.2		103.2		30.5
182	Delano	San Joaquin Valley	2017-06-25	176	7.31		0		342		1.9		39.9		19.7		29.7		87		19		45		16.5		1.5		125.8		30.7
182	Delano	San Joaquin Valley	2017-06-26	177	7.05		0		356		1.6		35.1		19.4		27.2		67		24		43		13.7		1.5		128.9		31.4	Y
182	Delano	San Joaquin Valley	2017-06-27	178	6.7		0		352		1.6		32.7		16.3		24.8		83		30		52		14.3		1.6		137.3		30.4
182	Delano	San Joaquin Valley	2017-06-28	179	6.79		0		352		1.5		33.3		15.3		24.7		83		25		47		12.7		1.3		113.3		29.5
182	Delano	San Joaquin Valley	2017-06-29	180	6.94		0		357		1.4		34.4		15.9		25.4		80		21		42		11.7		1.3		110.1		29.3
182	Delano	San Joaquin Valley	2017-06-30	181	6.8		0		346		1.5		33.7		15		25.5		77		25		46		13.1		1.3		108.2		29.4
182	Delano	San Joaquin Valley	2017-07-01	182	6.9		0		345		1.6		34.1		18.2		26.1		77		25		46		13.6		1.3		114.9		30.5	H
182	Delano	San Joaquin Valley	2017-07-02	183	6.71		0		331		1.4		35.2		16.3		26.5		66		23		41		12.2		1.2		101.5		30.4	H
182	Delano	San Joaquin Valley	2017-07-03	184	6.88		0		337		1.5		36.4		18.2		27.2		67		22		42		13.3		1.3		110.9		31.3	Y
182	Delano	San Joaquin Valley	2017-07-04	185	6.92		0		341		1.6		37.3		16.9		27.6		82		22		43		13.8		1.2		99.4		31.5	Y
182	Delano	San Joaquin Valley	2017-07-05	186	6.76		0		325		1.6		37.4		18.4		27.5		75		22		44		14.3		1.3		110.9		30.9	Y
182	Delano	San Joaquin Valley	2017-07-06	187	6.92		0		328		1.7		37.3		19.2		28.7		79		21		43		14.8		1.3		114.8		30.9	Y
182	Delano	San Joaquin Valley	2017-07-07	188	6.81		0		316		1.8		38.8		19.2		29.6		76		22		44		15.9		1.3		111.8		31.5	Y
182	Delano	San Joaquin Valley	2017-07-08	189	7.49		0		334		1.7		39.4		22		31.3		81		14		38		15.1		1.4		121.3			M
182	Delano	San Joaquin Valley	2017-07-09	190	6.8		0		307		1.6		37.1		21.6		30.1		64		20		37		13.8		1.2		102.7			S
182	Delano	San Joaquin Valley	2017-07-10	191	6.46		0		283		1.7		38.2		23.1		30.2		62		23		38		14.5		1.3		109.5		32.6	R
182	Delano	San Joaquin Valley	2017-07-11	192	6.83		0		309		1.6		37.3		18.6		29.2		70		23		38		13.6		1.3		112.5			S
182	Delano	San Joaquin Valley	2017-07-12	193	6.94		0		327		1.4		37.1		18.8		28.1		67		20		37		12.2		1.3		108.4			S
182	Delano	San Joaquin Valley	2017-07-13	194	7.01		0		332		1.6		36.9		18.7		28.2		73		22		41		13.6		1.3		114			S
182	Delano	San Joaquin Valley	2017-07-14	195	6.76		0		318		1.6		36.8		17.9		28		73		22		43		14.4		1.3		109.2			S
182	Delano	San Joaquin Valley	2017-07-15	196	6.84		0		328		1.6		36.1		18.5		27.5		77		22		44		14.4		1.2		107			S
182	Delano	San Joaquin Valley	2017-07-16	197	6.81		0		310		1.8		36.7		21		29.3		76		26		45		16.2		1.5		129.5			S
182	Delano	San Joaquin Valley	2017-07-17	198	7.13		0		317		1.6		39.4		20.4		30.2		73		15		38		14.2		1.4		123.1		31.9	Y
182	Delano	San Joaquin Valley	2017-07-18	199	7.21		0		320		1.3		36		18.1		27.7		70		18		35		10.7		1.8		152		32.4	Y
182	Delano	San Joaquin Valley	2017-07-19	200	6.84		0		340		1.3		33.9		16.1		25.9		72		23		40		11.2		1.4		122.7		32.4	R
182	Delano	San Joaquin Valley	2017-07-20	201	6.58		0		346		1.4		33.7		15.7		25.3		80		24		44		12.2		1.2		100			S
182	Delano	San Joaquin Valley	2017-07-21	202	6.44		0		326		1.5		33.3		15.8		25.3		87		24		46		13		1.1		95.5			S
182	Delano	San Joaquin Valley	2017-07-22	203	6.71		0		331		1.6		35		18		27		79		26		46		14.2		1.3		109.8		31.9	Y
182	Delano	San Joaquin Valley	2017-07-23	204	7.2		0		319		1.5		37.8		12	Y	28.4		93		21		38		12.7		1.6		134.2		32.5	R
182	Delano	San Joaquin Valley	2017-07-24	205	7.11		0		309		1.1		36.5		19.9		28.8		51		17		28		8.5		1.6		137.8		32.1	Y
182	Delano	San Joaquin Valley	2017-07-25	206	7.1		0		326		1.4		35.4		16.6		27		74		21		38		11.4		1.5		133.6		31	Y
182	Delano	San Joaquin Valley	2017-07-26	207	6.86		0		320		1.6		35.5		17.1		27.4		76		26		44		14.1		1.4		123.4		32.8	R
182	Delano	San Joaquin Valley	2017-07-27	208	7.11		0		333		1.7		36.7		20		28.3		77		23		44		14.7		1.5		131.8		31.7	Y
182	Delano	San Joaquin Valley	2017-07-28	209	7.04		0		336		1.6		37.4		19.1		28.8		81		18		40		13.9		1.3		110.2		31.4	Y
182	Delano	San Joaquin Valley	2017-07-29	210	6.94		0		334		1.5		37.2		19.2		28.7		77		18		38		13		1.2		106		32	R
182	Delano	San Joaquin Valley	2017-07-30	211	6.8		0		334		1.6		36.6		18.8		27.9		79		22		42		13.9		1.2		107.3		32.1	R
182	Delano	San Joaquin Valley	2017-07-31	212	7.06		0		324		1.5		37		19.1		28.7		72		19		38		13.1		1.4		120.4		31.8	R
182	Delano	San Joaquin Valley	2017-08-01	213	7.03		0		344	R	1.3		38.9		24	Y	34.3	Y	80		13		24	Y	10.7	Y	1.6		137.3			S
182	Delano	San Joaquin Valley	2017-08-02	214	4.8		0		207		1.9		39.2		16.4		30.9		84		21		43		16.7		1.2		103			S
182	Delano	San Joaquin Valley	2017-08-03	215	2.2		0		100		2	Y	34.4		18.5		28.8		82		27		50	Y	17.4	Y	0.9	Y	79.9	Y	31.2	Y
182	Delano	San Joaquin Valley	2017-08-04	216	6.4		0		278		1.7		36.3		19.5		28.6		84		21		42		14.6		1.5		128.3		31.2	Y
182	Delano	San Joaquin Valley	2017-08-05	217	5.85		0		265		1.7		35.9		20.5		28.4		73		26		44		15.1		1.3		114.8		31.2	Y
182	Delano	San Joaquin Valley	2017-08-06	218	6.7		0		314		1.6		36.2		19.5		27.9		80		25		43		14.2		1.4		118			M
182	Delano	San Joaquin Valley	2017-08-07	219	6.64		0		319		1.5		35.9		19.1		27.4		69		22		41		13.1		1.4		123.2		30.9	Y
182	Delano	San Joaquin Valley	2017-08-08	220	6.61		0		318		1.6		35.8		17.8		26.7		86		20		44		13.5		1.4		120		30.9	Y
182	Delano	San Joaquin Valley	2017-08-09	221	6.65		0		314		1.6		36.5		18		27.1		87		21		45		14.2		1.4		122.3			M
182	Delano	San Joaquin Valley	2017-08-10	222	6.41		0		315		1.7		35.9		12.1		26		94		23		51		14.9		1.3		115.1			M
182	Delano	San Joaquin Valley	2017-08-11	223	6.55		0		318		1.6		36.5		13		25.6		94		17		48		13.8		1.4		117.2			M
182	Delano	San Joaquin Valley	2017-08-12	224	6.63		0		316		1.5		37.1		18.3		27.4		76		15		42		13.2		1.4		117.1		28.7
182	Delano	San Joaquin Valley	2017-08-13	225	6.63		0		317		1.3		37.1		17		26.9		82		14		38		11.2		1.4		120.5		29
182	Delano	San Joaquin Valley	2017-08-14	226	6.5		0		312		1.4		34.6		9.9	Y	24.5		95		23		44		11.5		1.8		153.2		28.3
182	Delano	San Joaquin Valley	2017-08-15	227	5.95		0		312		1.4		30.8	Y	15.3		22.7		77		26		50		11.7		1.7		148		28.4
182	Delano	San Joaquin Valley	2017-08-16	228	5.77	H	0		297		1.6		30.9	Y	15.1		22.8	H	84	H	32	H	56		13.6		1.3		112		27.9
182	Delano	San Joaquin Valley	2017-08-17	229	5.94		0		292		1.7		33.9		13.9		25.2		91		30		52		14.7		1.3		112.8		28.1
182	Delano	San Joaquin Valley	2017-08-18	230	6.19		0		289		1.7		35.2		19.1		27.4		76		28		48		15.4		1.4		121.3		28.8
182	Delano	San Joaquin Valley	2017-08-19	231	6.39		0		289		1.7		36.8		20.3		28.1		77		26		44		14.8		1.6		134.2		29.3	H
182	Delano	San Joaquin Valley	2017-08-20	232	6.33		0		284		1.5		34.8		17.3		26.9		74		28		42		12.7		1.6		135.6		29.5
182	Delano	San Joaquin Valley	2017-08-21	233	5.45		0		263		1.6		33		16.9		25.1		72		33		52		14.5		1.5		131.8		28.2
182	Delano	San Joaquin Valley	2017-08-22	234	6		0		291		1.7		34.3		17.9		25.8		83		28		52		15		1.6		137.5		27.9
182	Delano	San Joaquin Valley	2017-08-23	235	6.24		0		284		1.6		35.6		18.8		27		76		22		44		13.5		1.6		136.1		27.7
182	Delano	San Joaquin Valley	2017-08-24	236	6		0		282		1.6		34.5		14.5		26.4		93		23		45		13.5		1.3		113		27.9
182	Delano	San Joaquin Valley	2017-08-25	237	5.98		0		284		1.6		36.1		16.9		26.9		89		20		45		14.1		1.3		109.2		27.9
182	Delano	San Joaquin Valley	2017-08-26	238	6.2		0		291		1.6		37.5		12.6		27.4		90		20		44		14.2		1.3		115		28.2
182	Delano	San Joaquin Valley	2017-08-27	239	6.29		0		289		1.7		38.9		13.7		28.5		94		20		44		14.9		1.3		112.5		28.8
182	Delano	San Joaquin Valley	2017-08-28	240	6.11		0		279		1.8		40.4		14.7		30		87		18		42		15.8		1.2		106.1		29	Y
182	Delano	San Joaquin Valley	2017-08-29	241	6.3		0		267		1.9		41.7		20.9		31.8		78		17		39		16.3		1.3		115.4		29.5	Y
182	Delano	San Joaquin Valley	2017-08-30	242	6		0		256		1.5		38.1		18.9		29.5		71		16		37		13.3		1.7		145.9		29.1	Y
182	Delano	San Joaquin Valley	2017-08-31	243	5.85		0		267		1.6		37.7		15.5		28.2		83		20		42		14.2		1.3		110.1		28.8
182	Delano	San Joaquin Valley	2017-09-01	244	5.84		0		252		1.8		38.4		19.8		29.6		75		21		43		15.6		1.4		121		28.9
182	Delano	San Joaquin Valley	2017-09-02	245	5.96		0		264		1.9		39.9		15.8		30.1		83		23		43		16.3		1.3		113.6		29	Y
182	Delano	San Joaquin Valley	2017-09-03	246	5.97		0		239		1.9	Y	40.9		20.4		30.8		71		21		43	Y	16.7	Y	2	Y	174.4	Y	29.3	Y
182	Delano	San Joaquin Valley	2017-09-04	247	4.79		0		209		2.1	Y	37.3		13.9		28		93		31		56	Y	18.3	Y	1.8		153.1		28.9	Y
182	Delano	San Joaquin Valley	2017-09-05	248	5.34		0		253		2	Y	34.7		21.3	Y	27.4		79		33		54	Y	17.2	Y	1.5		130.7		28.6
182	Delano	San Joaquin Valley	2017-09-06	249	5.41		0		252		1.7		34.7		19.4		26.6		77		29		48		14.7		1.5		133.3		28.2
182	Delano	San Joaquin Valley	2017-09-07	250	5.26		0		258		1.6		32.9		17.8		25.2		71		32		51		14.2		1.6		139.8		27.4
182	Delano	San Joaquin Valley	2017-09-08	251	4.89		0		257		1.7		31.6		17.2		23.9		82		37		58		15.1		1.5		130.8		27
182	Delano	San Joaquin Valley	2017-09-09	252	5.13		0		259		1.7		32.8		17.4		25.2		77		31		52		14.7		1.4		121		26.8
182	Delano	San Joaquin Valley	2017-09-10	253	5.12		0		236		1.7		35		18.6		26.8		83		26		49		15.1		1.5		125.5		26.9
182	Delano	San Joaquin Valley	2017-09-11	254	4.1		0.4		200		1.9	Y	35		14		25.8		87		29		58	Y	16.9	Y	1.5		129.3		27.1
182	Delano	San Joaquin Valley	2017-09-12	255	5.15		0		242		1.7		34.2		11.7		25.9		94		32		51		15		1.6		140.3		27.2
182	Delano	San Joaquin Valley	2017-09-13	256	5.12		0		255		1.5		31.3		14.1		23.6		90		32		52		13.2		1.8		152.2		26.6
182	Delano	San Joaquin Valley	2017-09-14	257	4.74		0		243		1.4		28.7		16.9		21.9		71		35		53		12		1.9		161.3		25.8
182	Delano	San Joaquin Valley	2017-09-15	258	4.68		0		260		1.2		28.4		13.8		20.3		86		24		49		9.4		1.2		106.9		25.1
182	Delano	San Joaquin Valley	2017-09-16	259	4.53		0		247		1.3		29.9		13.5		21.3		73		30		52		10.9		1.1		96.9		24.7
182	Delano	San Joaquin Valley	2017-09-17	260	4.83		0		249		1.3		31.2		14.2		22.3		82		23		47		10.6		1.2		105.5		24.7
182	Delano	San Joaquin Valley	2017-09-18	261	4.81		0		250		1.1		30.8		12.5		21.7		77		21		44		9		1.3		113.9		24.3
182	Delano	San Joaquin Valley	2017-09-19	262	4.48		0		252		1.1		25.8		11.7		19.1		83		30		51		8.7		1.6		139.8		24
182	Delano	San Joaquin Valley	2017-09-20	263	4.38		0		250		1.1		27.4		5.2	Y	18.4		93		29		54		8.9		1.3		110.6		23.3
182	Delano	San Joaquin Valley	2017-09-21	264	3.32		0.3		207		1.2		21.9	Y	10.8		16.1		91		33		63		9.1		1.6		137.3		23
182	Delano	San Joaquin Valley	2017-09-22	265	3.95		0		253		0.9		22.5	Y	7	Y	14.7	Y	89		28		56	Y	6.1	Y	1.1		98.3		21.9
182	Delano	San Joaquin Valley	2017-09-23	266	4.21		0		250		0.9		25		8.3		16		82		22		49		5.3		1.3		115.2		21.4
182	Delano	San Joaquin Valley	2017-09-24	267	4.36		0		242		0.8	Y	27.1		2.5	R	16.3		91		19		46	Y	4.5	Y	1.3		112.7		21.2
182	Delano	San Joaquin Valley	2017-09-25	268	4.41		0		242		0.9		28.8		8.9		18.4		72		18		42		5.2		1.3		112.3		21.2
182	Delano	San Joaquin Valley	2017-09-26	269	4.33		0		237		1		31		5.2	Y	19.6		85		17		42		6.3		1.1		98.2		21.5
182	Delano	San Joaquin Valley	2017-09-27	270	4.44		0		236		1		32.7		6.4		20.5		86		16		41		6.7		1.1		95		21.9
182	Delano	San Joaquin Valley	2017-09-28	271	4.37		0		230		1.1		33		6.9		21.4		82		18		42		7.8		1.1		98.2		22.1
182	Delano	San Joaquin Valley	2017-09-29	272	4.41		0		230		1.1		32.3		11.4		21.7		86		18		44		8.7		1.2		103.2		22.2
182	Delano	San Joaquin Valley	2017-09-30	273	4.16		0		227		1.2		28		11.8		20.2		76		33		51		9.9		1.4		117.3		22.1
182	Delano	San Joaquin Valley	2017-10-01	274	4.23		0		226		1.1		26.9		10.9		18.7		90		32		53		8.8		1.5		128.9		21.8
182	Delano	San Joaquin Valley	2017-10-02	275	3.85		0		232		0.8		24.2		8.3		15.8		69		24		46		4.2		1.3		108.9		20.9
182	Delano	San Joaquin Valley	2017-10-03	276	4.68		0		229		0.7		23.9		1.7	Y	14.5		94		19		45		2.8		2.4	R	203.8	R	20
182	Delano	San Joaquin Valley	2017-10-04	277	3.83		0		230		0.8		24.9		1.6	Y	14		93		22		50		3.7		1.3		114.2		18.8
182	Delano	San Joaquin Valley	2017-10-05	278	3.85		0		228		0.8		26.5		2	Y	15.3		91		20		48		4.3		1.3		112		18.3
182	Delano	San Joaquin Valley	2017-10-06	279	3.75		0		221		0.9		28.2		2.5	Y	15.8		94		21		50		5.3		1.1		95.4		18.4
182	Delano	San Joaquin Valley	2017-10-07	280	3.84		0		221		1		30		8.1		18.2		81		19		46		6.2		1.1		91.5		18.7
182	Delano	San Joaquin Valley	2017-10-08	281	3.9		0		215		1		28.2		5.7		17.3		93		25		51		7.1		1.3		114.7		18.8
182	Delano	San Joaquin Valley	2017-10-09	282	3.54		0		139		0.8		27.4		10.4		18.8		79		17		38		4.2		0.9		79.3		19.5
182	Delano	San Joaquin Valley	2017-10-10	283	3.58		0		214		0.8		29.1		6.7		17		73		14		41		3.7		0.8		73.4		18.4
182	Delano	San Joaquin Valley	2017-10-11	284	3.59		0		209		0.9		26.2		7.8		16.1		80		25		49		5.4		1.1		96.7		18.3
182	Delano	San Joaquin Valley	2017-10-12	285	3.21		0		212		0.7		21.7		5.1		12.6		86		23		50		2.4		1.1		95.5		17.4
182	Delano	San Joaquin Valley	2017-10-13	286	3.15		0		204		0.7		23.6		1.7	Y	12.6		92		21		51		2.7		1		85.1		18
182	Delano	San Joaquin Valley	2017-10-14	287	3.01		0		197		0.8		24.1		5.7		13.6		90		24		53		4.2		0.9		80.1		20.1
182	Delano	San Joaquin Valley	2017-10-15	288	3.2		0		207		0.9		27.8		5.1		15.2		82		24		53		5.7		0.9		74.7		18.6
182	Delano	San Joaquin Valley	2017-10-16	289	3.1		0		200		0.9		26.7		4.9		14.7		92		21		52		4.8		0.8		70.4		19
182	Delano	San Joaquin Valley	2017-10-17	290	2.98		0		173		0.9		28.2		6.1		16.5		91		23		50		6.1		1		82.8		17.6
182	Delano	San Joaquin Valley	2017-10-18	291	3.14		0		182		1		28.1		8.2		18.4		92		18		47		7.1		0.8		69.9		18.4
182	Delano	San Joaquin Valley	2017-10-19	292	3.05		0		189		0.9		27.3		7.3		16.2		82		19		48		5.3		1.2		104.5		18
182	Delano	San Joaquin Valley	2017-10-20	293	2.52		0		154		1		19.2		7.7		14.3		88		43		64		7.6		2	Y	170.9	Y	17.6
182	Delano	San Joaquin Valley	2017-10-21	294	2.7		0		191		0.9		20.2		5.7		12.2		88		35		63		5.3		1.1		96.9		16.5
182	Delano	San Joaquin Valley	2017-10-22	295	2.73		0		187		0.9		23.4		5.3		12.8		85		34		60		5.2		1		85.7		16.3
182	Delano	San Joaquin Valley	2017-10-23	296	2.63		0		183		0.9		23.6		5.6		13.1		93		34		63		6.1		0.9		74.4		16.7
182	Delano	San Joaquin Valley	2017-10-24	297	2.68		0		178		1		26.2		5.7		14.8		94		31		62		7.6		0.7		63.7		17.3
182	Delano	San Joaquin Valley	2017-10-25	298	2.63		0		176		1.1		24.5		5		15.3		93		29		62		8		0.8		68.7		17.9
182	Delano	San Joaquin Valley	2017-10-26	299	2.71		0		174		1.1		26.7		8.6		16.8		87		28		56		8		0.8		69.5		18.4
182	Delano	San Joaquin Valley	2017-10-27	300	2.65		0		171		1		26.4		7.7		16.8		79		28		54		7.6		0.7		63.6		18.6
182	Delano	San Joaquin Valley	2017-10-28	301	2.56		0		168		1		26.9		8.2		16.1		89		28		55		7		0.8		72.7		18.8
182	Delano	San Joaquin Valley	2017-10-29	302	2.38		0		144		1.1		27.6		9.3		16.8		83		34		59		8.7		0.9		79.5		18.7
182	Delano	San Joaquin Valley	2017-10-30	303	2.32		0		139		1.1		24.2		10.2		15.7		89		35		63		8.5		1.5		132.4		18.4
182	Delano	San Joaquin Valley	2017-10-31	304	1.33		0		105		1		17.9		6.9		12.2		91		53		73		7.5		0.9		79.3		17.1
182	Delano	San Joaquin Valley	2017-11-01	305	2.24		0		158		1		20.4		5.8		11.5		91		45		71		6.4		0.9		78		16.5
182	Delano	San Joaquin Valley	2017-11-02	306	0.84		0		62		1		17.7		5.1		12.1		87		51		73		7.5		0.9		79.5		16.1
182	Delano	San Joaquin Valley	2017-11-03	307	2.15		0		139		1		19.3		8.2		14.3		84		37		61		6.7		1		83.7		17.7
182	Delano	San Joaquin Valley	2017-11-04	308	1.9		0		124		0.9		17.8		7.6		12.6		86		38		65		6.1		1		85.2		19.3
182	Delano	San Joaquin Valley	2017-11-05	309	1.94		0		128		0.9		17.7		3.5		11.6		82		46		65		5.2		1.4		124.2		17.9
182	Delano	San Joaquin Valley	2017-11-06	310	1.71		0		22		0.7		14.2		2.7		8		85		42		69		2.7		0.7		57.8		17.2
182	Delano	San Joaquin Valley	2017-11-07	311	2.03		0		158		0.8		17.6		2.4		8.7		91		40		67		3		0.8		67.6		15.6
182	Delano	San Joaquin Valley	2017-11-08	312	2.15		0		150		0.8		20.3		3.3		11.1		93		33		63		4.2		0.9		75.1		15.5
182	Delano	San Joaquin Valley	2017-11-09	313	2.13		0		148		1		20.3		5.2		12		92		44		69		6.5		1.1		96.2		16
182	Delano	San Joaquin Valley	2017-11-10	314	2.18		0		155		0.9		17.9		6.3		11.3		90		43		70		6.1		1.2		100.2		16.2
182	Delano	San Joaquin Valley	2017-11-11	315	1.5		0		123		0.9		15.4		3.1		8.4		94		53		78		4.8		1		87.2		15.5
182	Delano	San Joaquin Valley	2017-11-12	316	0.94		0		87		0.8		14.4		1.3		6.7		94		53		79		3.3		0.8		69.3		15
182	Delano	San Joaquin Valley	2017-11-13	317	1.5		0		125		0.8		15.8		1.2		7.3		94		47		74		3		0.8		69.6		14.6
182	Delano	San Joaquin Valley	2017-11-14	318	1.61		0		131		0.8		15.9		1.3		7.8		94		51		77		4		0.8		71.9		14.9
182	Delano	San Joaquin Valley	2017-11-15	319	1.32		0		97		0.8		17.8		0.6		9.1		95		43		72		4.2		0.9		75.1		15.2
182	Delano	San Joaquin Valley	2017-11-16	320	0.72		0		40		0.9		18.3		5.4		12.5		92		37		60		5		0.9		81.8		16.4
182	Delano	San Joaquin Valley	2017-11-17	321	0.51		1		33		1		15		4.8		11.2		91		53		72		6.3		1.5		126.1		16.5
182	Delano	San Joaquin Valley	2017-11-18	322	1.52		0		139		0.7		12.8		0.5		6		94		52		76		2.1		0.8		73.4		15
182	Delano	San Joaquin Valley	2017-11-19	323	1.42		0		129		0.7		13.1		-1.4		4.8	Y	94		47		76	Y	1	Y	0.9		75.6		14
182	Delano	San Joaquin Valley	2017-11-20	324	1.33		0		115		0.7		15		0.9		6.6		93		38		70		1.6		0.8		70.6		13.9
182	Delano	San Joaquin Valley	2017-11-21	325	1.36		0		112		0.7		15.9		2.8		8.1		94		34		67		2.2		0.7		57.4		14.4
182	Delano	San Joaquin Valley	2017-11-22	326	1.59		0		125		0.7		18		1.4		8.5		94		36		67		2.6		0.8		70.4		14.5
182	Delano	San Joaquin Valley	2017-11-23	327	1.54		0		119		0.8		17.6		2.7		9.1		94		44		71		4.1		0.9		79.4		14.6
182	Delano	San Joaquin Valley	2017-11-24	328	1.4		0		112		0.9		17.6		3.8		9.6		92		51		75		5.4		0.8		72.9		14.8
182	Delano	San Joaquin Valley	2017-11-25	329	1.46		0		120		0.9		18.9		3.3		9.7		94		48		76		5.7		0.8		70.9		15
182	Delano	San Joaquin Valley	2017-11-26	330	2.06		0		133		0.8		22.8		3.7		13		88		24		53		3.7		1.2		102.6		15.4
182	Delano	San Joaquin Valley	2017-11-27	331	1.78		0.2		123		0.8		13.3		0.3		8.3		93		47		69		2.9		2.4	R	207.6	R	15.6	Y
182	Delano	San Joaquin Valley	2017-11-28	332	1.21		0		114		0.6		11.7		-2.2		4.3		93		50		75		0.2		0.9		75.5		13.3
182	Delano	San Joaquin Valley	2017-11-29	333	1.25		0		113		0.6		12.6		-0.6		4.7		93		48		75		0.7		0.9		73.8		12.9
182	Delano	San Joaquin Valley	2017-11-30	334	0.94		0		90		0.6		12.2		-2.2		4.1		94		50		77		0.4		1		83.4		12.3
182	Delano	San Joaquin Valley	2017-12-01	335	0.93		0		82		0.6		13.4		-2.1		4.4		95		44		75		0.4		0.8		65.4		12.1
182	Delano	San Joaquin Valley	2017-12-02	336	0.9		0		78		0.6		13.9		-2		4.6		94		46		75		0.5		0.9		74.6		12
182	Delano	San Joaquin Valley	2017-12-03	337	0.73		0		68		0.6		11.1		-1		4		95		48		74		-0.2		0.9		77.9		11.9
182	Delano	San Joaquin Valley	2017-12-04	338	1.12		0		111		0.5		9.1		-3.6		1.6		93		48		72		-2.9		0.9		79.1		11
182	Delano	San Joaquin Valley	2017-12-05	339	1.22		0		116		0.4		11.5		-5.2		1.1	Y	94		26		64	Y	-5	Y	0.9		81.1		10.2
182	Delano	San Joaquin Valley	2017-12-06	340	1.33		0		115		0.4		12.9		-5.9		1.9		94		24		58		-5.4		1		82.4		8.9
182	Delano	San Joaquin Valley	2017-12-07	341	1.26		0		111		0.4		12.4		-5.2		2		89		30		59		-5.1		1		82.4		8.1
182	Delano	San Joaquin Valley	2017-12-08	342	1.29		0		113		0.4		14.6		-4.8		3		91		23		54		-5.4		0.8		65.1		7.9
182	Delano	San Joaquin Valley	2017-12-09	343	1.06		0		92		0.4		12.4		-4.1		2.6		80		32		60		-4.4		0.8		73.3		7.7
182	Delano	San Joaquin Valley	2017-12-10	344	1.15		0		96		0.5		13.1		-4.3		2.9		85		35		63		-3.5		0.8		73.1		7.5
182	Delano	San Joaquin Valley	2017-12-11	345	1.04		0		92		0.5		12.8		-2.6		3.2		86		38		65		-2.7		0.9		75.3		7.7
182	Delano	San Joaquin Valley	2017-12-12	346	1.17	R	0		107		0.4		13.6		-4.6		2.2		87		31		62		-4.2		0.7		63.7		7.4
182	Delano	San Joaquin Valley	2017-12-13	347	1.15		0		105		0.4		12.3		-5.4		1.9		84		31		62		-4.6		0.8		68.9		7
182	Delano	San Joaquin Valley	2017-12-14	348	1.08		0		98		0.5		12.8		-4.7		2.4		85		33		63		-4		0.8		68.9		6.9
182	Delano	San Joaquin Valley	2017-12-15	349	1.1		0		95		0.5		14.7		-4.7		3.2		85		28		61		-3.6		0.8		65.8		6.9
182	Delano	San Joaquin Valley	2017-12-16	350	1.19		0		95		0.5		9.6		-0.8		4.1		82		45		63		-2.3		1.7		148.1		7.5
182	Delano	San Joaquin Valley	2017-12-17	351	1.22		0		102		0.4	Y	11.5		-2.3		3		72		25		49	Y	-6.6	Y	1.2		100.6		7.2
182	Delano	San Joaquin Valley	2017-12-18	352	1.17	R	0		99		0.4	Y	13.5		-4.5		2.7		75		24		50	Y	-6.8	Y	0.8		72.8		6.6
182	Delano	San Joaquin Valley	2017-12-19	353	1.3		0		101		0.4	Y	15.7		-4.5		3.8		78		16		44	Y	-7.3	Y	0.8		69.9		6.6
182	Delano	San Joaquin Valley	2017-12-20	354	0.41		4.2		45		0.6		10.4		-0.9		4.2		93		51		78		0.8		1.3		112.8		6.7
182	Delano	San Joaquin Valley	2017-12-21	355	1.08		0.1		112		0.6		10.3		-1.2		2.9		94		54		80		-0.2		1		82.9		5.9
182	Delano	San Joaquin Valley	2017-12-22	356	1.07		0		107		0.5		11.1		-4.1		2.4		91		40		72		-2.1		0.7		56.3		5.5
182	Delano	San Joaquin Valley	2017-12-23	357	0.98		0		95		0.6		9.8		-1.1		3.3		90		45		71		-1.4		0.8		66.4		6
182	Delano	San Joaquin Valley	2017-12-24	358	0.76		0		68		0.6		10		0.8		4.9		87		49		71		0.1		0.8		70.8		6.7
182	Delano	San Joaquin Valley	2017-12-25	359	0.84		0		80		0.6		11.1		-1.3		4.5		91		43		71		-0.3		0.8		65.1		6.7
182	Delano	San Joaquin Valley	2017-12-26	360	1.19		0		98		0.6		13.9		0.6		6.1		85		31		61		-0.9		0.8		66.1		7.2
182	Delano	San Joaquin Valley	2017-12-27	361	1.19		0		98		0.6		12.4		-1		5		86		38		66		-0.9		1		82.1		7
182	Delano	San Joaquin Valley	2017-12-28	362	1.17		0		100		0.6		13.9		-0.9		5.6		88		39		66		-0.3		0.8		69.9		7.1
182	Delano	San Joaquin Valley	2017-12-29	363	1.31		0		105		0.6		16.9		-1.7		6.5		88		40		66		0.6		0.8		67.7		7.2
182	Delano	San Joaquin Valley	2017-12-30	364	1.25		0		98		0.7		17.3		-1		6.8		88		39		68		1.2		0.8		71.2		7.2
182	Delano	San Joaquin Valley	2017-12-31	365	1.23		0		91		0.7		18.8		0.9		8.5		86		37		64		2		0.8		71.8		7.7
